# Supplementary material for: Molecular Responses to Thermal and Osmotic Stress in Arctic Intertidal Mussels (Mytilus edulis): The Limits of Resilience
Source: Genes (Basel). 2022 Jan 15;13(1):155. doi: 10.3390/genes13010155 (PMC8774603; doi:10.3390/genes13010155)
Supplement: Supplementary file 1 [file genes-13-00155-s001.zip]

Archive with 11 entries (10 files):
- genes-1538545-supplementary/
- genes-1538545-supplementary/genes-1538545-supplementary.pdf
- genes-1538545-supplementary/Supplementary_Spreadsheet_1.xlsx
- genes-1538545-supplementary/Supplementary_Spreadsheet_2.xlsx
- genes-1538545-supplementary/Supplementary_Spreadsheet_3.xlsx
- genes-1538545-supplementary/Supplementary_Spreadsheet_4.xlsx
- genes-1538545-supplementary/Supplementary_Spreadsheet_5.xlsx
- genes-1538545-supplementary/Supplementary_Spreadsheet_6.xlsx
- genes-1538545-supplementary/Supplementary_Spreadsheet_7.xlsx
- genes-1538545-supplementary/Supplementary_Spreadsheet_8.xlsx
- genes-1538545-supplementary/Supplementary_Spreadsheet_9.xlsx
