# Supplementary material for: Molecular Responses to Thermal and Osmotic Stress in Arctic Intertidal Mussels (Mytilus edulis): The Limits of Resilience
Source: Genes (Basel). 2022 Jan 15;13(1):155. doi: 10.3390/genes13010155 (PMC8774603; doi:10.3390/genes13010155)
Supplement: Supplementary file 1 [file genes-13-00155-s001.zip › genes-1538545-supplementary/Supplementary_Spreadsheet_1.xlsx]

## Sheet: Introduction 
Supplementary Spreadsheet S1
Shared genes in GO enrichment analyses between low salinity acclimated treatments (15‰ vs control; 5‰ vs control; 5‰ vs 15‰), and Cytoskeleton GO term genes significantly enriched in very low salinity vs control (5‰ vs control).
Enriched GO category	GO ID	Description	No of genes
			15‰ vs control	5‰ vs control	5‰ vs 15‰	Total	Shared
BP	GO:0007155	cell adhesion	14	46	N/A	60	9
MF	GO:0003700	DNA-binding transcription factor activity	N/A	62	41	103	24

## Sheet: cell adhesion
Cell adhesion
Shared genes between Low salinity vs control and very low salinity vs control.
	NR Description	Swissprot Description
Cluster-141289.0	uncharacterized protein LOC106169518 [Lingula anatina]	Thrombospondin-2 OS=Bos taurus OX=9913 GN=THBS2 PE=2 SV=2
Cluster-146541.3	protocadherin alpha-11-like [Mizuhopecten yessoensis] >gi|1207979102|ref|XP_021339022.1| protocadherin alpha-11-like [Mizuhopecten yessoensis] >gi|1207979104|ref|XP_021339023.1| protocadherin alpha-11-like [Mizuhopecten yessoensis] >gi|1207979106|ref|XP_021339024.1| protocadherin alpha-11-like [Mizuhopecten yessoensis] >gi|1207979108|ref|XP_021339025.1| protocadherin alpha-11-like [Mizuhopecten y…	Protocadherin-9 OS=Homo sapiens OX=9606 GN=PCDH9 PE=1 SV=2
Cluster-156280.0	uncharacterized protein LOC110452321 isoform X2 [Mizuhopecten yessoensis]	Cartilage oligomeric matrix protein OS=Bos taurus OX=9913 GN=COMP PE=1 SV=2
Cluster-53306.101199	protocadherin Fat 4-like [Exaiptasia pallida] >gi|999980709|gb|KXJ19883.1| Protocadherin Fat 4 [Exaiptasia pallida]	Fat-like cadherin-related tumor suppressor homolog OS=Drosophila melanogaster OX=7227 GN=kug PE=2 SV=3
Cluster-53306.124781	hedgling, partial [Nematostella vectensis]	Protocadherin Fat 4 OS=Mus musculus OX=10090 GN=Fat4 PE=1 SV=2
Cluster-53306.3046	hypothetical protein AM593_00614, partial [Mytilus galloprovincialis]	Mammalian ependymin-related protein 1 OS=Homo sapiens OX=9606 GN=EPDR1 PE=1 SV=2
Cluster-53306.50251	mammalian ependymin-related protein 1-like [Mizuhopecten yessoensis] >gi|1205886110|gb|OWF37118.1| Mammalian ependymin-related protein 1 [Mizuhopecten yessoensis]	Mammalian ependymin-related protein 1 OS=Homo sapiens OX=9606 GN=EPDR1 PE=1 SV=2
Cluster-61073.12	hypothetical protein CAPTEDRAFT_153142 [Capitella teleta]	Thrombospondin-2 OS=Bos taurus OX=9913 GN=THBS2 PE=2 SV=2
Cluster-75709.0	mammalian ependymin-related protein 1-like [Mizuhopecten yessoensis] >gi|1205886110|gb|OWF37118.1| Mammalian ependymin-related protein 1 [Mizuhopecten yessoensis]	Mammalian ependymin-related protein 1 OS=Macaca fascicularis OX=9541 GN=EPDR1 PE=2 SV=3

## Sheet: DNA-binding transcription facto
DNA-binding transcription factor activity
Shared genes between very low salinity vs control and very low salinity vs low salinity.
Gene	NR Description	Swissprot Description
Cluster-53306.202415	transcription factor jun-like protein [Mytilus galloprovincialis]	Transcription factor AP-1 OS=Gallus gallus OX=9031 GN=JUN PE=1 SV=2
Cluster-53306.92701	uncharacterized protein LOC111134463 isoform X1 [Crassostrea virginica]	cAMP-responsive element-binding protein-like 2 OS=Bos taurus OX=9913 GN=CREBL2 PE=1 SV=1
Cluster-53306.80656	histone acetyltransferase KAT6B-like isoform X2 [Mizuhopecten yessoensis] >gi|1205903990|gb|OWF51604.1| Histone acetyltransferase KAT6B [Mizuhopecten yessoensis]	Histone acetyltransferase KAT6B OS=Mus musculus OX=10090 GN=Kat6b PE=1 SV=3
Cluster-53306.179816	uncharacterized protein LOC111134463 isoform X2 [Crassostrea virginica]	cAMP-responsive element-binding protein-like 2 OS=Bos taurus OX=9913 GN=CREBL2 PE=1 SV=1
Cluster-136894.0	forkhead box protein O-like [Mizuhopecten yessoensis] >gi|1205887962|gb|OWF38927.1| Forkhead box protein O [Mizuhopecten yessoensis]	Forkhead box protein O OS=Drosophila grimshawi OX=7222 GN=foxo PE=3 SV=1
Cluster-53306.175898	cAMP-responsive element-binding protein-like 2 isoform X4 [Mizuhopecten yessoensis] >gi|1205887913|gb|OWF38879.1| cAMP-responsive element-binding protein-like 2 [Mizuhopecten yessoensis]	cAMP-responsive element-binding protein-like 2 OS=Xenopus tropicalis OX=8364 GN=crebl2 PE=3 SV=1
Cluster-53306.138243	cAMP-responsive element-binding protein-like 2 isoform X4 [Mizuhopecten yessoensis] >gi|1205887913|gb|OWF38879.1| cAMP-responsive element-binding protein-like 2 [Mizuhopecten yessoensis]	cAMP-responsive element-binding protein-like 2 OS=Xenopus tropicalis OX=8364 GN=crebl2 PE=3 SV=1
Cluster-53306.138739	transcription factor fos-like 1 [Mytilus galloprovincialis]	Fos-related antigen 2 OS=Gallus gallus OX=9031 GN=FOSL2 PE=1 SV=1
Cluster-53306.185125	protein C-ets-1-like isoform X1 [Mizuhopecten yessoensis] >gi|1205893631|gb|OWF43989.1| Protein C-ets-1 [Mizuhopecten yessoensis]	Transforming protein p68/c-ets-1 OS=Gallus gallus OX=9031 GN=ETS1 PE=2 SV=1
Cluster-53306.7481	T-box transcription factor TBX20-like [Mizuhopecten yessoensis] >gi|1205894583|gb|OWF44695.1| T-box transcription factor TBX20 [Mizuhopecten yessoensis]	T-box transcription factor TBX20 OS=Xenopus tropicalis OX=8364 GN=tbx20 PE=2 SV=1
Cluster-53306.158966	cAMP-responsive element-binding protein-like 2 isoform X4 [Mizuhopecten yessoensis] >gi|1205887913|gb|OWF38879.1| cAMP-responsive element-binding protein-like 2 [Mizuhopecten yessoensis]	cAMP-responsive element-binding protein-like 2 OS=Xenopus tropicalis OX=8364 GN=crebl2 PE=3 SV=1
Cluster-53306.159294	Cell death specification protein 2 [Mizuhopecten yessoensis]	--
Cluster-53306.159307	Cell death specification protein 2 [Mizuhopecten yessoensis]	--
Cluster-53306.112408	interferon regulatory factor 1/2-like 1 [Mytilus galloprovincialis]	Interferon regulatory factor 2 OS=Gallus gallus OX=9031 GN=IRF2 PE=2 SV=1
Cluster-53306.71942	retinoid X receptor [Nodularia douglasiae biwae]	Retinoic acid receptor RXR OS=Lymnaea stagnalis OX=6523 GN=RXR PE=1 SV=1
Cluster-53306.159296	Cell death specification protein 2 [Mizuhopecten yessoensis]	--
Cluster-53306.92977	uncharacterized protein LOC111134463 isoform X2 [Crassostrea virginica]	cAMP-responsive element-binding protein-like 2 OS=Bos taurus OX=9913 GN=CREBL2 PE=1 SV=1
Cluster-53306.121273	interferon regulatory factor 1/2-like 1 [Mytilus galloprovincialis]	Interferon regulatory factor 2 OS=Gallus gallus OX=9031 GN=IRF2 PE=2 SV=1
Cluster-129244.2	PREDICTED: proto-oncogene c-Rel [Crassostrea gigas] >gi|762141649|ref|XP_011454017.1| PREDICTED: proto-oncogene c-Rel [Crassostrea gigas]	--
Cluster-24913.0	LOW QUALITY PROTEIN: hepatocyte nuclear factor 3-beta-like [Crassostrea virginica]	Forkhead box protein A2 OS=Xenopus tropicalis OX=8364 GN=foxa2 PE=2 SV=1
Cluster-155049.1	interferon regulatory factor 5/8-like 1 [Mytilus galloprovincialis]	Interferon regulatory factor 8 OS=Gallus gallus OX=9031 GN=IRF8 PE=2 SV=1
Cluster-53306.218822	interferon regulatory factor 1/2-like 1 [Mytilus galloprovincialis]	Interferon regulatory factor 2 OS=Gallus gallus OX=9031 GN=IRF2 PE=2 SV=1
Cluster-76080.11	PREDICTED: hepatocyte nuclear factor 4-gamma isoform X2 [Crassostrea gigas]	Hepatocyte nuclear factor 4-alpha OS=Xenopus laevis OX=8355 GN=hnf4a PE=2 SV=2
Cluster-53306.236438	PREDICTED: transcriptional regulator ERG homolog [Crassostrea gigas]	Transcriptional regulator ERG homolog (Fragment) OS=Lytechinus variegatus OX=7654 GN=ERG PE=3 SV=1

## Sheet: cytoskeleton
Cytoskeleton GO term genes significantly enriched in very low salinity vs control (a sample of 42 out of 86 gene transcripts identified)
Gene	G.value	A.value	log2foldchange	pvalue	padjust	significance	Gene Length	NR GI	NR ID	NR Score	NR Evalue	NR Description	NT GI	NT ID	NT Score	NT Evalue	NT Description	KO ID	KO Name	KO Description	Http Link	Swissprot ID	Swissprot Score	Swissprot Evalue	Swissprot Description	PFAM ID	PFAM description	Gene Ontology Biological Pathway	BP Description	Gene Ontology Molecular Function	MF Description	Gene Ontology Cellular Component	CC Description	KOG ID	KOG Description
Cluster-53306.125025	171.095	0.056317	11.5703	3.08e-51	6.87e-46	TRUE	1104	973425555	ALX27212.1	557	3.5e-54	hypothetical protein, partial [Mytilus trossulus]	973425554	KT713377.1	473	0	Mytilus trossulus clone BM144C hypothetical protein mRNA, partial cds	K05759	PFN	profilin	http://www.genome.jp/dbget-bin/www_bget?ko:K05759	P18320	442	1.7e-42	Profilin OS=Heliocidaris crassispina OX=1043166 PE=1 SV=2	PF00235	Profilin	GO:0008104//GO:0033043//GO:0051129//GO:0051128//GO:0008064//GO:0051651//GO:0051235//GO:0071840//GO:0065003//GO:0070727//GO:0097435//GO:0051494//GO:0051493//GO:0032271//GO:0032272//GO:0048519//GO:0033036//GO:0032507//GO:0032970//GO:0045185//GO:0030041//GO:0051258//GO:1902904//GO:0010639//GO:0009987//GO:0032535//GO:0022607//GO:0043933//GO:1902903//GO:0030036//GO:0042989//GO:0034622//GO:0050789//GO:…	protein localization//regulation of organelle organization//negative regulation of cellular component organization//regulation of cellular component organization//regulation of actin polymerization or depolymerization//maintenance of location in cell//maintenance of location//cellular component organization or biogenesis//protein-containing complex assembly//cellular macromolecule localization//s…	GO:0005515//GO:0005488//GO:0003779//GO:0008092//GO:0003785	protein binding//binding//actin binding//cytoskeletal protein binding//actin monomer binding	GO:0005737//GO:0043232//GO:0044464//GO:0005623//GO:0005622//GO:0071944//GO:0044424//GO:0015629//GO:0043229//GO:0043228//GO:0005856//GO:0005938//GO:0044444//GO:0043226//GO:0099568	cytoplasm//intracellular non-membrane-bounded organelle//cell part//cell//intracellular//cell periphery//intracellular part//actin cytoskeleton//intracellular organelle//non-membrane-bounded organelle//cytoskeleton//cell cortex//cytoplasmic part//organelle//cytoplasmic region	--	--
Cluster-53306.102939	1.11219	0.0135959	6.35502	3.35e-11	4.04e-08	TRUE	4573	1242857489	XP_022310335.1	2202	2.6e-244	tubulin gamma-1 chain [Crassostrea virginica]	676431084	XM_009047887.1	528	0	Lottia gigantea hypothetical protein partial mRNA	--	--	--	--	P23330	2032	3e-226	Tubulin gamma-1 chain OS=Xenopus laevis OX=8355 GN=tubg1 PE=2 SV=1	PF03953//PF00091//PF01593	Tubulin C-terminal domain//Tubulin/FtsZ family, GTPase domain//Flavin containing amine oxidoreductase	GO:0071840//GO:0097435//GO:0046785//GO:0009987//GO:0031109//GO:0055114//GO:0051258//GO:0022607//GO:0043933//GO:0000226//GO:0034622//GO:0007020//GO:0016043//GO:0065003//GO:0031122//GO:0008152//GO:0006996//GO:0007017//GO:0007010//GO:0044085	cellular component organization or biogenesis//supramolecular fiber organization//microtubule polymerization//cellular process//microtubule polymerization or depolymerization//oxidation-reduction process//protein polymerization//cellular component assembly//protein-containing complex subunit organization//microtubule cytoskeleton organization//cellular protein-containing complex assembly//microtu…	GO:0035639//GO:0000166//GO:1901363//GO:0016491//GO:0043168//GO:0043167//GO:0032561//GO:0003924//GO:0016818//GO:0097367//GO:0016817//GO:0016787//GO:0005488//GO:0001883//GO:0001882//GO:0019001//GO:1901265//GO:0032549//GO:0017076//GO:0005525//GO:0017111//GO:0036094//GO:0003824//GO:0097159//GO:0016462//GO:0032555//GO:0032550//GO:0032553	purine ribonucleoside triphosphate binding//nucleotide binding//heterocyclic compound binding//oxidoreductase activity//anion binding//ion binding//guanyl ribonucleotide binding//GTPase activity//hydrolase activity, acting on acid anhydrides, in phosphorus-containing anhydrides//carbohydrate derivative binding//hydrolase activity, acting on acid anhydrides//hydrolase activity//binding//purine nuc…	GO:0099512//GO:0099513//GO:0005874//GO:0044450//GO:0032991//GO:0043232//GO:0044464//GO:0005623//GO:0005622//GO:0099080//GO:0099081//GO:0044424//GO:0044422//GO:0043229//GO:0043228//GO:0043226//GO:0005856//GO:0005815//GO:0044430//GO:0005737//GO:0015630//GO:0000930//GO:0044446//GO:0044444	supramolecular fiber//polymeric cytoskeletal fiber//microtubule//microtubule organizing center part//protein-containing complex//intracellular non-membrane-bounded organelle//cell part//cell//intracellular//supramolecular complex//supramolecular polymer//intracellular part//organelle part//intracellular organelle//non-membrane-bounded organelle//organelle//cytoskeleton//microtubule organizing cen…	KOG1374	Gamma tubulin
Cluster-53306.116829	48.3778	1.45062	5.06023	1.24e-09	8.66e-07	TRUE	1045	957828615	XP_014664190.1	602	2e-59	PREDICTED: tubulin beta chain [Priapulus caudatus]	676472385	XM_009061227.1	257	1.08e-129	Lottia gigantea hypothetical protein mRNA	--	--	--	--	P11833	598	1.3e-60	Tubulin beta chain OS=Paracentrotus lividus OX=7656 PE=2 SV=1	--	--	GO:0009987//GO:0007017	cellular process//microtubule-based process	GO:0005200//GO:0035639//GO:0005488//GO:0005198//GO:1901363//GO:1901265//GO:0001882//GO:0043168//GO:0019001//GO:0000166//GO:0032561//GO:0001883//GO:0032549//GO:0017076//GO:0005525//GO:0016787//GO:0003924//GO:0017111//GO:0036094//GO:0003824//GO:0016818//GO:0043167//GO:0097367//GO:0097159//GO:0016817//GO:0032555//GO:0016462//GO:0032550//GO:0032553	structural constituent of cytoskeleton//purine ribonucleoside triphosphate binding//binding//structural molecule activity//heterocyclic compound binding//nucleoside phosphate binding//nucleoside binding//anion binding//guanyl nucleotide binding//nucleotide binding//guanyl ribonucleotide binding//purine nucleoside binding//ribonucleoside binding//purine nucleotide binding//GTP binding//hydrolase a…	GO:0099512//GO:0099513//GO:0043226//GO:0043229//GO:0043228//GO:0044424//GO:0005874//GO:0099080//GO:0044430//GO:0015630//GO:0005622//GO:0043232//GO:0005856//GO:0044464//GO:0005623//GO:0005737//GO:0044446//GO:0099081//GO:0044422	supramolecular fiber//polymeric cytoskeletal fiber//organelle//intracellular organelle//non-membrane-bounded organelle//intracellular part//microtubule//supramolecular complex//cytoskeletal part//microtubule cytoskeleton//intracellular//intracellular non-membrane-bounded organelle//cytoskeleton//cell part//cell//cytoplasm//intracellular organelle part//supramolecular polymer//organelle part	KOG1375	Beta tubulin
Cluster-53306.42770	2.19041	0.0272335	6.3306	4.62e-08	1.69e-05	TRUE	2283	1242857489	XP_022310335.1	2202	1.3e-244	tubulin gamma-1 chain [Crassostrea virginica]	676431084	XM_009047887.1	528	0	Lottia gigantea hypothetical protein partial mRNA	K10389	TUBG	tubulin gamma	http://www.genome.jp/dbget-bin/www_bget?ko:K10389	P23330	2032	1.5e-226	Tubulin gamma-1 chain OS=Xenopus laevis OX=8355 GN=tubg1 PE=2 SV=1	PF03953//PF00091	Tubulin C-terminal domain//Tubulin/FtsZ family, GTPase domain	GO:0071840//GO:0097435//GO:0046785//GO:0009987//GO:0031109//GO:0007010//GO:0051258//GO:0022607//GO:0043933//GO:0000226//GO:0034622//GO:0007020//GO:0016043//GO:0065003//GO:0031122//GO:0006996//GO:0007017//GO:0044085	cellular component organization or biogenesis//supramolecular fiber organization//microtubule polymerization//cellular process//microtubule polymerization or depolymerization//cytoskeleton organization//protein polymerization//cellular component assembly//protein-containing complex subunit organization//microtubule cytoskeleton organization//cellular protein-containing complex assembly//microtubu…	GO:0035639//GO:0043167//GO:1901363//GO:0000166//GO:0032561//GO:0003924//GO:0016818//GO:0097367//GO:0016817//GO:0005488//GO:0001883//GO:0001882//GO:0016462//GO:1901265//GO:0032549//GO:0017076//GO:0005525//GO:0016787//GO:0017111//GO:0036094//GO:0003824//GO:0097159//GO:0043168//GO:0019001//GO:0032555//GO:0032550//GO:0032553	purine ribonucleoside triphosphate binding//ion binding//heterocyclic compound binding//nucleotide binding//guanyl ribonucleotide binding//GTPase activity//hydrolase activity, acting on acid anhydrides, in phosphorus-containing anhydrides//carbohydrate derivative binding//hydrolase activity, acting on acid anhydrides//binding//purine nucleoside binding//nucleoside binding//pyrophosphatase activit…	GO:0099512//GO:0099513//GO:0005874//GO:0005737//GO:0044450//GO:0043232//GO:0044464//GO:0005623//GO:0005622//GO:0099080//GO:0099081//GO:0044424//GO:0044422//GO:0043229//GO:0043228//GO:0043226//GO:0005856//GO:0005815//GO:0044430//GO:0015630//GO:0032991//GO:0000930//GO:0044446//GO:0044444	supramolecular fiber//polymeric cytoskeletal fiber//microtubule//cytoplasm//microtubule organizing center part//intracellular non-membrane-bounded organelle//cell part//cell//intracellular//supramolecular complex//supramolecular polymer//intracellular part//organelle part//intracellular organelle//non-membrane-bounded organelle//organelle//cytoskeleton//microtubule organizing center//cytoskeletal…	KOG1374	Gamma tubulin
Cluster-53306.116511	296.406	107.678	1.46081	2.6e-06	0.00034211	TRUE	997	390349562	XP_003727238.1	824	3.5e-85	PREDICTED: tubulin beta chain isoform X1 [Strongylocentrotus purpuratus] >gi|135489|sp|P11833.1|TBB_PARLI RecName: Full=Tubulin beta chain; AltName: Full=Beta-tubulin >gi|10004|emb|CAA33447.1| unnamed protein product [Paracentrotus lividus]	343455240	HQ678184.1	469	0	Mytilus edulis putative beta-tubulin mRNA, partial cds	--	--	--	--	P11833	824	7.7e-87	Tubulin beta chain OS=Paracentrotus lividus OX=7656 PE=2 SV=1	PF00091	Tubulin/FtsZ family, GTPase domain	GO:0009987//GO:0007017	cellular process//microtubule-based process	GO:0005200//GO:0035639//GO:0005488//GO:0005198//GO:1901363//GO:1901265//GO:0001882//GO:0043168//GO:0019001//GO:0000166//GO:0032561//GO:0001883//GO:0032549//GO:0017076//GO:0005525//GO:0016787//GO:0003924//GO:0017111//GO:0036094//GO:0003824//GO:0016818//GO:0043167//GO:0097367//GO:0097159//GO:0016817//GO:0032555//GO:0016462//GO:0032550//GO:0032553	structural constituent of cytoskeleton//purine ribonucleoside triphosphate binding//binding//structural molecule activity//heterocyclic compound binding//nucleoside phosphate binding//nucleoside binding//anion binding//guanyl nucleotide binding//nucleotide binding//guanyl ribonucleotide binding//purine nucleoside binding//ribonucleoside binding//purine nucleotide binding//GTP binding//hydrolase a…	GO:0099512//GO:0099513//GO:0043226//GO:0043229//GO:0043228//GO:0044424//GO:0005874//GO:0099080//GO:0044430//GO:0015630//GO:0005622//GO:0043232//GO:0005856//GO:0044464//GO:0005623//GO:0005737//GO:0044446//GO:0099081//GO:0044422	supramolecular fiber//polymeric cytoskeletal fiber//organelle//intracellular organelle//non-membrane-bounded organelle//intracellular part//microtubule//supramolecular complex//cytoskeletal part//microtubule cytoskeleton//intracellular//intracellular non-membrane-bounded organelle//cytoskeleton//cell part//cell//cytoplasm//intracellular organelle part//supramolecular polymer//organelle part	KOG1375	Beta tubulin
Cluster-101153.17	3.08779	0.106395	4.85192	2.78e-06	0.00035934	TRUE	1826	762134302	XP_011450374.1	300	3.7e-24	PREDICTED: uncharacterized protein LOC105344320 [Crassostrea gigas] >gi|405975218|gb|EKC39799.1| hypothetical protein CGI_10025352 [Crassostrea gigas]	--	--	--	--	--	--	--	--	--	--	--	--	--	PF15748	Centriole, cilia and spindle-associated	--	--	--	--	GO:0005856//GO:0043232//GO:0044464//GO:0005623//GO:0005622//GO:0043229//GO:0043228//GO:0044424//GO:0043226	cytoskeleton//intracellular non-membrane-bounded organelle//cell part//cell//intracellular//intracellular organelle//non-membrane-bounded organelle//intracellular part//organelle	--	--
Cluster-132831.3	4.5203	0.0832316	5.76364	5.94e-06	0.00060587	TRUE	747	1227250259	ASQ43262.1	489	1.8e-46	putative phototransduction, partial [Acromegalomma interruptum]	831358494	LN830702.2	60	2.46e-20	Euperipatoides kanangrensis mRNA for Eka-calmodulin (Eka-calmodulin gene), isolate Ek4	K02183	CALM	calmodulin	http://www.genome.jp/dbget-bin/www_bget?ko:K02183	P62184	489	4e-48	Calmodulin OS=Renilla reniformis OX=6136 PE=1 SV=2	PF13405//PF13202//PF13499//PF00036//PF13833	EF-hand//EF//EF-hand//EF//EF-hand	GO:0000086//GO:0051049//GO:0048585//GO:0048584//GO:0048583//GO:0051283//GO:0050849//GO:0050848//GO:0003012//GO:0007165//GO:0007166//GO:0098771//GO:0034765//GO:0034766//GO:0034767//GO:0034762//GO:0034763//GO:0051716//GO:0009968//GO:0009966//GO:0009967//GO:0051208//GO:0044093//GO:0044092//GO:0048518//GO:0065007//GO:0051284//GO:0010522//GO:0010523//GO:0019725//GO:0006936//GO:0019722//GO:0051282//GO:…	G2/M transition of mitotic cell cycle//regulation of transport//negative regulation of response to stimulus//positive regulation of response to stimulus//regulation of response to stimulus//negative regulation of sequestering of calcium ion//negative regulation of calcium-mediated signaling//regulation of calcium-mediated signaling//muscle system process//signal transduction//cell surface recepto…	GO:0046872//GO:0043169//GO:0043167//GO:0005509//GO:0005515//GO:0005488	metal ion binding//cation binding//ion binding//calcium ion binding//protein binding//binding	GO:0031982//GO:0016021//GO:0016020//GO:0000922//GO:1902495//GO:0008076//GO:0015630//GO:0043230//GO:0043232//GO:0005829//GO:0044424//GO:0044425//GO:0044421//GO:0044422//GO:0044464//GO:0043229//GO:0043228//GO:0034702//GO:0034703//GO:0043227//GO:0005856//GO:0044430//GO:0005886//GO:1990351//GO:0044446//GO:0044444//GO:0031226//GO:0031224//GO:0005737//GO:0044459//GO:0005623//GO:0005622//GO:0034705//GO:…	vesicle//integral component of membrane//membrane//spindle pole//transmembrane transporter complex//voltage-gated potassium channel complex//microtubule cytoskeleton//extracellular organelle//intracellular non-membrane-bounded organelle//cytosol//intracellular part//membrane part//extracellular region part//organelle part//cell part//intracellular organelle//non-membrane-bounded organelle//ion ch…	KOG0027	Calmodulin and related proteins (EF-Hand superfamily)
Cluster-53306.52263	1.84834	0.121568	3.92628	6.77e-06	0.00066242	TRUE	1939	1139856626	XP_019921693.1	2280	1e-253	PREDICTED: kinesin-like protein KIF19 isoform X3 [Crassostrea gigas]	1005457523	XM_015910404.1	133	1.73e-60	PREDICTED: Acropora digitifera kinesin-like protein KIF19 (LOC107344710), mRNA	--	--	--	--	Q7ZXX2	1675	3.1e-185	Kinesin-like protein KIF19 OS=Xenopus laevis OX=8355 GN=kif19 PE=2 SV=1	--	--	GO:0006928//GO:0009987//GO:0007017//GO:0007018	movement of cell or subcellular component//cellular process//microtubule-based process//microtubule-based movement	GO:0035639//GO:0005488//GO:0043167//GO:1901363//GO:1901265//GO:0000166//GO:0017076//GO:0003774//GO:0003777//GO:0016787//GO:0015631//GO:0008017//GO:0017111//GO:0036094//GO:0003824//GO:0008144//GO:0016818//GO:0008092//GO:0097367//GO:0097159//GO:0030554//GO:0016817//GO:0016462//GO:0032559//GO:0005524//GO:0005515//GO:0032555//GO:0043168//GO:0032553	purine ribonucleoside triphosphate binding//binding//ion binding//heterocyclic compound binding//nucleoside phosphate binding//nucleotide binding//purine nucleotide binding//motor activity//microtubule motor activity//hydrolase activity//tubulin binding//microtubule binding//nucleoside-triphosphatase activity//small molecule binding//catalytic activity//drug binding//hydrolase activity, acting on…	GO:0099512//GO:0099513//GO:0044464//GO:0043226//GO:0043229//GO:0043228//GO:0044424//GO:0005874//GO:0044422//GO:0005856//GO:0099080//GO:0099081//GO:0044430//GO:0015630//GO:0043232//GO:0005623//GO:0005622//GO:0044446	supramolecular fiber//polymeric cytoskeletal fiber//cell part//organelle//intracellular organelle//non-membrane-bounded organelle//intracellular part//microtubule//organelle part//cytoskeleton//supramolecular complex//supramolecular polymer//cytoskeletal part//microtubule cytoskeleton//intracellular non-membrane-bounded organelle//cell//intracellular//intracellular organelle part	KOG0242	Kinesin-like protein
Cluster-40935.0	8.97607	0.181265	5.63071	9.25e-06	0.00081844	TRUE	343	871211251	XP_012945109.1	479	1.2e-45	PREDICTED: dynein heavy chain 1, axonemal-like [Aplysia californica]	--	--	--	--	--	--	--	--	--	E9Q8T7	391	4.3e-37	Dynein heavy chain 1, axonemal OS=Mus musculus OX=10090 GN=Dnah1 PE=1 SV=1	--	--	GO:0007018//GO:0006928//GO:0003341//GO:0009987//GO:0007017	microtubule-based movement//movement of cell or subcellular component//cilium movement//cellular process//microtubule-based process	GO:0016887//GO:0016787//GO:0016462//GO:0003774//GO:0003777//GO:0017111//GO:0003824//GO:0016818//GO:0016817	ATPase activity//hydrolase activity//pyrophosphatase activity//motor activity//microtubule motor activity//nucleoside-triphosphatase activity//catalytic activity//hydrolase activity, acting on acid anhydrides, in phosphorus-containing anhydrides//hydrolase activity, acting on acid anhydrides	GO:0043229//GO:0043228//GO:0120038//GO:0005929//GO:0030286//GO:0043226//GO:0005737//GO:0005858//GO:0005875//GO:0044430//GO:0005856//GO:0015630//GO:1902494//GO:0032838//GO:0120025//GO:0042995//GO:0005930//GO:0032991//GO:0043232//GO:0044463//GO:0044464//GO:0005623//GO:0005622//GO:0044446//GO:0044447//GO:0044444//GO:0097014//GO:0044441//GO:0044424//GO:0099568//GO:0044422	intracellular organelle//non-membrane-bounded organelle//plasma membrane bounded cell projection part//cilium//dynein complex//organelle//cytoplasm//axonemal dynein complex//microtubule associated complex//cytoskeletal part//cytoskeleton//microtubule cytoskeleton//catalytic complex//plasma membrane bounded cell projection cytoplasm//plasma membrane bounded cell projection//cell projection//axonem…	--	--
Cluster-53306.103828	1.01993	0.021724	5.55403	1.71e-05	0.00124473	TRUE	2862	1207924887	XP_021351512.1	3191	0	gamma-tubulin complex component 3-like [Mizuhopecten yessoensis]	676482960	XM_009064622.1	162	1.94e-76	Lottia gigantea hypothetical protein partial mRNA	--	--	--	--	O73787	2376	2.4e-266	Gamma-tubulin complex component 3 homolog OS=Xenopus laevis OX=8355 GN=tubgcp3 PE=1 SV=1	--	--	--	--	--	--	GO:0005856//GO:0015630//GO:0043232//GO:0044464//GO:0005623//GO:0005622//GO:0044446//GO:0043229//GO:0043228//GO:0044430//GO:0044424//GO:0043226//GO:0044422	cytoskeleton//microtubule cytoskeleton//intracellular non-membrane-bounded organelle//cell part//cell//intracellular//intracellular organelle part//intracellular organelle//non-membrane-bounded organelle//cytoskeletal part//intracellular part//organelle//organelle part	KOG2000	Gamma-tubulin complex, DGRIP91/SPC98 component
Cluster-53306.122106	107.466	37.5115	1.5185	5.9e-05	0.00290074	TRUE	792	642083882	CDQ84911.1	1124	4.5e-120	unnamed protein product, partial [Oncorhynchus mykiss]	672353515	KJ792080.1	509	0	Mytilus galloprovincialis alpha-tubulin 1a (TUBA1A) mRNA, partial cds	K07374	TUBA	tubulin alpha	http://www.genome.jp/dbget-bin/www_bget?ko:K07374	P06603	1108	7.1e-120	Tubulin alpha-1 chain OS=Drosophila melanogaster OX=7227 GN=alphaTub84B PE=1 SV=1	PF00091	Tubulin/FtsZ	GO:0009987//GO:0007017	cellular process//microtubule-based process	GO:0005200//GO:0035639//GO:0005488//GO:0005198//GO:1901363//GO:1901265//GO:0001882//GO:0043168//GO:0019001//GO:0000166//GO:0032561//GO:0001883//GO:0032549//GO:0017076//GO:0005525//GO:0016787//GO:0003924//GO:0017111//GO:0036094//GO:0003824//GO:0016818//GO:0043167//GO:0097367//GO:0097159//GO:0016817//GO:0032555//GO:0016462//GO:0032550//GO:0032553	structural constituent of cytoskeleton//purine ribonucleoside triphosphate binding//binding//structural molecule activity//heterocyclic compound binding//nucleoside phosphate binding//nucleoside binding//anion binding//guanyl nucleotide binding//nucleotide binding//guanyl ribonucleotide binding//purine nucleoside binding//ribonucleoside binding//purine nucleotide binding//GTP binding//hydrolase a…	GO:0099512//GO:0099513//GO:0043226//GO:0043229//GO:0043228//GO:0044424//GO:0005874//GO:0099080//GO:0044430//GO:0015630//GO:0005622//GO:0043232//GO:0005856//GO:0044464//GO:0005623//GO:0005737//GO:0044446//GO:0099081//GO:0044422	supramolecular fiber//polymeric cytoskeletal fiber//organelle//intracellular organelle//non-membrane-bounded organelle//intracellular part//microtubule//supramolecular complex//cytoskeletal part//microtubule cytoskeleton//intracellular//intracellular non-membrane-bounded organelle//cytoskeleton//cell part//cell//cytoplasm//intracellular organelle part//supramolecular polymer//organelle part	KOG1376	Alpha tubulin
Cluster-53306.10956	1.55436	0.04878	5.00399	7.14e-05	0.00330601	TRUE	2088	1160057556	OPL21669.1	1951	1.5e-215	tubulin chain beta-1, partial [Mytilus galloprovincialis]	687022692	LM525606.1	401	0	Strongyloides papillosus genome assembly S_papillosus_LIN ,scaffold SPAL_contig0000017	--	--	--	--	Q27U48	1910	1.9e-212	Tubulin beta-1 chain OS=Glossina morsitans morsitans OX=37546 PE=2 SV=1	PF03953//PF00091	Tubulin C-terminal domain//Tubulin/FtsZ family, GTPase domain	GO:0009987//GO:0007017	cellular process//microtubule-based process	GO:0005200//GO:0035639//GO:0005488//GO:0005198//GO:1901363//GO:1901265//GO:0001882//GO:0043168//GO:0019001//GO:0000166//GO:0032561//GO:0001883//GO:0032549//GO:0017076//GO:0005525//GO:0016787//GO:0003924//GO:0017111//GO:0036094//GO:0003824//GO:0016818//GO:0043167//GO:0097367//GO:0097159//GO:0016817//GO:0032555//GO:0016462//GO:0032550//GO:0032553	structural constituent of cytoskeleton//purine ribonucleoside triphosphate binding//binding//structural molecule activity//heterocyclic compound binding//nucleoside phosphate binding//nucleoside binding//anion binding//guanyl nucleotide binding//nucleotide binding//guanyl ribonucleotide binding//purine nucleoside binding//ribonucleoside binding//purine nucleotide binding//GTP binding//hydrolase a…	GO:0099512//GO:0099513//GO:0043226//GO:0043229//GO:0043228//GO:0044424//GO:0005874//GO:0099080//GO:0044430//GO:0015630//GO:0005622//GO:0043232//GO:0005856//GO:0044464//GO:0005623//GO:0005737//GO:0044446//GO:0099081//GO:0044422	supramolecular fiber//polymeric cytoskeletal fiber//organelle//intracellular organelle//non-membrane-bounded organelle//intracellular part//microtubule//supramolecular complex//cytoskeletal part//microtubule cytoskeleton//intracellular//intracellular non-membrane-bounded organelle//cytoskeleton//cell part//cell//cytoplasm//intracellular organelle part//supramolecular polymer//organelle part	KOG1375	Beta tubulin
Cluster-53306.118262	303.148	119.123	1.34756	7.45e-05	0.003389	TRUE	792	1207978541	XP_021380272.1	1276	1.1e-137	tubulin alpha chain, testis-specific [Mizuhopecten yessoensis] >gi|1345442461|gb|AVF19943.1| alpha-tubulin [Crassostrea brasiliana]	672353515	KJ792080.1	560	0	Mytilus galloprovincialis alpha-tubulin 1a (TUBA1A) mRNA, partial cds	K07374	TUBA	tubulin alpha	http://www.genome.jp/dbget-bin/www_bget?ko:K07374	P06603	1275	3.1e-139	Tubulin alpha-1 chain OS=Drosophila melanogaster OX=7227 GN=alphaTub84B PE=1 SV=1	PF00091	Tubulin/FtsZ family, GTPase domain	GO:0009987//GO:0007017	cellular process//microtubule-based process	GO:0005200//GO:0035639//GO:0005488//GO:0005198//GO:1901363//GO:1901265//GO:0001882//GO:0043168//GO:0019001//GO:0000166//GO:0032561//GO:0001883//GO:0032549//GO:0017076//GO:0005525//GO:0016787//GO:0003924//GO:0017111//GO:0036094//GO:0003824//GO:0016818//GO:0043167//GO:0097367//GO:0097159//GO:0016817//GO:0032555//GO:0016462//GO:0032550//GO:0032553	structural constituent of cytoskeleton//purine ribonucleoside triphosphate binding//binding//structural molecule activity//heterocyclic compound binding//nucleoside phosphate binding//nucleoside binding//anion binding//guanyl nucleotide binding//nucleotide binding//guanyl ribonucleotide binding//purine nucleoside binding//ribonucleoside binding//purine nucleotide binding//GTP binding//hydrolase a…	GO:0099512//GO:0099513//GO:0043226//GO:0043229//GO:0043228//GO:0044424//GO:0005874//GO:0099080//GO:0044430//GO:0015630//GO:0005622//GO:0043232//GO:0005856//GO:0044464//GO:0005623//GO:0005737//GO:0044446//GO:0099081//GO:0044422	supramolecular fiber//polymeric cytoskeletal fiber//organelle//intracellular organelle//non-membrane-bounded organelle//intracellular part//microtubule//supramolecular complex//cytoskeletal part//microtubule cytoskeleton//intracellular//intracellular non-membrane-bounded organelle//cytoskeleton//cell part//cell//cytoplasm//intracellular organelle part//supramolecular polymer//organelle part	KOG1376	Alpha tubulin
Cluster-134761.22	0.716026	0.0252023	4.82978	0.00012786	0.00489814	TRUE	2467	908409402	XP_013065729.1	354	2.7e-30	PREDICTED: troponin I-like isoform X2 [Biomphalaria glabrata]	1242735936	XM_022463890.1	42	8.53e-10	PREDICTED: Crassostrea virginica trichohyalin-like (LOC111121184), transcript variant X20, mRNA	K12044	TNNI3	troponin I, cardiac muscle	http://www.genome.jp/dbget-bin/www_bget?ko:K12044	Q7M3Y3	277	5.1e-23	Troponin I OS=Chlamys nipponensis akazara OX=6571 PE=1 SV=2	PF00992	Troponin	--	--	--	--	GO:0005856//GO:0099512//GO:0015629//GO:0036379//GO:0030016//GO:0030017//GO:0043229//GO:0043228//GO:0044424//GO:0005865//GO:0043226//GO:0005861//GO:0005737//GO:0099080//GO:0032991//GO:0043232//GO:0044464//GO:0005623//GO:0005622//GO:0044446//GO:0099081//GO:0044444//GO:0044430//GO:0043292//GO:0044422//GO:0044449	cytoskeleton//supramolecular fiber//actin cytoskeleton//myofilament//myofibril//sarcomere//intracellular organelle//non-membrane-bounded organelle//intracellular part//striated muscle thin filament//organelle//troponin complex//cytoplasm//supramolecular complex//protein-containing complex//intracellular non-membrane-bounded organelle//cell part//cell//intracellular//intracellular organelle part//…	KOG3977	Troponin I
Cluster-53306.92460	0.658907	0.0349488	4.23743	0.00012947	0.00493545	TRUE	1779	1139823991	XP_019927720.1	973	3.3e-102	PREDICTED: centrosomal protein of 95 kDa [Crassostrea gigas]	1207923833	XM_021495268.1	95	2.11e-39	PREDICTED: Mizuhopecten yessoensis centrosomal protein of 95 kDa-like (LOC110448821), transcript variant X3, mRNA	--	--	--	--	Q8BVV7	503	2.3e-49	Centrosomal protein of 95 kDa OS=Mus musculus OX=10090 GN=Cep95 PE=1 SV=2	--	--	--	--	--	--	GO:0005856//GO:0015630//GO:0043232//GO:0044464//GO:0005623//GO:0005622//GO:0044446//GO:0043229//GO:0043228//GO:0044430//GO:0044424//GO:0043226//GO:0044422	cytoskeleton//microtubule cytoskeleton//intracellular non-membrane-bounded organelle//cell part//cell//intracellular//intracellular organelle part//intracellular organelle//non-membrane-bounded organelle//cytoskeletal part//intracellular part//organelle//organelle part	--	--
Cluster-53306.114829	225.576	65.0437	1.79412	0.0002458	0.00743559	TRUE	1606	1703137	P53464.1	1887	3.1e-208	RecName: Full=Actin, cytoskeletal; AltName: Full=M; Flags: Precursor >gi|1173574|gb|AAA86534.1| cytoskeletal actin [Heliocidaris tuberculata]	5114427	AF157491.1	1543	0	Mytilus galloprovincialis actin mRNA, complete cds	--	--	--	--	P53464	1887	6.8e-210	Actin, cytoskeletal OS=Heliocidaris tuberculata OX=7635 PE=3 SV=1	--	--	--	--	GO:0035639//GO:0008144//GO:0005488//GO:0043167//GO:1901363//GO:1901265//GO:0036094//GO:0030554//GO:0097367//GO:0097159//GO:0000166//GO:0032559//GO:0032553//GO:0032555//GO:0017076//GO:0043168//GO:0005524	purine ribonucleoside triphosphate binding//drug binding//binding//ion binding//heterocyclic compound binding//nucleoside phosphate binding//small molecule binding//adenyl nucleotide binding//carbohydrate derivative binding//organic cyclic compound binding//nucleotide binding//adenyl ribonucleotide binding//ribonucleotide binding//purine ribonucleotide binding//purine nucleotide binding//anion bi…	GO:0005856//GO:0005622//GO:0043226//GO:0044424//GO:0043229//GO:0043228//GO:0005737//GO:0043232//GO:0044464//GO:0005623	cytoskeleton//intracellular//organelle//intracellular part//intracellular organelle//non-membrane-bounded organelle//cytoplasm//intracellular non-membrane-bounded organelle//cell part//cell	KOG0676	Actin and related proteins
Cluster-53306.4287	2.88433	0.347282	3.05377	0.00034606	0.00923008	TRUE	2567	762091270	XP_011428027.1	3614	0	PREDICTED: dynein beta chain, ciliary [Crassostrea gigas] >gi|405953044|gb|EKC20777.1| Dynein beta chain, ciliary [Crassostrea gigas]	1351555754	XM_024205913.1	99	1.83e-41	PREDICTED: Terrapene mexicana triunguis dynein axonemal heavy chain 17 (DNAH17), mRNA	K10408	DNAH	dynein heavy chain, axonemal	http://www.genome.jp/dbget-bin/www_bget?ko:K10408	P23098	3175	0	Dynein beta chain, ciliary OS=Tripneustes gratilla OX=7673 PE=1 SV=1	--	--	GO:0007018//GO:0006928//GO:0009987//GO:0007017	microtubule-based movement//movement of cell or subcellular component//cellular process//microtubule-based process	GO:0035639//GO:0005488//GO:0016887//GO:0000166//GO:1901363//GO:1901265//GO:0043167//GO:0017076//GO:0003774//GO:0005524//GO:0016787//GO:0017111//GO:0036094//GO:0003824//GO:0008144//GO:0016818//GO:0030554//GO:0097367//GO:0097159//GO:0016817//GO:0016462//GO:0032559//GO:0003777//GO:0032555//GO:0043168//GO:0032553	purine ribonucleoside triphosphate binding//binding//ATPase activity//nucleotide binding//heterocyclic compound binding//nucleoside phosphate binding//ion binding//purine nucleotide binding//motor activity//ATP binding//hydrolase activity//nucleoside-triphosphatase activity//small molecule binding//catalytic activity//drug binding//hydrolase activity, acting on acid anhydrides, in phosphorus-cont…	GO:0043226//GO:0043229//GO:0043228//GO:0030286//GO:0044424//GO:0044422//GO:0005856//GO:0044430//GO:0005875//GO:0015630//GO:1902494//GO:0032991//GO:0043232//GO:0044464//GO:0005623//GO:0005622//GO:0044446	organelle//intracellular organelle//non-membrane-bounded organelle//dynein complex//intracellular part//organelle part//cytoskeleton//cytoskeletal part//microtubule associated complex//microtubule cytoskeleton//catalytic complex//protein-containing complex//intracellular non-membrane-bounded organelle//cell part//cell//intracellular//intracellular organelle part	--	--
Cluster-53306.163482	4.13903	0.786733	2.3954	0.00037192	0.00968432	TRUE	5689	762091270	XP_011428027.1	7809	0	PREDICTED: dynein beta chain, ciliary [Crassostrea gigas] >gi|405953044|gb|EKC20777.1| Dynein beta chain, ciliary [Crassostrea gigas]	585702431	XM_002739909.2	430	0	PREDICTED: Saccoglossus kowalevskii dynein beta chain, ciliary-like (LOC100372438), mRNA	K10408	DNAH	dynein heavy chain, axonemal	http://www.genome.jp/dbget-bin/www_bget?ko:K10408	P39057	7070	0	Dynein beta chain, ciliary OS=Heliocidaris crassispina OX=1043166 PE=1 SV=1	PF03028//PF12777//PF18198//PF18199//PF17857//PF12781//PF12780	Dynein heavy chain region D6 P-loop domain//Microtubule-binding stalk of dynein motor//Dynein heavy chain AAA lid domain//Dynein heavy chain C-terminal domain//AAA+ lid domain//ATP-binding dynein motor region//P-loop containing dynein motor region D4	GO:0007018//GO:0006928//GO:0009987//GO:0007017	microtubule-based movement//movement of cell or subcellular component//cellular process//microtubule-based process	GO:0035639//GO:0005488//GO:0016887//GO:0000166//GO:1901363//GO:1901265//GO:0043167//GO:0017076//GO:0003774//GO:0005524//GO:0016787//GO:0017111//GO:0036094//GO:0003824//GO:0008144//GO:0016818//GO:0030554//GO:0097367//GO:0097159//GO:0016817//GO:0016462//GO:0032559//GO:0003777//GO:0032555//GO:0043168//GO:0032553	purine ribonucleoside triphosphate binding//binding//ATPase activity//nucleotide binding//heterocyclic compound binding//nucleoside phosphate binding//ion binding//purine nucleotide binding//motor activity//ATP binding//hydrolase activity//nucleoside-triphosphatase activity//small molecule binding//catalytic activity//drug binding//hydrolase activity, acting on acid anhydrides, in phosphorus-cont…	GO:0043226//GO:0043229//GO:0043228//GO:0030286//GO:0044424//GO:0044422//GO:0005856//GO:0044430//GO:0005875//GO:0015630//GO:1902494//GO:0032991//GO:0043232//GO:0044464//GO:0005623//GO:0005622//GO:0044446	organelle//intracellular organelle//non-membrane-bounded organelle//dynein complex//intracellular part//organelle part//cytoskeleton//cytoskeletal part//microtubule associated complex//microtubule cytoskeleton//catalytic complex//protein-containing complex//intracellular non-membrane-bounded organelle//cell part//cell//intracellular//intracellular organelle part	--	--
Cluster-124214.0	0.633629	0.0318841	4.31362	0.00042595	0.010571	TRUE	1950	1242779490	XP_022329518.1	1454	6.1e-158	DNA repair protein RAD51 homolog 1 [Crassostrea virginica]	238684532	FJ518826.1	936	0	Mytilus edulis Rad51 mRNA, partial cds	K04482	RAD51	DNA repair protein RAD51	http://www.genome.jp/dbget-bin/www_bget?ko:K04482	Q06609	1395	9.3e-153	DNA repair protein RAD51 homolog 1 OS=Homo sapiens OX=9606 GN=RAD51 PE=1 SV=1	PF13481//PF14520//PF08423//PF00154	AAA domain//Helix-hairpin-helix domain//Rad51//recA bacterial DNA recombination protein	GO:0019220//GO:0019222//GO:0060249//GO:0048583//GO:1901362//GO:0071840//GO:0051716//GO:0006302//GO:0140013//GO:0048518//GO:1990505//GO:0072719//GO:0072718//GO:0006282//GO:0006281//GO:0072711//GO:0072710//GO:1902298//GO:0046483//GO:0042325//GO:1901563//GO:1901564//GO:0019538//GO:0010243//GO:0033554//GO:0071103//GO:0022607//GO:1903416//GO:0009893//GO:0051105//GO:0051106//GO:0050789//GO:1901360//GO:…	regulation of phosphate metabolic process//regulation of metabolic process//anatomical structure homeostasis//regulation of response to stimulus//organic cyclic compound biosynthetic process//cellular component organization or biogenesis//cellular response to stimulus//double-strand break repair//meiotic nuclear division//positive regulation of biological process//mitotic DNA replication maintena…	GO:1901363//GO:0000166//GO:0016818//GO:0016817//GO:0004519//GO:0016887//GO:0003677//GO:1901265//GO:0070182//GO:0042623//GO:0043142//GO:0017076//GO:0005524//GO:0016787//GO:0016788//GO:0003824//GO:0008094//GO:0000400//GO:0004536//GO:0032559//GO:0032555//GO:0032553//GO:0008022//GO:0008144//GO:0097159//GO:0043167//GO:0003690//GO:0003697//GO:0042802//GO:0030554//GO:0004518//GO:0017111//GO:0140097//GO:…	heterocyclic compound binding//nucleotide binding//hydrolase activity, acting on acid anhydrides, in phosphorus-containing anhydrides//hydrolase activity, acting on acid anhydrides//endonuclease activity//ATPase activity//DNA binding//nucleoside phosphate binding//DNA polymerase binding//ATPase activity, coupled//single-stranded DNA-dependent ATPase activity//purine nucleotide binding//ATP bindin…	GO:0031974//GO:0044428//GO:0044429//GO:0044424//GO:0044427//GO:0044422//GO:0000781//GO:0043229//GO:0043228//GO:0000785//GO:0000784//GO:0005622//GO:0043227//GO:0005856//GO:0016604//GO:0005654//GO:0035861//GO:0044446//GO:0044444//GO:0005730//GO:0005634//GO:0005739//GO:0044464//GO:0099086//GO:0070013//GO:0090734//GO:0005815//GO:0031981//GO:0000793//GO:0000794//GO:0000795//GO:0043231//GO:0043232//GO:…	membrane-enclosed lumen//nuclear part//mitochondrial part//intracellular part//chromosomal part//organelle part//chromosome, telomeric region//intracellular organelle//non-membrane-bounded organelle//chromatin//nuclear chromosome, telomeric region//intracellular//membrane-bounded organelle//cytoskeleton//nuclear body//nucleoplasm//site of double-strand break//intracellular organelle part//cytopla…	KOG1433	DNA repair protein RAD51/RHP55
Cluster-53306.233208	1.06061	0.118281	3.16011	0.00058308	0.0128925	TRUE	3493	1207917675	XP_021347668.1	2437	1.1e-271	centrosomal protein of 83 kDa-like [Mizuhopecten yessoensis] >gi|1207917677|ref|XP_021347669.1| centrosomal protein of 83 kDa-like [Mizuhopecten yessoensis] >gi|1205906356|gb|OWF53232.1| Centrosomal protein of 83 kDa [Mizuhopecten yessoensis]	--	--	--	--	--	K16754	CCDC41	coiled-coil domain-containing protein 41	http://www.genome.jp/dbget-bin/www_bget?ko:K16754	F1R4Y7	1147	9.5e-124	Centrosomal protein of 83 kDa OS=Danio rerio OX=7955 GN=cep83 PE=3 SV=2	--	--	GO:0006810//GO:0022406//GO:0048278//GO:0051179//GO:0051234//GO:0051640//GO:0051641//GO:0016192//GO:0140056//GO:0009987	transport//membrane docking//vesicle docking//localization//establishment of localization//organelle localization//cellular localization//vesicle-mediated transport//organelle localization by membrane tethering//cellular process	--	--	GO:0005737//GO:0015630//GO:0044422//GO:0043229//GO:0043228//GO:0005623//GO:0043226//GO:0005856//GO:0043232//GO:0044464//GO:0005814//GO:0005815//GO:0044446//GO:0044444//GO:0044430//GO:0044450//GO:0044424//GO:0005622	cytoplasm//microtubule cytoskeleton//organelle part//intracellular organelle//non-membrane-bounded organelle//cell//organelle//cytoskeleton//intracellular non-membrane-bounded organelle//cell part//centriole//microtubule organizing center//intracellular organelle part//cytoplasmic part//cytoskeletal part//microtubule organizing center part//intracellular part//intracellular	--	--
Cluster-53306.10952	1.04281	0.0496994	4.39194	0.00078916	0.0156161	TRUE	1251	1160057556	OPL21669.1	1818	2.4e-200	tubulin chain beta-1, partial [Mytilus galloprovincialis]	961115363	XM_014925060.1	350	0	PREDICTED: Octopus bimaculoides tubulin beta-4B chain (LOC106876497), mRNA	K07375	TUBB	tubulin beta	http://www.genome.jp/dbget-bin/www_bget?ko:K07375	Q24560	1768	3.3e-196	Tubulin beta-1 chain OS=Drosophila melanogaster OX=7227 GN=betaTub56D PE=1 SV=2	PF03953//PF00091	Tubulin C-terminal domain//Tubulin/FtsZ family, GTPase domain	GO:0009987//GO:0007017	cellular process//microtubule-based process	GO:0005200//GO:0035639//GO:0005488//GO:0005198//GO:1901363//GO:1901265//GO:0001882//GO:0043168//GO:0019001//GO:0000166//GO:0032561//GO:0001883//GO:0032549//GO:0017076//GO:0005525//GO:0016787//GO:0003924//GO:0017111//GO:0036094//GO:0003824//GO:0016818//GO:0043167//GO:0097367//GO:0097159//GO:0016817//GO:0032555//GO:0016462//GO:0032550//GO:0032553	structural constituent of cytoskeleton//purine ribonucleoside triphosphate binding//binding//structural molecule activity//heterocyclic compound binding//nucleoside phosphate binding//nucleoside binding//anion binding//guanyl nucleotide binding//nucleotide binding//guanyl ribonucleotide binding//purine nucleoside binding//ribonucleoside binding//purine nucleotide binding//GTP binding//hydrolase a…	GO:0099512//GO:0099513//GO:0043226//GO:0043229//GO:0043228//GO:0044424//GO:0005874//GO:0099080//GO:0044430//GO:0015630//GO:0005622//GO:0043232//GO:0005856//GO:0044464//GO:0005623//GO:0005737//GO:0044446//GO:0099081//GO:0044422	supramolecular fiber//polymeric cytoskeletal fiber//organelle//intracellular organelle//non-membrane-bounded organelle//intracellular part//microtubule//supramolecular complex//cytoskeletal part//microtubule cytoskeleton//intracellular//intracellular non-membrane-bounded organelle//cytoskeleton//cell part//cell//cytoplasm//intracellular organelle part//supramolecular polymer//organelle part	KOG1375	Beta tubulin
Cluster-53306.3584	0.672511	0.0344073	4.29059	0.00081096	0.0159134	TRUE	1807	1242779490	XP_022329518.1	1454	5.6e-158	DNA repair protein RAD51 homolog 1 [Crassostrea virginica]	238684532	FJ518826.1	844	0	Mytilus edulis Rad51 mRNA, partial cds	K04482	RAD51	DNA repair protein RAD51	http://www.genome.jp/dbget-bin/www_bget?ko:K04482	Q06609	1395	8.6e-153	DNA repair protein RAD51 homolog 1 OS=Homo sapiens OX=9606 GN=RAD51 PE=1 SV=1	PF13481//PF14520//PF08423//PF00154	AAA domain//Helix-hairpin-helix domain//Rad51//recA bacterial DNA recombination protein	GO:0019220//GO:0019222//GO:0060249//GO:0048583//GO:1901362//GO:0071840//GO:0051716//GO:0006302//GO:0140013//GO:0048518//GO:1990505//GO:0072719//GO:0072718//GO:0006282//GO:0006281//GO:0072711//GO:0072710//GO:1902298//GO:0046483//GO:0042325//GO:1901563//GO:1901564//GO:0019538//GO:0010243//GO:0033554//GO:0071103//GO:0022607//GO:1903416//GO:0009893//GO:0051105//GO:0051106//GO:0050789//GO:1901360//GO:…	regulation of phosphate metabolic process//regulation of metabolic process//anatomical structure homeostasis//regulation of response to stimulus//organic cyclic compound biosynthetic process//cellular component organization or biogenesis//cellular response to stimulus//double-strand break repair//meiotic nuclear division//positive regulation of biological process//mitotic DNA replication maintena…	GO:1901363//GO:0000166//GO:0016818//GO:0016817//GO:0004519//GO:0016887//GO:0003677//GO:1901265//GO:0070182//GO:0042623//GO:0043142//GO:0017076//GO:0005524//GO:0016787//GO:0016788//GO:0003824//GO:0008094//GO:0000400//GO:0004536//GO:0032559//GO:0032555//GO:0032553//GO:0008022//GO:0008144//GO:0097159//GO:0043167//GO:0003690//GO:0003697//GO:0042802//GO:0030554//GO:0004518//GO:0017111//GO:0140097//GO:…	heterocyclic compound binding//nucleotide binding//hydrolase activity, acting on acid anhydrides, in phosphorus-containing anhydrides//hydrolase activity, acting on acid anhydrides//endonuclease activity//ATPase activity//DNA binding//nucleoside phosphate binding//DNA polymerase binding//ATPase activity, coupled//single-stranded DNA-dependent ATPase activity//purine nucleotide binding//ATP bindin…	GO:0031974//GO:0044428//GO:0044429//GO:0044424//GO:0044427//GO:0044422//GO:0000781//GO:0043229//GO:0043228//GO:0000785//GO:0000784//GO:0005622//GO:0043227//GO:0005856//GO:0016604//GO:0005654//GO:0035861//GO:0044446//GO:0044444//GO:0005730//GO:0005634//GO:0005739//GO:0044464//GO:0099086//GO:0070013//GO:0090734//GO:0005815//GO:0031981//GO:0000793//GO:0000794//GO:0000795//GO:0043231//GO:0043232//GO:…	membrane-enclosed lumen//nuclear part//mitochondrial part//intracellular part//chromosomal part//organelle part//chromosome, telomeric region//intracellular organelle//non-membrane-bounded organelle//chromatin//nuclear chromosome, telomeric region//intracellular//membrane-bounded organelle//cytoskeleton//nuclear body//nucleoplasm//site of double-strand break//intracellular organelle part//cytopla…	KOG1433	DNA repair protein RAD51/RHP55
Cluster-53306.232317	3.05587	0.191305	3.99737	0.00081344	0.0159454	TRUE	325	1393169816	NP_001159980.2	321	2.4e-27	calmodulin [Bos taurus]	428660370	KC109791.1	78	9.93e-31	Heterodera glycines calmodulin (CaM) mRNA, complete cds	K02183	CALM	calmodulin	http://www.genome.jp/dbget-bin/www_bget?ko:K02183	P0DP30	313	4.5e-28	Calmodulin-2 OS=Rattus norvegicus OX=10116 GN=Calm2 PE=1 SV=1	--	--	GO:0000086//GO:0051049//GO:0048585//GO:0048584//GO:0048583//GO:0051283//GO:0050849//GO:0050848//GO:0003012//GO:0007165//GO:0007166//GO:0098771//GO:0034765//GO:0034766//GO:0034767//GO:0034762//GO:0034763//GO:0051716//GO:0009968//GO:0009966//GO:0009967//GO:0051208//GO:0044093//GO:0044092//GO:0048518//GO:0065007//GO:0051284//GO:0010522//GO:0010523//GO:0019725//GO:0006936//GO:0019722//GO:0051282//GO:…	G2/M transition of mitotic cell cycle//regulation of transport//negative regulation of response to stimulus//positive regulation of response to stimulus//regulation of response to stimulus//negative regulation of sequestering of calcium ion//negative regulation of calcium-mediated signaling//regulation of calcium-mediated signaling//muscle system process//signal transduction//cell surface recepto…	GO:0046872//GO:0043169//GO:0043167//GO:0005509//GO:0005515//GO:0005488	metal ion binding//cation binding//ion binding//calcium ion binding//protein binding//binding	GO:0016021//GO:0016020//GO:0000922//GO:1902495//GO:0008076//GO:0015630//GO:0043232//GO:0005829//GO:0044424//GO:0044425//GO:0044422//GO:0044464//GO:0043229//GO:0043228//GO:0034702//GO:0034703//GO:0005856//GO:0044430//GO:0005886//GO:1990351//GO:0044446//GO:0044444//GO:0031226//GO:0031224//GO:0005737//GO:0044459//GO:0005623//GO:0005622//GO:0034705//GO:0071944//GO:0005819//GO:0043226//GO:0005887//GO:…	integral component of membrane//membrane//spindle pole//transmembrane transporter complex//voltage-gated potassium channel complex//microtubule cytoskeleton//intracellular non-membrane-bounded organelle//cytosol//intracellular part//membrane part//organelle part//cell part//intracellular organelle//non-membrane-bounded organelle//ion channel complex//cation channel complex//cytoskeleton//cytoskel…	KOG0027	Calmodulin and related proteins (EF-Hand superfamily)
Cluster-53306.238391	8.26444	0.8992	3.19943	0.00089419	0.0168895	TRUE	1471	118379681	XP_001023006.1	1998	3.8e-221	tubulin [Tetrahymena thermophila SB210] >gi|118384157|ref|XP_001025231.1| tubulin [Tetrahymena thermophila SB210] >gi|730902|sp|P41352.1|TBB_TETTH RecName: Full=Tubulin beta chain; AltName: Full=Beta-tubulin >gi|161735|gb|AAA30110.1| beta-tubulin [Tetrahymena thermophila] >gi|161737|gb|AAA30111.1| beta-tubulin [Tetrahymena thermophila] >gi|89304773|gb|EAS02761.1| tubulin [Tetrahymena thermophila …	75753637	DQ185390.1	799	0	Pseudocohnilembus persalinus beta-tubulin (BTU) mRNA, complete cds	K07375	TUBB	tubulin beta	http://www.genome.jp/dbget-bin/www_bget?ko:K07375	P41352	1998	8.4e-223	Tubulin beta chain OS=Tetrahymena thermophila OX=5911 GN=BTU1 PE=1 SV=1	--	--	GO:0009987//GO:0007017	cellular process//microtubule-based process	GO:0005200//GO:0035639//GO:0005488//GO:0005198//GO:1901363//GO:1901265//GO:0001882//GO:0043168//GO:0019001//GO:0000166//GO:0032561//GO:0001883//GO:0032549//GO:0017076//GO:0005525//GO:0016787//GO:0003924//GO:0017111//GO:0036094//GO:0003824//GO:0016818//GO:0043167//GO:0097367//GO:0097159//GO:0016817//GO:0032555//GO:0016462//GO:0032550//GO:0032553	structural constituent of cytoskeleton//purine ribonucleoside triphosphate binding//binding//structural molecule activity//heterocyclic compound binding//nucleoside phosphate binding//nucleoside binding//anion binding//guanyl nucleotide binding//nucleotide binding//guanyl ribonucleotide binding//purine nucleoside binding//ribonucleoside binding//purine nucleotide binding//GTP binding//hydrolase a…	GO:0099512//GO:0099513//GO:0043226//GO:0043229//GO:0043228//GO:0044424//GO:0005874//GO:0099080//GO:0044430//GO:0015630//GO:0005622//GO:0043232//GO:0005856//GO:0044464//GO:0005623//GO:0005737//GO:0044446//GO:0099081//GO:0044422	supramolecular fiber//polymeric cytoskeletal fiber//organelle//intracellular organelle//non-membrane-bounded organelle//intracellular part//microtubule//supramolecular complex//cytoskeletal part//microtubule cytoskeleton//intracellular//intracellular non-membrane-bounded organelle//cytoskeleton//cell part//cell//cytoplasm//intracellular organelle part//supramolecular polymer//organelle part	--	--
Cluster-158032.4	3.66796	0.646052	2.50431	0.00103899	0.0184677	TRUE	901	47550941	NP_999644.1	190	1e-11	calmodulin-binding carboxy-terminal kinesin [Strongylocentrotus purpuratus] >gi|6166459|gb|AAF04841.1|AF191095_1 kinesin-C [Strongylocentrotus purpuratus]	--	--	--	--	--	--	--	--	--	--	--	--	--	--	--	GO:0006928//GO:0009987//GO:0007017//GO:0007018	movement of cell or subcellular component//cellular process//microtubule-based process//microtubule-based movement	GO:0035639//GO:0005488//GO:0043167//GO:1901363//GO:1901265//GO:0000166//GO:0017076//GO:0003774//GO:0003777//GO:0016787//GO:0015631//GO:0008017//GO:0017111//GO:0036094//GO:0003824//GO:0008144//GO:0016818//GO:0008092//GO:0097367//GO:0097159//GO:0030554//GO:0016817//GO:0016462//GO:0032559//GO:0005524//GO:0005515//GO:0032555//GO:0043168//GO:0032553	purine ribonucleoside triphosphate binding//binding//ion binding//heterocyclic compound binding//nucleoside phosphate binding//nucleotide binding//purine nucleotide binding//motor activity//microtubule motor activity//hydrolase activity//tubulin binding//microtubule binding//nucleoside-triphosphatase activity//small molecule binding//catalytic activity//drug binding//hydrolase activity, acting on…	GO:0099512//GO:0099513//GO:0044464//GO:0043226//GO:0043229//GO:0043228//GO:0044424//GO:0005874//GO:0044422//GO:0005856//GO:0099080//GO:0099081//GO:0044430//GO:0015630//GO:0043232//GO:0005623//GO:0005622//GO:0044446	supramolecular fiber//polymeric cytoskeletal fiber//cell part//organelle//intracellular organelle//non-membrane-bounded organelle//intracellular part//microtubule//organelle part//cytoskeleton//supramolecular complex//supramolecular polymer//cytoskeletal part//microtubule cytoskeleton//intracellular non-membrane-bounded organelle//cell//intracellular//intracellular organelle part	--	--
Cluster-132831.0	0.594984	0.0374092	3.99253	0.00104385	0.0185373	TRUE	1662	1227250259	ASQ43262.1	488	5.3e-46	putative phototransduction, partial [Acromegalomma interruptum]	--	--	--	--	--	K02183	CALM	calmodulin	http://www.genome.jp/dbget-bin/www_bget?ko:K02183	P62184	488	1.2e-47	Calmodulin OS=Renilla reniformis OX=6136 PE=1 SV=2	PF13405//PF13202//PF13499//PF00036//PF13833	EF-hand//EF//EF-hand//EF//EF-hand	GO:0000086//GO:0051049//GO:0048585//GO:0048584//GO:0048583//GO:0051283//GO:0050849//GO:0050848//GO:0003012//GO:0007165//GO:0007166//GO:0098771//GO:0034765//GO:0034766//GO:0034767//GO:0034762//GO:0034763//GO:0051716//GO:0009968//GO:0009966//GO:0009967//GO:0051208//GO:0044093//GO:0044092//GO:0048518//GO:0065007//GO:0051284//GO:0010522//GO:0010523//GO:0019725//GO:0006936//GO:0019722//GO:0051282//GO:…	G2/M transition of mitotic cell cycle//regulation of transport//negative regulation of response to stimulus//positive regulation of response to stimulus//regulation of response to stimulus//negative regulation of sequestering of calcium ion//negative regulation of calcium-mediated signaling//regulation of calcium-mediated signaling//muscle system process//signal transduction//cell surface recepto…	GO:0046872//GO:0043169//GO:0043167//GO:0005509//GO:0005515//GO:0005488	metal ion binding//cation binding//ion binding//calcium ion binding//protein binding//binding	GO:0031982//GO:0016021//GO:0016020//GO:0000922//GO:1902495//GO:0008076//GO:0015630//GO:0043230//GO:0043232//GO:0005829//GO:0044424//GO:0044425//GO:0044421//GO:0044422//GO:0044464//GO:0043229//GO:0043228//GO:0034702//GO:0034703//GO:0043227//GO:0005856//GO:0044430//GO:0005886//GO:1990351//GO:0044446//GO:0044444//GO:0031226//GO:0031224//GO:0005737//GO:0044459//GO:0005623//GO:0005622//GO:0034705//GO:…	vesicle//integral component of membrane//membrane//spindle pole//transmembrane transporter complex//voltage-gated potassium channel complex//microtubule cytoskeleton//extracellular organelle//intracellular non-membrane-bounded organelle//cytosol//intracellular part//membrane part//extracellular region part//organelle part//cell part//intracellular organelle//non-membrane-bounded organelle//ion ch…	KOG0027	Calmodulin and related proteins (EF-Hand superfamily)
Cluster-53306.215365	12.3902	3.36256	1.88155	0.00104587	0.0185644	TRUE	3538	42559342	O96064.1	3592	0	RecName: Full=Paramyosin >gi|4115774|dbj|BAA36517.1| paramyosin [Mytilus galloprovincialis]	4115773	AB016070.1	3305	0	Mytilus galloprovincialis mRNA for paramyosin, complete cds	--	--	--	--	O96064	3592	0	Paramyosin OS=Mytilus galloprovincialis OX=29158 PE=2 SV=1	--	--	--	--	GO:0017111//GO:0003824//GO:0016818//GO:0016787//GO:0016817//GO:0016462//GO:0003774	nucleoside-triphosphatase activity//catalytic activity//hydrolase activity, acting on acid anhydrides, in phosphorus-containing anhydrides//hydrolase activity//hydrolase activity, acting on acid anhydrides//pyrophosphatase activity//motor activity	GO:0005737//GO:0099512//GO:0015629//GO:0016459//GO:0030016//GO:0043229//GO:0043228//GO:0032991//GO:0044424//GO:0043226//GO:0005856//GO:0099080//GO:0032982//GO:0043232//GO:0099081//GO:0044464//GO:0005623//GO:0005622//GO:0044446//GO:0044444//GO:0044430//GO:0043292//GO:0044422	cytoplasm//supramolecular fiber//actin cytoskeleton//myosin complex//myofibril//intracellular organelle//non-membrane-bounded organelle//protein-containing complex//intracellular part//organelle//cytoskeleton//supramolecular complex//myosin filament//intracellular non-membrane-bounded organelle//supramolecular polymer//cell part//cell//intracellular//intracellular organelle part//cytoplasmic part…	--	--
Cluster-53306.151190	1.09019	0.103591	3.39744	0.00114459	0.0196482	TRUE	3756	1242809467	XP_022345562.1	5129	0	dynein heavy chain 2, axonemal-like isoform X2 [Crassostrea virginica]	1079778792	XM_018703907.1	213	1.14e-104	PREDICTED: Lates calcarifer dynein axonemal heavy chain 2 (dnah2), mRNA	--	--	--	--	P0C6F1	4580	0	Dynein heavy chain 2, axonemal OS=Mus musculus OX=10090 GN=Dnah2 PE=1 SV=1	PF12781//PF12780//PF18198//PF03028//PF12777	ATP-binding dynein motor region//P-loop containing dynein motor region D4//Dynein heavy chain AAA lid domain//Dynein heavy chain region D6 P-loop domain//Microtubule-binding stalk of dynein motor	GO:0007018//GO:0006928//GO:0009987//GO:0007017	microtubule-based movement//movement of cell or subcellular component//cellular process//microtubule-based process	GO:0035639//GO:0005488//GO:0016887//GO:0000166//GO:1901363//GO:1901265//GO:0043167//GO:0017076//GO:0003774//GO:0005524//GO:0016787//GO:0017111//GO:0036094//GO:0003824//GO:0008144//GO:0016818//GO:0030554//GO:0097367//GO:0097159//GO:0016817//GO:0016462//GO:0032559//GO:0003777//GO:0032555//GO:0043168//GO:0032553	purine ribonucleoside triphosphate binding//binding//ATPase activity//nucleotide binding//heterocyclic compound binding//nucleoside phosphate binding//ion binding//purine nucleotide binding//motor activity//ATP binding//hydrolase activity//nucleoside-triphosphatase activity//small molecule binding//catalytic activity//drug binding//hydrolase activity, acting on acid anhydrides, in phosphorus-cont…	GO:0043226//GO:0043229//GO:0043228//GO:0030286//GO:0044424//GO:0044422//GO:0005856//GO:0044430//GO:0005875//GO:0015630//GO:1902494//GO:0032991//GO:0043232//GO:0044464//GO:0005623//GO:0005622//GO:0044446	organelle//intracellular organelle//non-membrane-bounded organelle//dynein complex//intracellular part//organelle part//cytoskeleton//cytoskeletal part//microtubule associated complex//microtubule cytoskeleton//catalytic complex//protein-containing complex//intracellular non-membrane-bounded organelle//cell part//cell//intracellular//intracellular organelle part	--	--
Cluster-53306.113285	17.0259	1.41475	3.592	0.00115048	0.0197127	TRUE	433	957828615	XP_014664190.1	689	6.9e-70	PREDICTED: tubulin beta chain [Priapulus caudatus]	343455240	HQ678184.1	346	1.42e-179	Mytilus edulis putative beta-tubulin mRNA, partial cds	--	--	--	--	P11833	689	1.5e-71	Tubulin beta chain OS=Paracentrotus lividus OX=7656 PE=2 SV=1	--	--	GO:0000086//GO:0044772//GO:0007049//GO:0002443//GO:0002228//GO:0001909//GO:0001906//GO:0009987//GO:0002376//GO:0044839//GO:1903047//GO:0006928//GO:0044770//GO:0022402//GO:0000278//GO:0045087//GO:0006952//GO:0006950//GO:0006955//GO:0007017//GO:0002449//GO:0050896//GO:0042267//GO:0002252	G2/M transition of mitotic cell cycle//mitotic cell cycle phase transition//cell cycle//leukocyte mediated immunity//natural killer cell mediated immunity//leukocyte mediated cytotoxicity//cell killing//cellular process//immune system process//cell cycle G2/M phase transition//mitotic cell cycle process//movement of cell or subcellular component//cell cycle phase transition//cell cycle process//m…	GO:0043167//GO:1901363//GO:0043168//GO:0032561//GO:0051082//GO:0000166//GO:0035639//GO:0042288//GO:0042287//GO:0003924//GO:0016818//GO:0097367//GO:0016817//GO:0003725//GO:0003723//GO:0005515//GO:0005102//GO:0005200//GO:0005488//GO:0003676//GO:1901265//GO:0001882//GO:0016462//GO:0005198//GO:0001883//GO:0032549//GO:0017076//GO:0005525//GO:0016787//GO:0017111//GO:0003824//GO:0036094//GO:0097159//GO:…	ion binding//heterocyclic compound binding//anion binding//guanyl ribonucleotide binding//unfolded protein binding//nucleotide binding//purine ribonucleoside triphosphate binding//MHC class I protein binding//MHC protein binding//GTPase activity//hydrolase activity, acting on acid anhydrides, in phosphorus-containing anhydrides//carbohydrate derivative binding//hydrolase activity, acting on acid …	GO:0099512//GO:0099513//GO:0005874//GO:0031982//GO:0043209//GO:0005634//GO:0043230//GO:0043231//GO:0043232//GO:0005829//GO:0044464//GO:0005623//GO:0005622//GO:0099081//GO:0044424//GO:0044421//GO:0044422//GO:0043229//GO:0043228//GO:0043227//GO:0043226//GO:0005856//GO:0099080//GO:0005615//GO:0044430//GO:0015630//GO:1903561//GO:0070062//GO:0005737//GO:0044446//GO:0044444//GO:0005576	supramolecular fiber//polymeric cytoskeletal fiber//microtubule//vesicle//myelin sheath//nucleus//extracellular organelle//intracellular membrane-bounded organelle//intracellular non-membrane-bounded organelle//cytosol//cell part//cell//intracellular//supramolecular polymer//intracellular part//extracellular region part//organelle part//intracellular organelle//non-membrane-bounded organelle//mem…	KOG1375	Beta tubulin
Cluster-53306.25449	0.970669	0.0869567	3.48412	0.00153452	0.0235329	TRUE	715	1160052169	OPL21180.1	281	2.3e-22	heat shock protein 70, partial [Mytilus galloprovincialis]	62989583	AJ585375.1	604	0	Mytilus galloprovincialis hsp70-1 gene for heat shock protein 70, clone lambdaMg70_II_4	--	--	--	--	P08106	273	4.3e-23	Heat shock 70 kDa protein OS=Gallus gallus OX=9031 PE=1 SV=1	--	--	GO:0090084//GO:0090083//GO:0051049//GO:1901894//GO:1901896//GO:0016043//GO:0009408//GO:0034764//GO:0034765//GO:0034767//GO:0071840//GO:0070841//GO:0000003//GO:0048869//GO:0140013//GO:0061982//GO:0048515//GO:0044093//GO:0048518//GO:0048519//GO:1903169//GO:0032781//GO:0007281//GO:0007283//GO:0007286//GO:0072511//GO:0051128//GO:0010033//GO:0051704//GO:0044703//GO:0010243//GO:0070588//GO:0032414//GO:…	negative regulation of inclusion body assembly//regulation of inclusion body assembly//regulation of transport//regulation of calcium-transporting ATPase activity//positive regulation of calcium-transporting ATPase activity//cellular component organization//response to heat//positive regulation of transmembrane transport//regulation of ion transmembrane transport//positive regulation of ion trans…	GO:0019899//GO:1901363//GO:0000166//GO:0033142//GO:0097367//GO:0051861//GO:0005488//GO:1901265//GO:0017076//GO:0005524//GO:0035258//GO:0035257//GO:0032559//GO:0032555//GO:0032553//GO:0035639//GO:0008144//GO:0051082//GO:0043167//GO:0008289//GO:0051427//GO:0030554//GO:0005515//GO:0005102//GO:0097159//GO:0008134//GO:0036094//GO:0043168	enzyme binding//heterocyclic compound binding//nucleotide binding//progesterone receptor binding//carbohydrate derivative binding//glycolipid binding//binding//nucleoside phosphate binding//purine nucleotide binding//ATP binding//steroid hormone receptor binding//nuclear hormone receptor binding//adenyl ribonucleotide binding//purine ribonucleotide binding//ribonucleotide binding//purine ribonucl…	GO:0000795//GO:0031981//GO:0043209//GO:0016021//GO:0016020//GO:1902495//GO:0044297//GO:0000793//GO:0031974//GO:0000794//GO:0043235//GO:0043230//GO:0043231//GO:0043232//GO:0043233//GO:0044428//GO:0044424//GO:0044425//GO:0044427//GO:0044421//GO:0044422//GO:0043229//GO:0043228//GO:0034702//GO:0000228//GO:0043227//GO:0005856//GO:0072562//GO:0044430//GO:0043025//GO:0005737//GO:0099086//GO:0001673//GO:…	synaptonemal complex//nuclear lumen//myelin sheath//integral component of membrane//membrane//transmembrane transporter complex//cell body//condensed chromosome//membrane-enclosed lumen//condensed nuclear chromosome//receptor complex//extracellular organelle//intracellular membrane-bounded organelle//intracellular non-membrane-bounded organelle//organelle lumen//nuclear part//intracellular part//…	KOG0101	Molecular chaperones HSP70/HSC70, HSP70 superfamily
Cluster-53306.3583	0.940876	0.0938235	3.32374	0.00159741	0.0241549	TRUE	1448	1242779490	XP_022329518.1	1458	1.5e-158	DNA repair protein RAD51 homolog 1 [Crassostrea virginica]	238684532	FJ518826.1	844	0	Mytilus edulis Rad51 mRNA, partial cds	K04482	RAD51	DNA repair protein RAD51	http://www.genome.jp/dbget-bin/www_bget?ko:K04482	Q06609	1399	2.4e-153	DNA repair protein RAD51 homolog 1 OS=Homo sapiens OX=9606 GN=RAD51 PE=1 SV=1	PF13481//PF14520//PF08423//PF00154	AAA domain//Helix-hairpin-helix domain//Rad51//recA bacterial DNA recombination protein	GO:0019220//GO:0019222//GO:0060249//GO:0048583//GO:1901362//GO:0071840//GO:0051716//GO:0006302//GO:0140013//GO:0048518//GO:1990505//GO:0072719//GO:0072718//GO:0006282//GO:0006281//GO:0072711//GO:0072710//GO:1902298//GO:0046483//GO:0042325//GO:1901563//GO:1901564//GO:0019538//GO:0010243//GO:0033554//GO:0071103//GO:0022607//GO:1903416//GO:0009893//GO:0051105//GO:0051106//GO:0050789//GO:1901360//GO:…	regulation of phosphate metabolic process//regulation of metabolic process//anatomical structure homeostasis//regulation of response to stimulus//organic cyclic compound biosynthetic process//cellular component organization or biogenesis//cellular response to stimulus//double-strand break repair//meiotic nuclear division//positive regulation of biological process//mitotic DNA replication maintena…	GO:1901363//GO:0000166//GO:0016818//GO:0016817//GO:0004519//GO:0016887//GO:0003677//GO:1901265//GO:0070182//GO:0042623//GO:0043142//GO:0017076//GO:0005524//GO:0016787//GO:0016788//GO:0003824//GO:0008094//GO:0000400//GO:0004536//GO:0032559//GO:0032555//GO:0032553//GO:0008022//GO:0008144//GO:0097159//GO:0043167//GO:0003690//GO:0003697//GO:0042802//GO:0030554//GO:0004518//GO:0017111//GO:0140097//GO:…	heterocyclic compound binding//nucleotide binding//hydrolase activity, acting on acid anhydrides, in phosphorus-containing anhydrides//hydrolase activity, acting on acid anhydrides//endonuclease activity//ATPase activity//DNA binding//nucleoside phosphate binding//DNA polymerase binding//ATPase activity, coupled//single-stranded DNA-dependent ATPase activity//purine nucleotide binding//ATP bindin…	GO:0031974//GO:0044428//GO:0044429//GO:0044424//GO:0044427//GO:0044422//GO:0000781//GO:0043229//GO:0043228//GO:0000785//GO:0000784//GO:0005622//GO:0043227//GO:0005856//GO:0016604//GO:0005654//GO:0035861//GO:0044446//GO:0044444//GO:0005730//GO:0005634//GO:0005739//GO:0044464//GO:0099086//GO:0070013//GO:0090734//GO:0005815//GO:0031981//GO:0000793//GO:0000794//GO:0000795//GO:0043231//GO:0043232//GO:…	membrane-enclosed lumen//nuclear part//mitochondrial part//intracellular part//chromosomal part//organelle part//chromosome, telomeric region//intracellular organelle//non-membrane-bounded organelle//chromatin//nuclear chromosome, telomeric region//intracellular//membrane-bounded organelle//cytoskeleton//nuclear body//nucleoplasm//site of double-strand break//intracellular organelle part//cytopla…	KOG1433	DNA repair protein RAD51/RHP55
Cluster-9771.0	1.24421	0.0808505	3.94499	0.00190202	0.0268493	TRUE	769	6682321	CAB64663.1	1092	2.3e-116	pedal retractor muscle myosin heavy chain, partial [Mytilus galloprovincialis]	6682320	AJ249992.1	670	0	Mytilus galloprovincialis partial mRNA for myosin heavy chain (MHC gene), from pedal retractor muscle	K10352	MYH	myosin heavy chain	http://www.genome.jp/dbget-bin/www_bget?ko:K10352	P24733	800	3.6e-84	Myosin heavy chain, striated muscle OS=Argopecten irradians OX=31199 PE=1 SV=1	PF01576	Myosin	--	--	GO:0016787//GO:0017111//GO:0003824//GO:0016818//GO:0016817//GO:0016462//GO:0003774	hydrolase activity//nucleoside-triphosphatase activity//catalytic activity//hydrolase activity, acting on acid anhydrides, in phosphorus-containing anhydrides//hydrolase activity, acting on acid anhydrides//pyrophosphatase activity//motor activity	GO:0016459//GO:0015629//GO:0043229//GO:0043228//GO:0043226//GO:0005856//GO:0032991//GO:0043232//GO:0044464//GO:0005623//GO:0005622//GO:0044446//GO:0044430//GO:0044424//GO:0044422	myosin complex//actin cytoskeleton//intracellular organelle//non-membrane-bounded organelle//organelle//cytoskeleton//protein-containing complex//intracellular non-membrane-bounded organelle//cell part//cell//intracellular//intracellular organelle part//cytoskeletal part//intracellular part//organelle part	--	--
Cluster-53306.190400	26.3887	2.9514	3.16094	0.0019482	0.0272243	TRUE	498	1051224233	XP_017695656.1	762	2.7e-78	PREDICTED: tubulin beta chain-like isoform X5 [Lepidothrix coronata]	529159577	KF170545.1	308	2.2e-158	Aulacantha scolymantha beta-tubulin type 1 isoform 4 gene, partial cds	--	--	--	--	Q2KJD0	762	5.9e-80	Tubulin beta-5 chain OS=Bos taurus OX=9913 GN=TUBB5 PE=2 SV=1	PF00091	Tubulin/FtsZ family, GTPase domain	GO:0000086//GO:0044772//GO:0007049//GO:0002443//GO:0002228//GO:0001909//GO:0001906//GO:0009987//GO:0002376//GO:0044839//GO:1903047//GO:0006928//GO:0044770//GO:0022402//GO:0000278//GO:0045087//GO:0006952//GO:0006950//GO:0006955//GO:0007017//GO:0002449//GO:0050896//GO:0042267//GO:0002252	G2/M transition of mitotic cell cycle//mitotic cell cycle phase transition//cell cycle//leukocyte mediated immunity//natural killer cell mediated immunity//leukocyte mediated cytotoxicity//cell killing//cellular process//immune system process//cell cycle G2/M phase transition//mitotic cell cycle process//movement of cell or subcellular component//cell cycle phase transition//cell cycle process//m…	GO:0043167//GO:1901363//GO:0043168//GO:0032561//GO:0051082//GO:0000166//GO:0035639//GO:0042288//GO:0042287//GO:0003924//GO:0016818//GO:0097367//GO:0016817//GO:0003725//GO:0003723//GO:0005515//GO:0005102//GO:0005200//GO:0005488//GO:0003676//GO:1901265//GO:0001882//GO:0016462//GO:0005198//GO:0001883//GO:0032549//GO:0017076//GO:0005525//GO:0016787//GO:0017111//GO:0003824//GO:0036094//GO:0097159//GO:…	ion binding//heterocyclic compound binding//anion binding//guanyl ribonucleotide binding//unfolded protein binding//nucleotide binding//purine ribonucleoside triphosphate binding//MHC class I protein binding//MHC protein binding//GTPase activity//hydrolase activity, acting on acid anhydrides, in phosphorus-containing anhydrides//carbohydrate derivative binding//hydrolase activity, acting on acid …	GO:0099512//GO:0099513//GO:0005874//GO:0031982//GO:0043209//GO:0005634//GO:0043230//GO:0043231//GO:0043232//GO:0005829//GO:0044464//GO:0005623//GO:0005622//GO:0099081//GO:0044424//GO:0044421//GO:0044422//GO:0043229//GO:0043228//GO:0043227//GO:0043226//GO:0005856//GO:0099080//GO:0005615//GO:0044430//GO:0015630//GO:1903561//GO:0070062//GO:0005737//GO:0044446//GO:0044444//GO:0005576	supramolecular fiber//polymeric cytoskeletal fiber//microtubule//vesicle//myelin sheath//nucleus//extracellular organelle//intracellular membrane-bounded organelle//intracellular non-membrane-bounded organelle//cytosol//cell part//cell//intracellular//supramolecular polymer//intracellular part//extracellular region part//organelle part//intracellular organelle//non-membrane-bounded organelle//mem…	KOG1375	Beta tubulin
Cluster-53306.4285	9.80271	3.06029	1.67941	0.00210704	0.0285463	TRUE	3225	1242756269	XP_022317104.1	4839	0	dynein beta chain, ciliary-like [Crassostrea virginica]	1242756268	XM_022461396.1	811	0	PREDICTED: Crassostrea virginica dynein beta chain, ciliary-like (LOC111120585), mRNA	K10408	DNAH	dynein heavy chain, axonemal	http://www.genome.jp/dbget-bin/www_bget?ko:K10408	P39057	4357	0	Dynein beta chain, ciliary OS=Heliocidaris crassispina OX=1043166 PE=1 SV=1	--	--	GO:0007018//GO:0006928//GO:0009987//GO:0007017	microtubule-based movement//movement of cell or subcellular component//cellular process//microtubule-based process	GO:0035639//GO:0005488//GO:0016887//GO:0000166//GO:1901363//GO:1901265//GO:0043167//GO:0017076//GO:0003774//GO:0005524//GO:0016787//GO:0017111//GO:0036094//GO:0003824//GO:0008144//GO:0016818//GO:0030554//GO:0097367//GO:0097159//GO:0016817//GO:0016462//GO:0032559//GO:0003777//GO:0032555//GO:0043168//GO:0032553	purine ribonucleoside triphosphate binding//binding//ATPase activity//nucleotide binding//heterocyclic compound binding//nucleoside phosphate binding//ion binding//purine nucleotide binding//motor activity//ATP binding//hydrolase activity//nucleoside-triphosphatase activity//small molecule binding//catalytic activity//drug binding//hydrolase activity, acting on acid anhydrides, in phosphorus-cont…	GO:0043226//GO:0043229//GO:0043228//GO:0030286//GO:0044424//GO:0044422//GO:0005856//GO:0044430//GO:0005875//GO:0015630//GO:1902494//GO:0032991//GO:0043232//GO:0044464//GO:0005623//GO:0005622//GO:0044446	organelle//intracellular organelle//non-membrane-bounded organelle//dynein complex//intracellular part//organelle part//cytoskeleton//cytoskeletal part//microtubule associated complex//microtubule cytoskeleton//catalytic complex//protein-containing complex//intracellular non-membrane-bounded organelle//cell part//cell//intracellular//intracellular organelle part	--	--
Cluster-53306.206922	0.545517	0.0725647	2.90941	0.00221773	0.0294787	TRUE	2215	762165300	XP_011420969.1	2819	0	PREDICTED: unconventional myosin-Ie isoform X3 [Crassostrea gigas]	1129901453	XM_019863634.1	86	2.65e-34	PREDICTED: Hippocampus comes unconventional myosin-Ie-like (LOC109512126), transcript variant X3, mRNA	K10356	MYO1	myosin I	http://www.genome.jp/dbget-bin/www_bget?ko:K10356	Q12965	2338	4.7e-262	Unconventional myosin-Ie OS=Homo sapiens OX=9606 GN=MYO1E PE=1 SV=2	PF06017//PF00063	Unconventional myosin tail, actin- and lipid-binding//Myosin head (motor domain)	--	--	GO:0035639//GO:0008144//GO:0005488//GO:0043167//GO:1901363//GO:1901265//GO:0043168//GO:0000166//GO:0017076//GO:0003774//GO:0005524//GO:0016787//GO:0017111//GO:0036094//GO:0003824//GO:0016818//GO:0030554//GO:0097367//GO:0097159//GO:0016817//GO:0016462//GO:0032559//GO:0032555//GO:0032553	purine ribonucleoside triphosphate binding//drug binding//binding//ion binding//heterocyclic compound binding//nucleoside phosphate binding//anion binding//nucleotide binding//purine nucleotide binding//motor activity//ATP binding//hydrolase activity//nucleoside-triphosphatase activity//small molecule binding//catalytic activity//hydrolase activity, acting on acid anhydrides, in phosphorus-contai…	GO:0015629//GO:0043226//GO:0043229//GO:0043228//GO:0044424//GO:0016459//GO:0044430//GO:0032991//GO:0043232//GO:0005856//GO:0044464//GO:0005623//GO:0005622//GO:0044446//GO:0044422	actin cytoskeleton//organelle//intracellular organelle//non-membrane-bounded organelle//intracellular part//myosin complex//cytoskeletal part//protein-containing complex//intracellular non-membrane-bounded organelle//cytoskeleton//cell part//cell//intracellular//intracellular organelle part//organelle part	KOG0162	Myosin class I heavy chain
Cluster-133815.0	0.821541	0.110655	2.89124	0.00264091	0.0327605	TRUE	3460	1207927694	XP_021353012.1	1970	1.6e-217	pleckstrin homology domain-containing family H member 2-like isoform X2 [Mizuhopecten yessoensis]	1139817845	XM_011441310.2	170	8.41e-81	PREDICTED: Crassostrea gigas pleckstrin homology domain-containing family H member 1 (LOC105336836), transcript variant X9, mRNA	--	--	--	--	Q9W5D0	961	3.5e-102	Uncharacterized protein CG43867 OS=Drosophila melanogaster OX=7227 GN=CG43867 PE=1 SV=4	PF00169//PF00784//PF15413	PH domain//MyTH4 domain//Pleckstrin homology domain	--	--	--	--	GO:0005856//GO:0043232//GO:0044464//GO:0005623//GO:0005622//GO:0043229//GO:0043228//GO:0044424//GO:0043226	cytoskeleton//intracellular non-membrane-bounded organelle//cell part//cell//intracellular//intracellular organelle//non-membrane-bounded organelle//intracellular part//organelle	--	--
Cluster-53306.116747	923.553	502.845	0.877068	0.00301883	0.0354973	TRUE	666	78190577	ABB29610.1	1155	9.7e-124	beta-tubulin, partial [Platynereis dumerilii]	529159577	KF170545.1	486	0	Aulacantha scolymantha beta-tubulin type 1 isoform 4 gene, partial cds	K07375	TUBB	tubulin beta	http://www.genome.jp/dbget-bin/www_bget?ko:K07375	P11833	1151	6.2e-125	Tubulin beta chain OS=Paracentrotus lividus OX=7656 PE=2 SV=1	--	--	GO:0009987//GO:0007017	cellular process//microtubule-based process	GO:0005200//GO:0035639//GO:0005488//GO:0005198//GO:1901363//GO:1901265//GO:0001882//GO:0043168//GO:0019001//GO:0000166//GO:0032561//GO:0001883//GO:0032549//GO:0017076//GO:0005525//GO:0016787//GO:0003924//GO:0017111//GO:0036094//GO:0003824//GO:0016818//GO:0043167//GO:0097367//GO:0097159//GO:0016817//GO:0032555//GO:0016462//GO:0032550//GO:0032553	structural constituent of cytoskeleton//purine ribonucleoside triphosphate binding//binding//structural molecule activity//heterocyclic compound binding//nucleoside phosphate binding//nucleoside binding//anion binding//guanyl nucleotide binding//nucleotide binding//guanyl ribonucleotide binding//purine nucleoside binding//ribonucleoside binding//purine nucleotide binding//GTP binding//hydrolase a…	GO:0099512//GO:0099513//GO:0043226//GO:0043229//GO:0043228//GO:0044424//GO:0005874//GO:0099080//GO:0044430//GO:0015630//GO:0043232//GO:0005856//GO:0044464//GO:0005623//GO:0005622//GO:0044446//GO:0099081//GO:0044422	supramolecular fiber//polymeric cytoskeletal fiber//organelle//intracellular organelle//non-membrane-bounded organelle//intracellular part//microtubule//supramolecular complex//cytoskeletal part//microtubule cytoskeleton//intracellular non-membrane-bounded organelle//cytoskeleton//cell part//cell//intracellular//intracellular organelle part//supramolecular polymer//organelle part	KOG1375	Beta tubulin
Cluster-53306.125030	0.853027	0.101431	3.06845	0.0040015	0.041923	TRUE	1811	973425555	ALX27212.1	557	5.8e-54	hypothetical protein, partial [Mytilus trossulus]	973425554	KT713377.1	536	0	Mytilus trossulus clone BM144C hypothetical protein mRNA, partial cds	K05759	PFN	profilin	http://www.genome.jp/dbget-bin/www_bget?ko:K05759	P18320	442	2.8e-42	Profilin OS=Heliocidaris crassispina OX=1043166 PE=1 SV=2	PF00235	Profilin	GO:0008104//GO:0033043//GO:0051129//GO:0051128//GO:0008064//GO:0051651//GO:0051235//GO:0071840//GO:0065003//GO:0070727//GO:0097435//GO:0051494//GO:0051493//GO:0032271//GO:0032272//GO:0048519//GO:0033036//GO:0032507//GO:0032970//GO:0045185//GO:0030041//GO:0051258//GO:1902904//GO:0010639//GO:0009987//GO:0032535//GO:0022607//GO:0043933//GO:1902903//GO:0030036//GO:0042989//GO:0034622//GO:0050789//GO:…	protein localization//regulation of organelle organization//negative regulation of cellular component organization//regulation of cellular component organization//regulation of actin polymerization or depolymerization//maintenance of location in cell//maintenance of location//cellular component organization or biogenesis//protein-containing complex assembly//cellular macromolecule localization//s…	GO:0005515//GO:0005488//GO:0003779//GO:0008092//GO:0003785	protein binding//binding//actin binding//cytoskeletal protein binding//actin monomer binding	GO:0005737//GO:0043232//GO:0044464//GO:0005623//GO:0005622//GO:0071944//GO:0044424//GO:0015629//GO:0043229//GO:0043228//GO:0005856//GO:0005938//GO:0044444//GO:0043226//GO:0099568	cytoplasm//intracellular non-membrane-bounded organelle//cell part//cell//intracellular//cell periphery//intracellular part//actin cytoskeleton//intracellular organelle//non-membrane-bounded organelle//cytoskeleton//cell cortex//cytoplasmic part//organelle//cytoplasmic region	--	--
Cluster-87403.0	3.04484	0.224157	3.76226	0.00416338	0.0429562	TRUE	880	6682321	CAB64663.1	764	2.8e-78	pedal retractor muscle myosin heavy chain, partial [Mytilus galloprovincialis]	6682320	AJ249992.1	803	0	Mytilus galloprovincialis partial mRNA for myosin heavy chain (MHC gene), from pedal retractor muscle	--	--	--	--	P24733	551	3.1e-55	Myosin heavy chain, striated muscle OS=Argopecten irradians OX=31199 PE=1 SV=1	PF01576	Myosin	--	--	GO:0016787//GO:0017111//GO:0003824//GO:0016818//GO:0016817//GO:0016462//GO:0003774	hydrolase activity//nucleoside-triphosphatase activity//catalytic activity//hydrolase activity, acting on acid anhydrides, in phosphorus-containing anhydrides//hydrolase activity, acting on acid anhydrides//pyrophosphatase activity//motor activity	GO:0016459//GO:0015629//GO:0043229//GO:0043228//GO:0043226//GO:0005856//GO:0032991//GO:0043232//GO:0044464//GO:0005623//GO:0005622//GO:0044446//GO:0044430//GO:0044424//GO:0044422	myosin complex//actin cytoskeleton//intracellular organelle//non-membrane-bounded organelle//organelle//cytoskeleton//protein-containing complex//intracellular non-membrane-bounded organelle//cell part//cell//intracellular//intracellular organelle part//cytoskeletal part//intracellular part//organelle part	--	--
Cluster-53306.11528	1.98413	0.172706	3.52361	0.00423241	0.0433578	TRUE	360	1242770935	XP_022324923.1	526	4.5e-51	cytoplasmic dynein 2 heavy chain 1-like isoform X4 [Crassostrea virginica]	--	--	--	--	--	K10414	DYNC2H, DNCH2	dynein heavy chain 2, cytosolic	http://www.genome.jp/dbget-bin/www_bget?ko:K10414	Q8NCM8	448	1.1e-43	Cytoplasmic dynein 2 heavy chain 1 OS=Homo sapiens OX=9606 GN=DYNC2H1 PE=1 SV=4	PF18199	Dynein heavy chain C-terminal domain	GO:0007018//GO:0006928//GO:0009987//GO:0007017	microtubule-based movement//movement of cell or subcellular component//cellular process//microtubule-based process	GO:0035639//GO:0005488//GO:0016887//GO:0000166//GO:1901363//GO:1901265//GO:0043167//GO:0017076//GO:0003774//GO:0005524//GO:0016787//GO:0017111//GO:0036094//GO:0003824//GO:0008144//GO:0016818//GO:0030554//GO:0097367//GO:0097159//GO:0016817//GO:0016462//GO:0032559//GO:0003777//GO:0032555//GO:0043168//GO:0032553	purine ribonucleoside triphosphate binding//binding//ATPase activity//nucleotide binding//heterocyclic compound binding//nucleoside phosphate binding//ion binding//purine nucleotide binding//motor activity//ATP binding//hydrolase activity//nucleoside-triphosphatase activity//small molecule binding//catalytic activity//drug binding//hydrolase activity, acting on acid anhydrides, in phosphorus-cont…	GO:0043226//GO:0043229//GO:0043228//GO:0030286//GO:0044424//GO:0044422//GO:0005856//GO:0044430//GO:0005875//GO:0015630//GO:1902494//GO:0032991//GO:0043232//GO:0044464//GO:0005623//GO:0005622//GO:0044446	organelle//intracellular organelle//non-membrane-bounded organelle//dynein complex//intracellular part//organelle part//cytoskeleton//cytoskeletal part//microtubule associated complex//microtubule cytoskeleton//catalytic complex//protein-containing complex//intracellular non-membrane-bounded organelle//cell part//cell//intracellular//intracellular organelle part	--	--
Cluster-105223.1	1.70071	0.495017	1.78028	0.00441151	0.0443996	TRUE	5667	1205896838	OWF46435.1	6770	0	Dynein heavy chain 6, axonemal [Mizuhopecten yessoensis]	--	--	--	--	--	--	--	--	--	Q9C0G6	2337	1.6e-261	Dynein heavy chain 6, axonemal OS=Homo sapiens OX=9606 GN=DNAH6 PE=2 SV=3	PF03028//PF12777//PF18198//PF18199//PF17857//PF12781//PF12780	Dynein heavy chain region D6 P-loop domain//Microtubule-binding stalk of dynein motor//Dynein heavy chain AAA lid domain//Dynein heavy chain C-terminal domain//AAA+ lid domain//ATP-binding dynein motor region//P-loop containing dynein motor region D4	GO:0009987//GO:0006928//GO:0007017//GO:0007018	cellular process//movement of cell or subcellular component//microtubule-based process//microtubule-based movement	GO:0016787//GO:0017111//GO:0003824//GO:0016818//GO:0016817//GO:0016462//GO:0003774//GO:0003777	hydrolase activity//nucleoside-triphosphatase activity//catalytic activity//hydrolase activity, acting on acid anhydrides, in phosphorus-containing anhydrides//hydrolase activity, acting on acid anhydrides//pyrophosphatase activity//motor activity//microtubule motor activity	GO:0015630//GO:1902494//GO:0044464//GO:0043229//GO:0043228//GO:0030286//GO:0005622//GO:0005875//GO:0005856//GO:0032991//GO:0043232//GO:0005623//GO:0043226//GO:0044446//GO:0044430//GO:0044422//GO:0044424	microtubule cytoskeleton//catalytic complex//cell part//intracellular organelle//non-membrane-bounded organelle//dynein complex//intracellular//microtubule associated complex//cytoskeleton//protein-containing complex//intracellular non-membrane-bounded organelle//cell//organelle//intracellular organelle part//cytoskeletal part//organelle part//intracellular part	--	--
Cluster-53306.116584	60.4219	21.0184	1.52349	0.00495394	0.0475355	TRUE	896	939275894	XP_014258398.1	1222	2.2e-131	actin, cytoplasmic A3a-like [Cimex lectularius]	284504888	GQ890678.1	404	0	Mactra veneriformis actin mRNA, partial cds	--	--	--	--	P41340	1224	2.9e-133	Actin-3 OS=Limulus polyphemus OX=6850 PE=1 SV=1	--	--	--	--	GO:0035639//GO:0008144//GO:0005488//GO:1901363//GO:0043167//GO:1901265//GO:0017076//GO:0005524//GO:0000166//GO:0036094//GO:0032555//GO:0030554//GO:0097367//GO:0097159//GO:0032559//GO:0043168//GO:0032553	purine ribonucleoside triphosphate binding//drug binding//binding//heterocyclic compound binding//ion binding//nucleoside phosphate binding//purine nucleotide binding//ATP binding//nucleotide binding//small molecule binding//purine ribonucleotide binding//adenyl nucleotide binding//carbohydrate derivative binding//organic cyclic compound binding//adenyl ribonucleotide binding//anion binding//ribo…	GO:0043229//GO:0043228//GO:0005924//GO:0005925//GO:0030054//GO:0030055//GO:0005737//GO:0016020//GO:0097433//GO:0043226//GO:0005856//GO:0070161//GO:0005912//GO:0005886//GO:0043232//GO:0044464//GO:0005623//GO:0005622//GO:0044444//GO:0071944//GO:0044424	intracellular organelle//non-membrane-bounded organelle//cell-substrate adherens junction//focal adhesion//cell junction//cell-substrate junction//cytoplasm//membrane//dense body//organelle//cytoskeleton//anchoring junction//adherens junction//plasma membrane//intracellular non-membrane-bounded organelle//cell part//cell//intracellular//cytoplasmic part//cell periphery//intracellular part	KOG0676	Actin and related proteins
Cluster-53306.78218
Cluster-157469.0
Cluster-53306.121305
Cluster-53306.233216
Cluster-53306.149852
Cluster-53306.47766
Cluster-53306.140916
Cluster-53306.42934
Cluster-53306.44551
Cluster-53306.135900
Cluster-53306.135784
Cluster-53306.179503
Cluster-53306.126937
Cluster-53306.190351
Cluster-53306.47303
Cluster-53306.146950
Cluster-53306.116798
Cluster-89355.0
Cluster-53306.80767
Cluster-53306.118253
Cluster-53306.199439
Cluster-53306.126940
Cluster-53306.118882
Cluster-53306.116782
Cluster-53306.116836
Cluster-53306.44041
Cluster-53306.114369
Cluster-53306.67340
Cluster-121253.1
Cluster-53306.78220
Cluster-53306.119723
Cluster-53306.115841
Cluster-152154.0
Cluster-53306.157788
Cluster-4945.2
Cluster-53306.76215
Cluster-152411.0
Cluster-53306.69065
Cluster-53306.110958
Cluster-53306.173834
Cluster-53306.221064
Cluster-28862.0
Cluster-53306.226174
Cluster-148611.0
