# Supplementary material for: Molecular Responses to Thermal and Osmotic Stress in Arctic Intertidal Mussels (Mytilus edulis): The Limits of Resilience
Source: Genes (Basel). 2022 Jan 15;13(1):155. doi: 10.3390/genes13010155 (PMC8774603; doi:10.3390/genes13010155)
Supplement: Supplementary file 1 [file genes-13-00155-s001.zip › genes-1538545-supplementary/Supplementary_Spreadsheet_2.xlsx]

## Sheet: Introduction
Supplementary Spreadsheet S2
Osmoregulatory marker genes identified from differentially expressed gene lists using the SwissProt database annotations
Note: yellow highlighted genes are downregulated; red highlighed cells are gene transcripts shared between treatments

## Sheet: K channel 
Low salinity vs control
Gene	D.value	A.value	log2foldchange	Swissprot Description
Cluster-157070.0	0.129261	2.86693	-4.46156	Potassium channel KOR2 OS=Oryza sativa subsp. japonica OX=39947 GN=Os04g0445000 PE=2 SV=2
Cluster-141275.0	1.01344	0.0934154	3.43951	Small conductance calcium-activated potassium channel protein OS=Drosophila melanogaster OX=7227 GN=SK PE=2 SV=2
Cluster-53306.105910	0.26626	0.0231852	3.52731	Potassium channel subfamily K member 16 OS=Homo sapiens OX=9606 GN=KCNK16 PE=1 SV=1
Cluster-123726.0	0.0225259	0.318638	-3.83085	Potassium voltage-gated channel protein Shaker OS=Drosophila melanogaster OX=7227 GN=Sh PE=1 SV=3
Very low salinity vs control
Gene	G.value	A.value	log2foldchange	Swissprot Description
Cluster-53306.186068	3.02018	0.157872	4.25243	Potassium voltage-gated channel protein Shaw OS=Drosophila melanogaster OX=7227 GN=Shaw PE=2 SV=1
Cluster-88437.2	1.04593	0.0247114	5.40399	Potassium channel SKOR OS=Arabidopsis thaliana OX=3702 GN=SKOR PE=1 SV=1
Cluster-141275.0	1.26483	0.102091	3.63165	Small conductance calcium-activated potassium channel protein OS=Drosophila melanogaster OX=7227 GN=SK PE=2 SV=2
Cluster-30692.1	1.37246	0.0500596	4.77775	TWiK family of potassium channels protein 7 OS=Caenorhabditis elegans OX=6239 GN=twk-7 PE=3 SV=3
Cluster-130833.11	0.946209	0.0860872	3.45354	Potassium channel subfamily K member 10 OS=Rattus norvegicus OX=10116 GN=Kcnk10 PE=2 SV=1
Cluster-53306.83874	4.15342	0.733635	2.50091	Potassium channel subfamily K member 18 OS=Homo sapiens OX=9606 GN=KCNK18 PE=1 SV=1
Cluster-157725.0	0.983281	0.0908791	3.43225	Potassium voltage-gated channel subfamily KQT member 1 OS=Rattus norvegicus OX=10116 GN=Kcnq1 PE=1 SV=1
Cluster-53306.45037	0.478912	0.0218692	4.45444	Potassium channel subfamily T member 1 OS=Gallus gallus OX=9031 GN=KCNT1 PE=1 SV=1
Cluster-53306.167775	0.840962	0.084932	3.30364	Voltage-gated potassium channel subunit beta-2 OS=Bos taurus OX=9913 GN=KCNAB2 PE=1 SV=1
Cluster-53306.48083	0.755398	0.0356912	4.40332	Potassium channel KOR2 OS=Oryza sativa subsp. japonica OX=39947 GN=Os04g0445000 PE=2 SV=2
Cluster-143356.2	0.872185	0.106054	3.04897	Potassium voltage-gated channel protein egl-36 OS=Caenorhabditis elegans OX=6239 GN=egl-36 PE=1 SV=1
Cluster-154353.0	1.20792	0.0922674	3.71974	Potassium voltage-gated channel protein Shaker OS=Drosophila melanogaster OX=7227 GN=Sh PE=1 SV=3
Cluster-140128.0	4.54144	1.33225	1.769	Potassium voltage-gated channel protein Shaw OS=Drosophila melanogaster OX=7227 GN=Shaw PE=2 SV=1
Cluster-60474.1	0.67013	0.0883154	2.92702	Small conductance calcium-activated potassium channel protein OS=Drosophila melanogaster OX=7227 GN=SK PE=2 SV=2
Very low salinity vs low salinity
Gene	G.value	D.value	log2foldchange	Swissprot Description
Cluster-123726.0	0.964193	0.0268024	5.18124	Potassium voltage-gated channel protein Shaker OS=Drosophila melanogaster OX=7227 GN=Sh PE=1 SV=3
Cluster-43140.1	2.83656	0.0459307	5.95707	Potassium channel KOR2 OS=Oryza sativa subsp. japonica OX=39947 GN=Os04g0445000 PE=2 SV=2
Cluster-30692.1	1.49094	0.0519216	4.8549	TWiK family of potassium channels protein 7 OS=Caenorhabditis elegans OX=6239 GN=twk-7 PE=3 SV=3
Cluster-140893.0	0.0317265	0.640532	-4.34243	Potassium voltage-gated channel protein Shaker OS=Drosophila melanogaster OX=7227 GN=Sh PE=1 SV=3
Cluster-53306.48083	0.841374	0.0370188	4.51474	Potassium channel KOR2 OS=Oryza sativa subsp. japonica OX=39947 GN=Os04g0445000 PE=2 SV=2
Cluster-118511.1	0.611938	0.0752235	2.99754	Potassium channel subfamily K member 10 OS=Rattus norvegicus OX=10116 GN=Kcnk10 PE=2 SV=1

## Sheet: Ca channel
Low salinity vs control
Cluster-53306.151627	0.793243	0.0395834	4.32774	Calcium release-activated calcium channel protein 1 OS=Xenopus laevis OX=8355 GN=orai1 PE=2 SV=1
Very low salinity vs control
Cluster-160525.1	0.0213935	0.666462	-4.96115	Calcium-activated chloride channel regulator 1 OS=Equus caballus OX=9796 GN=CLCA1 PE=1 SV=1
Cluster-98495.1	0.468341	0.0228078	4.36087	Voltage-dependent calcium channel type A subunit alpha-1 OS=Apis mellifera OX=7460 GN=CAC PE=2 SV=1
Cluster-53306.156992	2.56998	0.565454	2.18389	Voltage-dependent calcium channel subunit alpha-2/delta-2 OS=Mus musculus OX=10090 GN=Cacna2d2 PE=1 SV=1
Cluster-53306.76565	0.614722	0.0406898	3.92023	Calcium release-activated calcium channel protein 1 OS=Danio rerio OX=7955 GN=orai1 PE=2 SV=2
Cluster-159503.1	1.91566	0.185934	3.3645	Voltage-dependent calcium channel gamma-5 subunit OS=Homo sapiens OX=9606 GN=CACNG5 PE=2 SV=2
Cluster-53306.221584	0.035751	0.349358	-3.28938	Calcium release-activated calcium channel protein 1 OS=Xenopus laevis OX=8355 GN=orai1 PE=2 SV=1
Cluster-53306.151627	0.672221	0.043027	3.96755	Calcium release-activated calcium channel protein 1 OS=Xenopus laevis OX=8355 GN=orai1 PE=2 SV=1
Cluster-53306.202077	0.557766	0.0496598	3.48938	Voltage-dependent calcium channel subunit alpha-2/delta-3 OS=Rattus norvegicus OX=10116 GN=Cacna2d3 PE=1 SV=1
Very low salinity vs low salinity
Gene	G.value	D.value	log2foldchange	Swissprot Description
Cluster-53306.6744	1.1093	0.0952333	3.49908	Voltage-dependent calcium channel subunit alpha-2/delta-3 OS=Rattus norvegicus OX=10116 GN=Cacna2d3 PE=1 SV=1
Cluster-129352.0	0.430484	0.0284207	3.93261	Two pore calcium channel protein 1 OS=Homo sapiens OX=9606 GN=TPCN1 PE=1 SV=3
Cluster-53306.221585	0.0469243	0.882079	-4.23958	Calcium release-activated calcium channel protein 1 OS=Xenopus laevis OX=8355 GN=orai1 PE=2 SV=1
Cluster-98495.1	0.504368	0.0378682	3.74304	Voltage-dependent calcium channel type A subunit alpha-1 OS=Apis mellifera OX=7460 GN=CAC PE=2 SV=1
Cluster-53306.202077	0.605568	0.0515069	3.56772	Voltage-dependent calcium channel subunit alpha-2/delta-3 OS=Rattus norvegicus OX=10116 GN=Cacna2d3 PE=1 SV=1

## Sheet: Cl channel
Low salinity vs control
n./a
Very low salinity vs control
Gene	G.value	A.value	log2foldchange	Swissprot Description
Cluster-53306.204558	0.843549	0.0580925	3.85381	Chloride channel protein D OS=Dictyostelium discoideum OX=44689 GN=clcD PE=3 SV=1
Cluster-102612.2	1.52244	0.119565	3.67156	Chloride intracellular channel protein 6 OS=Rattus norvegicus OX=10116 GN=Clic6 PE=1 SV=1
Cluster-53306.137963	19.4608	5.315	1.87259	Chloride intracellular channel exc-4 OS=Caenorhabditis elegans OX=6239 GN=exc-4 PE=1 SV=2
Cluster-53306.615	0.481982	0.0457389	3.3977	Chloride channel CLIC-like protein 1 OS=Rattus norvegicus OX=10116 GN=Clcc1 PE=1 SV=1
Very low salinity vs low salinity
Gene	G.value	D.value	log2foldchange	Swissprot Description
Cluster-102612.2	1.67128	0.173682	3.27652	Chloride intracellular channel protein 6 OS=Rattus norvegicus OX=10116 GN=Clic6 PE=1 SV=1
Cluster-106758.0	1.71027	0.170762	3.28591	Chloride intracellular channel protein 6 OS=Rattus norvegicus OX=10116 GN=Clic6 PE=1 SV=1

## Sheet: ATPase
Low salinity vs control
Gene	D.value	A.value	log2foldchange	pvalue	padjust	Swissprot Description
Cluster-117300.1	0.0374809	0.97658	-4.71175	3.48e-05	0.00411077	Vesicle-fusing ATPase 1 OS=Drosophila melanogaster OX=7227 GN=comt PE=2 SV=1
Cluster-53306.220600	0.0227625	0.778237	-5.1019	0.00019542	0.0117961	V-type proton ATPase subunit d 1 OS=Drosophila melanogaster OX=7227 GN=VhaAC39-1 PE=2 SV=1
Very low salinity vs control
Gene	G.value	A.value	log2foldchange	pvalue	padjust	Swissprot Description
Cluster-53306.178109	7.84318	0.0239039	8.35849	7.36e-07	0.00014023	Probable sodium/potassium-transporting ATPase subunit beta-3 OS=Caenorhabditis elegans OX=6239 GN=nkb-3 PE=3 SV=1
Cluster-53306.180857	0.554482	0.00795471	6.12395	1.9e-06	0.00027346	Plasma membrane calcium-transporting ATPase 3 OS=Homo sapiens OX=9606 GN=ATP2B3 PE=1 SV=3
Cluster-53306.141833	3.33654	0.117502	4.82847	1.06e-05	0.00090397	Sarcoplasmic/endoplasmic reticulum calcium ATPase 1 OS=Rattus norvegicus OX=10116 GN=Atp2a1 PE=1 SV=1
Cluster-53306.106371	1.18621	9.18903	-2.95381	0.00030363	0.00849063	V-type proton ATPase subunit C 1 OS=Xenopus laevis OX=8355 GN=atp6v1c1 PE=2 SV=1
Cluster-53306.116472	3.62939	0.552947	2.7142	0.00033787	0.00908333	Calcium-transporting ATPase sarcoplasmic/endoplasmic reticulum type OS=Drosophila melanogaster OX=7227 GN=Ca-P60A PE=1 SV=2
Cluster-53306.168068	0.850887	0.0879008	3.27208	0.00038439	0.00988208	ATPase family AAA domain-containing protein 2 OS=Homo sapiens OX=9606 GN=ATAD2 PE=1 SV=1
Cluster-20408.11	0.696138	0.0759481	3.19886	0.00049918	0.0116686	Phospholipid-transporting ATPase ID OS=Homo sapiens OX=9606 GN=ATP8B2 PE=1 SV=2
Cluster-146034.3	0.146907	2.77914	-4.24148	0.00053144	0.0121803	V-type proton ATPase 116 kDa subunit a isoform 1 OS=Bos taurus OX=9913 GN=ATP6V0A1 PE=2 SV=1
Cluster-53306.125128	1.27909	0.0572505	4.48146	0.00067308	0.0141388	Chromatin-remodeling ATPase INO80 OS=Homo sapiens OX=9606 GN=INO80 PE=1 SV=2
Cluster-53306.187139	0.0785932	1.3101	-4.05219	0.0007153	0.0146749	ATPase ASNA1 homolog OS=Drosophila persimilis OX=7234 GN=GL20106 PE=3 SV=1
Cluster-138854.1	0.315739	0.0253772	3.63785	0.00102337	0.0182871	V-type proton ATPase 116 kDa subunit a isoform 1 OS=Mus musculus OX=10090 GN=Atp6v0a1 PE=1 SV=3
Cluster-117300.0	3.75722	0.435497	3.11278	0.00221992	0.029492	Vesicle-fusing ATPase 1 OS=Drosophila melanogaster OX=7227 GN=comt PE=2 SV=1
Cluster-138030.0	0.278044	0.0279685	3.31644	0.00312391	0.0362426	AFG1-like ATPase OS=Homo sapiens OX=9606 GN=AFG1L PE=1 SV=2
Cluster-68751.1	0.48465	0.0656008	2.88603	0.00334228	0.0376757	Probable cation-transporting ATPase 13A3 OS=Homo sapiens OX=9606 GN=ATP13A3 PE=1 SV=4
Cluster-53306.220682	5.12961	0.818413	2.64834	0.00426775	0.043528	V-type proton ATPase subunit S1 OS=Homo sapiens OX=9606 GN=ATP6AP1 PE=1 SV=2
Cluster-53306.158338	1.22375	0.18812	2.69632	0.004547	0.0451042	Probable cation-transporting ATPase 13A4 OS=Gallus gallus OX=9031 GN=ATP13A4 PE=2 SV=1
Cluster-53306.77287	1.02289	0.214304	2.25237	0.00483296	0.0468351	Cation-transporting ATPase 13A2 OS=Homo sapiens OX=9606 GN=ATP13A2 PE=1 SV=2
Very low salinity vs low salinity
Gene	G.value	D.value	log2foldchange	pvalue	padjust	Swissprot Description
Cluster-53306.141833	3.68334	0.104971	5.13393	8.54e-07	0.00023246	Sarcoplasmic/endoplasmic reticulum calcium ATPase 1 OS=Rattus norvegicus OX=10116 GN=Atp2a1 PE=1 SV=1
Cluster-53306.5170	2.95215	0.0719451	5.3556	1.8e-05	0.00173264	ATPase ASNA1 homolog OS=Culex quinquefasciatus OX=7176 GN=CPIJ005690 PE=3 SV=1
Cluster-53306.220602	2.36093	0.0772736	4.94033	8.59e-05	0.00494915	V-type proton ATPase subunit d 1 OS=Drosophila melanogaster OX=7227 GN=VhaAC39-1 PE=2 SV=1
Cluster-117300.1	1.03297	0.0445966	4.54419	0.00026901	0.0101778	Vesicle-fusing ATPase 1 OS=Drosophila melanogaster OX=7227 GN=comt PE=2 SV=1
Cluster-53306.58871	0.624103	0.0645512	3.29088	0.0014407	0.0288758	Sodium/potassium-transporting ATPase subunit beta-1-interacting protein 1 OS=Homo sapiens OX=9606 GN=NKAIN1 PE=2 SV=3
Cluster-53306.112397	0.725864	0.0819398	3.1601	0.00338609	0.0472585	V-type proton ATPase subunit E OS=Drosophila melanogaster OX=7227 GN=Vha26 PE=2 SV=1

## Sheet: Aquaporins
Low salinity vs control
Gene	D.value	A.value	log2foldchange	pvalue	padjust	significance	Gene Length	NR GI	NR ID	NR Score	NR Evalue	NR Description	NT GI	NT ID	NT Score	NT Evalue	NT Description	KO ID	KO Name	KO Description	Http Link	Swissprot ID	Swissprot Score	Swissprot Evalue	Swissprot Description	PFAM ID	PFAM description	Gene Ontology Biological Pathway	BP Description	Gene Ontology Molecular Function	MF Description	Gene Ontology Cellular Component	CC Description	KOG ID	KOG Description
Cluster-125928.1	0.0343021	0.597472	-4.13015	0.00170331	0.0404571	TRUE	1580	1160071471	OPL32705.1	359	4.6e-31	hypothetical protein AM593_07263, partial [Mytilus galloprovincialis]	--	--	--	--	--	--	--	--	--	Q23808	223	6e-17	Aquaporin AQPcic OS=Cicadella viridis OX=36150 GN=AQP PE=1 SV=1	--	--	--	--	--	--	--	--	--	--
Very low salinity vs control
Gene	G.value	A.value	log2foldchange	pvalue	padjust	significance	Gene Length	NR GI	NR ID	NR Score	NR Evalue	NR Description	NT GI	NT ID	NT Score	NT Evalue	NT Description	KO ID	KO Name	KO Description	Http Link	Swissprot ID	Swissprot Score	Swissprot Evalue	Swissprot Description	PFAM ID	PFAM description	Gene Ontology Biological Pathway	BP Description	Gene Ontology Molecular Function	MF Description	Gene Ontology Cellular Component	CC Description	KOG ID	KOG Description
Cluster-17137.3	13.8992	1.96299	2.82359	0.00130111	0.0212495	TRUE	1539	762140818	XP_011453587.1	903	3.7e-94	PREDICTED: aquaporin AQPAn.G [Crassostrea gigas]	--	--	--	--	--	K09866	AQP4	aquaporin-4	http://www.genome.jp/dbget-bin/www_bget?ko:K09866	P55088	535	3.9e-53	Aquaporin-4 OS=Mus musculus OX=10090 GN=Aqp4 PE=1 SV=2	--	--	--	--	--	--	--	--	KOG0223	Aquaporin (major intrinsic protein family)
Very low salinity vs low salinity
Cluster-17137.3	14.8572	1.91908	2.95111	0.00249663	0.0397813	TRUE	1539	762140818	XP_011453587.1	903	3.7e-94	PREDICTED: aquaporin AQPAn.G [Crassostrea gigas]	--	--	--	--	--	K09866	AQP4	aquaporin-4	http://www.genome.jp/dbget-bin/www_bget?ko:K09866	P55088	535	3.9e-53	Aquaporin-4 OS=Mus musculus OX=10090 GN=Aqp4 PE=1 SV=2	--	--	--	--	--	--	--	--	KOG0223	Aquaporin (major intrinsic protein family)
Cluster-104766.6	0.691654	0.0696335	3.32457	0.00301804	0.0444016	TRUE	1297	1160071471	OPL32705.1	409	6e-37	hypothetical protein AM593_07263, partial [Mytilus galloprovincialis]	--	--	--	--	--	--	--	--	--	Q9V5Z7	272	1e-22	Aquaporin OS=Drosophila melanogaster OX=7227 GN=Drip PE=2 SV=2	--	--	--	--	--	--	--	--	KOG0223	Aquaporin (major intrinsic protein family)

## Sheet: Ion exchangers
Low salinity vs control
Gene	D.value	A.value	log2foldchange	pvalue	padjust	Swissprot Description
Cluster-53306.116715	0.0267641	0.669775	-4.6525	0.000168038	0.0107937	Sodium/calcium exchanger 3 OS=Rattus norvegicus OX=10116 GN=Slc8a3 PE=1 SV=1
Cluster-53306.40209	0.537495	0.033918	3.98337	0.00036481	0.0169029	Sodium/hydrogen exchanger 9B2 OS=Homo sapiens OX=9606 GN=SLC9B2 PE=1 SV=2
Very low salinity vs control
Gene	G.value	A.value	log2foldchange	pvalue	padjust	Swissprot Description
Cluster-53306.40209	0.785365	0.0368345	4.40752	2.35516e-06	0.000318191	Sodium/hydrogen exchanger 9B2 OS=Homo sapiens OX=9606 GN=SLC9B2 PE=1 SV=2
Cluster-101232.5	0.39951	0.0142568	4.8092	3.75534e-05	0.0021273	Sodium-driven chloride bicarbonate exchanger OS=Bos taurus OX=9913 GN=SLC4A10 PE=2 SV=1
Cluster-53306.19974	0.773153	0.0656078	3.54986	0.000143004	0.00527559	Sodium/calcium exchanger 1 OS=Cavia porcellus OX=10141 GN=SLC8A1 PE=2 SV=1
Cluster-104098.0	0.917783	0.0693906	3.72647	0.000192726	0.00636971	Sodium/calcium exchanger 1 OS=Homo sapiens OX=9606 GN=SLC8A1 PE=1 SV=3
Cluster-53306.147109	0.442313	0.0236044	4.23006	0.000537729	0.0122766	Sodium/hydrogen exchanger 9 OS=Homo sapiens OX=9606 GN=SLC9A9 PE=1 SV=1
Cluster-97185.0	1.44296	0.183456	2.97185	0.00135819	0.0218115	Sodium/calcium exchanger 1 OS=Bos taurus OX=9913 GN=SLC8A1 PE=1 SV=1
Cluster-53306.87763	0.196609	0.0145811	3.75438	0.0014575	0.0227818	Sodium/potassium/calcium exchanger 2 OS=Homo sapiens OX=9606 GN=SLC24A2 PE=1 SV=1
Cluster-53306.159176	0.201302	0.0178712	3.49559	0.00454592	0.0451034	Sodium/calcium exchanger 1 OS=Mus musculus OX=10090 GN=Slc8a1 PE=1 SV=1
Very low salinity vs low salinity
Gene	G.value	D.value	log2foldchange	pvalue	padjust	Swissprot Description
Cluster-53306.116715	1.43152	0.0318453	5.50296	1.52e-06	0.00034424	Sodium/calcium exchanger 3 OS=Rattus norvegicus OX=10116 GN=Slc8a3 PE=1 SV=1
Cluster-101232.3	1.8634	0.0739994	4.61804	2.68e-06	0.00050278	Sodium-driven chloride bicarbonate exchanger OS=Bos taurus OX=9913 GN=SLC4A10 PE=2 SV=1
Cluster-53306.147109	0.474026	0.0292134	4.02858	0.00073095	0.0190392	Sodium/hydrogen exchanger 9 OS=Homo sapiens OX=9606 GN=SLC9A9 PE=1 SV=1
Cluster-53306.29822	0.641317	0.0858917	2.87797	0.0030194	0.0444123	Sodium/hydrogen exchanger 8 OS=Arabidopsis thaliana OX=3702 GN=NHX8 PE=2 SV=1

## Sheet: Osmolyte transporters
Low salinity vs control
Gene	D.value	A.value	log2foldchange	pvalue	padjust	Swissprot Description
Cluster-53306.212138	0.610567	0.0371574	4.03479	0.00092913	0.0288451	Sodium- and chloride-dependent glycine transporter 2 OS=Xenopus laevis OX=8355 GN=slc6a5 PE=2 SV=1
Cluster-53306.194206	0.579071	0.02826	4.35425	0.00115256	0.0324165	Sodium- and chloride-dependent taurine transporter OS=Homo sapiens OX=9606 GN=SLC6A6 PE=1 SV=2
Cluster-53306.34456	0.699909	0.0446224	3.96984	0.00139459	0.0361955	Sodium- and chloride-dependent glycine transporter 2 OS=Homo sapiens OX=9606 GN=SLC6A5 PE=1 SV=3
Cluster-53306.186730	0.567221	0.0305538	4.21533	0.00171103	0.0405377	Sodium- and chloride-dependent glycine transporter 2 OS=Homo sapiens OX=9606 GN=SLC6A5 PE=1 SV=3
Very low salinity vs control
Gene	G.value	A.value	log2foldchange	pvalue	padjust	Swissprot Description
Cluster-53306.34456	3.44829	0.0484107	6.15205	1.62267e-08	7.33128e-06	Sodium- and chloride-dependent glycine transporter 2 OS=Homo sapiens OX=9606 GN=SLC6A5 PE=1 SV=3
Cluster-53306.123315	12.6145	1.80243	2.80698	2.08395e-08	9.0084e-06	Sodium- and chloride-dependent taurine transporter OS=Canis lupus familiaris OX=9615 GN=SLC6A6 PE=1 SV=2
Cluster-53306.139609	1.62814	0.0184219	6.46634	5.1308e-07	0.000109479	Sodium- and chloride-dependent glycine transporter 2 OS=Xenopus laevis OX=8355 GN=slc6a5 PE=2 SV=1
Cluster-53306.5044	2.60878	0.0474611	5.78129	2.6982e-06	0.000352172	Sodium- and chloride-dependent glycine transporter 2 OS=Homo sapiens OX=9606 GN=SLC6A5 PE=1 SV=3
Cluster-140888.0	0.0194249	0.981281	-5.65913	8.93885e-06	0.000799628	Sodium- and chloride-dependent glycine transporter 1 OS=Xenopus laevis OX=8355 GN=slc6a9 PE=2 SV=1
Cluster-53306.228231	1.74058	0.0263338	6.04752	1.10488e-05	0.000928463	Sodium- and chloride-dependent glycine transporter 1 OS=Bos taurus OX=9913 GN=SLC6A9 PE=2 SV=1
Cluster-53306.108470	7.48832	0.956763	2.96773	0.000107783	0.00438582	Sodium- and chloride-dependent glycine transporter 1 OS=Bos taurus OX=9913 GN=SLC6A9 PE=2 SV=1
Cluster-53306.5047	1.48424	0.0755456	4.29845	0.000112507	0.0045099	Sodium- and chloride-dependent glycine transporter 2 OS=Xenopus laevis OX=8355 GN=slc6a5 PE=2 SV=1
Cluster-53306.14657	1.82969	0.164958	3.46767	0.000258186	0.007672	Sodium- and chloride-dependent glycine transporter 2 OS=Xenopus laevis OX=8355 GN=slc6a5 PE=2 SV=1
Cluster-53306.214620	1.17064	0.0410639	4.8328	0.000273729	0.00795642	Sodium- and chloride-dependent glycine transporter 1 OS=Bos taurus OX=9913 GN=SLC6A9 PE=2 SV=1
Cluster-140888.1	0.197407	4.17569	-4.40376	0.000331181	0.00897264	Sodium- and chloride-dependent glycine transporter 1 OS=Xenopus laevis OX=8355 GN=slc6a9 PE=2 SV=1
Cluster-53306.125906	21.2543	4.65352	2.19159	0.000414099	0.0103811	Sodium- and chloride-dependent glycine transporter 2 OS=Homo sapiens OX=9606 GN=SLC6A5 PE=1 SV=3
Cluster-78427.0	0.0604919	1.35781	-4.4891	0.000546894	0.0123958	Sodium- and chloride-dependent glycine transporter 1 OS=Xenopus laevis OX=8355 GN=slc6a9 PE=2 SV=1
Cluster-53306.189432	0.997117	0.0911383	3.45298	0.000662408	0.0140024	Sodium- and chloride-dependent glycine transporter 1 OS=Rattus norvegicus OX=10116 GN=Slc6a9 PE=1 SV=2
Cluster-69179.4	0.355663	0.0274499	3.69739	0.000705172	0.0145581	Sodium- and chloride-dependent glycine transporter 1 OS=Rattus norvegicus OX=10116 GN=Slc6a9 PE=1 SV=2
Cluster-53306.196590	0.507236	0.024382	4.37935	0.000826633	0.0161113	Sodium- and chloride-dependent glycine transporter 1 OS=Mus musculus OX=10090 GN=Slc6a9 PE=1 SV=3
Cluster-53306.108940	49.753	8.50059	2.54891	0.000943352	0.0174395	Sodium- and chloride-dependent glycine transporter 2 OS=Xenopus laevis OX=8355 GN=slc6a5 PE=2 SV=1
Cluster-53306.164949	3.30453	0.23993	3.7824	0.00143135	0.0225292	Sodium- and chloride-dependent glycine transporter 1 OS=Xenopus laevis OX=8355 GN=slc6a9 PE=2 SV=1
Cluster-53306.133035	6.21009	1.70571	1.86407	0.0016374	0.0245082	Sodium- and chloride-dependent glycine transporter 2 OS=Xenopus laevis OX=8355 GN=slc6a5 PE=2 SV=1
Cluster-53306.5046	2.08833	0.230002	3.18107	0.00332689	0.0375958	Sodium- and chloride-dependent glycine transporter 1 OS=Xenopus laevis OX=8355 GN=slc6a9 PE=2 SV=1
Cluster-145058.0	0.0276488	0.283744	-3.36345	0.00388966	0.041256	Sodium- and chloride-dependent glycine transporter 2 OS=Homo sapiens OX=9606 GN=SLC6A5 PE=1 SV=3
Cluster-156063.0	0.095091	0.777929	-3.03658	0.00464932	0.0457221	Sodium- and chloride-dependent glycine transporter 2 OS=Mus musculus OX=10090 GN=Slc6a5 PE=1 SV=1
Very low salinity vs low salinity
Gene	G.value	D.value	log2foldchange	pvalue	padjust	Swissprot Description
Cluster-53306.5044	2.89737	0.0587391	5.62974	3.56104e-06	0.000599254	Sodium- and chloride-dependent glycine transporter 2 OS=Homo sapiens OX=9606 GN=SLC6A5 PE=1 SV=3
Cluster-53306.139609	1.82649	0.0373435	5.58007	7.49885e-06	0.000985682	Sodium- and chloride-dependent glycine transporter 2 OS=Xenopus laevis OX=8355 GN=slc6a5 PE=2 SV=1
Cluster-53306.123312	1.21487	0.0589142	4.36044	0.000128849	0.00641321	Sodium- and chloride-dependent taurine transporter OS=Canis lupus familiaris OX=9615 GN=SLC6A6 PE=1 SV=2
Cluster-53306.108470	8.20089	1.21666	2.74874	0.00023829	0.00942781	Sodium- and chloride-dependent glycine transporter 1 OS=Bos taurus OX=9913 GN=SLC6A9 PE=2 SV=1
Cluster-53306.207616	12.4135	2.72315	2.18686	0.000939136	0.0222702	Sodium- and chloride-dependent glycine transporter 2 OS=Mus musculus OX=10090 GN=Slc6a5 PE=1 SV=1
Cluster-53306.5047	1.63268	0.19153	3.14172	0.00331794	0.0467741	Sodium- and chloride-dependent glycine transporter 2 OS=Xenopus laevis OX=8355 GN=slc6a5 PE=2 SV=1
Cluster-53306.181991	3.89872	0.472416	3.03987	0.00349134	0.0481598	Sodium- and chloride-dependent glycine transporter 2 OS=Homo sapiens OX=9606 GN=SLC6A5 PE=1 SV=3
