# Supplementary material for: Molecular Responses to Thermal and Osmotic Stress in Arctic Intertidal Mussels (Mytilus edulis): The Limits of Resilience
Source: Genes (Basel). 2022 Jan 15;13(1):155. doi: 10.3390/genes13010155 (PMC8774603; doi:10.3390/genes13010155)
Supplement: Supplementary file 1 [file genes-13-00155-s001.zip › genes-1538545-supplementary/Supplementary_Spreadsheet_3.xlsx]

## Sheet: Introduction
Supplementary Spreadsheet S3
Gene transcript identification and FPKM values used in the heatmap (Figure 2) of differentially expressed putative osmoregulatory genes in blue mussels (M. edulis) from low salinity exposure treatment comparisons, with SwissProt gene transcript descriptions.

## Sheet: Heatmap fpkm values
Gene	23	15	5
Cluster-17137.3_AQP1-like	1.672	1.938	14.722
Cluster-104766.6_AQP8-like	0.096	0.02	0.724
Cluster-125928.1_AQP8-like	0.646	0	0.278
Cluster-138854.1_V-type proton ATPase	0	0.224	0.386
Cluster-53306.220682_V-type proton ATPase	0.592	2.028	5.746
Cluster-53306.220602_V-type proton ATPase	0.712	0.058	2.626
Cluster-53306.112397_V-type proton ATPase subunit	0.044	0	0.878
Cluster-53306.220600_V-type proton ATPase	0.81	0	0.082
Cluster-117300.0_Vesicle-fusing ATPase_comt	0.34	2.34	4.332
Cluster-138854.0_V-type ATPase	0.178	0	0.33
Cluster-146034.3_V-type proton ATPase 116 kDa subunit a	3.43	2.63	0.138
Cluster-53306.106371_V-type proton ATPase subunit C 1	8.982	8.78	1.472
Cluster-53306.178109_Probable sodium/potassium-transporting ATPase subunit	0	0.226	7.782
Cluster-53306.180857_Plasma membrane calcium-transporting ATPase 3	0	0.098	0.538
Cluster-53306.141833_Sarcoplasmic/endoplasmic reticulum calcium ATPase 1	0.064	0.088	4.302
Cluster-53306.116472_Calcium-transporting ATPase	0.428	0.908	4.202
Cluster-53306.168068_ATPase family AAA domain-containing protein 2	0.066	0.582	0.968
Cluster-20408.11_Phospholipid-transporting ATPase	0.05	0.402	0.786
Cluster-53306.125128_Chromatin-remodeling ATPase	0	0.874	1.648
Cluster-53306.187139_ATPase ASNA1 homolog	1.238	0.502	0.072
Cluster-138030.0_AFG1-like ATPase	0	0.08	0.32
Cluster-68751.1_Probable cation-transporting ATPase 13A3	0.012	0.146	0.59
Cluster-53306.158338_Probable cation-transporting ATPase 13A4	0.16	0.894	1.508
Cluster-53306.77287_Cation-transporting ATPase 13A2	0.186	0.906	1.286
Cluster-53306.5170_ATPase ASNA1 homolog	0.952	0.044	2.898
Cluster-53306.58871_Sodium/potassium-transporting ATPase subunit	0.108	0	0.77
Cluster-123726.0_Potassium voltage-gated channel protein Shaker	0.322	0	0.952
Cluster-53306.186068_Potassium voltage-gated channel protein Shaw	0.112	0.96	4.124
Cluster-157725.0_Potassium voltage-gated channel subfamily KQT	0.054	0.338	1.178
Cluster-53306.167775_Voltage-gated potassium channel subunit beta-2	0.05	0.62	0.93
Cluster-143356.2_Potassium voltage-gated channel protein egl-36	0.052	0.21	1.126
Cluster-154353.0_Potassium voltage-gated channel protein Shaker	0.064	0.462	1.704
Cluster-140128.0_Potassium voltage-gated channel protein Shaw	1.066	3.308	5.398
Cluster-140893.0_Potassium voltage-gated channel protein Shaker	0.066	0.572	0
Cluster-53306.105910_Potassium channel subfamily K	0	0.248	0.024
Cluster-88437.2_Potassium channel SKOR	0	0.084	1.25
Cluster-30692.1_TWiK family of potassium channels protein	0	0	1.51
Cluster-130833.11_Potassium channel subfamily K member 10	0.046	0.172	1.204
Cluster-53306.83874_Potassium channel subfamily K member 18	0.54	1.034	5.054
Cluster-53306.45037_Potassium channel subfamily T member 1	0	0.146	0.694
Cluster-53306.48083_Potassium channel KOR2 OS	0	0	0.82
Cluster-43140.1_Potassium channel KOR2 OS	2.684	0	3.438
Cluster-118511.1_Potassium channel subfamily K member 10	0.144	0.026	0.716
Cluster-53306.204558_Chloride channel protein D	0.036	0.224	0.932
Cluster-102612.2_Chloride intracellular channel protein 6	0	0.094	3.03
Cluster-53306.137963_Chloride intracellular channel exc-4	4.654	13.62	23.074
Cluster-53306.615_Chloride channel CLIC-like	0.012	0.012	0.466
Cluster-106758.0_Chloride intracellular channel protein 6	0.218	0.094	2.828
Cluster-98495.1_Voltage-dependent calcium channel type A subunit alpha-1	0	0.012	0.48
Cluster-53306.156992_Voltage-dependent calcium channel subunit alpha-2/delta-2	0.44	1.512	2.926
Cluster-53306.76565_Calcium release-activated calcium channel protein 1	0	0.304	0.708
Cluster-159503.1_Voltage-dependent calcium channel gamma-5 subunit	0.12	0.302	2.302
Cluster-53306.221584_Calcium release-activated calcium channel protein 1	0.312	0.188	0
Cluster-53306.151627_Calcium release-activated calcium channel protein 1	0	0.958	1.038
Cluster-53306.202077_Voltage-dependent calcium channel subunit alpha-2/delta-3	0	0	0.628
Cluster-53306.6744_Voltage-dependent calcium channel subunit alpha-2/delta-3	0.264	0.038	1.33
Cluster-129352.0_Two pore calcium channel protein 1	0.02	0	0.464
Cluster-53306.221585_Calcium release-activated calcium channel protein 1	0.378	0.792	0
Cluster-53306.202077_Voltage-dependent calcium channel subunit alpha-2/delta-3	0	0	0.628
Cluster-53306.212138_Sodium- and chloride-dependent glycine transporter 2	0.016	0.668	0.048
Cluster-53306.34456_Sodium- and chloride-dependent glycine transporter 2	0.02	0.782	4.144
Cluster-53306.186730_Sodium- and chloride-dependent glycine transporter 2	0.014	0.528	0.142
Cluster-53306.139609_Sodium- and chloride-dependent glycine transporter 2	0	0.018	2.05
Cluster-53306.5044_Sodium- and chloride-dependent glycine transporter 2	0	0.01	3.958
Cluster-140888.0_Sodium- and chloride-dependent glycine transporter 1	0.764	1.574	0
Cluster-53306.228231_Sodium- and chloride-dependent glycine transporter 1	0	0.514	2.148
Cluster-53306.108470_Sodium- and chloride-dependent glycine transporter 1	0.758	1.094	8.738
Cluster-53306.5047_Sodium- and chloride-dependent glycine transporter 2	0	0.11	2.408
Cluster-53306.14657_Sodium- and chloride-dependent glycine transporter 2	0.142	0.734	1.956
Cluster-53306.214620_Sodium- and chloride-dependent glycine transporter 1	0.008	0.104	1.48
Cluster-140888.1_Sodium- and chloride-dependent glycine transporter 1	3.3	2.79	0.21
Cluster-53306.125906_Sodium- and chloride-dependent glycine transporter 2	3.868	11.566	24.028
Cluster-78427.0_Sodium- and chloride-dependent glycine transporter 1	1.208	0.554	0
Cluster-53306.189432_Sodium- and chloride-dependent glycine transporter 1	0.046	0.184	1.05
Cluster-69179.4_Sodium- and chloride-dependent glycine transporter 1	0	0.074	0.428
Cluster-53306.196590_Sodium- and chloride-dependent glycine transporter 1	0	0.288	0.488
Cluster-53306.108940_Sodium- and chloride-dependent glycine transporter 2	8.17	29.882	70.074
Cluster-53306.164949_Sodium- and chloride-dependent glycine transporter 1	0.184	0.344	4.868
Cluster-53306.133035_Sodium- and chloride-dependent glycine transporter 2	1.288	1.806	7.274
Cluster-53306.5046_Sodium- and chloride-dependent glycine transporter 1	0.16	0.314	2.51
Cluster-145058.0_Sodium- and chloride-dependent glycine transporter 2	0.26	0	0.006
Cluster-156063.0_Sodium- and chloride-dependent glycine transporter 2	0.872	0.358	0
Cluster-53306.207616_Sodium- and chloride-dependent glycine transporter 2	3.352	2.524	13.22
Cluster-53306.181991_Sodium- and chloride-dependent glycine transporter 2	0.966	0.434	4.204
Cluster-53306.194206_Sodium- and chloride-dependent taurine transporter	0.014	0.548	0.052
Cluster-53306.123315_Sodium- and chloride-dependent taurine transporter	1.354	9.106	14.348
Cluster-53306.123312_Sodium- and chloride-dependent taurine transporter	0.37	0.048	1.236
Cluster-53306.116715_Sodium/calcium exchanger 3	0.588	0	1.444
Cluster-53306.40209_Sodium/hydrogen exchanger 9B2	0.012	0.518	0.926
Cluster-101232.5_Sodium-driven chloride bicarbonate exchanger	0	0.124	0.38
Cluster-53306.19974_Sodium/calcium exchanger 1	0.036	0.128	0.906
Cluster-104098.0_Sodium/calcium exchanger 1	0	0.358	1.33
Cluster-53306.147109_Sodium/hydrogen exchanger 9	0	0.006	0.454
Cluster-97185.0_Sodium/calcium exchanger 1	0.108	0.904	2.796
Cluster-53306.87763_Sodium/potassium/calcium exchanger 2	0	0.162	0.176
Cluster-53306.159176_Sodium/calcium exchanger 1	0	0.142	0.192
Cluster-101232.3_Sodium-driven chloride bicarbonate exchanger	0.422	0.052	1.934
Cluster-53306.29822_Sodium/hydrogen exchanger 8	0.076	0.03	0.744
