# Supplementary material for: Molecular Responses to Thermal and Osmotic Stress in Arctic Intertidal Mussels (Mytilus edulis): The Limits of Resilience
Source: Genes (Basel). 2022 Jan 15;13(1):155. doi: 10.3390/genes13010155 (PMC8774603; doi:10.3390/genes13010155)
Supplement: Supplementary file 1 [file genes-13-00155-s001.zip › genes-1538545-supplementary/Supplementary_Spreadsheet_4.xlsx]

## Sheet: Introduction
Supplementary Spreadsheet S4
GO terms and gene transcipts significantly enriched in heat stress treatments (30°C vs control; 33°C vs control; 33°C vs 30°C)
Shared genes highlighted in red on subsequnt sheets.
Enriched GO category	GO ID	Description	No of genes
			30°C vs control	33°C vs control	33°C vs 30°C	Total	Shared
BP	GO:0000902	cell morphogenesis	15	17	N/A	32	13
Significantly enriched
30°C vs control
Category	ID	Description	GeneRatio	BgRatio	pvalue	padj	Count	geneID
BP	GO:0000902	cell morphogenesis	15|630	126|30172	2.92e-09	3.62e-07	15	Cluster-53306.104043,Cluster-53306.184323,Cluster-53306.107812,Cluster-53306.127770,Cluster-53306.131512,Cluster-53306.163024,Cluster-53306.127741,Cluster-53306.191425,Cluster-53306.96188,Cluster-53306.105307,Cluster-53306.105309,Cluster-53306.105308,Cluster-53306.186039,Cluster-53306.100093,Cluster-53306.127773
33°C vs control
Category	ID	Description	GeneRatio	BgRatio	pvalue	padj	Count	geneID
BP	GO:0000902	cell morphogenesis	17|656	126|30172	1.41e-10	1.64e-08	17	Cluster-53306.104043,Cluster-53306.184323,Cluster-53306.107812,Cluster-53306.127770,Cluster-53306.131512,Cluster-53306.105310,Cluster-53306.127773,Cluster-53306.127741,Cluster-53306.96188,Cluster-53306.105307,Cluster-53306.49939,Cluster-53306.191425,Cluster-53306.105308,Cluster-53306.191426,Cluster-53306.186039,Cluster-53306.100093,Cluster-53306.96531
MF	GO:0003700	DNA-binding transcription factor activity	31|656	410|30172	9.99e-09	5.79e-07	31	Cluster-53306.21651,Cluster-53306.93256,Cluster-53306.21652,Cluster-53306.181901,Cluster-53306.92701,Cluster-140652.2,Cluster-53306.113083,Cluster-53306.202415,Cluster-53306.181899,Cluster-95948.0,Cluster-53306.138739,Cluster-53306.138243,Cluster-53306.80661,Cluster-157404.0,Cluster-53306.21647,Cluster-126378.15,Cluster-135322.0,Cluster-53306.179796,Cluster-126378.2,Cluster-53306.103891,Cluster-5…
BP	GO:0009058	biosynthetic process	131|656	4062|30172	1.09e-06	4.23e-05	131	Cluster-102574.0,Cluster-53306.37334,Cluster-53306.77275,Cluster-53306.138101,Cluster-140652.2,Cluster-104095.0,Cluster-136796.0,Cluster-53306.49447,Cluster-53306.228880,Cluster-53306.24591,Cluster-53306.92701,Cluster-53306.179796,Cluster-53306.111460,Cluster-53306.142786,Cluster-53306.47590,Cluster-53306.47591,Cluster-98470.0,Cluster-114675.0,Cluster-53306.138764,Cluster-126378.15,Cluster-53306.…
BP	GO:0034641	cellular nitrogen compound metabolic process	147|656	5096|30172	0.00011853	0.0031963	147	Cluster-53306.77277,Cluster-102574.0,Cluster-53306.37334,Cluster-132028.14,Cluster-53306.77275,Cluster-53306.77276,Cluster-140652.2,Cluster-104095.0,Cluster-53306.159307,Cluster-53306.132918,Cluster-53306.238364,Cluster-53306.145896,Cluster-53306.180733,Cluster-53306.180732,Cluster-53306.179796,Cluster-53306.111460,Cluster-53306.93648,Cluster-53306.142786,Cluster-53306.231742,Cluster-53306.47590,…
BP	GO:0048856	anatomical structure development	24|656	514|30172	0.00013777	0.0031963	24	Cluster-53306.184323,Cluster-53306.107812,Cluster-53306.127741,Cluster-53306.77277,Cluster-53306.49939,Cluster-53306.100093,Cluster-53306.186039,Cluster-53306.131512,Cluster-53306.121137,Cluster-53306.105307,Cluster-53306.191425,Cluster-53306.105308,Cluster-53306.191426,Cluster-53306.96531,Cluster-53306.96954,Cluster-53306.127770,Cluster-53306.127773,Cluster-103924.0,Cluster-53306.127755,Cluster-…
CC	GO:0005634	nucleus	73|656	2198|30172	0.00016847	0.0032571	73	Cluster-53306.77277,Cluster-151242.0,Cluster-53306.21652,Cluster-53306.107812,Cluster-53306.148405,Cluster-53306.179586,Cluster-53306.82655,Cluster-53306.190351,Cluster-53306.94140,Cluster-53306.95898,Cluster-53306.65395,Cluster-53306.203766,Cluster-53306.203767,Cluster-53306.54037,Cluster-53306.170510,Cluster-53306.145564,Cluster-53306.217915,Cluster-53306.65398,Cluster-76911.0,Cluster-53306.283…
MF	GO:0019899	enzyme binding	17|656	329|30172	0.0020581	0.034106	17	Cluster-53306.96954,Cluster-53306.72690,Cluster-53306.179586,Cluster-53306.47766,Cluster-53306.129646,Cluster-53306.96952,Cluster-53306.109211,Cluster-53306.96953,Cluster-56230.0,Cluster-53306.121134,Cluster-53306.121133,Cluster-103924.0,Cluster-53306.121129,Cluster-53306.121137,Cluster-53306.104562,Cluster-53306.77277,Cluster-22559.0
MF	GO:0051082	unfolded protein binding	9|656	132|30172	0.0023653	0.034297	9	Cluster-53306.116738,Cluster-53306.134278,Cluster-53306.47766,Cluster-103924.0,Cluster-53306.142448,Cluster-53306.64128,Cluster-53306.117129,Cluster-53306.116689,Cluster-53306.117132
CC	GO:0005615	extracellular space	11|656	203|30172	0.0031902	0.041118	11	Cluster-53306.121129,Cluster-53306.47766,Cluster-53306.129646,Cluster-53306.107812,Cluster-53306.104562,Cluster-53306.121134,Cluster-53306.121133,Cluster-103924.0,Cluster-53306.121137,Cluster-53306.77277,Cluster-53306.134278

## Sheet: cell morphogeneis
cell morphogenesis
30°C vs control
Gene	B.value	A.value	log2foldchange	pvalue	padjust	significance	Gene Length	NR GI	NR ID	NR Score	NR Evalue	NR Description	NT GI	NT ID	NT Score	NT Evalue	NT Description	KO ID	KO Name	KO Description	Http Link	Swissprot ID	Swissprot Score	Swissprot Evalue	Swissprot Description	PFAM ID	PFAM description	Gene Ontology Biological Pathway	BP Description	Gene Ontology Molecular Function	MF Description	Gene Ontology Cellular Component	CC Description	KOG ID	KOG Description
Cluster-53306.104043	2.3906	0.135176	4.14424	0.000412646	0.0154804	TRUE	397	76780606	CAH04106.1	622	3.7e-62	heat shock protein 70 [Mytilus galloprovincialis]	76780609	AJ783713.1	208	6.7028e-103	Mytilus galloprovincialis hsp70-4 gene for heat shock protein 70	--	--	--	--	Q9GSU7	562	7.3e-57	Major heat shock 70 kDa protein Ab OS=Drosophila simulans OX=7240 GN=Hsp70Ab PE=3 SV=2	PF00012//PF06723	Hsp70 protein//MreB/Mbl protein	GO:0032502//GO:0009987//GO:0009653//GO:0000902//GO:0048869//GO:0071840//GO:0048856//GO:0016043//GO:0032989	developmental process//cellular process//anatomical structure morphogenesis//cell morphogenesis//cellular developmental process//cellular component organization or biogenesis//anatomical structure development//cellular component organization//cellular component morphogenesis	GO:0035639//GO:0008144//GO:0036094//GO:0032553//GO:0005488//GO:1901363//GO:1901265//GO:0043168//GO:0030554//GO:0097367//GO:0000166//GO:0043167//GO:0032559//GO:0097159//GO:0032555//GO:0017076//GO:0005524	purine ribonucleoside triphosphate binding//drug binding//small molecule binding//ribonucleotide binding//binding//heterocyclic compound binding//nucleoside phosphate binding//anion binding//adenyl nucleotide binding//carbohydrate derivative binding//nucleotide binding//ion binding//adenyl ribonucleotide binding//organic cyclic compound binding//purine ribonucleotide binding//purine nucleotide bi…	--	--	KOG0101	Molecular chaperones HSP70/HSC70, HSP70 superfamily
Cluster-53306.184323	0.92102	0.0619687	3.89895	0.00145785	0.0328793	TRUE	866	1040518508	ANN45953.1	882	5.7e-92	byssal HSP-like protein 1 [Mytilus coruscus]	562745690	KF626379.1	59	1.03389e-19	Ichthyophthirius multifiliis hsp70 mRNA, complete cds	--	--	--	--	Q16956	846	1.9e-89	Endoplasmic reticulum chaperone BiP OS=Aplysia californica OX=6500 PE=1 SV=1	PF00012//PF06723	Hsp70//MreB/Mbl	GO:0032502//GO:0009987//GO:0009653//GO:0000902//GO:0048869//GO:0071840//GO:0048856//GO:0016043//GO:0032989	developmental process//cellular process//anatomical structure morphogenesis//cell morphogenesis//cellular developmental process//cellular component organization or biogenesis//anatomical structure development//cellular component organization//cellular component morphogenesis	GO:0035639//GO:0008144//GO:0036094//GO:0032553//GO:0005488//GO:1901363//GO:1901265//GO:0043168//GO:0030554//GO:0097367//GO:0000166//GO:0043167//GO:0032559//GO:0097159//GO:0032555//GO:0017076//GO:0005524	purine ribonucleoside triphosphate binding//drug binding//small molecule binding//ribonucleotide binding//binding//heterocyclic compound binding//nucleoside phosphate binding//anion binding//adenyl nucleotide binding//carbohydrate derivative binding//nucleotide binding//ion binding//adenyl ribonucleotide binding//organic cyclic compound binding//purine ribonucleotide binding//purine nucleotide bi…	--	--	KOG0100	Molecular chaperones GRP78/BiP/KAR2, HSP70 superfamily
Cluster-53306.107812	24.425	0.439153	5.79704	0.00115805	0.0286357	TRUE	1326	1168914345	XP_020500018.1	681	1.8e-68	histone H3-like centromeric protein CSE4 [Labrus bergylta]	693267609	KM042112.1	411	0	Mytilus edulis isolate MET012.C21_J08 histone H3.3 (HIST3H3) mRNA, partial cds >gi|693267619|gb|KM042117.1| Mytilus edulis isolate MEE019.C21_O06 histone H3.3 (HIST3H3) mRNA, partial cds >gi|693267623|gb|KM042119.1| Mytilus edulis isolate MET015.C21_F08 histone H3.3 (HIST3H3) mRNA, partial cds	K11253	H3	histone H3	http://www.genome.jp/dbget-bin/www_bget?ko:K11253	Q5E9F8	676	1.5e-69	Histone H3.3 OS=Bos taurus OX=9913 GN=H3F3A PE=1 SV=3	--	--	GO:0007599//GO:0019222//GO:0007596//GO:0048468//GO:0006139//GO:0001503//GO:0031055//GO:1901362//GO:1901360//GO:0048589//GO:0048869//GO:0040029//GO:0045137//GO:0140013//GO:0016458//GO:0048513//GO:0048515//GO:0048518//GO:0048519//GO:0007281//GO:0003006//GO:0007283//GO:0008360//GO:0007286//GO:0040007//GO:0046483//GO:0044703//GO:1901564//GO:0044706//GO:0019538//GO:0009566//GO:0010639//GO:0060322//GO:…	hemostasis//regulation of metabolic process//blood coagulation//cell development//nucleobase-containing compound metabolic process//ossification//chromatin remodeling at centromere//organic cyclic compound biosynthetic process//organic cyclic compound metabolic process//developmental growth//cellular developmental process//regulation of gene expression, epigenetic//development of primary sexual c…	GO:0098770//GO:1901363//GO:0016627//GO:0046872//GO:0001067//GO:0044212//GO:0044877//GO:0003676//GO:0003824//GO:0097159//GO:0000976//GO:0000979//GO:0031490//GO:0031492//GO:0043169//GO:1990837//GO:0043167//GO:0003690//GO:0000977//GO:0008270//GO:0031491//GO:0001012//GO:0001158//GO:0046914//GO:0000980//GO:0046983//GO:0046982//GO:0042393//GO:0016491//GO:0043565//GO:0005515//GO:0003682//GO:0005488//GO:…	FBXO family protein binding//heterocyclic compound binding//oxidoreductase activity, acting on the CH-CH group of donors//metal ion binding//regulatory region nucleic acid binding//transcription regulatory region DNA binding//protein-containing complex binding//nucleic acid binding//catalytic activity//organic cyclic compound binding//transcription regulatory region sequence-specific DNA binding/…	GO:0005783//GO:0031974//GO:0031975//GO:0005789//GO:0044428//GO:0044424//GO:0044425//GO:0044427//GO:0044421//GO:0044422//GO:0044464//GO:0000781//GO:0043229//GO:0043228//GO:0000784//GO:0000786//GO:0000788//GO:0043227//GO:0005654//GO:0012505//GO:0044446//GO:0044444//GO:0044815//GO:0031227//GO:0031224//GO:0005637//GO:0005634//GO:0005635//GO:0042175//GO:0019866//GO:0070062//GO:0005615//GO:0070013//GO:…	endoplasmic reticulum//membrane-enclosed lumen//envelope//endoplasmic reticulum membrane//nuclear part//intracellular part//membrane part//chromosomal part//extracellular region part//organelle part//cell part//chromosome, telomeric region//intracellular organelle//non-membrane-bounded organelle//nuclear chromosome, telomeric region//nucleosome//nuclear nucleosome//membrane-bounded organelle//nuc…	KOG1745	Histones H3 and H4
Cluster-53306.127770	17.239	0.142782	6.91604	1.48518e-13	4.4499e-10	TRUE	676	76780606	CAH04106.1	765	1.6e-78	heat shock protein 70 [Mytilus galloprovincialis]	76780605	AJ783711.1	261	4.08646e-132	Mytilus galloprovincialis hsp70-2 gene for heat shock protein 70	--	--	--	--	P41827	704	4.3e-73	Heat shock protein 70 B2 OS=Anopheles albimanus OX=7167 GN=HSP70B2 PE=3 SV=1	PF00012//PF06723	Hsp70//MreB/Mbl	GO:0032502//GO:0009987//GO:0000902//GO:0048869//GO:0048856//GO:0016043//GO:0032989//GO:0009653//GO:0071840	developmental process//cellular process//cell morphogenesis//cellular developmental process//anatomical structure development//cellular component organization//cellular component morphogenesis//anatomical structure morphogenesis//cellular component organization or biogenesis	--	--	--	--	KOG0101	Molecular chaperones HSP70/HSC70, HSP70 superfamily
Cluster-53306.131512	0.550839	0.0275629	4.32227	0.000904259	0.0248144	TRUE	1947	1040518508	ANN45953.1	1907	1.8e-210	byssal HSP-like protein 1 [Mytilus coruscus]	1040518507	KX268639.1	438	0	Mytilus coruscus byssal HSP-like protein 1 mRNA, complete cds	K09490	HSPA5, BIP	heat shock 70kDa protein 5	http://www.genome.jp/dbget-bin/www_bget?ko:K09490	Q90593	1843	1e-204	Endoplasmic reticulum chaperone BiP OS=Gallus gallus OX=9031 GN=HSPA5 PE=1 SV=1	PF00012//PF06723	Hsp70 protein//MreB/Mbl protein	GO:0032502//GO:0009987//GO:0009653//GO:0000902//GO:0048869//GO:0071840//GO:0048856//GO:0016043//GO:0032989	developmental process//cellular process//anatomical structure morphogenesis//cell morphogenesis//cellular developmental process//cellular component organization or biogenesis//anatomical structure development//cellular component organization//cellular component morphogenesis	GO:0035639//GO:0008144//GO:0036094//GO:0032553//GO:0005488//GO:1901363//GO:1901265//GO:0043168//GO:0030554//GO:0097367//GO:0000166//GO:0043167//GO:0032559//GO:0097159//GO:0032555//GO:0017076//GO:0005524	purine ribonucleoside triphosphate binding//drug binding//small molecule binding//ribonucleotide binding//binding//heterocyclic compound binding//nucleoside phosphate binding//anion binding//adenyl nucleotide binding//carbohydrate derivative binding//nucleotide binding//ion binding//adenyl ribonucleotide binding//organic cyclic compound binding//purine ribonucleotide binding//purine nucleotide bi…	--	--	KOG0100	Molecular chaperones GRP78/BiP/KAR2, HSP70 superfamily
Cluster-53306.163024
Cluster-53306.127741	95.9314	0.607659	7.29918	7.02179e-20	5.73782e-16	TRUE	454	76780606	CAH04106.1	766	8.5e-79	heat shock protein 70 [Mytilus galloprovincialis]	76780609	AJ783713.1	454	0	Mytilus galloprovincialis hsp70-4 gene for heat shock protein 70	--	--	--	--	P41827	677	3.9e-70	Heat shock protein 70 B2 OS=Anopheles albimanus OX=7167 GN=HSP70B2 PE=3 SV=1	PF00012//PF06723	Hsp70 protein//MreB/Mbl protein	GO:0032502//GO:0009987//GO:0009653//GO:0000902//GO:0048869//GO:0071840//GO:0048856//GO:0016043//GO:0032989	developmental process//cellular process//anatomical structure morphogenesis//cell morphogenesis//cellular developmental process//cellular component organization or biogenesis//anatomical structure development//cellular component organization//cellular component morphogenesis	GO:0035639//GO:0008144//GO:0036094//GO:0032553//GO:0005488//GO:1901363//GO:1901265//GO:0043168//GO:0030554//GO:0097367//GO:0000166//GO:0043167//GO:0032559//GO:0097159//GO:0032555//GO:0017076//GO:0005524	purine ribonucleoside triphosphate binding//drug binding//small molecule binding//ribonucleotide binding//binding//heterocyclic compound binding//nucleoside phosphate binding//anion binding//adenyl nucleotide binding//carbohydrate derivative binding//nucleotide binding//ion binding//adenyl ribonucleotide binding//organic cyclic compound binding//purine ribonucleotide binding//purine nucleotide bi…	--	--	KOG0101	Molecular chaperones HSP70/HSC70, HSP70 superfamily
Cluster-53306.191425	5.14752	0.18996	4.75628	5.15588e-05	0.00412441	TRUE	1106	1040518508	ANN45953.1	1633	6e-179	byssal HSP-like protein 1 [Mytilus coruscus]	1207920199	XM_021493340.1	293	1.10861e-149	PREDICTED: Mizuhopecten yessoensis 78 kDa glucose-regulated protein-like (LOC110447563), mRNA	K09490	HSPA5, BIP	heat shock 70kDa protein 5	http://www.genome.jp/dbget-bin/www_bget?ko:K09490	Q16956	1616	1.2e-178	Endoplasmic reticulum chaperone BiP OS=Aplysia californica OX=6500 PE=1 SV=1	PF00012//PF06723	Hsp70//MreB/Mbl	GO:0048856//GO:0009653//GO:0071840//GO:0000902//GO:0048869//GO:0016043//GO:0032502//GO:0009987//GO:0032989	anatomical structure development//anatomical structure morphogenesis//cellular component organization or biogenesis//cell morphogenesis//cellular developmental process//cellular component organization//developmental process//cellular process//cellular component morphogenesis	GO:0035639//GO:0008144//GO:0005488//GO:1901363//GO:1901265//GO:0017076//GO:0005524//GO:0043168//GO:0000166//GO:0036094//GO:0097367//GO:0097159//GO:0030554//GO:0043167//GO:0032559//GO:0032555//GO:0032553	purine ribonucleoside triphosphate binding//drug binding//binding//heterocyclic compound binding//nucleoside phosphate binding//purine nucleotide binding//ATP binding//anion binding//nucleotide binding//small molecule binding//carbohydrate derivative binding//organic cyclic compound binding//adenyl nucleotide binding//ion binding//adenyl ribonucleotide binding//purine ribonucleotide binding//ribo…	GO:0005783//GO:0005788//GO:0043229//GO:0043227//GO:0005737//GO:0043226//GO:0044432//GO:0005622//GO:0044422//GO:0044424//GO:0031974//GO:0043231//GO:0043233//GO:0044464//GO:0005623//GO:0044446//GO:0070013//GO:0044444//GO:0012505	endoplasmic reticulum//endoplasmic reticulum lumen//intracellular organelle//membrane-bounded organelle//cytoplasm//organelle//endoplasmic reticulum part//intracellular//organelle part//intracellular part//membrane-enclosed lumen//intracellular membrane-bounded organelle//organelle lumen//cell part//cell//intracellular organelle part//intracellular organelle lumen//cytoplasmic part//endomembrane …	KOG0100	Molecular chaperones GRP78/BiP/KAR2, HSP70 superfamily
Cluster-53306.96188	2.58866	0.0274641	6.55966	4.2838e-07	0.000160439	TRUE	1954	1040518508	ANN45953.1	1916	1.6e-211	byssal HSP-like protein 1 [Mytilus coruscus]	1040518507	KX268639.1	420	0	Mytilus coruscus byssal HSP-like protein 1 mRNA, complete cds	--	--	--	--	Q90593	1839	3e-204	Endoplasmic reticulum chaperone BiP OS=Gallus gallus OX=9031 GN=HSPA5 PE=1 SV=1	PF00012//PF06723	Hsp70 protein//MreB/Mbl protein	GO:0032502//GO:0009987//GO:0009653//GO:0000902//GO:0048869//GO:0071840//GO:0048856//GO:0016043//GO:0032989	developmental process//cellular process//anatomical structure morphogenesis//cell morphogenesis//cellular developmental process//cellular component organization or biogenesis//anatomical structure development//cellular component organization//cellular component morphogenesis	GO:0035639//GO:0008144//GO:0036094//GO:0032553//GO:0005488//GO:1901363//GO:1901265//GO:0043168//GO:0030554//GO:0097367//GO:0000166//GO:0043167//GO:0032559//GO:0097159//GO:0032555//GO:0017076//GO:0005524	purine ribonucleoside triphosphate binding//drug binding//small molecule binding//ribonucleotide binding//binding//heterocyclic compound binding//nucleoside phosphate binding//anion binding//adenyl nucleotide binding//carbohydrate derivative binding//nucleotide binding//ion binding//adenyl ribonucleotide binding//organic cyclic compound binding//purine ribonucleotide binding//purine nucleotide bi…	--	--	KOG0100	Molecular chaperones GRP78/BiP/KAR2, HSP70 superfamily
Cluster-53306.105307	21.2606	0.115657	7.52353	4.35829e-14	1.53627e-10	TRUE	464	76780606	CAH04106.1	721	1.4e-73	heat shock protein 70 [Mytilus galloprovincialis]	76780605	AJ783711.1	239	4.64529e-120	Mytilus galloprovincialis hsp70-2 gene for heat shock protein 70	--	--	--	--	P41827	661	2.8e-68	Heat shock protein 70 B2 OS=Anopheles albimanus OX=7167 GN=HSP70B2 PE=3 SV=1	PF00012//PF06723	Hsp70 protein//MreB/Mbl protein	GO:0032502//GO:0009987//GO:0000902//GO:0048869//GO:0048856//GO:0016043//GO:0032989//GO:0009653//GO:0071840	developmental process//cellular process//cell morphogenesis//cellular developmental process//anatomical structure development//cellular component organization//cellular component morphogenesis//anatomical structure morphogenesis//cellular component organization or biogenesis	--	--	--	--	KOG0101	Molecular chaperones HSP70/HSC70, HSP70 superfamily
Cluster-53306.105309
Cluster-53306.105308	10.4758	0.116158	6.49641	1.66265e-08	1.26652e-05	TRUE	462	76780610	CAH04108.1	728	2.2e-74	heat shock protein 70 [Mytilus galloprovincialis]	76780609	AJ783713.1	232	3.59971e-116	Mytilus galloprovincialis hsp70-4 gene for heat shock protein 70	--	--	--	--	Q9GSU7	659	4.8e-68	Major heat shock 70 kDa protein Ab OS=Drosophila simulans OX=7240 GN=Hsp70Ab PE=3 SV=2	PF00012//PF06723	Hsp70 protein//MreB/Mbl protein	GO:0032502//GO:0009987//GO:0009653//GO:0000902//GO:0048869//GO:0071840//GO:0048856//GO:0016043//GO:0032989	developmental process//cellular process//anatomical structure morphogenesis//cell morphogenesis//cellular developmental process//cellular component organization or biogenesis//anatomical structure development//cellular component organization//cellular component morphogenesis	GO:0035639//GO:0008144//GO:0036094//GO:0032553//GO:0005488//GO:1901363//GO:1901265//GO:0043168//GO:0030554//GO:0097367//GO:0000166//GO:0043167//GO:0032559//GO:0097159//GO:0032555//GO:0017076//GO:0005524	purine ribonucleoside triphosphate binding//drug binding//small molecule binding//ribonucleotide binding//binding//heterocyclic compound binding//nucleoside phosphate binding//anion binding//adenyl nucleotide binding//carbohydrate derivative binding//nucleotide binding//ion binding//adenyl ribonucleotide binding//organic cyclic compound binding//purine ribonucleotide binding//purine nucleotide bi…	--	--	KOG0101	Molecular chaperones HSP70/HSC70, HSP70 superfamily
Cluster-53306.186039	2.31108	0.0795036	4.86121	0.000382947	0.0147796	TRUE	675	1022777923	KZS21417.1	959	5.3e-101	HEAT shock 70 kDa protein cognate 4 [Daphnia magna]	765556652	KM114874.1	171	4.3792e-82	Acanthogobius hasta 78 kDa glucose-regulated protein (GRP78) mRNA, partial cds	K09490	HSPA5, BIP	heat shock 70kDa protein 5	http://www.genome.jp/dbget-bin/www_bget?ko:K09490	Q90593	947	2.9e-101	Endoplasmic reticulum chaperone BiP OS=Gallus gallus OX=9031 GN=HSPA5 PE=1 SV=1	PF00012//PF06723	Hsp70//MreB/Mbl	GO:0032502//GO:0009987//GO:0009653//GO:0000902//GO:0048869//GO:0071840//GO:0048856//GO:0016043//GO:0032989	developmental process//cellular process//anatomical structure morphogenesis//cell morphogenesis//cellular developmental process//cellular component organization or biogenesis//anatomical structure development//cellular component organization//cellular component morphogenesis	GO:0035639//GO:0008144//GO:0036094//GO:0032553//GO:0005488//GO:1901363//GO:1901265//GO:0043168//GO:0030554//GO:0097367//GO:0000166//GO:0043167//GO:0032559//GO:0097159//GO:0032555//GO:0017076//GO:0005524	purine ribonucleoside triphosphate binding//drug binding//small molecule binding//ribonucleotide binding//binding//heterocyclic compound binding//nucleoside phosphate binding//anion binding//adenyl nucleotide binding//carbohydrate derivative binding//nucleotide binding//ion binding//adenyl ribonucleotide binding//organic cyclic compound binding//purine ribonucleotide binding//purine nucleotide bi…	--	--	KOG0100	Molecular chaperones GRP78/BiP/KAR2, HSP70 superfamily
Cluster-53306.100093	2.938	0.156003	4.23404	0.000147943	0.00817332	TRUE	344	76780608	CAH04107.1	533	6.7e-52	heat shock protein 70 [Mytilus galloprovincialis]	558492313	KF720584.1	138	4.68271e-64	Terua arcuatilis voucher MNHN-IM-2007-43340 heat shock protein 70 (HSP70) gene, partial cds	--	--	--	--	Q9GSU7	502	5.8e-50	Major heat shock 70 kDa protein Ab OS=Drosophila simulans OX=7240 GN=Hsp70Ab PE=3 SV=2	PF00012//PF06723	Hsp70//MreB/Mbl	GO:0032502//GO:0009987//GO:0009653//GO:0000902//GO:0048869//GO:0071840//GO:0048856//GO:0016043//GO:0032989	developmental process//cellular process//anatomical structure morphogenesis//cell morphogenesis//cellular developmental process//cellular component organization or biogenesis//anatomical structure development//cellular component organization//cellular component morphogenesis	GO:0035639//GO:0008144//GO:0036094//GO:0032553//GO:0005488//GO:1901363//GO:1901265//GO:0043168//GO:0030554//GO:0097367//GO:0000166//GO:0043167//GO:0032559//GO:0097159//GO:0032555//GO:0017076//GO:0005524	purine ribonucleoside triphosphate binding//drug binding//small molecule binding//ribonucleotide binding//binding//heterocyclic compound binding//nucleoside phosphate binding//anion binding//adenyl nucleotide binding//carbohydrate derivative binding//nucleotide binding//ion binding//adenyl ribonucleotide binding//organic cyclic compound binding//purine ribonucleotide binding//purine nucleotide bi…	--	--	KOG0101	Molecular chaperones HSP70/HSC70, HSP70 superfamily
Cluster-53306.127773	17.2495	0.113201	7.26485	3.10328e-13	8.99812e-10	TRUE	676	76780606	CAH04106.1	765	1.6e-78	heat shock protein 70 [Mytilus galloprovincialis]	76780605	AJ783711.1	270	4.05765e-137	Mytilus galloprovincialis hsp70-2 gene for heat shock protein 70	--	--	--	--	P41827	704	4.3e-73	Heat shock protein 70 B2 OS=Anopheles albimanus OX=7167 GN=HSP70B2 PE=3 SV=1	PF00012//PF06723	Hsp70//MreB/Mbl	GO:0032502//GO:0009987//GO:0000902//GO:0048869//GO:0048856//GO:0016043//GO:0032989//GO:0009653//GO:0071840	developmental process//cellular process//cell morphogenesis//cellular developmental process//anatomical structure development//cellular component organization//cellular component morphogenesis//anatomical structure morphogenesis//cellular component organization or biogenesis	--	--	--	--	KOG0101	Molecular chaperones HSP70/HSC70, HSP70 superfamily
33°C vs control
Gene	C.value	A.value	log2foldchange	pvalue	padjust	significance	Gene Length	NR GI	NR ID	NR Score	NR Evalue	NR Description	NT GI	NT ID	NT Score	NT Evalue	NT Description	KO ID	KO Name	KO Description	Http Link	Swissprot ID	Swissprot Score	Swissprot Evalue	Swissprot Description	PFAM ID	PFAM description	Gene Ontology Biological Pathway	BP Description	Gene Ontology Molecular Function	MF Description	Gene Ontology Cellular Component	CC Description	KOG ID	KOG Description
Cluster-53306.104043	30.3869	0.138888	7.77444	2.09666e-07	5.44903e-05	TRUE	397	76780606	CAH04106.1	622	3.7e-62	heat shock protein 70 [Mytilus galloprovincialis]	76780609	AJ783713.1	208	6.7028e-103	Mytilus galloprovincialis hsp70-4 gene for heat shock protein 70	--	--	--	--	Q9GSU7	562	7.3e-57	Major heat shock 70 kDa protein Ab OS=Drosophila simulans OX=7240 GN=Hsp70Ab PE=3 SV=2	PF00012//PF06723	Hsp70 protein//MreB/Mbl protein	GO:0032502//GO:0009987//GO:0009653//GO:0000902//GO:0048869//GO:0071840//GO:0048856//GO:0016043//GO:0032989	developmental process//cellular process//anatomical structure morphogenesis//cell morphogenesis//cellular developmental process//cellular component organization or biogenesis//anatomical structure development//cellular component organization//cellular component morphogenesis	GO:0035639//GO:0008144//GO:0036094//GO:0032553//GO:0005488//GO:1901363//GO:1901265//GO:0043168//GO:0030554//GO:0097367//GO:0000166//GO:0043167//GO:0032559//GO:0097159//GO:0032555//GO:0017076//GO:0005524	purine ribonucleoside triphosphate binding//drug binding//small molecule binding//ribonucleotide binding//binding//heterocyclic compound binding//nucleoside phosphate binding//anion binding//adenyl nucleotide binding//carbohydrate derivative binding//nucleotide binding//ion binding//adenyl ribonucleotide binding//organic cyclic compound binding//purine ribonucleotide binding//purine nucleotide bi…	--	--	KOG0101	Molecular chaperones HSP70/HSC70, HSP70 superfamily
Cluster-53306.184323	3.09328	0.0636702	5.60407	1.42015e-08	5.93489e-06	TRUE	866	1040518508	ANN45953.1	882	5.7e-92	byssal HSP-like protein 1 [Mytilus coruscus]	562745690	KF626379.1	59	1.03389e-19	Ichthyophthirius multifiliis hsp70 mRNA, complete cds	--	--	--	--	Q16956	846	1.9e-89	Endoplasmic reticulum chaperone BiP OS=Aplysia californica OX=6500 PE=1 SV=1	PF00012//PF06723	Hsp70//MreB/Mbl	GO:0032502//GO:0009987//GO:0009653//GO:0000902//GO:0048869//GO:0071840//GO:0048856//GO:0016043//GO:0032989	developmental process//cellular process//anatomical structure morphogenesis//cell morphogenesis//cellular developmental process//cellular component organization or biogenesis//anatomical structure development//cellular component organization//cellular component morphogenesis	GO:0035639//GO:0008144//GO:0036094//GO:0032553//GO:0005488//GO:1901363//GO:1901265//GO:0043168//GO:0030554//GO:0097367//GO:0000166//GO:0043167//GO:0032559//GO:0097159//GO:0032555//GO:0017076//GO:0005524	purine ribonucleoside triphosphate binding//drug binding//small molecule binding//ribonucleotide binding//binding//heterocyclic compound binding//nucleoside phosphate binding//anion binding//adenyl nucleotide binding//carbohydrate derivative binding//nucleotide binding//ion binding//adenyl ribonucleotide binding//organic cyclic compound binding//purine ribonucleotide binding//purine nucleotide bi…	--	--	KOG0100	Molecular chaperones GRP78/BiP/KAR2, HSP70 superfamily
Cluster-53306.107812	38.9031	0.454869	6.41808	2.04066e-05	0.00168717	TRUE	1326	1168914345	XP_020500018.1	681	1.8e-68	histone H3-like centromeric protein CSE4 [Labrus bergylta]	693267609	KM042112.1	411	0	Mytilus edulis isolate MET012.C21_J08 histone H3.3 (HIST3H3) mRNA, partial cds >gi|693267619|gb|KM042117.1| Mytilus edulis isolate MEE019.C21_O06 histone H3.3 (HIST3H3) mRNA, partial cds >gi|693267623|gb|KM042119.1| Mytilus edulis isolate MET015.C21_F08 histone H3.3 (HIST3H3) mRNA, partial cds	K11253	H3	histone H3	http://www.genome.jp/dbget-bin/www_bget?ko:K11253	Q5E9F8	676	1.5e-69	Histone H3.3 OS=Bos taurus OX=9913 GN=H3F3A PE=1 SV=3	--	--	GO:0007599//GO:0019222//GO:0007596//GO:0048468//GO:0006139//GO:0001503//GO:0031055//GO:1901362//GO:1901360//GO:0048589//GO:0048869//GO:0040029//GO:0045137//GO:0140013//GO:0016458//GO:0048513//GO:0048515//GO:0048518//GO:0048519//GO:0007281//GO:0003006//GO:0007283//GO:0008360//GO:0007286//GO:0040007//GO:0046483//GO:0044703//GO:1901564//GO:0044706//GO:0019538//GO:0009566//GO:0010639//GO:0060322//GO:…	hemostasis//regulation of metabolic process//blood coagulation//cell development//nucleobase-containing compound metabolic process//ossification//chromatin remodeling at centromere//organic cyclic compound biosynthetic process//organic cyclic compound metabolic process//developmental growth//cellular developmental process//regulation of gene expression, epigenetic//development of primary sexual c…	GO:0098770//GO:1901363//GO:0016627//GO:0046872//GO:0001067//GO:0044212//GO:0044877//GO:0003676//GO:0003824//GO:0097159//GO:0000976//GO:0000979//GO:0031490//GO:0031492//GO:0043169//GO:1990837//GO:0043167//GO:0003690//GO:0000977//GO:0008270//GO:0031491//GO:0001012//GO:0001158//GO:0046914//GO:0000980//GO:0046983//GO:0046982//GO:0042393//GO:0016491//GO:0043565//GO:0005515//GO:0003682//GO:0005488//GO:…	FBXO family protein binding//heterocyclic compound binding//oxidoreductase activity, acting on the CH-CH group of donors//metal ion binding//regulatory region nucleic acid binding//transcription regulatory region DNA binding//protein-containing complex binding//nucleic acid binding//catalytic activity//organic cyclic compound binding//transcription regulatory region sequence-specific DNA binding/…	GO:0005783//GO:0031974//GO:0031975//GO:0005789//GO:0044428//GO:0044424//GO:0044425//GO:0044427//GO:0044421//GO:0044422//GO:0044464//GO:0000781//GO:0043229//GO:0043228//GO:0000784//GO:0000786//GO:0000788//GO:0043227//GO:0005654//GO:0012505//GO:0044446//GO:0044444//GO:0044815//GO:0031227//GO:0031224//GO:0005637//GO:0005634//GO:0005635//GO:0042175//GO:0019866//GO:0070062//GO:0005615//GO:0070013//GO:…	endoplasmic reticulum//membrane-enclosed lumen//envelope//endoplasmic reticulum membrane//nuclear part//intracellular part//membrane part//chromosomal part//extracellular region part//organelle part//cell part//chromosome, telomeric region//intracellular organelle//non-membrane-bounded organelle//nuclear chromosome, telomeric region//nucleosome//nuclear nucleosome//membrane-bounded organelle//nuc…	KOG1745	Histones H3 and H4
Cluster-53306.127770	131.664	0.147315	9.80588	9.81355e-19	3.10414e-15	TRUE	676	76780606	CAH04106.1	765	1.6e-78	heat shock protein 70 [Mytilus galloprovincialis]	76780605	AJ783711.1	261	4.08646e-132	Mytilus galloprovincialis hsp70-2 gene for heat shock protein 70	--	--	--	--	P41827	704	4.3e-73	Heat shock protein 70 B2 OS=Anopheles albimanus OX=7167 GN=HSP70B2 PE=3 SV=1	PF00012//PF06723	Hsp70//MreB/Mbl	GO:0032502//GO:0009987//GO:0000902//GO:0048869//GO:0048856//GO:0016043//GO:0032989//GO:0009653//GO:0071840	developmental process//cellular process//cell morphogenesis//cellular developmental process//anatomical structure development//cellular component organization//cellular component morphogenesis//anatomical structure morphogenesis//cellular component organization or biogenesis	--	--	--	--	KOG0101	Molecular chaperones HSP70/HSC70, HSP70 superfamily
Cluster-53306.131512	0.63347	0.0283196	4.48442	6.82289e-05	0.00386033	TRUE	1947	1040518508	ANN45953.1	1907	1.8e-210	byssal HSP-like protein 1 [Mytilus coruscus]	1040518507	KX268639.1	438	0	Mytilus coruscus byssal HSP-like protein 1 mRNA, complete cds	K09490	HSPA5, BIP	heat shock 70kDa protein 5	http://www.genome.jp/dbget-bin/www_bget?ko:K09490	Q90593	1843	1e-204	Endoplasmic reticulum chaperone BiP OS=Gallus gallus OX=9031 GN=HSPA5 PE=1 SV=1	PF00012//PF06723	Hsp70 protein//MreB/Mbl protein	GO:0032502//GO:0009987//GO:0009653//GO:0000902//GO:0048869//GO:0071840//GO:0048856//GO:0016043//GO:0032989	developmental process//cellular process//anatomical structure morphogenesis//cell morphogenesis//cellular developmental process//cellular component organization or biogenesis//anatomical structure development//cellular component organization//cellular component morphogenesis	GO:0035639//GO:0008144//GO:0036094//GO:0032553//GO:0005488//GO:1901363//GO:1901265//GO:0043168//GO:0030554//GO:0097367//GO:0000166//GO:0043167//GO:0032559//GO:0097159//GO:0032555//GO:0017076//GO:0005524	purine ribonucleoside triphosphate binding//drug binding//small molecule binding//ribonucleotide binding//binding//heterocyclic compound binding//nucleoside phosphate binding//anion binding//adenyl nucleotide binding//carbohydrate derivative binding//nucleotide binding//ion binding//adenyl ribonucleotide binding//organic cyclic compound binding//purine ribonucleotide binding//purine nucleotide bi…	--	--	KOG0100	Molecular chaperones GRP78/BiP/KAR2, HSP70 superfamily
Cluster-53306.105310
Cluster-53306.127773	72.4995	0.116332	9.29898	4.36856e-24	2.76366e-20	TRUE	676	76780606	CAH04106.1	765	1.6e-78	heat shock protein 70 [Mytilus galloprovincialis]	76780605	AJ783711.1	270	4.05765e-137	Mytilus galloprovincialis hsp70-2 gene for heat shock protein 70	--	--	--	--	P41827	704	4.3e-73	Heat shock protein 70 B2 OS=Anopheles albimanus OX=7167 GN=HSP70B2 PE=3 SV=1	PF00012//PF06723	Hsp70//MreB/Mbl	GO:0032502//GO:0009987//GO:0000902//GO:0048869//GO:0048856//GO:0016043//GO:0032989//GO:0009653//GO:0071840	developmental process//cellular process//cell morphogenesis//cellular developmental process//anatomical structure development//cellular component organization//cellular component morphogenesis//anatomical structure morphogenesis//cellular component organization or biogenesis	--	--	--	--	KOG0101	Molecular chaperones HSP70/HSC70, HSP70 superfamily
Cluster-53306.127741	342.42	0.622311	9.10097	1.98486e-20	8.276e-17	TRUE	454	76780606	CAH04106.1	766	8.5e-79	heat shock protein 70 [Mytilus galloprovincialis]	76780609	AJ783713.1	454	0	Mytilus galloprovincialis hsp70-4 gene for heat shock protein 70	--	--	--	--	P41827	677	3.9e-70	Heat shock protein 70 B2 OS=Anopheles albimanus OX=7167 GN=HSP70B2 PE=3 SV=1	PF00012//PF06723	Hsp70 protein//MreB/Mbl protein	GO:0032502//GO:0009987//GO:0009653//GO:0000902//GO:0048869//GO:0071840//GO:0048856//GO:0016043//GO:0032989	developmental process//cellular process//anatomical structure morphogenesis//cell morphogenesis//cellular developmental process//cellular component organization or biogenesis//anatomical structure development//cellular component organization//cellular component morphogenesis	GO:0035639//GO:0008144//GO:0036094//GO:0032553//GO:0005488//GO:1901363//GO:1901265//GO:0043168//GO:0030554//GO:0097367//GO:0000166//GO:0043167//GO:0032559//GO:0097159//GO:0032555//GO:0017076//GO:0005524	purine ribonucleoside triphosphate binding//drug binding//small molecule binding//ribonucleotide binding//binding//heterocyclic compound binding//nucleoside phosphate binding//anion binding//adenyl nucleotide binding//carbohydrate derivative binding//nucleotide binding//ion binding//adenyl ribonucleotide binding//organic cyclic compound binding//purine ribonucleotide binding//purine nucleotide bi…	--	--	KOG0101	Molecular chaperones HSP70/HSC70, HSP70 superfamily
Cluster-53306.96188	4.90856	0.0282182	7.44388	6.70791e-11	5.75065e-08	TRUE	1954	1040518508	ANN45953.1	1916	1.6e-211	byssal HSP-like protein 1 [Mytilus coruscus]	1040518507	KX268639.1	420	0	Mytilus coruscus byssal HSP-like protein 1 mRNA, complete cds	--	--	--	--	Q90593	1839	3e-204	Endoplasmic reticulum chaperone BiP OS=Gallus gallus OX=9031 GN=HSPA5 PE=1 SV=1	PF00012//PF06723	Hsp70 protein//MreB/Mbl protein	GO:0032502//GO:0009987//GO:0009653//GO:0000902//GO:0048869//GO:0071840//GO:0048856//GO:0016043//GO:0032989	developmental process//cellular process//anatomical structure morphogenesis//cell morphogenesis//cellular developmental process//cellular component organization or biogenesis//anatomical structure development//cellular component organization//cellular component morphogenesis	GO:0035639//GO:0008144//GO:0036094//GO:0032553//GO:0005488//GO:1901363//GO:1901265//GO:0043168//GO:0030554//GO:0097367//GO:0000166//GO:0043167//GO:0032559//GO:0097159//GO:0032555//GO:0017076//GO:0005524	purine ribonucleoside triphosphate binding//drug binding//small molecule binding//ribonucleotide binding//binding//heterocyclic compound binding//nucleoside phosphate binding//anion binding//adenyl nucleotide binding//carbohydrate derivative binding//nucleotide binding//ion binding//adenyl ribonucleotide binding//organic cyclic compound binding//purine ribonucleotide binding//purine nucleotide bi…	--	--	KOG0100	Molecular chaperones GRP78/BiP/KAR2, HSP70 superfamily
Cluster-53306.105307	70.5848	0.118833	9.21579	7.19856e-18	2.03178e-14	TRUE	464	76780606	CAH04106.1	721	1.4e-73	heat shock protein 70 [Mytilus galloprovincialis]	76780605	AJ783711.1	239	4.64529e-120	Mytilus galloprovincialis hsp70-2 gene for heat shock protein 70	--	--	--	--	P41827	661	2.8e-68	Heat shock protein 70 B2 OS=Anopheles albimanus OX=7167 GN=HSP70B2 PE=3 SV=1	PF00012//PF06723	Hsp70 protein//MreB/Mbl protein	GO:0032502//GO:0009987//GO:0000902//GO:0048869//GO:0048856//GO:0016043//GO:0032989//GO:0009653//GO:0071840	developmental process//cellular process//cell morphogenesis//cellular developmental process//anatomical structure development//cellular component organization//cellular component morphogenesis//anatomical structure morphogenesis//cellular component organization or biogenesis	--	--	--	--	KOG0101	Molecular chaperones HSP70/HSC70, HSP70 superfamily
Cluster-53306.49939
Cluster-53306.191425	10.8081	0.19628	5.77842	7.30588e-10	4.59022e-07	TRUE	1106	1040518508	ANN45953.1	1633	6e-179	byssal HSP-like protein 1 [Mytilus coruscus]	1207920199	XM_021493340.1	293	1.10861e-149	PREDICTED: Mizuhopecten yessoensis 78 kDa glucose-regulated protein-like (LOC110447563), mRNA	K09490	HSPA5, BIP	heat shock 70kDa protein 5	http://www.genome.jp/dbget-bin/www_bget?ko:K09490	Q16956	1616	1.2e-178	Endoplasmic reticulum chaperone BiP OS=Aplysia californica OX=6500 PE=1 SV=1	PF00012//PF06723	Hsp70//MreB/Mbl	GO:0048856//GO:0009653//GO:0071840//GO:0000902//GO:0048869//GO:0016043//GO:0032502//GO:0009987//GO:0032989	anatomical structure development//anatomical structure morphogenesis//cellular component organization or biogenesis//cell morphogenesis//cellular developmental process//cellular component organization//developmental process//cellular process//cellular component morphogenesis	GO:0035639//GO:0008144//GO:0005488//GO:1901363//GO:1901265//GO:0017076//GO:0005524//GO:0043168//GO:0000166//GO:0036094//GO:0097367//GO:0097159//GO:0030554//GO:0043167//GO:0032559//GO:0032555//GO:0032553	purine ribonucleoside triphosphate binding//drug binding//binding//heterocyclic compound binding//nucleoside phosphate binding//purine nucleotide binding//ATP binding//anion binding//nucleotide binding//small molecule binding//carbohydrate derivative binding//organic cyclic compound binding//adenyl nucleotide binding//ion binding//adenyl ribonucleotide binding//purine ribonucleotide binding//ribo…	GO:0005783//GO:0005788//GO:0043229//GO:0043227//GO:0005737//GO:0043226//GO:0044432//GO:0005622//GO:0044422//GO:0044424//GO:0031974//GO:0043231//GO:0043233//GO:0044464//GO:0005623//GO:0044446//GO:0070013//GO:0044444//GO:0012505	endoplasmic reticulum//endoplasmic reticulum lumen//intracellular organelle//membrane-bounded organelle//cytoplasm//organelle//endoplasmic reticulum part//intracellular//organelle part//intracellular part//membrane-enclosed lumen//intracellular membrane-bounded organelle//organelle lumen//cell part//cell//intracellular organelle part//intracellular organelle lumen//cytoplasmic part//endomembrane …	KOG0100	Molecular chaperones GRP78/BiP/KAR2, HSP70 superfamily
Cluster-53306.105308	28.6703	0.119347	7.90924	1.46615e-07	4.04482e-05	TRUE	462	76780610	CAH04108.1	728	2.2e-74	heat shock protein 70 [Mytilus galloprovincialis]	76780609	AJ783713.1	232	3.59971e-116	Mytilus galloprovincialis hsp70-4 gene for heat shock protein 70	--	--	--	--	Q9GSU7	659	4.8e-68	Major heat shock 70 kDa protein Ab OS=Drosophila simulans OX=7240 GN=Hsp70Ab PE=3 SV=2	PF00012//PF06723	Hsp70 protein//MreB/Mbl protein	GO:0032502//GO:0009987//GO:0009653//GO:0000902//GO:0048869//GO:0071840//GO:0048856//GO:0016043//GO:0032989	developmental process//cellular process//anatomical structure morphogenesis//cell morphogenesis//cellular developmental process//cellular component organization or biogenesis//anatomical structure development//cellular component organization//cellular component morphogenesis	GO:0035639//GO:0008144//GO:0036094//GO:0032553//GO:0005488//GO:1901363//GO:1901265//GO:0043168//GO:0030554//GO:0097367//GO:0000166//GO:0043167//GO:0032559//GO:0097159//GO:0032555//GO:0017076//GO:0005524	purine ribonucleoside triphosphate binding//drug binding//small molecule binding//ribonucleotide binding//binding//heterocyclic compound binding//nucleoside phosphate binding//anion binding//adenyl nucleotide binding//carbohydrate derivative binding//nucleotide binding//ion binding//adenyl ribonucleotide binding//organic cyclic compound binding//purine ribonucleotide binding//purine nucleotide bi…	--	--	KOG0101	Molecular chaperones HSP70/HSC70, HSP70 superfamily
Cluster-53306.191426
Cluster-53306.186039	18.4069	0.0816864	7.8174	1.70507e-11	1.69089e-08	TRUE	675	1022777923	KZS21417.1	959	5.3e-101	HEAT shock 70 kDa protein cognate 4 [Daphnia magna]	765556652	KM114874.1	171	4.3792e-82	Acanthogobius hasta 78 kDa glucose-regulated protein (GRP78) mRNA, partial cds	K09490	HSPA5, BIP	heat shock 70kDa protein 5	http://www.genome.jp/dbget-bin/www_bget?ko:K09490	Q90593	947	2.9e-101	Endoplasmic reticulum chaperone BiP OS=Gallus gallus OX=9031 GN=HSPA5 PE=1 SV=1	PF00012//PF06723	Hsp70//MreB/Mbl	GO:0032502//GO:0009987//GO:0009653//GO:0000902//GO:0048869//GO:0071840//GO:0048856//GO:0016043//GO:0032989	developmental process//cellular process//anatomical structure morphogenesis//cell morphogenesis//cellular developmental process//cellular component organization or biogenesis//anatomical structure development//cellular component organization//cellular component morphogenesis	GO:0035639//GO:0008144//GO:0036094//GO:0032553//GO:0005488//GO:1901363//GO:1901265//GO:0043168//GO:0030554//GO:0097367//GO:0000166//GO:0043167//GO:0032559//GO:0097159//GO:0032555//GO:0017076//GO:0005524	purine ribonucleoside triphosphate binding//drug binding//small molecule binding//ribonucleotide binding//binding//heterocyclic compound binding//nucleoside phosphate binding//anion binding//adenyl nucleotide binding//carbohydrate derivative binding//nucleotide binding//ion binding//adenyl ribonucleotide binding//organic cyclic compound binding//purine ribonucleotide binding//purine nucleotide bi…	--	--	KOG0100	Molecular chaperones GRP78/BiP/KAR2, HSP70 superfamily
Cluster-53306.100093	14.5656	0.160286	6.50676	2.49545e-08	9.28685e-06	TRUE	344	76780608	CAH04107.1	533	6.7e-52	heat shock protein 70 [Mytilus galloprovincialis]	558492313	KF720584.1	138	4.68271e-64	Terua arcuatilis voucher MNHN-IM-2007-43340 heat shock protein 70 (HSP70) gene, partial cds	--	--	--	--	Q9GSU7	502	5.8e-50	Major heat shock 70 kDa protein Ab OS=Drosophila simulans OX=7240 GN=Hsp70Ab PE=3 SV=2	PF00012//PF06723	Hsp70//MreB/Mbl	GO:0032502//GO:0009987//GO:0009653//GO:0000902//GO:0048869//GO:0071840//GO:0048856//GO:0016043//GO:0032989	developmental process//cellular process//anatomical structure morphogenesis//cell morphogenesis//cellular developmental process//cellular component organization or biogenesis//anatomical structure development//cellular component organization//cellular component morphogenesis	GO:0035639//GO:0008144//GO:0036094//GO:0032553//GO:0005488//GO:1901363//GO:1901265//GO:0043168//GO:0030554//GO:0097367//GO:0000166//GO:0043167//GO:0032559//GO:0097159//GO:0032555//GO:0017076//GO:0005524	purine ribonucleoside triphosphate binding//drug binding//small molecule binding//ribonucleotide binding//binding//heterocyclic compound binding//nucleoside phosphate binding//anion binding//adenyl nucleotide binding//carbohydrate derivative binding//nucleotide binding//ion binding//adenyl ribonucleotide binding//organic cyclic compound binding//purine ribonucleotide binding//purine nucleotide bi…	--	--	KOG0101	Molecular chaperones HSP70/HSC70, HSP70 superfamily
Cluster-53306.96531

## Sheet: unfolded protein binding
33°C vs control
Gene	C.value	A.value	log2foldchange	pvalue	padjust	significance	Gene Length	NR GI	NR ID	NR Score	NR Evalue	NR Description	NT GI	NT ID	NT Score	NT Evalue	NT Description	KO ID	KO Name	KO Description	Http Link	Swissprot ID	Swissprot Score	Swissprot Evalue	Swissprot Description	PFAM ID	PFAM description	Gene Ontology Biological Pathway	BP Description	Gene Ontology Molecular Function	MF Description	Gene Ontology Cellular Component	CC Description	KOG ID	KOG Description
Cluster-53306.116738	2.16059	0.0187291	6.85103	9.69194e-08	2.85867e-05	TRUE	2944	205362524	CAJ85741.1	2125	1.4e-235	heat shock protein 90 [Mytilus galloprovincialis] >gi|205362632|emb|CAE52893.2| heat shock protein 90 [Mytilus galloprovincialis]	942523337	KT946644.1	1884	0	Mytilus coruscus HSP90 (HSP90) mRNA, complete cds	K04079	HSP90A, htpG	molecular chaperone HtpG	http://www.genome.jp/dbget-bin/www_bget?ko:K04079	P11501	1827	1.1e-202	Heat shock protein HSP 90-alpha OS=Gallus gallus OX=9031 GN=HSP90AA1 PE=3 SV=3	--	--	GO:0006457//GO:0009987//GO:0006950//GO:0050896	protein folding//cellular process//response to stress//response to stimulus	GO:0035639//GO:0008144//GO:0036094//GO:0005488//GO:0000166//GO:1901363//GO:1901265//GO:0043168//GO:0030554//GO:0097367//GO:0097159//GO:0051082//GO:0043167//GO:0032559//GO:0032553//GO:0005515//GO:0032555//GO:0017076//GO:0005524	purine ribonucleoside triphosphate binding//drug binding//small molecule binding//binding//nucleotide binding//heterocyclic compound binding//nucleoside phosphate binding//anion binding//adenyl nucleotide binding//carbohydrate derivative binding//organic cyclic compound binding//unfolded protein binding//ion binding//adenyl ribonucleotide binding//ribonucleotide binding//protein binding//purine r…	--	--	KOG0019	Molecular chaperone (HSP90 family)
Cluster-53306.134278	0.435758	0.022163	4.30029	0.000443729	0.0129279	TRUE	2975	762101230	XP_011433089.1	1198	4.5e-128	PREDICTED: T-complex protein 1 subunit eta isoform X1 [Crassostrea gigas] >gi|762101232|ref|XP_011433090.1| PREDICTED: T-complex protein 1 subunit eta isoform X2 [Crassostrea gigas] >gi|1139809132|ref|XP_019924470.1| PREDICTED: T-complex protein 1 subunit eta isoform X3 [Crassostrea gigas]	1139809130	XM_011434788.2	227	1.48685e-112	PREDICTED: Crassostrea gigas T-complex protein 1 subunit eta (LOC105332252), transcript variant X2, mRNA	--	--	--	--	Q5ZJK8	1181	9.2e-128	T-complex protein 1 subunit eta OS=Gallus gallus OX=9031 GN=CCT7 PE=1 SV=1	PF00118	TCP-1/cpn60	GO:0019953//GO:0008037//GO:0009988//GO:0009987//GO:0035036//GO:0007339//GO:0007338//GO:0051704//GO:0044703//GO:0009566//GO:0006457//GO:1901998//GO:0006810//GO:0022414//GO:0051234//GO:0051179//GO:0000003	sexual reproduction//cell recognition//cell-cell recognition//cellular process//sperm-egg recognition//binding of sperm to zona pellucida//single fertilization//multi-organism process//multi-organism reproductive process//fertilization//protein folding//toxin transport//transport//reproductive process//establishment of localization//localization//reproduction	GO:0035639//GO:0008144//GO:0000166//GO:1901363//GO:0043168//GO:0043167//GO:0042802//GO:0030554//GO:0097367//GO:0005515//GO:0005488//GO:1901265//GO:0017076//GO:0005524//GO:0036094//GO:0051082//GO:0097159//GO:0032559//GO:0032555//GO:0032553	purine ribonucleoside triphosphate binding//drug binding//nucleotide binding//heterocyclic compound binding//anion binding//ion binding//identical protein binding//adenyl nucleotide binding//carbohydrate derivative binding//protein binding//binding//nucleoside phosphate binding//purine nucleotide binding//ATP binding//small molecule binding//unfolded protein binding//organic cyclic compound bindi…	GO:0099512//GO:0099513//GO:0002199//GO:0005832//GO:0005874//GO:1903561//GO:0031982//GO:0005739//GO:0044430//GO:0044297//GO:0043230//GO:0043231//GO:0043232//GO:0070062//GO:0005829//GO:0005623//GO:0005622//GO:0099080//GO:0099081//GO:0044424//GO:0044421//GO:0044422//GO:0044464//GO:0043229//GO:0043228//GO:0043227//GO:0043226//GO:0005856//GO:0005615//GO:0005576//GO:0005737//GO:0015630//GO:0101031//GO:…	supramolecular fiber//polymeric cytoskeletal fiber//zona pellucida receptor complex//chaperonin-containing T-complex//microtubule//extracellular vesicle//vesicle//mitochondrion//cytoskeletal part//cell body//extracellular organelle//intracellular membrane-bounded organelle//intracellular non-membrane-bounded organelle//extracellular exosome//cytosol//cell//intracellular//supramolecular complex//s…	KOG0361	Chaperonin complex component, TCP-1 eta subunit (CCT7)
Cluster-53306.47766	17.3026	0.17426	6.63667	1.63912e-12	2.01822e-09	TRUE	699	76780608	CAH04107.1	281	2.3e-22	heat shock protein 70 [Mytilus galloprovincialis]	62989583	AJ585375.1	410	0	Mytilus galloprovincialis hsp70-1 gene for heat shock protein 70, clone lambdaMg70_II_4	--	--	--	--	P08106	273	4.2e-23	Heat shock 70 kDa protein OS=Gallus gallus OX=9031 PE=1 SV=1	--	--	GO:0090084//GO:0090083//GO:0051049//GO:1901894//GO:1901896//GO:0016043//GO:0009408//GO:0034764//GO:0034765//GO:0034767//GO:0071840//GO:0070841//GO:0000003//GO:0048869//GO:0140013//GO:0061982//GO:0048515//GO:0044093//GO:0048518//GO:0048519//GO:1903169//GO:0032781//GO:0007281//GO:0007283//GO:0007286//GO:0072511//GO:0051128//GO:0010033//GO:0051704//GO:0044703//GO:0010243//GO:0070588//GO:0032414//GO:…	negative regulation of inclusion body assembly//regulation of inclusion body assembly//regulation of transport//regulation of calcium-transporting ATPase activity//positive regulation of calcium-transporting ATPase activity//cellular component organization//response to heat//positive regulation of transmembrane transport//regulation of ion transmembrane transport//positive regulation of ion trans…	GO:0019899//GO:1901363//GO:0000166//GO:0033142//GO:0097367//GO:0051861//GO:0005488//GO:1901265//GO:0017076//GO:0005524//GO:0035258//GO:0035257//GO:0032559//GO:0032555//GO:0032553//GO:0035639//GO:0008144//GO:0051082//GO:0043167//GO:0008289//GO:0051427//GO:0030554//GO:0005515//GO:0005102//GO:0097159//GO:0008134//GO:0036094//GO:0043168	enzyme binding//heterocyclic compound binding//nucleotide binding//progesterone receptor binding//carbohydrate derivative binding//glycolipid binding//binding//nucleoside phosphate binding//purine nucleotide binding//ATP binding//steroid hormone receptor binding//nuclear hormone receptor binding//adenyl ribonucleotide binding//purine ribonucleotide binding//ribonucleotide binding//purine ribonucl…	GO:0000795//GO:0031981//GO:0043209//GO:0016021//GO:0016020//GO:1902495//GO:0044297//GO:0000793//GO:0031974//GO:0000794//GO:0043235//GO:0043230//GO:0043231//GO:0043232//GO:0043233//GO:0044428//GO:0044424//GO:0044425//GO:0044427//GO:0044421//GO:0044422//GO:0043229//GO:0043228//GO:0034702//GO:0000228//GO:0043227//GO:0005856//GO:0072562//GO:0044430//GO:0043025//GO:0005737//GO:0099086//GO:0001673//GO:…	synaptonemal complex//nuclear lumen//myelin sheath//integral component of membrane//membrane//transmembrane transporter complex//cell body//condensed chromosome//membrane-enclosed lumen//condensed nuclear chromosome//receptor complex//extracellular organelle//intracellular membrane-bounded organelle//intracellular non-membrane-bounded organelle//organelle lumen//nuclear part//intracellular part//…	KOG0101	Molecular chaperones HSP70/HSC70, HSP70 superfamily
Cluster-103924.0	2.10011	0.190424	3.46481	0.00191266	0.0312079	TRUE	344	1040518508	ANN45953.1	257	6.7e-20	byssal HSP-like protein 1 [Mytilus coruscus]	1083850897	XM_009594474.2	56	1.79492e-18	PREDICTED: Nicotiana tomentosiformis luminal-binding protein 5 (LOC104089546), mRNA	K09490	HSPA5, BIP	heat shock 70kDa protein 5	http://www.genome.jp/dbget-bin/www_bget?ko:K09490	P06761	251	7.3e-21	Endoplasmic reticulum chaperone BiP OS=Rattus norvegicus OX=10116 GN=Hspa5 PE=1 SV=1	PF00012	Hsp70	GO:0019222//GO:0048585//GO:0048468//GO:0060322//GO:0051641//GO:0010042//GO:0051651//GO:0051716//GO:0009968//GO:0048869//GO:0032446//GO:0048513//GO:0010720//GO:0048518//GO:0048519//GO:0060548//GO:0045185//GO:0032268//GO:0007155//GO:0071216//GO:0007179//GO:0007178//GO:0016477//GO:0009607//GO:1901565//GO:0009605//GO:0071287//GO:0019538//GO:0010243//GO:0071320//GO:0007154//GO:0033554//GO:0009892//GO:…	regulation of metabolic process//negative regulation of response to stimulus//cell development//head development//cellular localization//response to manganese ion//maintenance of location in cell//cellular response to stimulus//negative regulation of signal transduction//cellular developmental process//protein modification by small protein conjugation//animal organ development//positive regulatio…	GO:0098772//GO:1901363//GO:0000166//GO:0050839//GO:0016818//GO:0016817//GO:0005524//GO:0044877//GO:0005488//GO:0016887//GO:1901265//GO:0043028//GO:0043021//GO:0017076//GO:0043022//GO:0043027//GO:0016787//GO:0003824//GO:0097159//GO:0032559//GO:0032555//GO:0032553//GO:0043167//GO:0004869//GO:0030554//GO:0044389//GO:0030234//GO:0036094//GO:0045296//GO:0098641//GO:0004866//GO:0097367//GO:0019904//GO:…	molecular function regulator//heterocyclic compound binding//nucleotide binding//cell adhesion molecule binding//hydrolase activity, acting on acid anhydrides, in phosphorus-containing anhydrides//hydrolase activity, acting on acid anhydrides//ATP binding//protein-containing complex binding//binding//ATPase activity//nucleoside phosphate binding//cysteine-type endopeptidase regulator activity inv…	GO:0005783//GO:0005788//GO:0005789//GO:0030054//GO:0008180//GO:0043209//GO:0031974//GO:0048471//GO:0044428//GO:0044424//GO:0044425//GO:0044421//GO:0044422//GO:0030496//GO:0043229//GO:0030176//GO:0043227//GO:0070161//GO:0012505//GO:0031982//GO:0044446//GO:0044444//GO:0042175//GO:0005634//GO:0009986//GO:0005913//GO:0005912//GO:0005911//GO:0044464//GO:0071944//GO:0005615//GO:0070062//GO:0070013//GO:…	endoplasmic reticulum//endoplasmic reticulum lumen//endoplasmic reticulum membrane//cell junction//COP9 signalosome//myelin sheath//membrane-enclosed lumen//perinuclear region of cytoplasm//nuclear part//intracellular part//membrane part//extracellular region part//organelle part//midbody//intracellular organelle//integral component of endoplasmic reticulum membrane//membrane-bounded organelle//a…	KOG0100	Molecular chaperones GRP78/BiP/KAR2, HSP70 superfamily
Cluster-53306.142448	0.717351	0.0289744	4.62894	0.000291478	0.00988168	TRUE	1903	1242789967	XP_022335119.1	1525	3.5e-166	T-complex protein 1 subunit gamma-like [Crassostrea virginica]	1191053661	XM_021049120.1	127	3.67203e-57	PREDICTED: Exaiptasia pallida T-complex protein 1 subunit gamma-like (LOC110243061), mRNA	K09495	CCT3, TRIC5	T-complex protein 1 subunit gamma	http://www.genome.jp/dbget-bin/www_bget?ko:K09495	Q5NVF9	1278	3.3e-139	T-complex protein 1 subunit gamma OS=Pongo abelii OX=9601 GN=CCT3 PE=2 SV=1	PF00118	TCP-1/cpn60	GO:0006457//GO:0009987	protein folding//cellular process	GO:0035639//GO:0008144//GO:0036094//GO:0005488//GO:0000166//GO:1901363//GO:1901265//GO:0043168//GO:0030554//GO:0097367//GO:0097159//GO:0051082//GO:0043167//GO:0032559//GO:0032553//GO:0005515//GO:0032555//GO:0017076//GO:0005524	purine ribonucleoside triphosphate binding//drug binding//small molecule binding//binding//nucleotide binding//heterocyclic compound binding//nucleoside phosphate binding//anion binding//adenyl nucleotide binding//carbohydrate derivative binding//organic cyclic compound binding//unfolded protein binding//ion binding//adenyl ribonucleotide binding//ribonucleotide binding//protein binding//purine r…	GO:0005737//GO:0005622//GO:0044424//GO:0005623//GO:0044464	cytoplasm//intracellular//intracellular part//cell//cell part	KOG0364	Chaperonin complex component, TCP-1 gamma subunit (CCT3)
Cluster-53306.64128	2.07258	0.131629	3.97331	0.000180339	0.00729393	TRUE	829	1007755254	XP_015817022.1	682	8.5e-69	PREDICTED: T-complex protein 1 subunit zeta [Nothobranchius furzeri]	1351643610	XM_014388186.2	107	2.04947e-46	PREDICTED: Cimex lectularius T-complex protein 1 subunit zeta-like (LOC106663374), mRNA	K09498	CCT6	T-complex protein 1 subunit zeta	http://www.genome.jp/dbget-bin/www_bget?ko:K09498	Q3MHL7	648	1.6e-66	T-complex protein 1 subunit zeta OS=Bos taurus OX=9913 GN=CCT6A PE=1 SV=3	PF00118	TCP-1/cpn60	GO:0006457//GO:0009987	protein folding//cellular process	GO:0035639//GO:0008144//GO:0036094//GO:0005488//GO:0000166//GO:1901363//GO:1901265//GO:0043168//GO:0030554//GO:0097367//GO:0097159//GO:0051082//GO:0043167//GO:0032559//GO:0032553//GO:0005515//GO:0032555//GO:0017076//GO:0005524	purine ribonucleoside triphosphate binding//drug binding//small molecule binding//binding//nucleotide binding//heterocyclic compound binding//nucleoside phosphate binding//anion binding//adenyl nucleotide binding//carbohydrate derivative binding//organic cyclic compound binding//unfolded protein binding//ion binding//adenyl ribonucleotide binding//ribonucleotide binding//protein binding//purine r…	GO:0005737//GO:0005622//GO:0044424//GO:0005623//GO:0044464	cytoplasm//intracellular//intracellular part//cell//cell part	KOG0359	Chaperonin complex component, TCP-1 zeta subunit (CCT6)
Cluster-53306.117129	35.8015	0.12934	8.12122	6.9144e-09	3.29486e-06	TRUE	1244	205362524	CAJ85741.1	627	3e-62	heat shock protein 90 [Mytilus galloprovincialis] >gi|205362632|emb|CAE52893.2| heat shock protein 90 [Mytilus galloprovincialis]	205362631	AJ586906.3	942	0	Mytilus galloprovincialis hsp90-2 gene for heat shock protein 90	K04079	HSP90A, htpG	molecular chaperone HtpG	http://www.genome.jp/dbget-bin/www_bget?ko:K04079	P07901	557	8.8e-56	Heat shock protein HSP 90-alpha OS=Mus musculus OX=10090 GN=Hsp90aa1 PE=1 SV=4	PF00183	Hsp90	GO:0006457//GO:0009987//GO:0006950//GO:0050896	protein folding//cellular process//response to stress//response to stimulus	GO:0035639//GO:0008144//GO:0036094//GO:0005488//GO:0000166//GO:1901363//GO:1901265//GO:0043168//GO:0030554//GO:0097367//GO:0097159//GO:0051082//GO:0043167//GO:0032559//GO:0032553//GO:0005515//GO:0032555//GO:0017076//GO:0005524	purine ribonucleoside triphosphate binding//drug binding//small molecule binding//binding//nucleotide binding//heterocyclic compound binding//nucleoside phosphate binding//anion binding//adenyl nucleotide binding//carbohydrate derivative binding//organic cyclic compound binding//unfolded protein binding//ion binding//adenyl ribonucleotide binding//ribonucleotide binding//protein binding//purine r…	--	--	KOG0019	Molecular chaperone (HSP90 family)
Cluster-53306.116689	1.16468	0.0196082	5.89217	1.08136e-05	0.00109244	TRUE	2812	205362524	CAJ85741.1	2125	1.4e-235	heat shock protein 90 [Mytilus galloprovincialis] >gi|205362632|emb|CAE52893.2| heat shock protein 90 [Mytilus galloprovincialis]	942523337	KT946644.1	1887	0	Mytilus coruscus HSP90 (HSP90) mRNA, complete cds	K04079	HSP90A, htpG	molecular chaperone HtpG	http://www.genome.jp/dbget-bin/www_bget?ko:K04079	P11501	1827	1.1e-202	Heat shock protein HSP 90-alpha OS=Gallus gallus OX=9031 GN=HSP90AA1 PE=3 SV=3	--	--	GO:0006457//GO:0009987//GO:0006950//GO:0050896	protein folding//cellular process//response to stress//response to stimulus	GO:0035639//GO:0008144//GO:0036094//GO:0005488//GO:0000166//GO:1901363//GO:1901265//GO:0043168//GO:0030554//GO:0097367//GO:0097159//GO:0051082//GO:0043167//GO:0032559//GO:0032553//GO:0005515//GO:0032555//GO:0017076//GO:0005524	purine ribonucleoside triphosphate binding//drug binding//small molecule binding//binding//nucleotide binding//heterocyclic compound binding//nucleoside phosphate binding//anion binding//adenyl nucleotide binding//carbohydrate derivative binding//organic cyclic compound binding//unfolded protein binding//ion binding//adenyl ribonucleotide binding//ribonucleotide binding//protein binding//purine r…	--	--	KOG0019	Molecular chaperone (HSP90 family)
Cluster-53306.117132	1.17434	0.13281	3.13939	0.00293811	0.0400716	TRUE	1458	942523338	ALL27016.1	1916	1.2e-211	HSP90 [Mytilus coruscus]	942523337	KT946644.1	1065	0	Mytilus coruscus HSP90 (HSP90) mRNA, complete cds	--	--	--	--	P11501	1624	1.9e-179	Heat shock protein HSP 90-alpha OS=Gallus gallus OX=9031 GN=HSP90AA1 PE=3 SV=3	--	--	GO:0006457//GO:0009987//GO:0006950//GO:0050896	protein folding//cellular process//response to stress//response to stimulus	GO:0035639//GO:0008144//GO:0036094//GO:0005488//GO:0000166//GO:1901363//GO:1901265//GO:0043168//GO:0030554//GO:0097367//GO:0097159//GO:0051082//GO:0043167//GO:0032559//GO:0032553//GO:0005515//GO:0032555//GO:0017076//GO:0005524	purine ribonucleoside triphosphate binding//drug binding//small molecule binding//binding//nucleotide binding//heterocyclic compound binding//nucleoside phosphate binding//anion binding//adenyl nucleotide binding//carbohydrate derivative binding//organic cyclic compound binding//unfolded protein binding//ion binding//adenyl ribonucleotide binding//ribonucleotide binding//protein binding//purine r…	--	--	KOG0019	Molecular chaperone (HSP90 family)

## Sheet: enzyme binding
33°C vs control
Gene	C.value	A.value	log2foldchange	pvalue	padjust	significance	Gene Length	NR GI	NR ID	NR Score	NR Evalue	NR Description	NT GI	NT ID	NT Score	NT Evalue	NT Description	KO ID	KO Name	KO Description	Http Link	Swissprot ID	Swissprot Score	Swissprot Evalue	Swissprot Description	PFAM ID	PFAM description	Gene Ontology Biological Pathway	BP Description	Gene Ontology Molecular Function	MF Description	Gene Ontology Cellular Component	CC Description	KOG ID	KOG Description
Cluster-53306.96954	25.7627	5.07836	2.34305	3.56803e-05	0.00247203	TRUE	1583	1207950423	XP_021365195.1	1039	6.5e-110	tribbles homolog 2-like [Mizuhopecten yessoensis] >gi|1205894570|gb|OWF44684.1| Tribbles-like 2 [Mizuhopecten yessoensis]	--	--	--	--	--	--	--	--	--	Q96RU8	803	3.3e-84	Tribbles homolog 1 OS=Homo sapiens OX=9606 GN=TRIB1 PE=1 SV=2	--	--	GO:0051348//GO:0019220//GO:0080090//GO:0019222//GO:0048583//GO:0007165//GO:0032436//GO:0023014//GO:0051716//GO:0010605//GO:0010604//GO:0043207//GO:0009966//GO:0048869//GO:0009617//GO:0000165//GO:0030852//GO:0048513//GO:0044092//GO:0048518//GO:0048519//GO:0060255//GO:0045859//GO:1903708//GO:0030162//GO:0030163//GO:1901564//GO:1903706//GO:0010033//GO:0051704//GO:0042325//GO:0042326//GO:0009607//GO:…	negative regulation of transferase activity//regulation of phosphate metabolic process//regulation of primary metabolic process//regulation of metabolic process//regulation of response to stimulus//signal transduction//positive regulation of proteasomal ubiquitin-dependent protein catabolic process//signal transduction by protein phosphorylation//cellular response to stimulus//negative regulation…	GO:0098772//GO:1901363//GO:0000166//GO:0016740//GO:0019901//GO:0019900//GO:0097367//GO:0005488//GO:1901265//GO:0017076//GO:0005524//GO:0016301//GO:0003824//GO:0016773//GO:0016772//GO:0032559//GO:0032555//GO:0032553//GO:0035639//GO:0019899//GO:0008144//GO:0043168//GO:0043167//GO:0030554//GO:0005515//GO:0097159//GO:0031434//GO:0004672//GO:0030234//GO:0140096//GO:0036094	molecular function regulator//heterocyclic compound binding//nucleotide binding//transferase activity//protein kinase binding//kinase binding//carbohydrate derivative binding//binding//nucleoside phosphate binding//purine nucleotide binding//ATP binding//kinase activity//catalytic activity//phosphotransferase activity, alcohol group as acceptor//transferase activity, transferring phosphorus-conta…	GO:0043231//GO:0044424//GO:0043229//GO:0043227//GO:0005634//GO:0044464//GO:0005623//GO:0005622//GO:0043226	intracellular membrane-bounded organelle//intracellular part//intracellular organelle//membrane-bounded organelle//nucleus//cell part//cell//intracellular//organelle	KOG0583	Serine/threonine protein kinase
Cluster-53306.72690	0.956258	0.0255397	5.22774	0.00010653	0.00518413	TRUE	2594	1207958686	XP_021369626.1	3027	0	anaphase-promoting complex subunit 2-like [Mizuhopecten yessoensis] >gi|1205892021|gb|OWF42674.1| Anaphase-promoting complex subunit 2 [Mizuhopecten yessoensis]	1068410134	XM_018196071.1	59	3.18166e-19	PREDICTED: Atta colombica golgin subfamily A member 4-like (LOC108689337), mRNA	K03349	APC2	anaphase-promoting complex subunit 2	http://www.genome.jp/dbget-bin/www_bget?ko:K03349	Q9UJX6	1700	5.3e-188	Anaphase-promoting complex subunit 2 OS=Homo sapiens OX=9606 GN=ANAPC2 PE=1 SV=1	--	--	GO:0044238//GO:0009987//GO:0019941//GO:0044248//GO:0006807//GO:0008152//GO:0044257//GO:0043632//GO:0009056//GO:0009057//GO:0044267//GO:1901575//GO:0044265//GO:1901564//GO:1901565//GO:0044260//GO:0019538//GO:0044237//GO:0043170//GO:0071704//GO:0006511//GO:0051603//GO:0006508//GO:0030163	primary metabolic process//cellular process//modification-dependent protein catabolic process//cellular catabolic process//nitrogen compound metabolic process//metabolic process//cellular protein catabolic process//modification-dependent macromolecule catabolic process//catabolic process//macromolecule catabolic process//cellular protein metabolic process//organic substance catabolic process//cel…	GO:0044389//GO:0019899//GO:0005488//GO:0005515//GO:0031625	ubiquitin-like protein ligase binding//enzyme binding//binding//protein binding//ubiquitin protein ligase binding	--	--	KOG2165	Anaphase-promoting complex (APC), subunit 2
Cluster-53306.179586	3.29609	0.851369	1.95307	0.00389666	0.0471716	TRUE	2037	1242804770	XP_022343054.1	638	2.7e-63	ubiquitin-conjugating enzyme E2 C-like [Crassostrea virginica]	--	--	--	--	--	K06688	UBE2C, UBC11	ubiquitin-conjugating enzyme E2 C	http://www.genome.jp/dbget-bin/www_bget?ko:K06688	O00762	593	9.6e-60	Ubiquitin-conjugating enzyme E2 C OS=Homo sapiens OX=9606 GN=UBE2C PE=1 SV=1	--	--	GO:0010965//GO:0070936//GO:0071840//GO:0045787//GO:0070647//GO:0032446//GO:0140014//GO:0048518//GO:0007088//GO:0019725//GO:0030163//GO:0051128//GO:1902099//GO:1901564//GO:0010638//GO:0051783//GO:0016567//GO:0051785//GO:0044784//GO:0045840//GO:0022607//GO:0006807//GO:0043170//GO:0050789//GO:0044267//GO:1901575//GO:0044265//GO:0044260//GO:0016043//GO:0065003//GO:0065007//GO:0065008//GO:0051130//GO:…	regulation of mitotic sister chromatid separation//protein K48-linked ubiquitination//cellular component organization or biogenesis//positive regulation of cell cycle//protein modification by small protein conjugation or removal//protein modification by small protein conjugation//mitotic nuclear division//positive regulation of biological process//regulation of mitotic nuclear division//cellular …	GO:0061650//GO:1901363//GO:0000166//GO:0016740//GO:0061659//GO:0097367//GO:0005488//GO:1901265//GO:0017076//GO:0005524//GO:0043168//GO:0004842//GO:0003824//GO:0097159//GO:0032559//GO:0032555//GO:0032553//GO:0035639//GO:0019899//GO:0008144//GO:0019787//GO:0043167//GO:0031625//GO:0030554//GO:0005515//GO:0044389//GO:0061630//GO:0061631//GO:0140096//GO:0036094	ubiquitin-like protein conjugating enzyme activity//heterocyclic compound binding//nucleotide binding//transferase activity//ubiquitin-like protein ligase activity//carbohydrate derivative binding//binding//nucleoside phosphate binding//purine nucleotide binding//ATP binding//anion binding//ubiquitin-protein transferase activity//catalytic activity//organic cyclic compound binding//adenyl ribonuc…	GO:0031974//GO:0005654//GO:0031981//GO:1902494//GO:1990234//GO:0031461//GO:0043231//GO:0043233//GO:0005829//GO:0000151//GO:0000152//GO:0044428//GO:0044424//GO:0044422//GO:0043229//GO:0043227//GO:0044446//GO:0044444//GO:0005634//GO:0044464//GO:0005623//GO:0005622//GO:0032991//GO:0005737//GO:0070013//GO:0043226//GO:0005680	membrane-enclosed lumen//nucleoplasm//nuclear lumen//catalytic complex//transferase complex//cullin-RING ubiquitin ligase complex//intracellular membrane-bounded organelle//organelle lumen//cytosol//ubiquitin ligase complex//nuclear ubiquitin ligase complex//nuclear part//intracellular part//organelle part//intracellular organelle//membrane-bounded organelle//intracellular organelle part//cytopla…	KOG0421	Ubiquitin-protein ligase
Cluster-53306.47766	17.3026	0.17426	6.63667	1.63912e-12	2.01822e-09	TRUE	699	76780608	CAH04107.1	281	2.3e-22	heat shock protein 70 [Mytilus galloprovincialis]	62989583	AJ585375.1	410	0	Mytilus galloprovincialis hsp70-1 gene for heat shock protein 70, clone lambdaMg70_II_4	--	--	--	--	P08106	273	4.2e-23	Heat shock 70 kDa protein OS=Gallus gallus OX=9031 PE=1 SV=1	--	--	GO:0090084//GO:0090083//GO:0051049//GO:1901894//GO:1901896//GO:0016043//GO:0009408//GO:0034764//GO:0034765//GO:0034767//GO:0071840//GO:0070841//GO:0000003//GO:0048869//GO:0140013//GO:0061982//GO:0048515//GO:0044093//GO:0048518//GO:0048519//GO:1903169//GO:0032781//GO:0007281//GO:0007283//GO:0007286//GO:0072511//GO:0051128//GO:0010033//GO:0051704//GO:0044703//GO:0010243//GO:0070588//GO:0032414//GO:…	negative regulation of inclusion body assembly//regulation of inclusion body assembly//regulation of transport//regulation of calcium-transporting ATPase activity//positive regulation of calcium-transporting ATPase activity//cellular component organization//response to heat//positive regulation of transmembrane transport//regulation of ion transmembrane transport//positive regulation of ion trans…	GO:0019899//GO:1901363//GO:0000166//GO:0033142//GO:0097367//GO:0051861//GO:0005488//GO:1901265//GO:0017076//GO:0005524//GO:0035258//GO:0035257//GO:0032559//GO:0032555//GO:0032553//GO:0035639//GO:0008144//GO:0051082//GO:0043167//GO:0008289//GO:0051427//GO:0030554//GO:0005515//GO:0005102//GO:0097159//GO:0008134//GO:0036094//GO:0043168	enzyme binding//heterocyclic compound binding//nucleotide binding//progesterone receptor binding//carbohydrate derivative binding//glycolipid binding//binding//nucleoside phosphate binding//purine nucleotide binding//ATP binding//steroid hormone receptor binding//nuclear hormone receptor binding//adenyl ribonucleotide binding//purine ribonucleotide binding//ribonucleotide binding//purine ribonucl…	GO:0000795//GO:0031981//GO:0043209//GO:0016021//GO:0016020//GO:1902495//GO:0044297//GO:0000793//GO:0031974//GO:0000794//GO:0043235//GO:0043230//GO:0043231//GO:0043232//GO:0043233//GO:0044428//GO:0044424//GO:0044425//GO:0044427//GO:0044421//GO:0044422//GO:0043229//GO:0043228//GO:0034702//GO:0000228//GO:0043227//GO:0005856//GO:0072562//GO:0044430//GO:0043025//GO:0005737//GO:0099086//GO:0001673//GO:…	synaptonemal complex//nuclear lumen//myelin sheath//integral component of membrane//membrane//transmembrane transporter complex//cell body//condensed chromosome//membrane-enclosed lumen//condensed nuclear chromosome//receptor complex//extracellular organelle//intracellular membrane-bounded organelle//intracellular non-membrane-bounded organelle//organelle lumen//nuclear part//intracellular part//…	KOG0101	Molecular chaperones HSP70/HSC70, HSP70 superfamily
Cluster-53306.129646	3.3083	0.0306665	6.75353	4.03305e-05	0.00270434	TRUE	1798	672940978	AIK22453.1	1019	1.5e-107	peptidylprolyl isomerase A, partial [Mytilus edulis]	672940977	KJ808671.1	598	0	Mytilus edulis clone MET016.C21_D13 peptidylprolyl isomerase A (PP1A) mRNA, partial cds	K03768	PPIB, ppiB	peptidyl-prolyl cis-trans isomerase B (cyclophilin B)	http://www.genome.jp/dbget-bin/www_bget?ko:K03768	P24367	656	4.2e-67	Peptidyl-prolyl cis-trans isomerase B OS=Gallus gallus OX=9031 GN=PPIB PE=2 SV=1	--	--	GO:0048639//GO:0048638//GO:0048589//GO:0001501//GO:0051851//GO:0035264//GO:0000413//GO:1903900//GO:1903902//GO:0071704//GO:0051240//GO:0045070//GO:0018193//GO:0044419//GO:0019058//GO:0051817//GO:0048518//GO:0044794//GO:0032502//GO:0044829//GO:0032501//GO:0044238//GO:0019079//GO:0009987//GO:0044827//GO:0051702//GO:0008152//GO:0051704//GO:0048513//GO:0018208//GO:0019538//GO:0045069//GO:0051094//GO:…	positive regulation of developmental growth//regulation of developmental growth//developmental growth//skeletal system development//modification by host of symbiont morphology or physiology//multicellular organism growth//protein peptidyl-prolyl isomerization//regulation of viral life cycle//positive regulation of viral life cycle//organic substance metabolic process//positive regulation of multi…	GO:0019899//GO:0003755//GO:0033218//GO:0005515//GO:0005518//GO:0044877//GO:0005488//GO:0070063//GO:0016859//GO:0140096//GO:0042277//GO:0003824//GO:0016853	enzyme binding//peptidyl-prolyl cis-trans isomerase activity//amide binding//protein binding//collagen binding//protein-containing complex binding//binding//RNA polymerase binding//cis-trans isomerase activity//catalytic activity, acting on a protein//peptide binding//catalytic activity//isomerase activity	GO:0005783//GO:0048770//GO:0031974//GO:0030054//GO:0030055//GO:0005737//GO:0042470//GO:0031982//GO:0005615//GO:0031410//GO:0016020//GO:0005912//GO:0034663//GO:0005788//GO:0043230//GO:0043233//GO:0044464//GO:0005623//GO:0043231//GO:0044424//GO:0044421//GO:0044422//GO:0043229//GO:0005924//GO:0005925//GO:0043227//GO:0043226//GO:0044432//GO:0048471//GO:0005622//GO:0070161//GO:0012505//GO:1903561//GO:…	endoplasmic reticulum//pigment granule//membrane-enclosed lumen//cell junction//cell-substrate junction//cytoplasm//melanosome//vesicle//extracellular space//cytoplasmic vesicle//membrane//adherens junction//endoplasmic reticulum chaperone complex//endoplasmic reticulum lumen//extracellular organelle//organelle lumen//cell part//cell//intracellular membrane-bounded organelle//intracellular part//…	KOG0880	Peptidyl-prolyl cis-trans isomerase
Cluster-53306.96952	3.64419	0.0151437	7.91192	8.01208e-17	1.98636e-13	TRUE	3641	1207950423	XP_021365195.1	1286	3.4e-138	tribbles homolog 2-like [Mizuhopecten yessoensis] >gi|1205894570|gb|OWF44684.1| Tribbles-like 2 [Mizuhopecten yessoensis]	--	--	--	--	--	--	--	--	--	Q5GLH2	857	4.2e-90	Tribbles homolog 2 OS=Bos taurus OX=9913 GN=TRIB2 PE=2 SV=1	--	--	GO:0032436//GO:0080090//GO:0019222//GO:0048583//GO:0007165//GO:0019220//GO:0023014//GO:0051716//GO:0010604//GO:0009966//GO:0000165//GO:0048518//GO:0060255//GO:0045859//GO:0030162//GO:0030163//GO:1901565//GO:0042325//GO:1901564//GO:0019538//GO:0042176//GO:0009896//GO:0009894//GO:0009893//GO:0006807//GO:0035556//GO:0071900//GO:0050789//GO:0044267//GO:1901575//GO:0044265//GO:0044260//GO:0043549//GO:…	positive regulation of proteasomal ubiquitin-dependent protein catabolic process//regulation of primary metabolic process//regulation of metabolic process//regulation of response to stimulus//signal transduction//regulation of phosphate metabolic process//signal transduction by protein phosphorylation//cellular response to stimulus//positive regulation of macromolecule metabolic process//regulati…	GO:1901363//GO:0000166//GO:0016740//GO:0019901//GO:0019900//GO:0097367//GO:0005488//GO:1901265//GO:0017076//GO:0005524//GO:0016301//GO:0003824//GO:0016773//GO:0097159//GO:0032559//GO:0032555//GO:0032553//GO:0035639//GO:0019899//GO:0008144//GO:0043168//GO:0043167//GO:0030554//GO:0005515//GO:0016772//GO:0031434//GO:0004672//GO:0140096//GO:0036094	heterocyclic compound binding//nucleotide binding//transferase activity//protein kinase binding//kinase binding//carbohydrate derivative binding//binding//nucleoside phosphate binding//purine nucleotide binding//ATP binding//kinase activity//catalytic activity//phosphotransferase activity, alcohol group as acceptor//organic cyclic compound binding//adenyl ribonucleotide binding//purine ribonucleo…	GO:0043231//GO:0044424//GO:0043229//GO:0043227//GO:0005634//GO:0044464//GO:0005623//GO:0005622//GO:0043226	intracellular membrane-bounded organelle//intracellular part//intracellular organelle//membrane-bounded organelle//nucleus//cell part//cell//intracellular//organelle	KOG0583	Serine/threonine protein kinase
Cluster-53306.109211	0.274239	0.0191519	3.84797	0.00217383	0.0336356	TRUE	2879	1207958686	XP_021369626.1	3035	0	anaphase-promoting complex subunit 2-like [Mizuhopecten yessoensis] >gi|1205892021|gb|OWF42674.1| Anaphase-promoting complex subunit 2 [Mizuhopecten yessoensis]	1068410134	XM_018196071.1	59	3.53615e-19	PREDICTED: Atta colombica golgin subfamily A member 4-like (LOC108689337), mRNA	K03349	APC2	anaphase-promoting complex subunit 2	http://www.genome.jp/dbget-bin/www_bget?ko:K03349	Q9UJX6	1701	4.5e-188	Anaphase-promoting complex subunit 2 OS=Homo sapiens OX=9606 GN=ANAPC2 PE=1 SV=1	--	--	GO:0044238//GO:0009987//GO:0019941//GO:0044248//GO:0006807//GO:0008152//GO:0044257//GO:0043632//GO:0009056//GO:0009057//GO:0044267//GO:1901575//GO:0044265//GO:1901564//GO:1901565//GO:0044260//GO:0019538//GO:0044237//GO:0043170//GO:0071704//GO:0006511//GO:0051603//GO:0006508//GO:0030163	primary metabolic process//cellular process//modification-dependent protein catabolic process//cellular catabolic process//nitrogen compound metabolic process//metabolic process//cellular protein catabolic process//modification-dependent macromolecule catabolic process//catabolic process//macromolecule catabolic process//cellular protein metabolic process//organic substance catabolic process//cel…	GO:0044389//GO:0019899//GO:0005488//GO:0005515//GO:0031625	ubiquitin-like protein ligase binding//enzyme binding//binding//protein binding//ubiquitin protein ligase binding	--	--	KOG2165	Anaphase-promoting complex (APC), subunit 2
Cluster-53306.96953	16.6886	4.24809	1.97409	0.00120823	0.0239007	TRUE	827	1207950423	XP_021365195.1	238	2.6e-17	tribbles homolog 2-like [Mizuhopecten yessoensis] >gi|1205894570|gb|OWF44684.1| Tribbles-like 2 [Mizuhopecten yessoensis]	--	--	--	--	--	--	--	--	--	Q96RU8	147	2e-08	Tribbles homolog 1 OS=Homo sapiens OX=9606 GN=TRIB1 PE=1 SV=2	--	--	GO:0032436//GO:0080090//GO:0019222//GO:0051246//GO:0016310//GO:0048583//GO:0044248//GO:0043405//GO:0023052//GO:0007165//GO:0023051//GO:0019220//GO:0010646//GO:0023014//GO:0043408//GO:0051716//GO:0010604//GO:0071704//GO:0009966//GO:0043161//GO:0000165//GO:0051247//GO:0032270//GO:0031399//GO:0048518//GO:0006508//GO:0043632//GO:0044238//GO:0060255//GO:0031331//GO:1903050//GO:0045859//GO:0019941//GO:…	positive regulation of proteasomal ubiquitin-dependent protein catabolic process//regulation of primary metabolic process//regulation of metabolic process//regulation of protein metabolic process//phosphorylation//regulation of response to stimulus//cellular catabolic process//regulation of MAP kinase activity//signaling//signal transduction//regulation of signaling//regulation of phosphate metab…	GO:0019899//GO:0019901//GO:0019900//GO:0005515//GO:0005488//GO:0031434	enzyme binding//protein kinase binding//kinase binding//protein binding//binding//mitogen-activated protein kinase kinase binding	GO:0005634//GO:0043231//GO:0044464//GO:0005623//GO:0044424//GO:0043229//GO:0043227//GO:0043226//GO:0005622	nucleus//intracellular membrane-bounded organelle//cell part//cell//intracellular part//intracellular organelle//membrane-bounded organelle//organelle//intracellular	--	--
Cluster-56230.0	0.706021	0.0473973	3.88942	0.00265144	0.0377524	TRUE	2257	1229147570	XP_022086198.1	147	2.5e-06	uncharacterized protein LOC110976861 [Acanthaster planci]	--	--	--	--	--	--	--	--	--	--	--	--	--	PF00621	RhoGEF domain	GO:0007264//GO:0023051//GO:0023052//GO:0035023//GO:0035556//GO:0050789//GO:0051716//GO:0010646//GO:0009966//GO:0065007//GO:0051056//GO:0046578//GO:0009987//GO:0048583//GO:0007266//GO:0007265//GO:1902531//GO:0050794//GO:0050896//GO:0007154//GO:0007165	small GTPase mediated signal transduction//regulation of signaling//signaling//regulation of Rho protein signal transduction//intracellular signal transduction//regulation of biological process//cellular response to stimulus//regulation of cell communication//regulation of signal transduction//biological regulation//regulation of small GTPase mediated signal transduction//regulation of Ras protei…	GO:0005089//GO:0005088//GO:0005085//GO:0019899//GO:0031267//GO:0051020//GO:0005488//GO:0098772//GO:0017016//GO:0017048//GO:0005515	Rho guanyl-nucleotide exchange factor activity//Ras guanyl-nucleotide exchange factor activity//guanyl-nucleotide exchange factor activity//enzyme binding//small GTPase binding//GTPase binding//binding//molecular function regulator//Ras GTPase binding//Rho GTPase binding//protein binding	--	--	--	--
Cluster-53306.121134	474.515	123.131	1.94626	5.72296e-06	0.000702771	TRUE	308	968034260	XP_002012597.2	515	7.3e-50	uncharacterized protein Dmoj_GI14272 [Drosophila mojavensis] >gi|946598744|gb|EDW05278.2| uncharacterized protein Dmoj_GI14272 [Drosophila mojavensis]	164510091	AM087937.1	254	1.36315e-128	Mytilus edulis mitochondrial partial ub gene for ubiquitin	--	--	--	--	Q63429	515	1.6e-51	Polyubiquitin-C OS=Rattus norvegicus OX=10116 GN=Ubc PE=1 SV=1	--	--	GO:0019725//GO:0009987//GO:0042592//GO:0065007//GO:0065008//GO:0010992	cellular homeostasis//cellular process//homeostatic process//biological regulation//regulation of biological quality//ubiquitin recycling	GO:0005515//GO:0019899//GO:0005488//GO:0002020	protein binding//enzyme binding//binding//protease binding	GO:0005622//GO:0043229//GO:1903561//GO:0043227//GO:0043226//GO:0005615//GO:0005737//GO:0043230//GO:0031982//GO:0043209//GO:0070062//GO:0005634//GO:0044464//GO:0005623//GO:0043231//GO:0005576//GO:0044424//GO:0044421	intracellular//intracellular organelle//extracellular vesicle//membrane-bounded organelle//organelle//extracellular space//cytoplasm//extracellular organelle//vesicle//myelin sheath//extracellular exosome//nucleus//cell part//cell//intracellular membrane-bounded organelle//extracellular region//intracellular part//extracellular region part	KOG0001	Ubiquitin and ubiquitin-like proteins
Cluster-53306.121133	364.305	139.79	1.38186	0.00308198	0.0412056	TRUE	697	62089150	BAD93019.1	771	3.4e-79	ubiquitin C variant, partial [Homo sapiens]	164510091	AM087937.1	380	0	Mytilus edulis mitochondrial partial ub gene for ubiquitin	K08770	UBC	ubiquitin C	http://www.genome.jp/dbget-bin/www_bget?ko:K08770	Q63429	762	8.3e-80	Polyubiquitin-C OS=Rattus norvegicus OX=10116 GN=Ubc PE=1 SV=1	PF13881//PF00240//PF11976//PF14560	Ubiquitin-2 like Rad60 SUMO-like//Ubiquitin family//Ubiquitin-2 like Rad60 SUMO-like//Ubiquitin-like domain	GO:0019725//GO:0009987//GO:0042592//GO:0065007//GO:0065008//GO:0010992	cellular homeostasis//cellular process//homeostatic process//biological regulation//regulation of biological quality//ubiquitin recycling	GO:0005515//GO:0019899//GO:0005488//GO:0002020	protein binding//enzyme binding//binding//protease binding	GO:0005622//GO:0043229//GO:1903561//GO:0043227//GO:0043226//GO:0031982//GO:0005737//GO:0043230//GO:0070062//GO:0043209//GO:0005615//GO:0005634//GO:0044464//GO:0005623//GO:0043231//GO:0005576//GO:0044424//GO:0044421	intracellular//intracellular organelle//extracellular vesicle//membrane-bounded organelle//organelle//vesicle//cytoplasm//extracellular organelle//extracellular exosome//myelin sheath//extracellular space//nucleus//cell part//cell//intracellular membrane-bounded organelle//extracellular region//intracellular part//extracellular region part	KOG0001	Ubiquitin and ubiquitin-like proteins
Cluster-103924.0	2.10011	0.190424	3.46481	0.00191266	0.0312079	TRUE	344	1040518508	ANN45953.1	257	6.7e-20	byssal HSP-like protein 1 [Mytilus coruscus]	1083850897	XM_009594474.2	56	1.79492e-18	PREDICTED: Nicotiana tomentosiformis luminal-binding protein 5 (LOC104089546), mRNA	K09490	HSPA5, BIP	heat shock 70kDa protein 5	http://www.genome.jp/dbget-bin/www_bget?ko:K09490	P06761	251	7.3e-21	Endoplasmic reticulum chaperone BiP OS=Rattus norvegicus OX=10116 GN=Hspa5 PE=1 SV=1	PF00012	Hsp70	GO:0019222//GO:0048585//GO:0048468//GO:0060322//GO:0051641//GO:0010042//GO:0051651//GO:0051716//GO:0009968//GO:0048869//GO:0032446//GO:0048513//GO:0010720//GO:0048518//GO:0048519//GO:0060548//GO:0045185//GO:0032268//GO:0007155//GO:0071216//GO:0007179//GO:0007178//GO:0016477//GO:0009607//GO:1901565//GO:0009605//GO:0071287//GO:0019538//GO:0010243//GO:0071320//GO:0007154//GO:0033554//GO:0009892//GO:…	regulation of metabolic process//negative regulation of response to stimulus//cell development//head development//cellular localization//response to manganese ion//maintenance of location in cell//cellular response to stimulus//negative regulation of signal transduction//cellular developmental process//protein modification by small protein conjugation//animal organ development//positive regulatio…	GO:0098772//GO:1901363//GO:0000166//GO:0050839//GO:0016818//GO:0016817//GO:0005524//GO:0044877//GO:0005488//GO:0016887//GO:1901265//GO:0043028//GO:0043021//GO:0017076//GO:0043022//GO:0043027//GO:0016787//GO:0003824//GO:0097159//GO:0032559//GO:0032555//GO:0032553//GO:0043167//GO:0004869//GO:0030554//GO:0044389//GO:0030234//GO:0036094//GO:0045296//GO:0098641//GO:0004866//GO:0097367//GO:0019904//GO:…	molecular function regulator//heterocyclic compound binding//nucleotide binding//cell adhesion molecule binding//hydrolase activity, acting on acid anhydrides, in phosphorus-containing anhydrides//hydrolase activity, acting on acid anhydrides//ATP binding//protein-containing complex binding//binding//ATPase activity//nucleoside phosphate binding//cysteine-type endopeptidase regulator activity inv…	GO:0005783//GO:0005788//GO:0005789//GO:0030054//GO:0008180//GO:0043209//GO:0031974//GO:0048471//GO:0044428//GO:0044424//GO:0044425//GO:0044421//GO:0044422//GO:0030496//GO:0043229//GO:0030176//GO:0043227//GO:0070161//GO:0012505//GO:0031982//GO:0044446//GO:0044444//GO:0042175//GO:0005634//GO:0009986//GO:0005913//GO:0005912//GO:0005911//GO:0044464//GO:0071944//GO:0005615//GO:0070062//GO:0070013//GO:…	endoplasmic reticulum//endoplasmic reticulum lumen//endoplasmic reticulum membrane//cell junction//COP9 signalosome//myelin sheath//membrane-enclosed lumen//perinuclear region of cytoplasm//nuclear part//intracellular part//membrane part//extracellular region part//organelle part//midbody//intracellular organelle//integral component of endoplasmic reticulum membrane//membrane-bounded organelle//a…	KOG0100	Molecular chaperones GRP78/BiP/KAR2, HSP70 superfamily
Cluster-53306.121129	703.956	203.604	1.78972	2.40072e-06	0.000371992	TRUE	970	510473	CAA52416.1	740	1.9e-75	polyubiquitin [Artemia franciscana]	164510091	AM087937.1	356	0	Mytilus edulis mitochondrial partial ub gene for ubiquitin	K08770	UBC	ubiquitin C	http://www.genome.jp/dbget-bin/www_bget?ko:K08770	Q63429	731	4.6e-76	Polyubiquitin-C OS=Rattus norvegicus OX=10116 GN=Ubc PE=1 SV=1	PF13881//PF00240//PF11976//PF14560	Ubiquitin-2//Ubiquitin//Ubiquitin-2//Ubiquitin-like	GO:0019725//GO:0009987//GO:0042592//GO:0065007//GO:0065008//GO:0010992	cellular homeostasis//cellular process//homeostatic process//biological regulation//regulation of biological quality//ubiquitin recycling	GO:0005515//GO:0019899//GO:0005488//GO:0002020	protein binding//enzyme binding//binding//protease binding	GO:0005622//GO:0043229//GO:1903561//GO:0043227//GO:0043226//GO:0031982//GO:0005737//GO:0043230//GO:0070062//GO:0043209//GO:0005615//GO:0005634//GO:0044464//GO:0005623//GO:0043231//GO:0005576//GO:0044424//GO:0044421	intracellular//intracellular organelle//extracellular vesicle//membrane-bounded organelle//organelle//vesicle//cytoplasm//extracellular organelle//extracellular exosome//myelin sheath//extracellular space//nucleus//cell part//cell//intracellular membrane-bounded organelle//extracellular region//intracellular part//extracellular region part	KOG0001	Ubiquitin and ubiquitin-like proteins
Cluster-53306.121137	750.146	137.803	2.44454	3.78896e-10	2.58411e-07	TRUE	323	1020547687	XP_016108981.1	537	2.2e-52	PREDICTED: polyubiquitin-C isoform X1 [Sinocyclocheilus grahami]	164510091	AM087937.1	275	3.03496e-140	Mytilus edulis mitochondrial partial ub gene for ubiquitin	--	--	--	--	P0CG68	537	4.7e-54	Polyubiquitin-C OS=Sus scrofa OX=9823 GN=UBC PE=2 SV=1	--	--	GO:0051716//GO:0006301//GO:0072422//GO:0000165//GO:0075733//GO:0006283//GO:0006281//GO:0060548//GO:0061013//GO:0006289//GO:0046483//GO:0042325//GO:0042327//GO:0019538//GO:0000717//GO:0070987//GO:0009894//GO:0009892//GO:0009893//GO:0009890//GO:0009891//GO:0090263//GO:0051254//GO:0030177//GO:0071902//GO:0035556//GO:0071900//GO:0072331//GO:0050789//GO:0051347//GO:0071560//GO:0010646//GO:0002684//GO:…	cellular response to stimulus//postreplication repair//signal transduction involved in DNA damage checkpoint//MAPK cascade//intracellular transport of virus//transcription-coupled nucleotide-excision repair//DNA repair//negative regulation of cell death//regulation of mRNA catabolic process//nucleotide-excision repair//heterocycle metabolic process//regulation of phosphorylation//positive regulat…	GO:0005488//GO:0019899//GO:0002020//GO:0005515	binding//enzyme binding//protease binding//protein binding	GO:0043209//GO:0044428//GO:0044424//GO:0044421//GO:0044422//GO:0005654//GO:0005773//GO:0010008//GO:0044464//GO:0071944//GO:0070062//GO:0005615//GO:0005764//GO:0005765//GO:0005768//GO:0016020//GO:0098588//GO:0043230//GO:0043231//GO:0043233//GO:0005829//GO:0044433//GO:0044437//GO:0098852//GO:0030666//GO:0031090//GO:0070013//GO:0031974//GO:0005774//GO:0043229//GO:0005622//GO:0043227//GO:0043226//GO:…	myelin sheath//nuclear part//intracellular part//extracellular region part//organelle part//nucleoplasm//vacuole//endosome membrane//cell part//cell periphery//extracellular exosome//extracellular space//lysosome//lysosomal membrane//endosome//membrane//bounding membrane of organelle//extracellular organelle//intracellular membrane-bounded organelle//organelle lumen//cytosol//cytoplasmic vesicle …	KOG0001	Ubiquitin and ubiquitin-like proteins
Cluster-53306.104562	931.4	246.929	1.91528	7.81603e-09	3.63022e-06	TRUE	395	148687613	EDL19560.1	619	8.2e-62	ubiquitin C, isoform CRA_a [Mus musculus] >gi|148687614|gb|EDL19561.1| ubiquitin C, isoform CRA_a [Mus musculus]	671761231	KJ817207.1	211	1.43274e-104	Mytilus galloprovincialis ubiquitin C (UBC) mRNA, partial cds	K08770	UBC	ubiquitin C	http://www.genome.jp/dbget-bin/www_bget?ko:K08770	Q63429	601	2.2e-61	Polyubiquitin-C OS=Rattus norvegicus OX=10116 GN=Ubc PE=1 SV=1	PF13881//PF00240//PF11976//PF14560	Ubiquitin-2 like Rad60 SUMO-like//Ubiquitin family//Ubiquitin-2 like Rad60 SUMO-like//Ubiquitin-like domain	GO:0019725//GO:0009987//GO:0042592//GO:0065007//GO:0065008//GO:0010992	cellular homeostasis//cellular process//homeostatic process//biological regulation//regulation of biological quality//ubiquitin recycling	GO:0005515//GO:0019899//GO:0005488//GO:0002020	protein binding//enzyme binding//binding//protease binding	GO:0005622//GO:0043229//GO:1903561//GO:0043227//GO:0043226//GO:0031982//GO:0005737//GO:0043230//GO:0070062//GO:0043209//GO:0005615//GO:0005634//GO:0044464//GO:0005623//GO:0043231//GO:0005576//GO:0044424//GO:0044421	intracellular//intracellular organelle//extracellular vesicle//membrane-bounded organelle//organelle//vesicle//cytoplasm//extracellular organelle//extracellular exosome//myelin sheath//extracellular space//nucleus//cell part//cell//intracellular membrane-bounded organelle//extracellular region//intracellular part//extracellular region part	KOG0001	Ubiquitin and ubiquitin-like proteins
Cluster-53306.77277	32.193	2.84058	3.50323	0.000876021	0.0196498	TRUE	428	62752006	NP_001015785.1	293	5.6e-24	eukaryotic translation elongation factor 2, gene 2 [Xenopus tropicalis] >gi|58476387|gb|AAH89730.1| MGC108369 protein [Xenopus tropicalis] >gi|1270537807|gb|ATO96311.1| hypothetical protein, partial [synthetic construct]	1133482680	XM_003390550.3	62	1.0539e-21	PREDICTED: Amphimedon queenslandica elongation factor 2-like (LOC100641272), partial mRNA	K03234	EEF2	elongation factor 2	http://www.genome.jp/dbget-bin/www_bget?ko:K03234	Q90705	292	1.6e-25	Elongation factor 2 OS=Gallus gallus OX=9031 GN=EEF2 PE=1 SV=3	PF00679	Elongation factor G C-terminus	GO:0080090//GO:0019222//GO:0010604//GO:0010608//GO:0043043//GO:0010467//GO:0048513//GO:0048518//GO:0060255//GO:1901564//GO:1901566//GO:0019538//GO:0002376//GO:0009893//GO:0009891//GO:0006807//GO:1901576//GO:0044260//GO:0065007//GO:0045727//GO:0009889//GO:0050794//GO:0008152//GO:0030097//GO:0044271//GO:0010557//GO:0010556//GO:0048869//GO:0034250//GO:0030154//GO:0044249//GO:0034641//GO:0034645//GO:…	regulation of primary metabolic process//regulation of metabolic process//positive regulation of macromolecule metabolic process//posttranscriptional regulation of gene expression//peptide biosynthetic process//gene expression//animal organ development//positive regulation of biological process//regulation of macromolecule metabolic process//organonitrogen compound metabolic process//organonitrog…	GO:1901363//GO:0000166//GO:0003924//GO:0019901//GO:0019900//GO:0016818//GO:0016817//GO:0097367//GO:0005488//GO:0003676//GO:1901265//GO:0032549//GO:0017076//GO:0005525//GO:0003824//GO:0097159//GO:0019001//GO:0032555//GO:0003746//GO:0032550//GO:0032553//GO:0035639//GO:0019899//GO:0043168//GO:0043167//GO:0032561//GO:0016787//GO:0003723//GO:0005515//GO:0001883//GO:0001882//GO:0016462//GO:0008135//GO:…	heterocyclic compound binding//nucleotide binding//GTPase activity//protein kinase binding//kinase binding//hydrolase activity, acting on acid anhydrides, in phosphorus-containing anhydrides//hydrolase activity, acting on acid anhydrides//carbohydrate derivative binding//binding//nucleic acid binding//nucleoside phosphate binding//ribonucleoside binding//purine nucleotide binding//GTP binding//ca…	GO:0016020//GO:0043230//GO:0043231//GO:0044424//GO:0044421//GO:0044464//GO:0043229//GO:0005622//GO:0043227//GO:0043226//GO:0005737//GO:0031982//GO:0005844//GO:0005634//GO:1990904//GO:0005623//GO:0016234//GO:0016235//GO:0071944//GO:0005615//GO:0005886//GO:1903561//GO:0070062//GO:0032991//GO:0005576	membrane//extracellular organelle//intracellular membrane-bounded organelle//intracellular part//extracellular region part//cell part//intracellular organelle//intracellular//membrane-bounded organelle//organelle//cytoplasm//vesicle//polysome//nucleus//ribonucleoprotein complex//cell//inclusion body//aggresome//cell periphery//extracellular space//plasma membrane//extracellular vesicle//extracell…	KOG0469	Elongation factor 2
Cluster-22559.0	1.86488	0.0472885	5.30396	2.29515e-05	0.00182439	TRUE	1166	--	--	--	--	--	19338058	AJ271365.2	47	6.59325e-13	Mytilus edulis gene for endo-1,4-mannanase, exons 1-6	--	--	--	--	--	--	--	--	PF04421	Mss4	GO:0009987//GO:0050794//GO:0023052//GO:0007165//GO:0007154//GO:0035556//GO:0050789//GO:0051716//GO:0007264//GO:0050896//GO:0065007	cellular process//regulation of cellular process//signaling//signal transduction//cell communication//intracellular signal transduction//regulation of biological process//cellular response to stimulus//small GTPase mediated signal transduction//response to stimulus//biological regulation	GO:0005085//GO:0019899//GO:0051020//GO:0098772//GO:0005515//GO:0005488	guanyl-nucleotide exchange factor activity//enzyme binding//GTPase binding//molecular function regulator//protein binding//binding	--	--	--	--

## Sheet: anatomical structure developmen
33°C vs control
Gene	C.value	A.value	log2foldchange	pvalue	padjust	significance	Gene Length	NR GI	NR ID	NR Score	NR Evalue	NR Description	NT GI	NT ID	NT Score	NT Evalue	NT Description	KO ID	KO Name	KO Description	Http Link	Swissprot ID	Swissprot Score	Swissprot Evalue	Swissprot Description	PFAM ID	PFAM description	Gene Ontology Biological Pathway	BP Description	Gene Ontology Molecular Function	MF Description	Gene Ontology Cellular Component	CC Description	KOG ID	KOG Description
Cluster-53306.184323	3.09328	0.0636702	5.60407	1.42015e-08	5.93489e-06	TRUE	866	1040518508	ANN45953.1	882	5.7e-92	byssal HSP-like protein 1 [Mytilus coruscus]	562745690	KF626379.1	59	1.03389e-19	Ichthyophthirius multifiliis hsp70 mRNA, complete cds	--	--	--	--	Q16956	846	1.9e-89	Endoplasmic reticulum chaperone BiP OS=Aplysia californica OX=6500 PE=1 SV=1	PF00012//PF06723	Hsp70//MreB/Mbl	GO:0032502//GO:0009987//GO:0009653//GO:0000902//GO:0048869//GO:0071840//GO:0048856//GO:0016043//GO:0032989	developmental process//cellular process//anatomical structure morphogenesis//cell morphogenesis//cellular developmental process//cellular component organization or biogenesis//anatomical structure development//cellular component organization//cellular component morphogenesis	GO:0035639//GO:0008144//GO:0036094//GO:0032553//GO:0005488//GO:1901363//GO:1901265//GO:0043168//GO:0030554//GO:0097367//GO:0000166//GO:0043167//GO:0032559//GO:0097159//GO:0032555//GO:0017076//GO:0005524	purine ribonucleoside triphosphate binding//drug binding//small molecule binding//ribonucleotide binding//binding//heterocyclic compound binding//nucleoside phosphate binding//anion binding//adenyl nucleotide binding//carbohydrate derivative binding//nucleotide binding//ion binding//adenyl ribonucleotide binding//organic cyclic compound binding//purine ribonucleotide binding//purine nucleotide bi…	--	--	KOG0100	Molecular chaperones GRP78/BiP/KAR2, HSP70 superfamily
Cluster-53306.107812	38.9031	0.454869	6.41808	2.04066e-05	0.00168717	TRUE	1326	1168914345	XP_020500018.1	681	1.8e-68	histone H3-like centromeric protein CSE4 [Labrus bergylta]	693267609	KM042112.1	411	0	Mytilus edulis isolate MET012.C21_J08 histone H3.3 (HIST3H3) mRNA, partial cds >gi|693267619|gb|KM042117.1| Mytilus edulis isolate MEE019.C21_O06 histone H3.3 (HIST3H3) mRNA, partial cds >gi|693267623|gb|KM042119.1| Mytilus edulis isolate MET015.C21_F08 histone H3.3 (HIST3H3) mRNA, partial cds	K11253	H3	histone H3	http://www.genome.jp/dbget-bin/www_bget?ko:K11253	Q5E9F8	676	1.5e-69	Histone H3.3 OS=Bos taurus OX=9913 GN=H3F3A PE=1 SV=3	--	--	GO:0007599//GO:0019222//GO:0007596//GO:0048468//GO:0006139//GO:0001503//GO:0031055//GO:1901362//GO:1901360//GO:0048589//GO:0048869//GO:0040029//GO:0045137//GO:0140013//GO:0016458//GO:0048513//GO:0048515//GO:0048518//GO:0048519//GO:0007281//GO:0003006//GO:0007283//GO:0008360//GO:0007286//GO:0040007//GO:0046483//GO:0044703//GO:1901564//GO:0044706//GO:0019538//GO:0009566//GO:0010639//GO:0060322//GO:…	hemostasis//regulation of metabolic process//blood coagulation//cell development//nucleobase-containing compound metabolic process//ossification//chromatin remodeling at centromere//organic cyclic compound biosynthetic process//organic cyclic compound metabolic process//developmental growth//cellular developmental process//regulation of gene expression, epigenetic//development of primary sexual c…	GO:0098770//GO:1901363//GO:0016627//GO:0046872//GO:0001067//GO:0044212//GO:0044877//GO:0003676//GO:0003824//GO:0097159//GO:0000976//GO:0000979//GO:0031490//GO:0031492//GO:0043169//GO:1990837//GO:0043167//GO:0003690//GO:0000977//GO:0008270//GO:0031491//GO:0001012//GO:0001158//GO:0046914//GO:0000980//GO:0046983//GO:0046982//GO:0042393//GO:0016491//GO:0043565//GO:0005515//GO:0003682//GO:0005488//GO:…	FBXO family protein binding//heterocyclic compound binding//oxidoreductase activity, acting on the CH-CH group of donors//metal ion binding//regulatory region nucleic acid binding//transcription regulatory region DNA binding//protein-containing complex binding//nucleic acid binding//catalytic activity//organic cyclic compound binding//transcription regulatory region sequence-specific DNA binding/…	GO:0005783//GO:0031974//GO:0031975//GO:0005789//GO:0044428//GO:0044424//GO:0044425//GO:0044427//GO:0044421//GO:0044422//GO:0044464//GO:0000781//GO:0043229//GO:0043228//GO:0000784//GO:0000786//GO:0000788//GO:0043227//GO:0005654//GO:0012505//GO:0044446//GO:0044444//GO:0044815//GO:0031227//GO:0031224//GO:0005637//GO:0005634//GO:0005635//GO:0042175//GO:0019866//GO:0070062//GO:0005615//GO:0070013//GO:…	endoplasmic reticulum//membrane-enclosed lumen//envelope//endoplasmic reticulum membrane//nuclear part//intracellular part//membrane part//chromosomal part//extracellular region part//organelle part//cell part//chromosome, telomeric region//intracellular organelle//non-membrane-bounded organelle//nuclear chromosome, telomeric region//nucleosome//nuclear nucleosome//membrane-bounded organelle//nuc…	KOG1745	Histones H3 and H4
Cluster-53306.127741	342.42	0.622311	9.10097	1.98486e-20	8.276e-17	TRUE	454	76780606	CAH04106.1	766	8.5e-79	heat shock protein 70 [Mytilus galloprovincialis]	76780609	AJ783713.1	454	0	Mytilus galloprovincialis hsp70-4 gene for heat shock protein 70	--	--	--	--	P41827	677	3.9e-70	Heat shock protein 70 B2 OS=Anopheles albimanus OX=7167 GN=HSP70B2 PE=3 SV=1	PF00012//PF06723	Hsp70 protein//MreB/Mbl protein	GO:0032502//GO:0009987//GO:0009653//GO:0000902//GO:0048869//GO:0071840//GO:0048856//GO:0016043//GO:0032989	developmental process//cellular process//anatomical structure morphogenesis//cell morphogenesis//cellular developmental process//cellular component organization or biogenesis//anatomical structure development//cellular component organization//cellular component morphogenesis	GO:0035639//GO:0008144//GO:0036094//GO:0032553//GO:0005488//GO:1901363//GO:1901265//GO:0043168//GO:0030554//GO:0097367//GO:0000166//GO:0043167//GO:0032559//GO:0097159//GO:0032555//GO:0017076//GO:0005524	purine ribonucleoside triphosphate binding//drug binding//small molecule binding//ribonucleotide binding//binding//heterocyclic compound binding//nucleoside phosphate binding//anion binding//adenyl nucleotide binding//carbohydrate derivative binding//nucleotide binding//ion binding//adenyl ribonucleotide binding//organic cyclic compound binding//purine ribonucleotide binding//purine nucleotide bi…	--	--	KOG0101	Molecular chaperones HSP70/HSC70, HSP70 superfamily
Cluster-53306.77277	32.193	2.84058	3.50323	0.000876021	0.0196498	TRUE	428	62752006	NP_001015785.1	293	5.6e-24	eukaryotic translation elongation factor 2, gene 2 [Xenopus tropicalis] >gi|58476387|gb|AAH89730.1| MGC108369 protein [Xenopus tropicalis] >gi|1270537807|gb|ATO96311.1| hypothetical protein, partial [synthetic construct]	1133482680	XM_003390550.3	62	1.0539e-21	PREDICTED: Amphimedon queenslandica elongation factor 2-like (LOC100641272), partial mRNA	K03234	EEF2	elongation factor 2	http://www.genome.jp/dbget-bin/www_bget?ko:K03234	Q90705	292	1.6e-25	Elongation factor 2 OS=Gallus gallus OX=9031 GN=EEF2 PE=1 SV=3	PF00679	Elongation factor G C-terminus	GO:0080090//GO:0019222//GO:0010604//GO:0010608//GO:0043043//GO:0010467//GO:0048513//GO:0048518//GO:0060255//GO:1901564//GO:1901566//GO:0019538//GO:0002376//GO:0009893//GO:0009891//GO:0006807//GO:1901576//GO:0044260//GO:0065007//GO:0045727//GO:0009889//GO:0050794//GO:0008152//GO:0030097//GO:0044271//GO:0010557//GO:0010556//GO:0048869//GO:0034250//GO:0030154//GO:0044249//GO:0034641//GO:0034645//GO:…	regulation of primary metabolic process//regulation of metabolic process//positive regulation of macromolecule metabolic process//posttranscriptional regulation of gene expression//peptide biosynthetic process//gene expression//animal organ development//positive regulation of biological process//regulation of macromolecule metabolic process//organonitrogen compound metabolic process//organonitrog…	GO:1901363//GO:0000166//GO:0003924//GO:0019901//GO:0019900//GO:0016818//GO:0016817//GO:0097367//GO:0005488//GO:0003676//GO:1901265//GO:0032549//GO:0017076//GO:0005525//GO:0003824//GO:0097159//GO:0019001//GO:0032555//GO:0003746//GO:0032550//GO:0032553//GO:0035639//GO:0019899//GO:0043168//GO:0043167//GO:0032561//GO:0016787//GO:0003723//GO:0005515//GO:0001883//GO:0001882//GO:0016462//GO:0008135//GO:…	heterocyclic compound binding//nucleotide binding//GTPase activity//protein kinase binding//kinase binding//hydrolase activity, acting on acid anhydrides, in phosphorus-containing anhydrides//hydrolase activity, acting on acid anhydrides//carbohydrate derivative binding//binding//nucleic acid binding//nucleoside phosphate binding//ribonucleoside binding//purine nucleotide binding//GTP binding//ca…	GO:0016020//GO:0043230//GO:0043231//GO:0044424//GO:0044421//GO:0044464//GO:0043229//GO:0005622//GO:0043227//GO:0043226//GO:0005737//GO:0031982//GO:0005844//GO:0005634//GO:1990904//GO:0005623//GO:0016234//GO:0016235//GO:0071944//GO:0005615//GO:0005886//GO:1903561//GO:0070062//GO:0032991//GO:0005576	membrane//extracellular organelle//intracellular membrane-bounded organelle//intracellular part//extracellular region part//cell part//intracellular organelle//intracellular//membrane-bounded organelle//organelle//cytoplasm//vesicle//polysome//nucleus//ribonucleoprotein complex//cell//inclusion body//aggresome//cell periphery//extracellular space//plasma membrane//extracellular vesicle//extracell…	KOG0469	Elongation factor 2
Cluster-53306.49939	0.906062	0.0598679	3.92609	0.000463004	0.0133182	TRUE	921	1040518508	ANN45953.1	959	7.2e-101	byssal HSP-like protein 1 [Mytilus coruscus]	62199303	AY967673.1	104	1.06401e-44	Schmidtea mediterranea clone NBE.7.04G mRNA sequence	K09490	HSPA5, BIP	heat shock 70kDa protein 5	http://www.genome.jp/dbget-bin/www_bget?ko:K09490	P29844	931	2.8e-99	Endoplasmic reticulum chaperone BiP OS=Drosophila melanogaster OX=7227 GN=Hsc70-3 PE=1 SV=2	PF00012//PF06723	Hsp70 protein//MreB/Mbl protein	GO:0032502//GO:0009987//GO:0009653//GO:0000902//GO:0048869//GO:0071840//GO:0048856//GO:0016043//GO:0032989	developmental process//cellular process//anatomical structure morphogenesis//cell morphogenesis//cellular developmental process//cellular component organization or biogenesis//anatomical structure development//cellular component organization//cellular component morphogenesis	GO:0035639//GO:0008144//GO:0036094//GO:0032553//GO:0005488//GO:1901363//GO:1901265//GO:0043168//GO:0030554//GO:0097367//GO:0000166//GO:0043167//GO:0032559//GO:0097159//GO:0032555//GO:0017076//GO:0005524	purine ribonucleoside triphosphate binding//drug binding//small molecule binding//ribonucleotide binding//binding//heterocyclic compound binding//nucleoside phosphate binding//anion binding//adenyl nucleotide binding//carbohydrate derivative binding//nucleotide binding//ion binding//adenyl ribonucleotide binding//organic cyclic compound binding//purine ribonucleotide binding//purine nucleotide bi…	--	--	KOG0100	Molecular chaperones GRP78/BiP/KAR2, HSP70 superfamily
Cluster-53306.100093	14.5656	0.160286	6.50676	2.49545e-08	9.28685e-06	TRUE	344	76780608	CAH04107.1	533	6.7e-52	heat shock protein 70 [Mytilus galloprovincialis]	558492313	KF720584.1	138	4.68271e-64	Terua arcuatilis voucher MNHN-IM-2007-43340 heat shock protein 70 (HSP70) gene, partial cds	--	--	--	--	Q9GSU7	502	5.8e-50	Major heat shock 70 kDa protein Ab OS=Drosophila simulans OX=7240 GN=Hsp70Ab PE=3 SV=2	PF00012//PF06723	Hsp70//MreB/Mbl	GO:0032502//GO:0009987//GO:0009653//GO:0000902//GO:0048869//GO:0071840//GO:0048856//GO:0016043//GO:0032989	developmental process//cellular process//anatomical structure morphogenesis//cell morphogenesis//cellular developmental process//cellular component organization or biogenesis//anatomical structure development//cellular component organization//cellular component morphogenesis	GO:0035639//GO:0008144//GO:0036094//GO:0032553//GO:0005488//GO:1901363//GO:1901265//GO:0043168//GO:0030554//GO:0097367//GO:0000166//GO:0043167//GO:0032559//GO:0097159//GO:0032555//GO:0017076//GO:0005524	purine ribonucleoside triphosphate binding//drug binding//small molecule binding//ribonucleotide binding//binding//heterocyclic compound binding//nucleoside phosphate binding//anion binding//adenyl nucleotide binding//carbohydrate derivative binding//nucleotide binding//ion binding//adenyl ribonucleotide binding//organic cyclic compound binding//purine ribonucleotide binding//purine nucleotide bi…	--	--	KOG0101	Molecular chaperones HSP70/HSC70, HSP70 superfamily
Cluster-53306.186039	18.4069	0.0816864	7.8174	1.70507e-11	1.69089e-08	TRUE	675	1022777923	KZS21417.1	959	5.3e-101	HEAT shock 70 kDa protein cognate 4 [Daphnia magna]	765556652	KM114874.1	171	4.3792e-82	Acanthogobius hasta 78 kDa glucose-regulated protein (GRP78) mRNA, partial cds	K09490	HSPA5, BIP	heat shock 70kDa protein 5	http://www.genome.jp/dbget-bin/www_bget?ko:K09490	Q90593	947	2.9e-101	Endoplasmic reticulum chaperone BiP OS=Gallus gallus OX=9031 GN=HSPA5 PE=1 SV=1	PF00012//PF06723	Hsp70//MreB/Mbl	GO:0032502//GO:0009987//GO:0009653//GO:0000902//GO:0048869//GO:0071840//GO:0048856//GO:0016043//GO:0032989	developmental process//cellular process//anatomical structure morphogenesis//cell morphogenesis//cellular developmental process//cellular component organization or biogenesis//anatomical structure development//cellular component organization//cellular component morphogenesis	GO:0035639//GO:0008144//GO:0036094//GO:0032553//GO:0005488//GO:1901363//GO:1901265//GO:0043168//GO:0030554//GO:0097367//GO:0000166//GO:0043167//GO:0032559//GO:0097159//GO:0032555//GO:0017076//GO:0005524	purine ribonucleoside triphosphate binding//drug binding//small molecule binding//ribonucleotide binding//binding//heterocyclic compound binding//nucleoside phosphate binding//anion binding//adenyl nucleotide binding//carbohydrate derivative binding//nucleotide binding//ion binding//adenyl ribonucleotide binding//organic cyclic compound binding//purine ribonucleotide binding//purine nucleotide bi…	--	--	KOG0100	Molecular chaperones GRP78/BiP/KAR2, HSP70 superfamily
Cluster-53306.131512	0.63347	0.0283196	4.48442	6.82289e-05	0.00386033	TRUE	1947	1040518508	ANN45953.1	1907	1.8e-210	byssal HSP-like protein 1 [Mytilus coruscus]	1040518507	KX268639.1	438	0	Mytilus coruscus byssal HSP-like protein 1 mRNA, complete cds	K09490	HSPA5, BIP	heat shock 70kDa protein 5	http://www.genome.jp/dbget-bin/www_bget?ko:K09490	Q90593	1843	1e-204	Endoplasmic reticulum chaperone BiP OS=Gallus gallus OX=9031 GN=HSPA5 PE=1 SV=1	PF00012//PF06723	Hsp70 protein//MreB/Mbl protein	GO:0032502//GO:0009987//GO:0009653//GO:0000902//GO:0048869//GO:0071840//GO:0048856//GO:0016043//GO:0032989	developmental process//cellular process//anatomical structure morphogenesis//cell morphogenesis//cellular developmental process//cellular component organization or biogenesis//anatomical structure development//cellular component organization//cellular component morphogenesis	GO:0035639//GO:0008144//GO:0036094//GO:0032553//GO:0005488//GO:1901363//GO:1901265//GO:0043168//GO:0030554//GO:0097367//GO:0000166//GO:0043167//GO:0032559//GO:0097159//GO:0032555//GO:0017076//GO:0005524	purine ribonucleoside triphosphate binding//drug binding//small molecule binding//ribonucleotide binding//binding//heterocyclic compound binding//nucleoside phosphate binding//anion binding//adenyl nucleotide binding//carbohydrate derivative binding//nucleotide binding//ion binding//adenyl ribonucleotide binding//organic cyclic compound binding//purine ribonucleotide binding//purine nucleotide bi…	--	--	KOG0100	Molecular chaperones GRP78/BiP/KAR2, HSP70 superfamily
Cluster-53306.121137	750.146	137.803	2.44454	3.78896e-10	2.58411e-07	TRUE	323	1020547687	XP_016108981.1	537	2.2e-52	PREDICTED: polyubiquitin-C isoform X1 [Sinocyclocheilus grahami]	164510091	AM087937.1	275	3.03496e-140	Mytilus edulis mitochondrial partial ub gene for ubiquitin	--	--	--	--	P0CG68	537	4.7e-54	Polyubiquitin-C OS=Sus scrofa OX=9823 GN=UBC PE=2 SV=1	--	--	GO:0051716//GO:0006301//GO:0072422//GO:0000165//GO:0075733//GO:0006283//GO:0006281//GO:0060548//GO:0061013//GO:0006289//GO:0046483//GO:0042325//GO:0042327//GO:0019538//GO:0000717//GO:0070987//GO:0009894//GO:0009892//GO:0009893//GO:0009890//GO:0009891//GO:0090263//GO:0051254//GO:0030177//GO:0071902//GO:0035556//GO:0071900//GO:0072331//GO:0050789//GO:0051347//GO:0071560//GO:0010646//GO:0002684//GO:…	cellular response to stimulus//postreplication repair//signal transduction involved in DNA damage checkpoint//MAPK cascade//intracellular transport of virus//transcription-coupled nucleotide-excision repair//DNA repair//negative regulation of cell death//regulation of mRNA catabolic process//nucleotide-excision repair//heterocycle metabolic process//regulation of phosphorylation//positive regulat…	GO:0005488//GO:0019899//GO:0002020//GO:0005515	binding//enzyme binding//protease binding//protein binding	GO:0043209//GO:0044428//GO:0044424//GO:0044421//GO:0044422//GO:0005654//GO:0005773//GO:0010008//GO:0044464//GO:0071944//GO:0070062//GO:0005615//GO:0005764//GO:0005765//GO:0005768//GO:0016020//GO:0098588//GO:0043230//GO:0043231//GO:0043233//GO:0005829//GO:0044433//GO:0044437//GO:0098852//GO:0030666//GO:0031090//GO:0070013//GO:0031974//GO:0005774//GO:0043229//GO:0005622//GO:0043227//GO:0043226//GO:…	myelin sheath//nuclear part//intracellular part//extracellular region part//organelle part//nucleoplasm//vacuole//endosome membrane//cell part//cell periphery//extracellular exosome//extracellular space//lysosome//lysosomal membrane//endosome//membrane//bounding membrane of organelle//extracellular organelle//intracellular membrane-bounded organelle//organelle lumen//cytosol//cytoplasmic vesicle …	KOG0001	Ubiquitin and ubiquitin-like proteins
Cluster-53306.105307	70.5848	0.118833	9.21579	7.19856e-18	2.03178e-14	TRUE	464	76780606	CAH04106.1	721	1.4e-73	heat shock protein 70 [Mytilus galloprovincialis]	76780605	AJ783711.1	239	4.64529e-120	Mytilus galloprovincialis hsp70-2 gene for heat shock protein 70	--	--	--	--	P41827	661	2.8e-68	Heat shock protein 70 B2 OS=Anopheles albimanus OX=7167 GN=HSP70B2 PE=3 SV=1	PF00012//PF06723	Hsp70 protein//MreB/Mbl protein	GO:0032502//GO:0009987//GO:0000902//GO:0048869//GO:0048856//GO:0016043//GO:0032989//GO:0009653//GO:0071840	developmental process//cellular process//cell morphogenesis//cellular developmental process//anatomical structure development//cellular component organization//cellular component morphogenesis//anatomical structure morphogenesis//cellular component organization or biogenesis	--	--	--	--	KOG0101	Molecular chaperones HSP70/HSC70, HSP70 superfamily
Cluster-53306.191425	10.8081	0.19628	5.77842	7.30588e-10	4.59022e-07	TRUE	1106	1040518508	ANN45953.1	1633	6e-179	byssal HSP-like protein 1 [Mytilus coruscus]	1207920199	XM_021493340.1	293	1.10861e-149	PREDICTED: Mizuhopecten yessoensis 78 kDa glucose-regulated protein-like (LOC110447563), mRNA	K09490	HSPA5, BIP	heat shock 70kDa protein 5	http://www.genome.jp/dbget-bin/www_bget?ko:K09490	Q16956	1616	1.2e-178	Endoplasmic reticulum chaperone BiP OS=Aplysia californica OX=6500 PE=1 SV=1	PF00012//PF06723	Hsp70//MreB/Mbl	GO:0048856//GO:0009653//GO:0071840//GO:0000902//GO:0048869//GO:0016043//GO:0032502//GO:0009987//GO:0032989	anatomical structure development//anatomical structure morphogenesis//cellular component organization or biogenesis//cell morphogenesis//cellular developmental process//cellular component organization//developmental process//cellular process//cellular component morphogenesis	GO:0035639//GO:0008144//GO:0005488//GO:1901363//GO:1901265//GO:0017076//GO:0005524//GO:0043168//GO:0000166//GO:0036094//GO:0097367//GO:0097159//GO:0030554//GO:0043167//GO:0032559//GO:0032555//GO:0032553	purine ribonucleoside triphosphate binding//drug binding//binding//heterocyclic compound binding//nucleoside phosphate binding//purine nucleotide binding//ATP binding//anion binding//nucleotide binding//small molecule binding//carbohydrate derivative binding//organic cyclic compound binding//adenyl nucleotide binding//ion binding//adenyl ribonucleotide binding//purine ribonucleotide binding//ribo…	GO:0005783//GO:0005788//GO:0043229//GO:0043227//GO:0005737//GO:0043226//GO:0044432//GO:0005622//GO:0044422//GO:0044424//GO:0031974//GO:0043231//GO:0043233//GO:0044464//GO:0005623//GO:0044446//GO:0070013//GO:0044444//GO:0012505	endoplasmic reticulum//endoplasmic reticulum lumen//intracellular organelle//membrane-bounded organelle//cytoplasm//organelle//endoplasmic reticulum part//intracellular//organelle part//intracellular part//membrane-enclosed lumen//intracellular membrane-bounded organelle//organelle lumen//cell part//cell//intracellular organelle part//intracellular organelle lumen//cytoplasmic part//endomembrane …	KOG0100	Molecular chaperones GRP78/BiP/KAR2, HSP70 superfamily
Cluster-53306.105308	28.6703	0.119347	7.90924	1.46615e-07	4.04482e-05	TRUE	462	76780610	CAH04108.1	728	2.2e-74	heat shock protein 70 [Mytilus galloprovincialis]	76780609	AJ783713.1	232	3.59971e-116	Mytilus galloprovincialis hsp70-4 gene for heat shock protein 70	--	--	--	--	Q9GSU7	659	4.8e-68	Major heat shock 70 kDa protein Ab OS=Drosophila simulans OX=7240 GN=Hsp70Ab PE=3 SV=2	PF00012//PF06723	Hsp70 protein//MreB/Mbl protein	GO:0032502//GO:0009987//GO:0009653//GO:0000902//GO:0048869//GO:0071840//GO:0048856//GO:0016043//GO:0032989	developmental process//cellular process//anatomical structure morphogenesis//cell morphogenesis//cellular developmental process//cellular component organization or biogenesis//anatomical structure development//cellular component organization//cellular component morphogenesis	GO:0035639//GO:0008144//GO:0036094//GO:0032553//GO:0005488//GO:1901363//GO:1901265//GO:0043168//GO:0030554//GO:0097367//GO:0000166//GO:0043167//GO:0032559//GO:0097159//GO:0032555//GO:0017076//GO:0005524	purine ribonucleoside triphosphate binding//drug binding//small molecule binding//ribonucleotide binding//binding//heterocyclic compound binding//nucleoside phosphate binding//anion binding//adenyl nucleotide binding//carbohydrate derivative binding//nucleotide binding//ion binding//adenyl ribonucleotide binding//organic cyclic compound binding//purine ribonucleotide binding//purine nucleotide bi…	--	--	KOG0101	Molecular chaperones HSP70/HSC70, HSP70 superfamily
Cluster-53306.191426	17.5071	0.351762	5.63444	2.12975e-08	8.1742e-06	TRUE	1107	1040518508	ANN45953.1	1486	6.7e-162	byssal HSP-like protein 1 [Mytilus coruscus]	1207920199	XM_021493340.1	282	1.44561e-143	PREDICTED: Mizuhopecten yessoensis 78 kDa glucose-regulated protein-like (LOC110447563), mRNA	K09490	HSPA5, BIP	heat shock 70kDa protein 5	http://www.genome.jp/dbget-bin/www_bget?ko:K09490	Q16956	1472	6.2e-162	Endoplasmic reticulum chaperone BiP OS=Aplysia californica OX=6500 PE=1 SV=1	PF00012//PF06723	Hsp70//MreB/Mbl	GO:0048856//GO:0009653//GO:0071840//GO:0000902//GO:0048869//GO:0016043//GO:0032502//GO:0009987//GO:0032989	anatomical structure development//anatomical structure morphogenesis//cellular component organization or biogenesis//cell morphogenesis//cellular developmental process//cellular component organization//developmental process//cellular process//cellular component morphogenesis	GO:0035639//GO:0008144//GO:0005488//GO:1901363//GO:1901265//GO:0017076//GO:0005524//GO:0043168//GO:0000166//GO:0036094//GO:0097367//GO:0097159//GO:0030554//GO:0043167//GO:0032559//GO:0032555//GO:0032553	purine ribonucleoside triphosphate binding//drug binding//binding//heterocyclic compound binding//nucleoside phosphate binding//purine nucleotide binding//ATP binding//anion binding//nucleotide binding//small molecule binding//carbohydrate derivative binding//organic cyclic compound binding//adenyl nucleotide binding//ion binding//adenyl ribonucleotide binding//purine ribonucleotide binding//ribo…	GO:0005783//GO:0005788//GO:0043229//GO:0043227//GO:0005737//GO:0043226//GO:0044432//GO:0005622//GO:0044422//GO:0044424//GO:0031974//GO:0043231//GO:0043233//GO:0044464//GO:0005623//GO:0044446//GO:0070013//GO:0044444//GO:0012505	endoplasmic reticulum//endoplasmic reticulum lumen//intracellular organelle//membrane-bounded organelle//cytoplasm//organelle//endoplasmic reticulum part//intracellular//organelle part//intracellular part//membrane-enclosed lumen//intracellular membrane-bounded organelle//organelle lumen//cell part//cell//intracellular organelle part//intracellular organelle lumen//cytoplasmic part//endomembrane …	KOG0100	Molecular chaperones GRP78/BiP/KAR2, HSP70 superfamily
Cluster-53306.96531	3.99853	0.0277635	7.17082	2.45595e-09	1.33701e-06	TRUE	1986	1040518508	ANN45953.1	1855	2e-204	byssal HSP-like protein 1 [Mytilus coruscus]	1040518507	KX268639.1	409	0	Mytilus coruscus byssal HSP-like protein 1 mRNA, complete cds	--	--	--	--	Q90593	1776	6.2e-197	Endoplasmic reticulum chaperone BiP OS=Gallus gallus OX=9031 GN=HSPA5 PE=1 SV=1	PF00012//PF06723	Hsp70//MreB/Mbl	GO:0032502//GO:0009987//GO:0009653//GO:0000902//GO:0048869//GO:0071840//GO:0048856//GO:0016043//GO:0032989	developmental process//cellular process//anatomical structure morphogenesis//cell morphogenesis//cellular developmental process//cellular component organization or biogenesis//anatomical structure development//cellular component organization//cellular component morphogenesis	GO:0035639//GO:0008144//GO:0036094//GO:0032553//GO:0005488//GO:1901363//GO:1901265//GO:0043168//GO:0030554//GO:0097367//GO:0000166//GO:0043167//GO:0032559//GO:0097159//GO:0032555//GO:0017076//GO:0005524	purine ribonucleoside triphosphate binding//drug binding//small molecule binding//ribonucleotide binding//binding//heterocyclic compound binding//nucleoside phosphate binding//anion binding//adenyl nucleotide binding//carbohydrate derivative binding//nucleotide binding//ion binding//adenyl ribonucleotide binding//organic cyclic compound binding//purine ribonucleotide binding//purine nucleotide bi…	--	--	KOG0100	Molecular chaperones GRP78/BiP/KAR2, HSP70 superfamily
Cluster-53306.96954	25.7627	5.07836	2.34305	3.56803e-05	0.00247203	TRUE	1583	1207950423	XP_021365195.1	1039	6.5e-110	tribbles homolog 2-like [Mizuhopecten yessoensis] >gi|1205894570|gb|OWF44684.1| Tribbles-like 2 [Mizuhopecten yessoensis]	--	--	--	--	--	--	--	--	--	Q96RU8	803	3.3e-84	Tribbles homolog 1 OS=Homo sapiens OX=9606 GN=TRIB1 PE=1 SV=2	--	--	GO:0051348//GO:0019220//GO:0080090//GO:0019222//GO:0048583//GO:0007165//GO:0032436//GO:0023014//GO:0051716//GO:0010605//GO:0010604//GO:0043207//GO:0009966//GO:0048869//GO:0009617//GO:0000165//GO:0030852//GO:0048513//GO:0044092//GO:0048518//GO:0048519//GO:0060255//GO:0045859//GO:1903708//GO:0030162//GO:0030163//GO:1901564//GO:1903706//GO:0010033//GO:0051704//GO:0042325//GO:0042326//GO:0009607//GO:…	negative regulation of transferase activity//regulation of phosphate metabolic process//regulation of primary metabolic process//regulation of metabolic process//regulation of response to stimulus//signal transduction//positive regulation of proteasomal ubiquitin-dependent protein catabolic process//signal transduction by protein phosphorylation//cellular response to stimulus//negative regulation…	GO:0098772//GO:1901363//GO:0000166//GO:0016740//GO:0019901//GO:0019900//GO:0097367//GO:0005488//GO:1901265//GO:0017076//GO:0005524//GO:0016301//GO:0003824//GO:0016773//GO:0016772//GO:0032559//GO:0032555//GO:0032553//GO:0035639//GO:0019899//GO:0008144//GO:0043168//GO:0043167//GO:0030554//GO:0005515//GO:0097159//GO:0031434//GO:0004672//GO:0030234//GO:0140096//GO:0036094	molecular function regulator//heterocyclic compound binding//nucleotide binding//transferase activity//protein kinase binding//kinase binding//carbohydrate derivative binding//binding//nucleoside phosphate binding//purine nucleotide binding//ATP binding//kinase activity//catalytic activity//phosphotransferase activity, alcohol group as acceptor//transferase activity, transferring phosphorus-conta…	GO:0043231//GO:0044424//GO:0043229//GO:0043227//GO:0005634//GO:0044464//GO:0005623//GO:0005622//GO:0043226	intracellular membrane-bounded organelle//intracellular part//intracellular organelle//membrane-bounded organelle//nucleus//cell part//cell//intracellular//organelle	KOG0583	Serine/threonine protein kinase
Cluster-53306.127770
Cluster-53306.127773
Cluster-103924.0
Cluster-53306.127755
Cluster-53306.104043
Cluster-53306.96188
Cluster-53306.129646
Cluster-53306.47766
Cluster-53306.105310

## Sheet: cellular nitrogen compound meta
33°C vs control
Gene	C.value	A.value	log2foldchange	pvalue	padjust	significance	Gene Length	NR GI	NR ID	NR Score	NR Evalue	NR Description	NT GI	NT ID	NT Score	NT Evalue	NT Description	KO ID	KO Name	KO Description	Http Link	Swissprot ID	Swissprot Score	Swissprot Evalue	Swissprot Description	PFAM ID	PFAM description	Gene Ontology Biological Pathway	BP Description	Gene Ontology Molecular Function	MF Description	Gene Ontology Cellular Component	CC Description	KOG ID	KOG Description
Cluster-53306.77277	32.193	2.84058	3.50323	0.000876021	0.0196498	TRUE	428	62752006	NP_001015785.1	293	5.6e-24	eukaryotic translation elongation factor 2, gene 2 [Xenopus tropicalis] >gi|58476387|gb|AAH89730.1| MGC108369 protein [Xenopus tropicalis] >gi|1270537807|gb|ATO96311.1| hypothetical protein, partial [synthetic construct]	1133482680	XM_003390550.3	62	1.0539e-21	PREDICTED: Amphimedon queenslandica elongation factor 2-like (LOC100641272), partial mRNA	K03234	EEF2	elongation factor 2	http://www.genome.jp/dbget-bin/www_bget?ko:K03234	Q90705	292	1.6e-25	Elongation factor 2 OS=Gallus gallus OX=9031 GN=EEF2 PE=1 SV=3	PF00679	Elongation factor G C-terminus	GO:0080090//GO:0019222//GO:0010604//GO:0010608//GO:0043043//GO:0010467//GO:0048513//GO:0048518//GO:0060255//GO:1901564//GO:1901566//GO:0019538//GO:0002376//GO:0009893//GO:0009891//GO:0006807//GO:1901576//GO:0044260//GO:0065007//GO:0045727//GO:0009889//GO:0050794//GO:0008152//GO:0030097//GO:0044271//GO:0010557//GO:0010556//GO:0048869//GO:0034250//GO:0030154//GO:0044249//GO:0034641//GO:0034645//GO:…	regulation of primary metabolic process//regulation of metabolic process//positive regulation of macromolecule metabolic process//posttranscriptional regulation of gene expression//peptide biosynthetic process//gene expression//animal organ development//positive regulation of biological process//regulation of macromolecule metabolic process//organonitrogen compound metabolic process//organonitrog…	GO:1901363//GO:0000166//GO:0003924//GO:0019901//GO:0019900//GO:0016818//GO:0016817//GO:0097367//GO:0005488//GO:0003676//GO:1901265//GO:0032549//GO:0017076//GO:0005525//GO:0003824//GO:0097159//GO:0019001//GO:0032555//GO:0003746//GO:0032550//GO:0032553//GO:0035639//GO:0019899//GO:0043168//GO:0043167//GO:0032561//GO:0016787//GO:0003723//GO:0005515//GO:0001883//GO:0001882//GO:0016462//GO:0008135//GO:…	heterocyclic compound binding//nucleotide binding//GTPase activity//protein kinase binding//kinase binding//hydrolase activity, acting on acid anhydrides, in phosphorus-containing anhydrides//hydrolase activity, acting on acid anhydrides//carbohydrate derivative binding//binding//nucleic acid binding//nucleoside phosphate binding//ribonucleoside binding//purine nucleotide binding//GTP binding//ca…	GO:0016020//GO:0043230//GO:0043231//GO:0044424//GO:0044421//GO:0044464//GO:0043229//GO:0005622//GO:0043227//GO:0043226//GO:0005737//GO:0031982//GO:0005844//GO:0005634//GO:1990904//GO:0005623//GO:0016234//GO:0016235//GO:0071944//GO:0005615//GO:0005886//GO:1903561//GO:0070062//GO:0032991//GO:0005576	membrane//extracellular organelle//intracellular membrane-bounded organelle//intracellular part//extracellular region part//cell part//intracellular organelle//intracellular//membrane-bounded organelle//organelle//cytoplasm//vesicle//polysome//nucleus//ribonucleoprotein complex//cell//inclusion body//aggresome//cell periphery//extracellular space//plasma membrane//extracellular vesicle//extracell…	KOG0469	Elongation factor 2
Cluster-102574.0	1.29019	0.0902428	3.84571	0.00146159	0.0266757	TRUE	611	1139844858	XP_019919189.1	570	6.1e-56	PREDICTED: homeobox protein 4-like [Crassostrea gigas]	--	--	--	--	--	K09355	PBX1	pre-B-cell leukemia transcription factor 1	http://www.genome.jp/dbget-bin/www_bget?ko:K09355	P40424	169	4.2e-11	Pre-B-cell leukemia transcription factor 1 OS=Homo sapiens OX=9606 GN=PBX1 PE=1 SV=1	PF05920//PF00046	Homeobox KN domain//Homeodomain	GO:0032774//GO:0019222//GO:0031326//GO:0031323//GO:0090304//GO:0044249//GO:0034641//GO:0006807//GO:0034645//GO:1901362//GO:0050789//GO:0097659//GO:0080090//GO:0006139//GO:0044260//GO:2000112//GO:0071704//GO:0010467//GO:0065007//GO:1901360//GO:0010468//GO:0018130//GO:1901576//GO:0019219//GO:0006725//GO:0009987//GO:0009889//GO:1903506//GO:0050794//GO:0009058//GO:0009059//GO:0051171//GO:0008152//GO:…	RNA biosynthetic process//regulation of metabolic process//regulation of cellular biosynthetic process//regulation of cellular metabolic process//nucleic acid metabolic process//cellular biosynthetic process//cellular nitrogen compound metabolic process//nitrogen compound metabolic process//cellular macromolecule biosynthetic process//organic cyclic compound biosynthetic process//regulation of bi…	GO:0005488//GO:0003677//GO:1901363//GO:0003676//GO:0097159	binding//DNA binding//heterocyclic compound binding//nucleic acid binding//organic cyclic compound binding	--	--	KOG0774	Transcription factor PBX and related HOX domain proteins
Cluster-53306.37334	1.68803	0.211366	2.99729	0.00340843	0.0436489	TRUE	734	1207934535	XP_021356680.1	503	4.3e-48	dCTP pyrophosphatase 1-like isoform X2 [Mizuhopecten yessoensis] >gi|1205900164|gb|OWF48922.1| dCTP pyrophosphatase 1 [Mizuhopecten yessoensis]	1133467730	XM_019998609.1	59	8.69663e-20	PREDICTED: Amphimedon queenslandica dCTP pyrophosphatase 1-like (LOC100641260), transcript variant X2, mRNA	--	--	--	--	Q9QY93	356	1e-32	dCTP pyrophosphatase 1 OS=Mus musculus OX=10090 GN=Dctpp1 PE=1 SV=1	PF03819//PF12643	MazG nucleotide pyrophosphohydrolase domain//MazG-like family	GO:0046434//GO:0009141//GO:0009143//GO:0044248//GO:0044249//GO:0034641//GO:0006807//GO:0044281//GO:0044283//GO:1901362//GO:1901360//GO:1901361//GO:0006139//GO:1901575//GO:0071704//GO:0018130//GO:1901576//GO:0019439//GO:0009987//GO:0006725//GO:0046700//GO:0009058//GO:0008152//GO:0019438//GO:0034655//GO:0009056//GO:0055086//GO:0046483//GO:0044238//GO:0044271//GO:0044270//GO:0044237//GO:0006796//GO:…	organophosphate catabolic process//nucleoside triphosphate metabolic process//nucleoside triphosphate catabolic process//cellular catabolic process//cellular biosynthetic process//cellular nitrogen compound metabolic process//nitrogen compound metabolic process//small molecule metabolic process//small molecule biosynthetic process//organic cyclic compound biosynthetic process//organic cyclic comp…	GO:0016787//GO:0003824//GO:0047429//GO:0016818//GO:0016817//GO:0016462	hydrolase activity//catalytic activity//nucleoside-triphosphate diphosphatase activity//hydrolase activity, acting on acid anhydrides, in phosphorus-containing anhydrides//hydrolase activity, acting on acid anhydrides//pyrophosphatase activity	--	--	--	--
Cluster-132028.14	0.510057	0.0311868	4.03238	0.00163841	0.0285621	TRUE	1768	1207950070	XP_021365010.1	916	1.3e-95	transcription elongation factor S-II-like isoform X2 [Mizuhopecten yessoensis]	1197367883	XM_013109083.2	82	3.52917e-32	PREDICTED: Anas platyrhynchos transcription elongation factor A1 (TCEA1), mRNA	--	--	--	--	Q29RL9	760	3.6e-79	Transcription elongation factor A protein 1 OS=Bos taurus OX=9913 GN=TCEA1 PE=2 SV=1	PF07500//PF01096//PF08711	Transcription factor S-II (TFIIS), central domain//Transcription factor S-II (TFIIS)//TFIIS helical bundle-like domain	GO:0032774//GO:0019222//GO:0044249//GO:0034641//GO:0034645//GO:1901362//GO:1901360//GO:0080090//GO:0006139//GO:0060255//GO:0009987//GO:0006725//GO:1903506//GO:2001141//GO:0046483//GO:0051252//GO:0019438//GO:0031326//GO:0031323//GO:0090304//GO:0006807//GO:0043170//GO:0050789//GO:0097659//GO:1901576//GO:0044260//GO:2000112//GO:0071704//GO:0010467//GO:0065007//GO:0010468//GO:0018130//GO:0019219//GO:…	RNA biosynthetic process//regulation of metabolic process//cellular biosynthetic process//cellular nitrogen compound metabolic process//cellular macromolecule biosynthetic process//organic cyclic compound biosynthetic process//organic cyclic compound metabolic process//regulation of primary metabolic process//nucleobase-containing compound metabolic process//regulation of macromolecule metabolic …	GO:0008270//GO:1901363//GO:0043167//GO:0046872//GO:0005488//GO:0003676//GO:0043169//GO:0046914//GO:0097159	zinc ion binding//heterocyclic compound binding//ion binding//metal ion binding//binding//nucleic acid binding//cation binding//transition metal ion binding//organic cyclic compound binding	GO:0005634//GO:0043231//GO:0044464//GO:0005623//GO:0005622//GO:0044424//GO:0043229//GO:0043227//GO:0043226	nucleus//intracellular membrane-bounded organelle//cell part//cell//intracellular//intracellular part//intracellular organelle//membrane-bounded organelle//organelle	KOG1105	Transcription elongation factor TFIIS/Cofactor of enhancer-binding protein Sp1
Cluster-53306.77275	4.01571	0.154459	4.70076	0.00161438	0.0283097	TRUE	1508	1042319970	XP_017307490.1	1621	2e-177	PREDICTED: elongation factor 2 isoform X2 [Ictalurus punctatus]	56360437	CR718072.2	38	8.64793e-08	Tetraodon nigroviridis full-length cDNA	K03234	EEF2	elongation factor 2	http://www.genome.jp/dbget-bin/www_bget?ko:K03234	Q3SYU2	1604	4.2e-177	Elongation factor 2 OS=Bos taurus OX=9913 GN=EEF2 PE=2 SV=3	--	--	GO:0044238//GO:0044237//GO:0044249//GO:0034641//GO:0006807//GO:0034645//GO:1901576//GO:0044260//GO:0043043//GO:0071704//GO:0010467//GO:0043170//GO:0044267//GO:0009987//GO:0009058//GO:0009059//GO:0008152//GO:1901564//GO:0043604//GO:0044271//GO:1901566//GO:0043603//GO:0019538//GO:0006518//GO:0006412	primary metabolic process//cellular metabolic process//cellular biosynthetic process//cellular nitrogen compound metabolic process//nitrogen compound metabolic process//cellular macromolecule biosynthetic process//organic substance biosynthetic process//cellular macromolecule metabolic process//peptide biosynthetic process//organic substance metabolic process//gene expression//macromolecule metab…	GO:0035639//GO:0005488//GO:0043167//GO:1901363//GO:1901265//GO:0001882//GO:0043168//GO:0032561//GO:0000166//GO:0001883//GO:0032549//GO:0017076//GO:0005525//GO:0016787//GO:0003924//GO:0017111//GO:0036094//GO:0003824//GO:0016818//GO:0097367//GO:0097159//GO:0016817//GO:0019001//GO:0032550//GO:0032555//GO:0016462//GO:0032553	purine ribonucleoside triphosphate binding//binding//ion binding//heterocyclic compound binding//nucleoside phosphate binding//nucleoside binding//anion binding//guanyl ribonucleotide binding//nucleotide binding//purine nucleoside binding//ribonucleoside binding//purine nucleotide binding//GTP binding//hydrolase activity//GTPase activity//nucleoside-triphosphatase activity//small molecule binding…	GO:0044464//GO:0005623//GO:0005622	cell part//cell//intracellular	KOG0469	Elongation factor 2
Cluster-53306.77276	326.22	2.51254	7.02098	1.56517e-08	6.4673e-06	TRUE	515	1242823574	XP_022292607.1	620	8.2e-62	elongation factor 2-like [Crassostrea virginica]	56360437	CR718072.2	38	2.82471e-08	Tetraodon nigroviridis full-length cDNA	K03234	EEF2	elongation factor 2	http://www.genome.jp/dbget-bin/www_bget?ko:K03234	Q3SYU2	602	2.2e-61	Elongation factor 2 OS=Bos taurus OX=9913 GN=EEF2 PE=2 SV=3	--	--	GO:0044238//GO:0044249//GO:0034641//GO:0006807//GO:0034645//GO:1901576//GO:0044260//GO:0043043//GO:0071704//GO:0010467//GO:0044267//GO:0009987//GO:0009058//GO:0009059//GO:0008152//GO:1901564//GO:0043604//GO:0044271//GO:1901566//GO:0043603//GO:0019538//GO:0044237//GO:0043170//GO:0006518//GO:0006412	primary metabolic process//cellular biosynthetic process//cellular nitrogen compound metabolic process//nitrogen compound metabolic process//cellular macromolecule biosynthetic process//organic substance biosynthetic process//cellular macromolecule metabolic process//peptide biosynthetic process//organic substance metabolic process//gene expression//cellular protein metabolic process//cellular pr…	GO:1901363//GO:1901265//GO:0000166//GO:0016787//GO:0003924//GO:0017111//GO:0036094//GO:0003824//GO:0016818//GO:0097159//GO:0016817//GO:0016462//GO:0005488	heterocyclic compound binding//nucleoside phosphate binding//nucleotide binding//hydrolase activity//GTPase activity//nucleoside-triphosphatase activity//small molecule binding//catalytic activity//hydrolase activity, acting on acid anhydrides, in phosphorus-containing anhydrides//organic cyclic compound binding//hydrolase activity, acting on acid anhydrides//pyrophosphatase activity//binding	GO:0005623//GO:0005622//GO:0044464	cell//intracellular//cell part	KOG0469	Elongation factor 2
Cluster-140652.2	0.847315	0.0154147	5.78105	5.73325e-06	0.000703128	TRUE	3577	762158212	XP_011417277.1	634	1.4e-62	PREDICTED: protein giant [Crassostrea gigas] >gi|762158214|ref|XP_011417279.1| PREDICTED: protein giant [Crassostrea gigas] >gi|762158216|ref|XP_011417280.1| PREDICTED: protein giant [Crassostrea gigas] >gi|762158218|ref|XP_011417281.1| PREDICTED: protein giant [Crassostrea gigas]	--	--	--	--	--	K09057	HLF	hepatic leukemia factor	http://www.genome.jp/dbget-bin/www_bget?ko:K09057	Q94126	230	2.1e-17	Cell death specification protein 2 OS=Caenorhabditis elegans OX=6239 GN=ces-2 PE=1 SV=1	PF07716	Basic region leucine zipper	GO:0032774//GO:0019222//GO:0031326//GO:0031323//GO:0090304//GO:0044249//GO:0034641//GO:0006807//GO:0034645//GO:1901362//GO:0050789//GO:0097659//GO:0080090//GO:0006139//GO:0044260//GO:2000112//GO:0071704//GO:0010467//GO:0065007//GO:1901360//GO:0060255//GO:0010468//GO:1901576//GO:0019219//GO:0006725//GO:0009987//GO:0009889//GO:1903506//GO:0050794//GO:0009058//GO:0009059//GO:0051171//GO:0008152//GO:…	RNA biosynthetic process//regulation of metabolic process//regulation of cellular biosynthetic process//regulation of cellular metabolic process//nucleic acid metabolic process//cellular biosynthetic process//cellular nitrogen compound metabolic process//nitrogen compound metabolic process//cellular macromolecule biosynthetic process//organic cyclic compound biosynthetic process//regulation of bi…	GO:0140110//GO:0003700	transcription regulator activity//DNA-binding transcription factor activity	--	--	KOG3119	Basic region leucine zipper transcription factor
Cluster-104095.0	0.99041	0.0425122	4.5429	0.000558361	0.0149675	TRUE	1297	1205907254	OWF53868.1	302	1.5e-24	hypothetical protein KP79_PYT24052 [Mizuhopecten yessoensis]	--	--	--	--	--	--	--	--	--	--	--	--	--	PF02229	Transcriptional Coactivator p15 (PC4)	GO:0032774//GO:0019222//GO:0031326//GO:0031323//GO:0090304//GO:0044249//GO:0034641//GO:0006807//GO:0034645//GO:1901362//GO:0050789//GO:0097659//GO:0080090//GO:0006139//GO:0044260//GO:2000112//GO:0071704//GO:0010467//GO:0065007//GO:1901360//GO:0010468//GO:0018130//GO:1901576//GO:0019219//GO:0006725//GO:0009987//GO:0009889//GO:1903506//GO:0050794//GO:0009058//GO:0009059//GO:0051171//GO:0008152//GO:…	RNA biosynthetic process//regulation of metabolic process//regulation of cellular biosynthetic process//regulation of cellular metabolic process//nucleic acid metabolic process//cellular biosynthetic process//cellular nitrogen compound metabolic process//nitrogen compound metabolic process//cellular macromolecule biosynthetic process//organic cyclic compound biosynthetic process//regulation of bi…	GO:0005488//GO:0003677//GO:1901363//GO:0003676//GO:0097159	binding//DNA binding//heterocyclic compound binding//nucleic acid binding//organic cyclic compound binding	--	--	--	--
Cluster-53306.159307	4.29078	0.35511	3.59379	0.000757538	0.0179908	TRUE	1492	1205899837	OWF48685.1	356	9.7e-31	Cell death specification protein 2 [Mizuhopecten yessoensis]	23577037	AK113140.1	1362	0	Ciona intestinalis cDNA, clone:ciad010a08, full insert sequence	--	--	--	--	--	--	--	--	PF07716	Basic region leucine zipper	GO:0032774//GO:0019222//GO:0031326//GO:0031323//GO:0090304//GO:0044249//GO:0034641//GO:0006807//GO:0034645//GO:1901362//GO:0050789//GO:0097659//GO:0080090//GO:0006139//GO:0044260//GO:2000112//GO:0071704//GO:0010467//GO:0065007//GO:1901360//GO:0060255//GO:0010468//GO:1901576//GO:0019219//GO:0006725//GO:0009987//GO:0009889//GO:1903506//GO:0050794//GO:0009058//GO:0009059//GO:0051171//GO:0008152//GO:…	RNA biosynthetic process//regulation of metabolic process//regulation of cellular biosynthetic process//regulation of cellular metabolic process//nucleic acid metabolic process//cellular biosynthetic process//cellular nitrogen compound metabolic process//nitrogen compound metabolic process//cellular macromolecule biosynthetic process//organic cyclic compound biosynthetic process//regulation of bi…	GO:0140110//GO:0003700	transcription regulator activity//DNA-binding transcription factor activity	--	--	--	--
Cluster-53306.132918	8.42341	0.134681	5.96133	4.50541e-05	0.00291353	TRUE	1795	328933188	AEB70965.1	1119	3.9e-119	arginase type I-like protein [Hyriopsis cumingii]	--	--	--	--	--	--	--	--	--	P05089	898	3.6e-95	Arginase-1 OS=Homo sapiens OX=9606 GN=ARG1 PE=1 SV=2	PF00491	Arginase family	GO:0019752//GO:0044249//GO:0034641//GO:0006807//GO:0071941//GO:0009064//GO:0006520//GO:0006525//GO:0071704//GO:1901605//GO:0019627//GO:1901576//GO:0009987//GO:0009058//GO:0008152//GO:0043436//GO:0044271//GO:0043604//GO:0044238//GO:1901564//GO:0006082//GO:1901566//GO:0044237//GO:0043603//GO:0000050//GO:0044281	carboxylic acid metabolic process//cellular biosynthetic process//cellular nitrogen compound metabolic process//nitrogen compound metabolic process//nitrogen cycle metabolic process//glutamine family amino acid metabolic process//cellular amino acid metabolic process//arginine metabolic process//organic substance metabolic process//alpha-amino acid metabolic process//urea metabolic process//organ…	GO:0004053//GO:0005488//GO:0043169//GO:0043167//GO:0046872//GO:0016787//GO:0003824//GO:0016813//GO:0016810	arginase activity//binding//cation binding//ion binding//metal ion binding//hydrolase activity//catalytic activity//hydrolase activity, acting on carbon-nitrogen (but not peptide) bonds, in linear amidines//hydrolase activity, acting on carbon-nitrogen (but not peptide) bonds	--	--	KOG2965	Arginase
Cluster-53306.238364	0.372012	0.0409951	3.18178	0.00361846	0.0452264	TRUE	1345	1139804038	XP_019923334.1	882	8.9e-92	PREDICTED: uncharacterized protein LOC105329630 [Crassostrea gigas]	--	--	--	--	--	--	--	--	--	--	--	--	--	PF18701//PF00665	Family//Integrase	GO:0044238//GO:0009987//GO:0006725//GO:0090304//GO:0034641//GO:0006807//GO:0008152//GO:1901360//GO:0046483//GO:0006139//GO:0044260//GO:0015074//GO:0044237//GO:0043170//GO:0071704//GO:0006259	primary metabolic process//cellular process//cellular aromatic compound metabolic process//nucleic acid metabolic process//cellular nitrogen compound metabolic process//nitrogen compound metabolic process//metabolic process//organic cyclic compound metabolic process//heterocycle metabolic process//nucleobase-containing compound metabolic process//cellular macromolecule metabolic process//DNA inte…	--	--	--	--	--	--
Cluster-53306.145896	0.605418	0.0262189	4.53424	0.000568675	0.0151422	TRUE	2103	1207941149	XP_021360247.1	1644	6.1e-180	glutathione S-transferase C-terminal domain-containing protein-like [Mizuhopecten yessoensis] >gi|1207941151|ref|XP_021360248.1| glutathione S-transferase C-terminal domain-containing protein-like [Mizuhopecten yessoensis] >gi|1207941153|ref|XP_021360250.1| glutathione S-transferase C-terminal domain-containing protein-like [Mizuhopecten yessoensis] >gi|1207941155|ref|XP_021360251.1| glutathione …	676459494	XM_009057071.1	147	3.09859e-68	Lottia gigantea hypothetical protein partial mRNA	--	--	--	--	Q5RL51	698	6.6e-72	Glutathione S-transferase C-terminal domain-containing protein OS=Mus musculus OX=10090 GN=Gstcd PE=2 SV=1	PF05206//PF13679//PF13847//PF05175	Methyltransferase//Methyltransferase//Methyltransferase//Methyltransferase	GO:0016070//GO:0008033//GO:0044238//GO:0009987//GO:0006725//GO:0090304//GO:0034641//GO:0006807//GO:0008152//GO:0034660//GO:1901360//GO:0046483//GO:0034470//GO:0006139//GO:0006399//GO:0010467//GO:0044237//GO:0043170//GO:0071704//GO:0006396	RNA metabolic process//tRNA processing//primary metabolic process//cellular process//cellular aromatic compound metabolic process//nucleic acid metabolic process//cellular nitrogen compound metabolic process//nitrogen compound metabolic process//metabolic process//ncRNA metabolic process//organic cyclic compound metabolic process//heterocycle metabolic process//ncRNA processing//nucleobase-contai…	GO:0003824//GO:0008168//GO:0016740//GO:0016741	catalytic activity//methyltransferase activity//transferase activity//transferase activity, transferring one-carbon groups	--	--	--	--
Cluster-53306.180733	17.8147	0.950743	4.22792	0.0035621	0.0448427	TRUE	959	1160048121	OPL20906.1	695	3.1e-70	cytidine deaminase, partial [Mytilus galloprovincialis]	--	--	--	--	--	K01489	cdd, CDA	cytidine deaminase	http://www.genome.jp/dbget-bin/www_bget?ko:K01489	P56389	445	6.6e-43	Cytidine deaminase OS=Mus musculus OX=10090 GN=Cda PE=1 SV=2	PF00383//PF08211	Cytidine//Cytidine	GO:0044248//GO:0072529//GO:0034641//GO:0006807//GO:0044282//GO:0046135//GO:0046131//GO:1901360//GO:0072527//GO:1901575//GO:0006213//GO:1901565//GO:0046483//GO:0071704//GO:0034656//GO:0046133//GO:0046087//GO:0006139//GO:1901361//GO:0009987//GO:0006725//GO:0046700//GO:0009116//GO:0008152//GO:0034655//GO:0009119//GO:0009056//GO:0055086//GO:0042454//GO:0044238//GO:1901564//GO:0044270//GO:1901136//GO:…	cellular catabolic process//pyrimidine-containing compound catabolic process//cellular nitrogen compound metabolic process//nitrogen compound metabolic process//small molecule catabolic process//pyrimidine nucleoside catabolic process//pyrimidine ribonucleoside metabolic process//organic cyclic compound metabolic process//pyrimidine-containing compound metabolic process//organic substance catabol…	GO:0005488//GO:0043169//GO:0046914//GO:0008270//GO:0016814//GO:0043167//GO:0019239//GO:0016787//GO:0003824//GO:0004126//GO:0046872//GO:0016810	binding//cation binding//transition metal ion binding//zinc ion binding//hydrolase activity, acting on carbon-nitrogen (but not peptide) bonds, in cyclic amidines//ion binding//deaminase activity//hydrolase activity//catalytic activity//cytidine deaminase activity//metal ion binding//hydrolase activity, acting on carbon-nitrogen (but not peptide) bonds	--	--	KOG0833	Cytidine deaminase
Cluster-53306.180732	1.75993	0.177033	3.32673	0.0029508	0.0401743	TRUE	1108	1160048121	OPL20906.1	695	3.5e-70	cytidine deaminase, partial [Mytilus galloprovincialis]	--	--	--	--	--	K01489	cdd, CDA	cytidine deaminase	http://www.genome.jp/dbget-bin/www_bget?ko:K01489	P56389	445	7.6e-43	Cytidine deaminase OS=Mus musculus OX=10090 GN=Cda PE=1 SV=2	PF00383//PF08211	Cytidine//Cytidine	GO:0044248//GO:0072529//GO:0034641//GO:0006807//GO:0044282//GO:0046135//GO:0046131//GO:1901360//GO:0072527//GO:1901575//GO:0006213//GO:1901565//GO:0046483//GO:0071704//GO:0034656//GO:0046133//GO:0046087//GO:0006139//GO:1901361//GO:0009987//GO:0006725//GO:0046700//GO:0009116//GO:0008152//GO:0034655//GO:0009119//GO:0009056//GO:0055086//GO:0042454//GO:0044238//GO:1901564//GO:0044270//GO:1901136//GO:…	cellular catabolic process//pyrimidine-containing compound catabolic process//cellular nitrogen compound metabolic process//nitrogen compound metabolic process//small molecule catabolic process//pyrimidine nucleoside catabolic process//pyrimidine ribonucleoside metabolic process//organic cyclic compound metabolic process//pyrimidine-containing compound metabolic process//organic substance catabol…	GO:0005488//GO:0043169//GO:0046914//GO:0008270//GO:0016814//GO:0043167//GO:0019239//GO:0016787//GO:0003824//GO:0004126//GO:0046872//GO:0016810	binding//cation binding//transition metal ion binding//zinc ion binding//hydrolase activity, acting on carbon-nitrogen (but not peptide) bonds, in cyclic amidines//ion binding//deaminase activity//hydrolase activity//catalytic activity//cytidine deaminase activity//metal ion binding//hydrolase activity, acting on carbon-nitrogen (but not peptide) bonds	--	--	KOG0833	Cytidine deaminase
Cluster-53306.179796
Cluster-53306.111460
Cluster-53306.93648
Cluster-53306.142786
Cluster-53306.231742
Cluster-53306.47590
Cluster-53306.47591
Cluster-114675.0
Cluster-53306.138764
Cluster-126378.15
Cluster-53306.215842
Cluster-81587.0
Cluster-53306.19889
Cluster-53306.161860
Cluster-63212.3
Cluster-53306.158400
Cluster-53306.158402
Cluster-126378.7
Cluster-53306.166841
Cluster-126378.1
Cluster-53306.133593
Cluster-53306.77273
Cluster-53306.80658
Cluster-90714.3
Cluster-53306.107812
Cluster-53306.181901
Cluster-53306.141103
Cluster-53306.82655
Cluster-100767.0
Cluster-53306.49915
Cluster-53306.145564
Cluster-82199.0
Cluster-76911.0
Cluster-53306.3272
Cluster-53306.187089
Cluster-53306.96496
Cluster-53306.97731
Cluster-53306.187087
Cluster-53306.51708
Cluster-95948.0
Cluster-53306.158398
Cluster-53306.80574
Cluster-53306.123615
Cluster-53306.138243
Cluster-53306.80661
Cluster-80616.0
Cluster-117414.0
Cluster-157404.0
Cluster-99003.8
Cluster-53306.115511
Cluster-126378.2
Cluster-110138.1
Cluster-53306.189381
Cluster-53306.80576
Cluster-53306.59200
Cluster-53306.187096
Cluster-53306.187094
Cluster-53306.187091
Cluster-53306.187090
Cluster-53306.24591
Cluster-53306.39648
Cluster-53306.67600
Cluster-53306.148403
Cluster-53306.177783
Cluster-53306.162265
Cluster-53306.159297
Cluster-53306.93256
Cluster-53306.133302
Cluster-53306.50582
Cluster-53306.92701
Cluster-53306.184735
Cluster-53306.26477
Cluster-139537.2
Cluster-53306.225544
Cluster-53306.211182
Cluster-53306.113083
Cluster-53306.202415
Cluster-53306.159315
Cluster-53306.121137
Cluster-53306.138739
Cluster-53306.190051
Cluster-53306.107038
Cluster-135322.0
Cluster-53306.63317
Cluster-53306.119813
Cluster-53306.225645
Cluster-53306.105836
Cluster-53306.73068
Cluster-53306.114083
Cluster-53306.61179
Cluster-53306.121727
Cluster-53306.217915
Cluster-53306.50819
Cluster-53306.77281
Cluster-53306.159305
Cluster-53306.184421
Cluster-53306.21651
Cluster-53306.21652
Cluster-100191.0
Cluster-53306.181899
Cluster-102425.0
Cluster-53306.96280
Cluster-53306.28326
Cluster-53306.114090
Cluster-53306.170510
Cluster-53306.159303
Cluster-87392.0
Cluster-125054.0
Cluster-151665.3
Cluster-141104.0
Cluster-53306.94140
Cluster-151620.0
Cluster-53306.62986
Cluster-53306.231735
Cluster-53306.167716
Cluster-53306.21647
Cluster-151238.1
Cluster-53306.103891
Cluster-53306.100363
Cluster-53306.159296
Cluster-84733.0
Cluster-53306.132920
Cluster-53306.159298
Cluster-53306.180729
Cluster-53306.64995
Cluster-53306.148405
Cluster-53306.236315
Cluster-53306.141974
Cluster-53306.141975
Cluster-53306.148444
Cluster-53306.65619
Cluster-128657.0
Cluster-53306.187086

## Sheet: biosynthetic process
33°C vs control
Gene	C.value	A.value	log2foldchange	pvalue	padjust	significance	Gene Length	NR GI	NR ID	NR Score	NR Evalue	NR Description	NT GI	NT ID	NT Score	NT Evalue	NT Description	KO ID	KO Name	KO Description	Http Link	Swissprot ID	Swissprot Score	Swissprot Evalue	Swissprot Description	PFAM ID	PFAM description	Gene Ontology Biological Pathway	BP Description	Gene Ontology Molecular Function	MF Description	Gene Ontology Cellular Component	CC Description	KOG ID	KOG Description
Cluster-102574.0	1.29019	0.0902428	3.84571	0.00146159	0.0266757	TRUE	611	1139844858	XP_019919189.1	570	6.1e-56	PREDICTED: homeobox protein 4-like [Crassostrea gigas]	--	--	--	--	--	K09355	PBX1	pre-B-cell leukemia transcription factor 1	http://www.genome.jp/dbget-bin/www_bget?ko:K09355	P40424	169	4.2e-11	Pre-B-cell leukemia transcription factor 1 OS=Homo sapiens OX=9606 GN=PBX1 PE=1 SV=1	PF05920//PF00046	Homeobox KN domain//Homeodomain	GO:0032774//GO:0019222//GO:0031326//GO:0031323//GO:0090304//GO:0044249//GO:0034641//GO:0006807//GO:0034645//GO:1901362//GO:0050789//GO:0097659//GO:0080090//GO:0006139//GO:0044260//GO:2000112//GO:0071704//GO:0010467//GO:0065007//GO:1901360//GO:0010468//GO:0018130//GO:1901576//GO:0019219//GO:0006725//GO:0009987//GO:0009889//GO:1903506//GO:0050794//GO:0009058//GO:0009059//GO:0051171//GO:0008152//GO:…	RNA biosynthetic process//regulation of metabolic process//regulation of cellular biosynthetic process//regulation of cellular metabolic process//nucleic acid metabolic process//cellular biosynthetic process//cellular nitrogen compound metabolic process//nitrogen compound metabolic process//cellular macromolecule biosynthetic process//organic cyclic compound biosynthetic process//regulation of bi…	GO:0005488//GO:0003677//GO:1901363//GO:0003676//GO:0097159	binding//DNA binding//heterocyclic compound binding//nucleic acid binding//organic cyclic compound binding	--	--	KOG0774	Transcription factor PBX and related HOX domain proteins
Cluster-53306.37334	1.68803	0.211366	2.99729	0.00340843	0.0436489	TRUE	734	1207934535	XP_021356680.1	503	4.3e-48	dCTP pyrophosphatase 1-like isoform X2 [Mizuhopecten yessoensis] >gi|1205900164|gb|OWF48922.1| dCTP pyrophosphatase 1 [Mizuhopecten yessoensis]	1133467730	XM_019998609.1	59	8.69663e-20	PREDICTED: Amphimedon queenslandica dCTP pyrophosphatase 1-like (LOC100641260), transcript variant X2, mRNA	--	--	--	--	Q9QY93	356	1e-32	dCTP pyrophosphatase 1 OS=Mus musculus OX=10090 GN=Dctpp1 PE=1 SV=1	PF03819//PF12643	MazG nucleotide pyrophosphohydrolase domain//MazG-like family	GO:0046434//GO:0009141//GO:0009143//GO:0044248//GO:0044249//GO:0034641//GO:0006807//GO:0044281//GO:0044283//GO:1901362//GO:1901360//GO:1901361//GO:0006139//GO:1901575//GO:0071704//GO:0018130//GO:1901576//GO:0019439//GO:0009987//GO:0006725//GO:0046700//GO:0009058//GO:0008152//GO:0019438//GO:0034655//GO:0009056//GO:0055086//GO:0046483//GO:0044238//GO:0044271//GO:0044270//GO:0044237//GO:0006796//GO:…	organophosphate catabolic process//nucleoside triphosphate metabolic process//nucleoside triphosphate catabolic process//cellular catabolic process//cellular biosynthetic process//cellular nitrogen compound metabolic process//nitrogen compound metabolic process//small molecule metabolic process//small molecule biosynthetic process//organic cyclic compound biosynthetic process//organic cyclic comp…	GO:0016787//GO:0003824//GO:0047429//GO:0016818//GO:0016817//GO:0016462	hydrolase activity//catalytic activity//nucleoside-triphosphate diphosphatase activity//hydrolase activity, acting on acid anhydrides, in phosphorus-containing anhydrides//hydrolase activity, acting on acid anhydrides//pyrophosphatase activity	--	--	--	--
Cluster-53306.77275	4.01571	0.154459	4.70076	0.00161438	0.0283097	TRUE	1508	1042319970	XP_017307490.1	1621	2e-177	PREDICTED: elongation factor 2 isoform X2 [Ictalurus punctatus]	56360437	CR718072.2	38	8.64793e-08	Tetraodon nigroviridis full-length cDNA	K03234	EEF2	elongation factor 2	http://www.genome.jp/dbget-bin/www_bget?ko:K03234	Q3SYU2	1604	4.2e-177	Elongation factor 2 OS=Bos taurus OX=9913 GN=EEF2 PE=2 SV=3	--	--	GO:0044238//GO:0044237//GO:0044249//GO:0034641//GO:0006807//GO:0034645//GO:1901576//GO:0044260//GO:0043043//GO:0071704//GO:0010467//GO:0043170//GO:0044267//GO:0009987//GO:0009058//GO:0009059//GO:0008152//GO:1901564//GO:0043604//GO:0044271//GO:1901566//GO:0043603//GO:0019538//GO:0006518//GO:0006412	primary metabolic process//cellular metabolic process//cellular biosynthetic process//cellular nitrogen compound metabolic process//nitrogen compound metabolic process//cellular macromolecule biosynthetic process//organic substance biosynthetic process//cellular macromolecule metabolic process//peptide biosynthetic process//organic substance metabolic process//gene expression//macromolecule metab…	GO:0035639//GO:0005488//GO:0043167//GO:1901363//GO:1901265//GO:0001882//GO:0043168//GO:0032561//GO:0000166//GO:0001883//GO:0032549//GO:0017076//GO:0005525//GO:0016787//GO:0003924//GO:0017111//GO:0036094//GO:0003824//GO:0016818//GO:0097367//GO:0097159//GO:0016817//GO:0019001//GO:0032550//GO:0032555//GO:0016462//GO:0032553	purine ribonucleoside triphosphate binding//binding//ion binding//heterocyclic compound binding//nucleoside phosphate binding//nucleoside binding//anion binding//guanyl ribonucleotide binding//nucleotide binding//purine nucleoside binding//ribonucleoside binding//purine nucleotide binding//GTP binding//hydrolase activity//GTPase activity//nucleoside-triphosphatase activity//small molecule binding…	GO:0044464//GO:0005623//GO:0005622	cell part//cell//intracellular	KOG0469	Elongation factor 2
Cluster-53306.138101	1.41393	0.011672	6.9218	7.65901e-09	3.56632e-06	TRUE	4724	1139829132	XP_019928769.1	1504	2.3e-163	PREDICTED: putative uncharacterized oxidoreductase YDR541C [Crassostrea gigas]	--	--	--	--	--	--	--	--	--	Q9UT59	383	5e-35	Putative uncharacterized oxidoreductase C513.07 OS=Schizosaccharomyces pombe (strain 972 / ATCC 24843) OX=284812 GN=SPAC513.07 PE=3 SV=1	PF04321//PF13460//PF16363//PF07993//PF05368//PF01370//PF01073//PF08659//PF02719	RmlD substrate binding domain//NAD(P)H-binding//GDP-mannose 4,6 dehydratase//Male sterility protein//NmrA-like family//NAD dependent epimerase/dehydratase family//3-beta hydroxysteroid dehydrogenase/isomerase family//KR domain//Polysaccharide biosynthesis protein	GO:0044238//GO:0008202//GO:0006629//GO:0009058//GO:0008152//GO:1901362//GO:1901360//GO:1901576//GO:0071704//GO:0055114//GO:0008610//GO:0006694	primary metabolic process//steroid metabolic process//lipid metabolic process//biosynthetic process//metabolic process//organic cyclic compound biosynthetic process//organic cyclic compound metabolic process//organic substance biosynthetic process//organic substance metabolic process//oxidation-reduction process//lipid biosynthetic process//steroid biosynthetic process	GO:0016229//GO:0050662//GO:0033764//GO:0003824//GO:0048037//GO:0005488//GO:0003854//GO:0016491//GO:0016614//GO:0016616	steroid dehydrogenase activity//coenzyme binding//steroid dehydrogenase activity, acting on the CH-OH group of donors, NAD or NADP as acceptor//catalytic activity//cofactor binding//binding//3-beta-hydroxy-delta5-steroid dehydrogenase activity//oxidoreductase activity//oxidoreductase activity, acting on CH-OH group of donors//oxidoreductase activity, acting on the CH-OH group of donors, NAD or NA…	--	--	KOG1502	Flavonol reductase/cinnamoyl-CoA reductase
Cluster-140652.2	0.847315	0.0154147	5.78105	5.73325e-06	0.000703128	TRUE	3577	762158212	XP_011417277.1	634	1.4e-62	PREDICTED: protein giant [Crassostrea gigas] >gi|762158214|ref|XP_011417279.1| PREDICTED: protein giant [Crassostrea gigas] >gi|762158216|ref|XP_011417280.1| PREDICTED: protein giant [Crassostrea gigas] >gi|762158218|ref|XP_011417281.1| PREDICTED: protein giant [Crassostrea gigas]	--	--	--	--	--	K09057	HLF	hepatic leukemia factor	http://www.genome.jp/dbget-bin/www_bget?ko:K09057	Q94126	230	2.1e-17	Cell death specification protein 2 OS=Caenorhabditis elegans OX=6239 GN=ces-2 PE=1 SV=1	PF07716	Basic region leucine zipper	GO:0032774//GO:0019222//GO:0031326//GO:0031323//GO:0090304//GO:0044249//GO:0034641//GO:0006807//GO:0034645//GO:1901362//GO:0050789//GO:0097659//GO:0080090//GO:0006139//GO:0044260//GO:2000112//GO:0071704//GO:0010467//GO:0065007//GO:1901360//GO:0060255//GO:0010468//GO:1901576//GO:0019219//GO:0006725//GO:0009987//GO:0009889//GO:1903506//GO:0050794//GO:0009058//GO:0009059//GO:0051171//GO:0008152//GO:…	RNA biosynthetic process//regulation of metabolic process//regulation of cellular biosynthetic process//regulation of cellular metabolic process//nucleic acid metabolic process//cellular biosynthetic process//cellular nitrogen compound metabolic process//nitrogen compound metabolic process//cellular macromolecule biosynthetic process//organic cyclic compound biosynthetic process//regulation of bi…	GO:0140110//GO:0003700	transcription regulator activity//DNA-binding transcription factor activity	--	--	KOG3119	Basic region leucine zipper transcription factor
Cluster-104095.0	0.99041	0.0425122	4.5429	0.000558361	0.0149675	TRUE	1297	1205907254	OWF53868.1	302	1.5e-24	hypothetical protein KP79_PYT24052 [Mizuhopecten yessoensis]	--	--	--	--	--	--	--	--	--	--	--	--	--	PF02229	Transcriptional Coactivator p15 (PC4)	GO:0032774//GO:0019222//GO:0031326//GO:0031323//GO:0090304//GO:0044249//GO:0034641//GO:0006807//GO:0034645//GO:1901362//GO:0050789//GO:0097659//GO:0080090//GO:0006139//GO:0044260//GO:2000112//GO:0071704//GO:0010467//GO:0065007//GO:1901360//GO:0010468//GO:0018130//GO:1901576//GO:0019219//GO:0006725//GO:0009987//GO:0009889//GO:1903506//GO:0050794//GO:0009058//GO:0009059//GO:0051171//GO:0008152//GO:…	RNA biosynthetic process//regulation of metabolic process//regulation of cellular biosynthetic process//regulation of cellular metabolic process//nucleic acid metabolic process//cellular biosynthetic process//cellular nitrogen compound metabolic process//nitrogen compound metabolic process//cellular macromolecule biosynthetic process//organic cyclic compound biosynthetic process//regulation of bi…	GO:0005488//GO:0003677//GO:1901363//GO:0003676//GO:0097159	binding//DNA binding//heterocyclic compound binding//nucleic acid binding//organic cyclic compound binding	--	--	--	--
Cluster-136796.0	0.486316	0.0295331	4.03901	0.000427583	0.0126077	TRUE	1867	1207931724	XP_021355171.1	822	1.1e-84	methionyl-tRNA formyltransferase, mitochondrial-like [Mizuhopecten yessoensis] >gi|1205901187|gb|OWF49625.1| Methionyl-tRNA formyltransferase, mitochondrial [Mizuhopecten yessoensis]	--	--	--	--	--	K00604	MTFMT, fmt	methionyl-tRNA formyltransferase	http://www.genome.jp/dbget-bin/www_bget?ko:K00604	Q9D799	678	1.2e-69	Methionyl-tRNA formyltransferase, mitochondrial OS=Mus musculus OX=10090 GN=Mtfmt PE=2 SV=3	PF02911//PF00551	Formyl//Formyl	GO:0009058//GO:0008152	biosynthetic process//metabolic process	GO:0016742//GO:0003824//GO:0016741//GO:0016740	hydroxymethyl-, formyl- and related transferase activity//catalytic activity//transferase activity, transferring one-carbon groups//transferase activity	--	--	KOG3082	Methionyl-tRNA formyltransferase
Cluster-53306.49447	0.530621	0.034397	3.9541	0.000810283	0.018683	TRUE	1603	1207953160	XP_021366668.1	340	7.5e-29	high affinity choline transporter 1-like [Mizuhopecten yessoensis] >gi|1205893636|gb|OWF43994.1| High affinity choline transporter 1 [Mizuhopecten yessoensis]	--	--	--	--	--	--	--	--	--	O02228	243	2.9e-19	High-affinity choline transporter 1 OS=Caenorhabditis elegans OX=6239 GN=cho-1 PE=2 SV=2	--	--	GO:0042133//GO:0008152//GO:0042136//GO:0015871//GO:0044249//GO:0001505//GO:0042445//GO:0042446//GO:0009987//GO:0006836//GO:0055085//GO:0015696//GO:0006807//GO:0017144//GO:1901576//GO:0097164//GO:0071705//GO:0071704//GO:0015695//GO:0071702//GO:0065008//GO:1900619//GO:0006812//GO:0006811//GO:0006810//GO:0010817//GO:0009058//GO:0051234//GO:0051179//GO:1900620//GO:0065007//GO:0044237//GO:0008292//GO:…	neurotransmitter metabolic process//metabolic process//neurotransmitter biosynthetic process//choline transport//cellular biosynthetic process//regulation of neurotransmitter levels//hormone metabolic process//hormone biosynthetic process//cellular process//neurotransmitter transport//transmembrane transport//ammonium transport//nitrogen compound metabolic process//drug metabolic process//organic…	GO:0005307//GO:0015081//GO:0043167//GO:0015370//GO:0070405//GO:0015101//GO:0046873//GO:0015294//GO:0015291//GO:0015293//GO:0005215//GO:0042165//GO:0005328//GO:0005326//GO:0005488//GO:0015318//GO:0015077//GO:0022804//GO:0008324//GO:0043169//GO:0015220//GO:0022890//GO:0008519//GO:0015075//GO:0022857//GO:0033265	choline:sodium symporter activity//sodium ion transmembrane transporter activity//ion binding//solute:sodium symporter activity//ammonium ion binding//organic cation transmembrane transporter activity//metal ion transmembrane transporter activity//solute:cation symporter activity//secondary active transmembrane transporter activity//symporter activity//transporter activity//neurotransmitter bindi…	GO:0031226//GO:0031224//GO:0016021//GO:0016020//GO:0044459//GO:0044464//GO:0005623//GO:0044425//GO:0071944//GO:0005887//GO:0005886	intrinsic component of plasma membrane//intrinsic component of membrane//integral component of membrane//membrane//plasma membrane part//cell part//cell//membrane part//cell periphery//integral component of plasma membrane//plasma membrane	--	--
Cluster-53306.228880	0.507169	0.0513112	3.30263	0.000880068	0.0196992	TRUE	1285	762122975	XP_011444456.1	526	1.6e-50	PREDICTED: uncharacterized protein LOC109617036 [Crassostrea gigas]	--	--	--	--	--	--	--	--	--	--	--	--	--	PF01643	Acyl-ACP thioesterase	GO:0006633//GO:0006631//GO:0044238//GO:0009987//GO:0019752//GO:0032787//GO:0044249//GO:0009058//GO:0044281//GO:0008152//GO:0044283//GO:0043436//GO:0044255//GO:0072330//GO:0006629//GO:1901576//GO:0006082//GO:0046394//GO:0016053//GO:0044237//GO:0071704//GO:0008610	fatty acid biosynthetic process//fatty acid metabolic process//primary metabolic process//cellular process//carboxylic acid metabolic process//monocarboxylic acid metabolic process//cellular biosynthetic process//biosynthetic process//small molecule metabolic process//metabolic process//small molecule biosynthetic process//oxoacid metabolic process//cellular lipid metabolic process//monocarboxyli…	GO:0016787//GO:0016790//GO:0003824//GO:0016788	hydrolase activity//thiolester hydrolase activity//catalytic activity//hydrolase activity, acting on ester bonds	--	--	--	--
Cluster-53306.24591	0.337481	0.0137228	4.61807	0.000507641	0.0141088	TRUE	4018	1242773076	XP_022326062.1	4312	0	leucine--tRNA ligase, cytoplasmic-like [Crassostrea virginica] >gi|1242773078|ref|XP_022326063.1| leucine--tRNA ligase, cytoplasmic-like [Crassostrea virginica]	1242773077	XM_022470355.1	471	0	PREDICTED: Crassostrea virginica leucine--tRNA ligase, cytoplasmic-like (LOC111126003), transcript variant X2, mRNA	--	--	--	--	Q9P2J5	3748	0	Leucine--tRNA ligase, cytoplasmic OS=Homo sapiens OX=9606 GN=LARS PE=1 SV=2	PF09334//PF08264//PF00133//PF01406	tRNA synthetases class I (M)//Anticodon-binding domain of tRNA//tRNA synthetases class I (I, L, M and V)//tRNA synthetases class I (C) catalytic domain	GO:0044249//GO:0034641//GO:0044281//GO:0034645//GO:1901360//GO:0006139//GO:0043043//GO:0009987//GO:0006725//GO:0043436//GO:0046483//GO:0043604//GO:1901564//GO:0043603//GO:0006082//GO:0019538//GO:0043038//GO:0043039//GO:0019752//GO:0090304//GO:0006807//GO:0034660//GO:0043170//GO:0044267//GO:0044260//GO:0006520//GO:0071704//GO:0010467//GO:1901566//GO:1901576//GO:0006429//GO:0009058//GO:0009059//GO:…	cellular biosynthetic process//cellular nitrogen compound metabolic process//small molecule metabolic process//cellular macromolecule biosynthetic process//organic cyclic compound metabolic process//nucleobase-containing compound metabolic process//peptide biosynthetic process//cellular process//cellular aromatic compound metabolic process//oxoacid metabolic process//heterocycle metabolic process…	GO:0035639//GO:0008144//GO:0043167//GO:1901363//GO:0004812//GO:0000166//GO:0004823//GO:0097367//GO:0030554//GO:0005488//GO:1901265//GO:0017076//GO:0005524//GO:0043168//GO:0140098//GO:0036094//GO:0003824//GO:0016874//GO:0016875//GO:0097159//GO:0032559//GO:0032555//GO:0140101//GO:0032553	purine ribonucleoside triphosphate binding//drug binding//ion binding//heterocyclic compound binding//aminoacyl-tRNA ligase activity//nucleotide binding//leucine-tRNA ligase activity//carbohydrate derivative binding//adenyl nucleotide binding//binding//nucleoside phosphate binding//purine nucleotide binding//ATP binding//anion binding//catalytic activity, acting on RNA//small molecule binding//ca…	GO:0005737//GO:0005829//GO:0044464//GO:0005623//GO:0005622//GO:0044424//GO:0044444	cytoplasm//cytosol//cell part//cell//intracellular//intracellular part//cytoplasmic part	KOG0437	Leucyl-tRNA synthetase
Cluster-53306.92701	0.505323	0.0289137	4.13381	0.00140403	0.0260872	TRUE	1907	1242797554	XP_022339191.1	180	3.2e-10	uncharacterized protein LOC111134463 isoform X1 [Crassostrea virginica]	--	--	--	--	--	--	--	--	--	Q0VD32	167	2.2e-10	cAMP-responsive element-binding protein-like 2 OS=Bos taurus OX=9913 GN=CREBL2 PE=1 SV=1	--	--	GO:0032774//GO:0019222//GO:0031326//GO:0031323//GO:0006139//GO:0090304//GO:0044249//GO:0034641//GO:0006807//GO:0034645//GO:1901362//GO:0050789//GO:0097659//GO:0080090//GO:1901576//GO:0044260//GO:2000112//GO:0071704//GO:0010467//GO:0065007//GO:1901360//GO:0060255//GO:0010468//GO:0019219//GO:0006725//GO:0009987//GO:0009889//GO:1903506//GO:0050794//GO:0009058//GO:0009059//GO:0051171//GO:0008152//GO:…	RNA biosynthetic process//regulation of metabolic process//regulation of cellular biosynthetic process//regulation of cellular metabolic process//nucleobase-containing compound metabolic process//nucleic acid metabolic process//cellular biosynthetic process//cellular nitrogen compound metabolic process//nitrogen compound metabolic process//cellular macromolecule biosynthetic process//organic cycl…	GO:0005488//GO:0003677//GO:1901363//GO:0003676//GO:0140110//GO:0043565//GO:0003700//GO:0097159	binding//DNA binding//heterocyclic compound binding//nucleic acid binding//transcription regulator activity//sequence-specific DNA binding//DNA-binding transcription factor activity//organic cyclic compound binding	--	--	--	--
Cluster-53306.179796	7.44062	1.29543	2.52191	0.000465141	0.01335	TRUE	1211	1207929167	XP_021353809.1	237	5e-17	proto-oncogene c-Fos-like [Mizuhopecten yessoensis]	--	--	--	--	--	--	--	--	--	--	--	--	--	PF00170//PF07716	bZIP//Basic	GO:0032774//GO:0019222//GO:0031326//GO:0031323//GO:0090304//GO:0044249//GO:0034641//GO:0006807//GO:0034645//GO:1901362//GO:0050789//GO:0097659//GO:0080090//GO:0006139//GO:0044260//GO:2000112//GO:0071704//GO:0010467//GO:0065007//GO:1901360//GO:0060255//GO:0010468//GO:1901576//GO:0019219//GO:0006725//GO:0009987//GO:0009889//GO:1903506//GO:0050794//GO:0009058//GO:0009059//GO:0051171//GO:0008152//GO:…	RNA biosynthetic process//regulation of metabolic process//regulation of cellular biosynthetic process//regulation of cellular metabolic process//nucleic acid metabolic process//cellular biosynthetic process//cellular nitrogen compound metabolic process//nitrogen compound metabolic process//cellular macromolecule biosynthetic process//organic cyclic compound biosynthetic process//regulation of bi…	GO:0140110//GO:0003700	transcription regulator activity//DNA-binding transcription factor activity	--	--	--	--
Cluster-53306.111460	0.240256	0.0161838	3.89984	0.00187941	0.030894	TRUE	3407	472830700	AGI44580.1	1221	1.1e-130	GATA-binding factor [Azumapecten farreri]	1168894104	XM_020633871.1	115	3.10659e-50	PREDICTED: Labrus bergylta GATA-binding factor 2-like (LOC109983926), transcript variant X2, mRNA	K17894	GATA2	GATA-binding protein 2	http://www.genome.jp/dbget-bin/www_bget?ko:K17894	P23824	676	3.8e-69	GATA-binding factor 2 OS=Gallus gallus OX=9031 GN=GATA2 PE=2 SV=1	PF00320	GATA zinc finger	GO:0032774//GO:0019222//GO:0031326//GO:0031323//GO:0006139//GO:0090304//GO:0044249//GO:0034641//GO:0006807//GO:1901362//GO:0097659//GO:0080090//GO:1901576//GO:2000112//GO:0071704//GO:0010467//GO:0065007//GO:1901360//GO:0010468//GO:0018130//GO:0019219//GO:0006725//GO:0009987//GO:0009889//GO:1903506//GO:0050794//GO:0034645//GO:0009059//GO:0051171//GO:0008152//GO:2001141//GO:0034654//GO:0046483//GO:…	RNA biosynthetic process//regulation of metabolic process//regulation of cellular biosynthetic process//regulation of cellular metabolic process//nucleobase-containing compound metabolic process//nucleic acid metabolic process//cellular biosynthetic process//cellular nitrogen compound metabolic process//nitrogen compound metabolic process//organic cyclic compound biosynthetic process//nucleic aci…	GO:0005488//GO:0003676//GO:0003677//GO:1901363//GO:0046914//GO:0043565//GO:0043167//GO:0046872//GO:0043169//GO:0097159//GO:0008270	binding//nucleic acid binding//DNA binding//heterocyclic compound binding//transition metal ion binding//sequence-specific DNA binding//ion binding//metal ion binding//cation binding//organic cyclic compound binding//zinc ion binding	--	--	KOG1601	GATA-4/5/6 transcription factors
Cluster-53306.142786	34.7849	5.28031	2.71969	1.52729e-06	0.000262995	TRUE	1444	1207977326	XP_021379632.1	2150	8.9e-239	ruvB-like 1 [Mizuhopecten yessoensis] >gi|1205886772|gb|OWF37766.1| RuvB-like 1 [Mizuhopecten yessoensis]	1207977325	XM_021523957.1	474	0	PREDICTED: Mizuhopecten yessoensis ruvB-like 1 (LOC110467066), mRNA	K04499	RUVBL1, RVB1, INO80H	RuvB-like protein 1 (pontin 52)	http://www.genome.jp/dbget-bin/www_bget?ko:K04499	Q9DE26	2041	8.5e-228	RuvB-like 1 OS=Xenopus laevis OX=8355 GN=ruvbl1 PE=2 SV=1	PF17856//PF00004//PF05496//PF06068	TIP49//ATPase//Holliday//TIP49	GO:0044238//GO:0080090//GO:0019222//GO:0044249//GO:0034641//GO:0034645//GO:1901362//GO:1901360//GO:0032774//GO:0006139//GO:0051716//GO:0097659//GO:0032392//GO:0006281//GO:0060255//GO:0032508//GO:0009987//GO:0006725//GO:1903506//GO:0006974//GO:2001141//GO:0046483//GO:0051252//GO:0043170//GO:0006259//GO:0033554//GO:0019438//GO:0071103//GO:0031326//GO:0031323//GO:0090304//GO:0006807//GO:1901576//GO:…	primary metabolic process//regulation of primary metabolic process//regulation of metabolic process//cellular biosynthetic process//cellular nitrogen compound metabolic process//cellular macromolecule biosynthetic process//organic cyclic compound biosynthetic process//organic cyclic compound metabolic process//RNA biosynthetic process//nucleobase-containing compound metabolic process//cellular re…	GO:0035639//GO:0008144//GO:0043167//GO:1901363//GO:0043168//GO:0008026//GO:0000166//GO:0004386//GO:0016818//GO:0030554//GO:0097367//GO:0016817//GO:0070035//GO:0043139//GO:0009378//GO:0005488//GO:0016887//GO:0003678//GO:0017111//GO:1901265//GO:0042623//GO:0043141//GO:0017076//GO:0005524//GO:0016787//GO:0004003//GO:0140097//GO:0036094//GO:0003824//GO:0008094//GO:0097159//GO:0032559//GO:0032555//GO:…	purine ribonucleoside triphosphate binding//drug binding//ion binding//heterocyclic compound binding//anion binding//ATP-dependent helicase activity//nucleotide binding//helicase activity//hydrolase activity, acting on acid anhydrides, in phosphorus-containing anhydrides//adenyl nucleotide binding//carbohydrate derivative binding//hydrolase activity, acting on acid anhydrides//purine NTP-dependen…	GO:0005634//GO:0043231//GO:0044464//GO:0005623//GO:0044424//GO:0043229//GO:0005622//GO:0043227//GO:0043226	nucleus//intracellular membrane-bounded organelle//cell part//cell//intracellular part//intracellular organelle//intracellular//membrane-bounded organelle//organelle	KOG1942	DNA helicase, TBP-interacting protein
Cluster-53306.47590	1.37932	0.0836697	4.04558	0.000536025	0.0145667	TRUE	659	1207923797	XP_021350925.1	538	3.4e-52	uncharacterized protein LOC110448804 [Mizuhopecten yessoensis]	--	--	--	--	--	--	--	--	--	--	--	--	--	PF03175	DNA	GO:0090304//GO:0044249//GO:0034641//GO:0006807//GO:0034645//GO:1901360//GO:0006139//GO:0044260//GO:0071704//GO:0006260//GO:1901576//GO:0009987//GO:0006725//GO:0009058//GO:0009059//GO:0008152//GO:0046483//GO:0044238//GO:0044237//GO:0043170//GO:0006259	nucleic acid metabolic process//cellular biosynthetic process//cellular nitrogen compound metabolic process//nitrogen compound metabolic process//cellular macromolecule biosynthetic process//organic cyclic compound metabolic process//nucleobase-containing compound metabolic process//cellular macromolecule metabolic process//organic substance metabolic process//DNA replication//organic substance b…	GO:0003676//GO:0034061//GO:0005488//GO:0003677//GO:1901363//GO:0000166//GO:0003887//GO:0016740//GO:1901265//GO:0140097//GO:0036094//GO:0003824//GO:0016779//GO:0016772//GO:0097159	nucleic acid binding//DNA polymerase activity//binding//DNA binding//heterocyclic compound binding//nucleotide binding//DNA-directed DNA polymerase activity//transferase activity//nucleoside phosphate binding//catalytic activity, acting on DNA//small molecule binding//catalytic activity//nucleotidyltransferase activity//transferase activity, transferring phosphorus-containing groups//organic cycl…	--	--	--	--
Cluster-53306.47591
Cluster-98470.0
Cluster-114675.0
Cluster-53306.138764
Cluster-126378.15
Cluster-53306.215842
Cluster-53306.161860
Cluster-112762.0
Cluster-63212.3
Cluster-53306.158400
Cluster-53306.158402
Cluster-53306.77276
Cluster-53306.72770
Cluster-126378.7
Cluster-53306.166841
Cluster-126378.1
Cluster-126378.2
Cluster-53306.77273
Cluster-53306.166169
Cluster-53306.80658
Cluster-53306.107812
Cluster-53306.181901
Cluster-53306.21647
Cluster-53306.141103
Cluster-53306.77277
Cluster-128638.3
Cluster-128638.0
Cluster-100767.0
Cluster-53306.145564
Cluster-82199.0
Cluster-76911.0
Cluster-53306.3272
Cluster-109978.0
Cluster-53306.187089
Cluster-53306.97731
Cluster-53306.187087
Cluster-53306.51708
Cluster-53306.86478
Cluster-95948.0
Cluster-53306.158398
Cluster-53306.80574
Cluster-53306.138243
Cluster-53306.80661
Cluster-80616.0
Cluster-117414.0
Cluster-157404.0
Cluster-53306.115511
Cluster-53306.133593
Cluster-53306.189381
Cluster-53306.197044
Cluster-53306.187096
Cluster-53306.159307
Cluster-53306.187091
Cluster-53306.187090
Cluster-53306.67600
Cluster-53306.148403
Cluster-53306.177783
Cluster-53306.148405
Cluster-53306.93256
Cluster-53306.32050
Cluster-53306.50582
Cluster-53306.29493
Cluster-53306.184735
Cluster-53306.29495
Cluster-53306.26477
Cluster-53306.187094
Cluster-53306.113083
Cluster-143497.0
Cluster-53306.202415
Cluster-53306.121137
Cluster-53306.78309
Cluster-53306.150246
Cluster-53306.138739
Cluster-53306.190051
Cluster-53306.80576
Cluster-135322.0
Cluster-53306.119813
Cluster-53306.105836
Cluster-53306.114083
Cluster-53306.61179
Cluster-53306.121727
Cluster-53306.217915
Cluster-53306.50819
Cluster-53306.77281
Cluster-53306.159305
Cluster-53306.184421
Cluster-53306.150251
Cluster-53306.21651
Cluster-53306.21652
Cluster-100191.0
Cluster-53306.181899
Cluster-53306.96280
Cluster-53306.114090
Cluster-53306.159303
Cluster-87392.0
Cluster-133954.0
Cluster-141104.0
Cluster-53306.163182
Cluster-132028.14
Cluster-53306.62986
Cluster-53306.176210
Cluster-151238.1
Cluster-53306.103891
Cluster-53306.100363
Cluster-53306.159296
Cluster-53306.159297
Cluster-44222.1
Cluster-53306.159298
Cluster-53306.132918
Cluster-53306.64995
Cluster-53306.205706
Cluster-53306.132920
Cluster-53306.148444
Cluster-151620.0
Cluster-53306.12740
Cluster-53306.187086

## Sheet: DNA-binding transcription facto
DNA-binding transcription factor activity
33°C vs control
Gene	C.value	A.value	log2foldchange	pvalue	padjust	significance	Gene Length	NR GI	NR ID	NR Score	NR Evalue	NR Description	NT GI	NT ID	NT Score	NT Evalue	NT Description	KO ID	KO Name	KO Description	Http Link	Swissprot ID	Swissprot Score	Swissprot Evalue	Swissprot Description	PFAM ID	PFAM description	Gene Ontology Biological Pathway	BP Description	Gene Ontology Molecular Function	MF Description	Gene Ontology Cellular Component	CC Description	KOG ID	KOG Description
Cluster-53306.21651	4.48989	0.0825424	5.76821	4.20033e-08	1.43234e-05	TRUE	668	1160078213	OPL33733.1	519	5.5e-50	hypothetical protein AM593_01850, partial [Mytilus galloprovincialis]	--	--	--	--	--	--	--	--	--	--	--	--	--	PF00170//PF07716	bZIP transcription factor//Basic region leucine zipper	GO:0032774//GO:0019222//GO:0031326//GO:0031323//GO:0090304//GO:0044249//GO:0034641//GO:0006807//GO:0034645//GO:1901362//GO:0050789//GO:0097659//GO:0080090//GO:0006139//GO:0044260//GO:2000112//GO:0071704//GO:0010467//GO:0065007//GO:1901360//GO:0060255//GO:0010468//GO:1901576//GO:0019219//GO:0006725//GO:0009987//GO:0009889//GO:1903506//GO:0050794//GO:0009058//GO:0009059//GO:0051171//GO:0008152//GO:…	RNA biosynthetic process//regulation of metabolic process//regulation of cellular biosynthetic process//regulation of cellular metabolic process//nucleic acid metabolic process//cellular biosynthetic process//cellular nitrogen compound metabolic process//nitrogen compound metabolic process//cellular macromolecule biosynthetic process//organic cyclic compound biosynthetic process//regulation of bi…	GO:0140110//GO:0003700	transcription regulator activity//DNA-binding transcription factor activity	--	--	--	--
Cluster-53306.93256	14.2272	0.0257535	9.11064	4.85242e-13	6.54581e-10	TRUE	2141	1355993127	PRD34154.1	183	1.6e-10	crebl2 [Nephila clavipes]	--	--	--	--	--	--	--	--	--	Q5BJU6	154	8.1e-09	cAMP-responsive element-binding protein-like 2 OS=Rattus norvegicus OX=10116 GN=Crebl2 PE=2 SV=1	--	--	GO:0032774//GO:0019222//GO:0031326//GO:0031323//GO:0006139//GO:0090304//GO:0044249//GO:0034641//GO:0006807//GO:0034645//GO:1901362//GO:0050789//GO:0097659//GO:0080090//GO:1901576//GO:0044260//GO:2000112//GO:0071704//GO:0010467//GO:0065007//GO:1901360//GO:0060255//GO:0010468//GO:0019219//GO:0006725//GO:0009987//GO:0009889//GO:1903506//GO:0050794//GO:0009058//GO:0009059//GO:0051171//GO:0008152//GO:…	RNA biosynthetic process//regulation of metabolic process//regulation of cellular biosynthetic process//regulation of cellular metabolic process//nucleobase-containing compound metabolic process//nucleic acid metabolic process//cellular biosynthetic process//cellular nitrogen compound metabolic process//nitrogen compound metabolic process//cellular macromolecule biosynthetic process//organic cycl…	GO:0005488//GO:0003677//GO:1901363//GO:0003676//GO:0140110//GO:0043565//GO:0003700//GO:0097159	binding//DNA binding//heterocyclic compound binding//nucleic acid binding//transcription regulator activity//sequence-specific DNA binding//DNA-binding transcription factor activity//organic cyclic compound binding	--	--	--	--
Cluster-53306.21652	61.2669	0.133831	8.84014	3.05154e-20	1.24409e-16	TRUE	412	1160078213	OPL33733.1	524	8.9e-51	hypothetical protein AM593_01850, partial [Mytilus galloprovincialis]	--	--	--	--	--	--	--	--	--	--	--	--	--	PF00170//PF07716//PF03131	bZIP transcription factor//Basic region leucine zipper//bZIP Maf transcription factor	GO:0032774//GO:0019222//GO:0031326//GO:0031323//GO:0090304//GO:0044249//GO:0034641//GO:0006807//GO:0044237//GO:0034645//GO:0043170//GO:1901362//GO:0050789//GO:0097659//GO:0080090//GO:0006139//GO:0044260//GO:2000112//GO:0071704//GO:0010467//GO:0065007//GO:1901360//GO:0060255//GO:0010468//GO:1901576//GO:0019219//GO:0006725//GO:0009987//GO:0009889//GO:1903506//GO:0050794//GO:0009058//GO:0009059//GO:…	RNA biosynthetic process//regulation of metabolic process//regulation of cellular biosynthetic process//regulation of cellular metabolic process//nucleic acid metabolic process//cellular biosynthetic process//cellular nitrogen compound metabolic process//nitrogen compound metabolic process//cellular metabolic process//cellular macromolecule biosynthetic process//macromolecule metabolic process//o…	GO:0003677//GO:0003676//GO:0140110//GO:0003700//GO:0097159//GO:1901363//GO:0005488	DNA binding//nucleic acid binding//transcription regulator activity//DNA-binding transcription factor activity//organic cyclic compound binding//heterocyclic compound binding//binding	GO:0043227//GO:0005634//GO:0043226//GO:0043231//GO:0044464//GO:0043229//GO:0005623//GO:0005622//GO:0044424	membrane-bounded organelle//nucleus//organelle//intracellular membrane-bounded organelle//cell part//intracellular organelle//cell//intracellular//intracellular part	--	--
Cluster-53306.181901	23.9969	3.06791	2.96769	1.24488e-05	0.00120699	TRUE	963	--	--	--	--	--	--	--	--	--	--	--	--	--	--	--	--	--	--	PF07716	Basic region leucine zipper	GO:0032774//GO:0019222//GO:0031326//GO:0031323//GO:0090304//GO:0044249//GO:0034641//GO:0006807//GO:0034645//GO:1901362//GO:0050789//GO:0097659//GO:0080090//GO:0006139//GO:0044260//GO:2000112//GO:0071704//GO:0010467//GO:0065007//GO:1901360//GO:0060255//GO:0010468//GO:1901576//GO:0019219//GO:0006725//GO:0009987//GO:0009889//GO:1903506//GO:0050794//GO:0009058//GO:0009059//GO:0051171//GO:0008152//GO:…	RNA biosynthetic process//regulation of metabolic process//regulation of cellular biosynthetic process//regulation of cellular metabolic process//nucleic acid metabolic process//cellular biosynthetic process//cellular nitrogen compound metabolic process//nitrogen compound metabolic process//cellular macromolecule biosynthetic process//organic cyclic compound biosynthetic process//regulation of bi…	GO:0140110//GO:0003700	transcription regulator activity//DNA-binding transcription factor activity	--	--	--	--
Cluster-53306.92701	0.505323	0.0289137	4.13381	0.00140403	0.0260872	TRUE	1907	1242797554	XP_022339191.1	180	3.2e-10	uncharacterized protein LOC111134463 isoform X1 [Crassostrea virginica]	--	--	--	--	--	--	--	--	--	Q0VD32	167	2.2e-10	cAMP-responsive element-binding protein-like 2 OS=Bos taurus OX=9913 GN=CREBL2 PE=1 SV=1	--	--	GO:0032774//GO:0019222//GO:0031326//GO:0031323//GO:0006139//GO:0090304//GO:0044249//GO:0034641//GO:0006807//GO:0034645//GO:1901362//GO:0050789//GO:0097659//GO:0080090//GO:1901576//GO:0044260//GO:2000112//GO:0071704//GO:0010467//GO:0065007//GO:1901360//GO:0060255//GO:0010468//GO:0019219//GO:0006725//GO:0009987//GO:0009889//GO:1903506//GO:0050794//GO:0009058//GO:0009059//GO:0051171//GO:0008152//GO:…	RNA biosynthetic process//regulation of metabolic process//regulation of cellular biosynthetic process//regulation of cellular metabolic process//nucleobase-containing compound metabolic process//nucleic acid metabolic process//cellular biosynthetic process//cellular nitrogen compound metabolic process//nitrogen compound metabolic process//cellular macromolecule biosynthetic process//organic cycl…	GO:0005488//GO:0003677//GO:1901363//GO:0003676//GO:0140110//GO:0043565//GO:0003700//GO:0097159	binding//DNA binding//heterocyclic compound binding//nucleic acid binding//transcription regulator activity//sequence-specific DNA binding//DNA-binding transcription factor activity//organic cyclic compound binding	--	--	--	--
Cluster-140652.2	0.847315	0.0154147	5.78105	5.73325e-06	0.000703128	TRUE	3577	762158212	XP_011417277.1	634	1.4e-62	PREDICTED: protein giant [Crassostrea gigas] >gi|762158214|ref|XP_011417279.1| PREDICTED: protein giant [Crassostrea gigas] >gi|762158216|ref|XP_011417280.1| PREDICTED: protein giant [Crassostrea gigas] >gi|762158218|ref|XP_011417281.1| PREDICTED: protein giant [Crassostrea gigas]	--	--	--	--	--	K09057	HLF	hepatic leukemia factor	http://www.genome.jp/dbget-bin/www_bget?ko:K09057	Q94126	230	2.1e-17	Cell death specification protein 2 OS=Caenorhabditis elegans OX=6239 GN=ces-2 PE=1 SV=1	PF07716	Basic region leucine zipper	GO:0032774//GO:0019222//GO:0031326//GO:0031323//GO:0090304//GO:0044249//GO:0034641//GO:0006807//GO:0034645//GO:1901362//GO:0050789//GO:0097659//GO:0080090//GO:0006139//GO:0044260//GO:2000112//GO:0071704//GO:0010467//GO:0065007//GO:1901360//GO:0060255//GO:0010468//GO:1901576//GO:0019219//GO:0006725//GO:0009987//GO:0009889//GO:1903506//GO:0050794//GO:0009058//GO:0009059//GO:0051171//GO:0008152//GO:…	RNA biosynthetic process//regulation of metabolic process//regulation of cellular biosynthetic process//regulation of cellular metabolic process//nucleic acid metabolic process//cellular biosynthetic process//cellular nitrogen compound metabolic process//nitrogen compound metabolic process//cellular macromolecule biosynthetic process//organic cyclic compound biosynthetic process//regulation of bi…	GO:0140110//GO:0003700	transcription regulator activity//DNA-binding transcription factor activity	--	--	KOG3119	Basic region leucine zipper transcription factor
Cluster-53306.113083	0.697136	0.0288682	4.59278	0.000537459	0.0145933	TRUE	1910	984294392	AMB51375.1	266	3.4e-20	cAMP response element binding protein 2 [Pteria penguin]	--	--	--	--	--	--	--	--	--	Q06507	167	2.3e-10	Cyclic AMP-dependent transcription factor ATF-4 OS=Mus musculus OX=10090 GN=Atf4 PE=1 SV=2	--	--	GO:0032774//GO:0019222//GO:0031326//GO:0031323//GO:0006139//GO:0090304//GO:0044249//GO:0034641//GO:0006807//GO:0034645//GO:1901362//GO:0050789//GO:0097659//GO:0080090//GO:1901576//GO:0044260//GO:2000112//GO:0071704//GO:0010467//GO:0065007//GO:1901360//GO:0060255//GO:0010468//GO:0019219//GO:0006725//GO:0009987//GO:0009889//GO:1903506//GO:0050794//GO:0009058//GO:0009059//GO:0051171//GO:0008152//GO:…	RNA biosynthetic process//regulation of metabolic process//regulation of cellular biosynthetic process//regulation of cellular metabolic process//nucleobase-containing compound metabolic process//nucleic acid metabolic process//cellular biosynthetic process//cellular nitrogen compound metabolic process//nitrogen compound metabolic process//cellular macromolecule biosynthetic process//organic cycl…	GO:0005488//GO:0003677//GO:1901363//GO:0003676//GO:0140110//GO:0043565//GO:0003700//GO:0097159	binding//DNA binding//heterocyclic compound binding//nucleic acid binding//transcription regulator activity//sequence-specific DNA binding//DNA-binding transcription factor activity//organic cyclic compound binding	--	--	KOG4571	Activating transcription factor 4
Cluster-53306.202415	40.1749	11.4139	1.81562	0.00120295	0.0238434	TRUE	1933	763431409	AJQ21551.1	1242	2.3e-133	transcription factor jun-like protein [Mytilus galloprovincialis]	763431408	KP713440.1	1067	0	Mytilus galloprovincialis transcription factor jun-like protein mRNA, complete cds	K04448	JUN	transcription factor AP-1	http://www.genome.jp/dbget-bin/www_bget?ko:K04448	P18870	432	4.3e-41	Transcription factor AP-1 OS=Gallus gallus OX=9031 GN=JUN PE=1 SV=2	PF03131//PF03957//PF07716//PF00170	bZIP Maf transcription factor//Jun-like transcription factor//Basic region leucine zipper//bZIP transcription factor	GO:0032774//GO:0019222//GO:0031326//GO:0031323//GO:0090304//GO:0044249//GO:0034641//GO:0006807//GO:0044237//GO:0034645//GO:0043170//GO:1901362//GO:0050789//GO:0097659//GO:0080090//GO:0006139//GO:0044260//GO:2000112//GO:0071704//GO:0010467//GO:0065007//GO:1901360//GO:0060255//GO:0010468//GO:1901576//GO:0019219//GO:0006725//GO:0009987//GO:0009889//GO:1903506//GO:0050794//GO:0009058//GO:0009059//GO:…	RNA biosynthetic process//regulation of metabolic process//regulation of cellular biosynthetic process//regulation of cellular metabolic process//nucleic acid metabolic process//cellular biosynthetic process//cellular nitrogen compound metabolic process//nitrogen compound metabolic process//cellular metabolic process//cellular macromolecule biosynthetic process//macromolecule metabolic process//o…	GO:0003677//GO:0003676//GO:0140110//GO:0003700//GO:0097159//GO:1901363//GO:0005488	DNA binding//nucleic acid binding//transcription regulator activity//DNA-binding transcription factor activity//organic cyclic compound binding//heterocyclic compound binding//binding	GO:0043227//GO:0005634//GO:0043226//GO:0043231//GO:0044464//GO:0043229//GO:0005623//GO:0005622//GO:0044424	membrane-bounded organelle//nucleus//organelle//intracellular membrane-bounded organelle//cell part//intracellular organelle//cell//intracellular//intracellular part	--	--
Cluster-53306.181899	7.04678	0.530309	3.72986	0.000106468	0.00518373	TRUE	781	--	--	--	--	--	--	--	--	--	--	--	--	--	--	--	--	--	--	PF07716	Basic region leucine zipper	GO:0032774//GO:0019222//GO:0031326//GO:0031323//GO:0090304//GO:0044249//GO:0034641//GO:0006807//GO:0034645//GO:1901362//GO:0050789//GO:0097659//GO:0080090//GO:0006139//GO:0044260//GO:2000112//GO:0071704//GO:0010467//GO:0065007//GO:1901360//GO:0060255//GO:0010468//GO:1901576//GO:0019219//GO:0006725//GO:0009987//GO:0009889//GO:1903506//GO:0050794//GO:0009058//GO:0009059//GO:0051171//GO:0008152//GO:…	RNA biosynthetic process//regulation of metabolic process//regulation of cellular biosynthetic process//regulation of cellular metabolic process//nucleic acid metabolic process//cellular biosynthetic process//cellular nitrogen compound metabolic process//nitrogen compound metabolic process//cellular macromolecule biosynthetic process//organic cyclic compound biosynthetic process//regulation of bi…	GO:0140110//GO:0003700	transcription regulator activity//DNA-binding transcription factor activity	--	--	--	--
Cluster-95948.0	0.722765	0.0376114	4.26127	0.000477632	0.0135834	TRUE	1466	1160078533	OPL33805.1	607	7.5e-60	hypothetical protein AM593_03147, partial [Mytilus galloprovincialis]	--	--	--	--	--	--	--	--	--	--	--	--	--	PF03131//PF07716	bZIP Maf transcription factor//Basic region leucine zipper	GO:0032774//GO:0019222//GO:0031326//GO:0031323//GO:0090304//GO:0044249//GO:0034641//GO:0006807//GO:0044237//GO:0034645//GO:0043170//GO:1901362//GO:0050789//GO:0097659//GO:0080090//GO:0006139//GO:0044260//GO:2000112//GO:0071704//GO:0010467//GO:0065007//GO:1901360//GO:0060255//GO:0010468//GO:1901576//GO:0019219//GO:0006725//GO:0009987//GO:0009889//GO:1903506//GO:0050794//GO:0009058//GO:0009059//GO:…	RNA biosynthetic process//regulation of metabolic process//regulation of cellular biosynthetic process//regulation of cellular metabolic process//nucleic acid metabolic process//cellular biosynthetic process//cellular nitrogen compound metabolic process//nitrogen compound metabolic process//cellular metabolic process//cellular macromolecule biosynthetic process//macromolecule metabolic process//o…	GO:0003677//GO:0003676//GO:0140110//GO:0003700//GO:0097159//GO:1901363//GO:0005488	DNA binding//nucleic acid binding//transcription regulator activity//DNA-binding transcription factor activity//organic cyclic compound binding//heterocyclic compound binding//binding	GO:0043227//GO:0005634//GO:0043226//GO:0043231//GO:0044464//GO:0043229//GO:0005623//GO:0005622//GO:0044424	membrane-bounded organelle//nucleus//organelle//intracellular membrane-bounded organelle//cell part//intracellular organelle//cell//intracellular//intracellular part	--	--
Cluster-53306.138739	18.9003	2.52854	2.90224	0.00181923	0.0303058	TRUE	1954	763431411	AJQ21552.1	1242	2.3e-133	transcription factor fos-like 1 [Mytilus galloprovincialis]	763431410	KP713441.1	1532	0	Mytilus galloprovincialis transcription factor fos-like 1 mRNA, complete cds	K09030	FOSL2	fos-like antigen 2	http://www.genome.jp/dbget-bin/www_bget?ko:K09030	P18625	235	3e-18	Fos-related antigen 2 OS=Gallus gallus OX=9031 GN=FOSL2 PE=1 SV=1	PF00170//PF03131	bZIP transcription factor//bZIP Maf transcription factor	GO:0032774//GO:0019222//GO:0031326//GO:0031323//GO:0090304//GO:0044249//GO:0034641//GO:0006807//GO:0044237//GO:0034645//GO:0043170//GO:1901362//GO:0050789//GO:0097659//GO:0080090//GO:0006139//GO:0044260//GO:2000112//GO:0071704//GO:0010467//GO:0065007//GO:1901360//GO:0060255//GO:0010468//GO:1901576//GO:0019219//GO:0006725//GO:0009987//GO:0009889//GO:1903506//GO:0050794//GO:0009058//GO:0009059//GO:…	RNA biosynthetic process//regulation of metabolic process//regulation of cellular biosynthetic process//regulation of cellular metabolic process//nucleic acid metabolic process//cellular biosynthetic process//cellular nitrogen compound metabolic process//nitrogen compound metabolic process//cellular metabolic process//cellular macromolecule biosynthetic process//macromolecule metabolic process//o…	GO:0003677//GO:0003676//GO:0140110//GO:0003700//GO:0097159//GO:1901363//GO:0005488	DNA binding//nucleic acid binding//transcription regulator activity//DNA-binding transcription factor activity//organic cyclic compound binding//heterocyclic compound binding//binding	GO:0043227//GO:0005634//GO:0043226//GO:0043231//GO:0044464//GO:0043229//GO:0005623//GO:0005622//GO:0044424	membrane-bounded organelle//nucleus//organelle//intracellular membrane-bounded organelle//cell part//intracellular organelle//cell//intracellular//intracellular part	--	--
Cluster-53306.138243	31.0168	0.73148	5.40814	1.59544e-08	6.54811e-06	TRUE	364	1207973277	XP_021377450.1	246	1.3e-18	cAMP-responsive element-binding protein-like 2 isoform X4 [Mizuhopecten yessoensis] >gi|1205887913|gb|OWF38879.1| cAMP-responsive element-binding protein-like 2 [Mizuhopecten yessoensis]	--	--	--	--	--	--	--	--	--	A4IGK3	220	3.1e-17	cAMP-responsive element-binding protein-like 2 OS=Xenopus tropicalis OX=8364 GN=crebl2 PE=3 SV=1	--	--	GO:0032774//GO:0019222//GO:0031326//GO:0031323//GO:0006139//GO:0090304//GO:0044249//GO:0034641//GO:0006807//GO:0034645//GO:1901362//GO:0050789//GO:0097659//GO:0080090//GO:1901576//GO:0044260//GO:2000112//GO:0071704//GO:0010467//GO:0065007//GO:1901360//GO:0060255//GO:0010468//GO:0019219//GO:0006725//GO:0009987//GO:0009889//GO:1903506//GO:0050794//GO:0009058//GO:0009059//GO:0051171//GO:0008152//GO:…	RNA biosynthetic process//regulation of metabolic process//regulation of cellular biosynthetic process//regulation of cellular metabolic process//nucleobase-containing compound metabolic process//nucleic acid metabolic process//cellular biosynthetic process//cellular nitrogen compound metabolic process//nitrogen compound metabolic process//cellular macromolecule biosynthetic process//organic cycl…	GO:0005488//GO:0003677//GO:1901363//GO:0003676//GO:0140110//GO:0043565//GO:0003700//GO:0097159	binding//DNA binding//heterocyclic compound binding//nucleic acid binding//transcription regulator activity//sequence-specific DNA binding//DNA-binding transcription factor activity//organic cyclic compound binding	--	--	--	--
Cluster-53306.80661	0.885498	0.00643914	7.10399	1.85317e-05	0.00158649	TRUE	8563	1207924205	XP_021351141.1	1503	5.6e-163	histone acetyltransferase KAT6B-like isoform X2 [Mizuhopecten yessoensis] >gi|1205903990|gb|OWF51604.1| Histone acetyltransferase KAT6B [Mizuhopecten yessoensis]	1113764300	XM_006273521.3	165	1.25981e-77	PREDICTED: Alligator mississippiensis lysine acetyltransferase 6A (KAT6A), transcript variant X2, mRNA	K11306	MYST4, KAT6B	histone acetyltransferase MYST4	http://www.genome.jp/dbget-bin/www_bget?ko:K11306	Q8BRB7	1102	3.8e-118	Histone acetyltransferase KAT6B OS=Mus musculus OX=10090 GN=Kat6b PE=1 SV=3	PF01853//PF17772//PF01530//PF00628	MOZ/SAS family//MYST family zinc finger domain//Zinc finger, C2HC type//PHD-finger	GO:0080090//GO:0019222//GO:0006473//GO:0006475//GO:0044249//GO:0034641//GO:1901576//GO:1901362//GO:0071840//GO:0032774//GO:0006139//GO:0018193//GO:0006996//GO:0060255//GO:0009987//GO:0006725//GO:1903506//GO:2001141//GO:0046483//GO:1901564//GO:0018205//GO:0051252//GO:0019538//GO:0019438//GO:0016569//GO:0034645//GO:0031326//GO:0031323//GO:0090304//GO:0006807//GO:0043170//GO:0097659//GO:0043543//GO:…	regulation of primary metabolic process//regulation of metabolic process//protein acetylation//internal protein amino acid acetylation//cellular biosynthetic process//cellular nitrogen compound metabolic process//organic substance biosynthetic process//organic cyclic compound biosynthetic process//cellular component organization or biogenesis//RNA biosynthetic process//nucleobase-containing compo…	GO:0043169//GO:0061733//GO:0008270//GO:0034212//GO:0004402//GO:0043167//GO:0016740//GO:0016746//GO:0016747//GO:0016410//GO:0046872//GO:0140110//GO:0016407//GO:0005488//GO:0008080//GO:0003824//GO:0003700//GO:0046914	cation binding//peptide-lysine-N-acetyltransferase activity//zinc ion binding//peptide N-acetyltransferase activity//histone acetyltransferase activity//ion binding//transferase activity//transferase activity, transferring acyl groups//transferase activity, transferring acyl groups other than amino-acyl groups//N-acyltransferase activity//metal ion binding//transcription regulator activity//acety…	GO:0005634//GO:0043231//GO:0044464//GO:0005623//GO:0005622//GO:0044424//GO:0043229//GO:0043227//GO:0043226	nucleus//intracellular membrane-bounded organelle//cell part//cell//intracellular//intracellular part//intracellular organelle//membrane-bounded organelle//organelle	KOG2747	Histone acetyltransferase (MYST family)
Cluster-157404.0	0.787802	0.0290202	4.76276	0.000375146	0.0116078	TRUE	1900	345971942	ABU89802.2	919	6.4e-96	nuclear receptor subfamily 1 G [Mytilus galloprovincialis]	--	--	--	--	--	K08533	NR1F2, RORB	RAR-related orphan receptor beta	http://www.genome.jp/dbget-bin/www_bget?ko:K08533	P18514	297	1.9e-25	Retinoic acid receptor alpha OS=Notophthalmus viridescens OX=8316 GN=RARA PE=2 SV=1	PF00104//PF00105	Ligand-binding domain of nuclear hormone receptor//Zinc finger, C4 type (two domains)	GO:0032774//GO:0019222//GO:0006139//GO:0044249//GO:0034641//GO:0034645//GO:1901362//GO:1901360//GO:0080090//GO:0060255//GO:0009987//GO:0006725//GO:1903506//GO:2001141//GO:0046483//GO:0051252//GO:0019438//GO:0031326//GO:0031323//GO:0090304//GO:0006807//GO:0043170//GO:0050789//GO:0097659//GO:1901576//GO:2000112//GO:0071704//GO:0010467//GO:0065007//GO:0010468//GO:0018130//GO:0019219//GO:0009889//GO:…	RNA biosynthetic process//regulation of metabolic process//nucleobase-containing compound metabolic process//cellular biosynthetic process//cellular nitrogen compound metabolic process//cellular macromolecule biosynthetic process//organic cyclic compound biosynthetic process//organic cyclic compound metabolic process//regulation of primary metabolic process//regulation of macromolecule metabolic …	GO:0008270//GO:1901363//GO:0043169//GO:0043167//GO:0046872//GO:0140110//GO:0005488//GO:0003676//GO:0003677//GO:0046914//GO:0043565//GO:0003700//GO:0097159	zinc ion binding//heterocyclic compound binding//cation binding//ion binding//metal ion binding//transcription regulator activity//binding//nucleic acid binding//DNA binding//transition metal ion binding//sequence-specific DNA binding//DNA-binding transcription factor activity//organic cyclic compound binding	GO:0005634//GO:0043231//GO:0044464//GO:0005623//GO:0005622//GO:0044424//GO:0043229//GO:0043227//GO:0043226	nucleus//intracellular membrane-bounded organelle//cell part//cell//intracellular//intracellular part//intracellular organelle//membrane-bounded organelle//organelle	--	--
Cluster-53306.21647	42.9392	0.210828	7.67161	2.81048e-23	1.61129e-19	TRUE	891	1160078213	OPL33733.1	570	8.9e-56	hypothetical protein AM593_01850, partial [Mytilus galloprovincialis]	--	--	--	--	--	--	--	--	--	--	--	--	--	PF00170//PF07716//PF03131	bZIP//Basic//bZIP	GO:0032774//GO:0019222//GO:0031326//GO:0031323//GO:0090304//GO:0044249//GO:0034641//GO:0006807//GO:0044237//GO:0034645//GO:0043170//GO:1901362//GO:0050789//GO:0097659//GO:0080090//GO:0006139//GO:0044260//GO:2000112//GO:0071704//GO:0010467//GO:0065007//GO:1901360//GO:0060255//GO:0010468//GO:1901576//GO:0019219//GO:0006725//GO:0009987//GO:0009889//GO:1903506//GO:0050794//GO:0009058//GO:0009059//GO:…	RNA biosynthetic process//regulation of metabolic process//regulation of cellular biosynthetic process//regulation of cellular metabolic process//nucleic acid metabolic process//cellular biosynthetic process//cellular nitrogen compound metabolic process//nitrogen compound metabolic process//cellular metabolic process//cellular macromolecule biosynthetic process//macromolecule metabolic process//o…	GO:0003677//GO:0003676//GO:0140110//GO:0003700//GO:0097159//GO:1901363//GO:0005488	DNA binding//nucleic acid binding//transcription regulator activity//DNA-binding transcription factor activity//organic cyclic compound binding//heterocyclic compound binding//binding	GO:0043227//GO:0005634//GO:0043226//GO:0043231//GO:0044464//GO:0043229//GO:0005623//GO:0005622//GO:0044424	membrane-bounded organelle//nucleus//organelle//intracellular membrane-bounded organelle//cell part//intracellular organelle//cell//intracellular//intracellular part	--	--
Cluster-126378.15	7.13516	0.0548095	7.02555	7.40081e-12	7.94012e-09	TRUE	1006	1160078212	OPL33732.1	751	1e-76	hypothetical protein AM593_01849, partial [Mytilus galloprovincialis]	--	--	--	--	--	--	--	--	--	--	--	--	--	PF07716	Basic region leucine zipper	GO:0032774//GO:0019222//GO:0031326//GO:0031323//GO:0090304//GO:0044249//GO:0034641//GO:0006807//GO:0034645//GO:1901362//GO:0050789//GO:0097659//GO:0080090//GO:0006139//GO:0044260//GO:2000112//GO:0071704//GO:0010467//GO:0065007//GO:1901360//GO:0060255//GO:0010468//GO:1901576//GO:0019219//GO:0006725//GO:0009987//GO:0009889//GO:1903506//GO:0050794//GO:0009058//GO:0009059//GO:0051171//GO:0008152//GO:…	RNA biosynthetic process//regulation of metabolic process//regulation of cellular biosynthetic process//regulation of cellular metabolic process//nucleic acid metabolic process//cellular biosynthetic process//cellular nitrogen compound metabolic process//nitrogen compound metabolic process//cellular macromolecule biosynthetic process//organic cyclic compound biosynthetic process//regulation of bi…	GO:0140110//GO:0003700	transcription regulator activity//DNA-binding transcription factor activity	--	--	--	--
Cluster-135322.0	2.05544	0.178173	3.53264	0.000916149	0.0201798	TRUE	1440	1160078533	OPL33805.1	684	8.7e-69	hypothetical protein AM593_03147, partial [Mytilus galloprovincialis]	--	--	--	--	--	--	--	--	--	--	--	--	--	PF03131//PF07716	bZIP//Basic	GO:0032774//GO:0019222//GO:0031326//GO:0031323//GO:0090304//GO:0044249//GO:0034641//GO:0006807//GO:0044237//GO:0034645//GO:0043170//GO:1901362//GO:0050789//GO:0097659//GO:0080090//GO:0006139//GO:0044260//GO:2000112//GO:0071704//GO:0010467//GO:0065007//GO:1901360//GO:0060255//GO:0010468//GO:1901576//GO:0019219//GO:0006725//GO:0009987//GO:0009889//GO:1903506//GO:0050794//GO:0009058//GO:0009059//GO:…	RNA biosynthetic process//regulation of metabolic process//regulation of cellular biosynthetic process//regulation of cellular metabolic process//nucleic acid metabolic process//cellular biosynthetic process//cellular nitrogen compound metabolic process//nitrogen compound metabolic process//cellular metabolic process//cellular macromolecule biosynthetic process//macromolecule metabolic process//o…	GO:0003677//GO:0003676//GO:0140110//GO:0003700//GO:0097159//GO:1901363//GO:0005488	DNA binding//nucleic acid binding//transcription regulator activity//DNA-binding transcription factor activity//organic cyclic compound binding//heterocyclic compound binding//binding	GO:0043227//GO:0005634//GO:0043226//GO:0043231//GO:0044464//GO:0043229//GO:0005623//GO:0005622//GO:0044424	membrane-bounded organelle//nucleus//organelle//intracellular membrane-bounded organelle//cell part//intracellular organelle//cell//intracellular//intracellular part	--	--
Cluster-53306.179796	7.44062	1.29543	2.52191	0.000465141	0.01335	TRUE	1211	1207929167	XP_021353809.1	237	5e-17	proto-oncogene c-Fos-like [Mizuhopecten yessoensis]	--	--	--	--	--	--	--	--	--	--	--	--	--	PF00170//PF07716	bZIP//Basic	GO:0032774//GO:0019222//GO:0031326//GO:0031323//GO:0090304//GO:0044249//GO:0034641//GO:0006807//GO:0034645//GO:1901362//GO:0050789//GO:0097659//GO:0080090//GO:0006139//GO:0044260//GO:2000112//GO:0071704//GO:0010467//GO:0065007//GO:1901360//GO:0060255//GO:0010468//GO:1901576//GO:0019219//GO:0006725//GO:0009987//GO:0009889//GO:1903506//GO:0050794//GO:0009058//GO:0009059//GO:0051171//GO:0008152//GO:…	RNA biosynthetic process//regulation of metabolic process//regulation of cellular biosynthetic process//regulation of cellular metabolic process//nucleic acid metabolic process//cellular biosynthetic process//cellular nitrogen compound metabolic process//nitrogen compound metabolic process//cellular macromolecule biosynthetic process//organic cyclic compound biosynthetic process//regulation of bi…	GO:0140110//GO:0003700	transcription regulator activity//DNA-binding transcription factor activity	--	--	--	--
Cluster-126378.2	15.1453	0.427791	5.14483	1.23469e-08	5.29246e-06	TRUE	1150	1160078212	OPL33732.1	698	1.6e-70	hypothetical protein AM593_01849, partial [Mytilus galloprovincialis]	--	--	--	--	--	--	--	--	--	--	--	--	--	PF07716	Basic region leucine zipper	GO:0032774//GO:0019222//GO:0031326//GO:0031323//GO:0090304//GO:0044249//GO:0034641//GO:0006807//GO:0034645//GO:1901362//GO:0050789//GO:0097659//GO:0080090//GO:0006139//GO:0044260//GO:2000112//GO:0071704//GO:0010467//GO:0065007//GO:1901360//GO:0060255//GO:0010468//GO:1901576//GO:0019219//GO:0006725//GO:0009987//GO:0009889//GO:1903506//GO:0050794//GO:0009058//GO:0009059//GO:0051171//GO:0008152//GO:…	RNA biosynthetic process//regulation of metabolic process//regulation of cellular biosynthetic process//regulation of cellular metabolic process//nucleic acid metabolic process//cellular biosynthetic process//cellular nitrogen compound metabolic process//nitrogen compound metabolic process//cellular macromolecule biosynthetic process//organic cyclic compound biosynthetic process//regulation of bi…	GO:0140110//GO:0003700	transcription regulator activity//DNA-binding transcription factor activity	--	--	--	--
Cluster-53306.103891	2.79665	0.149126	4.22008	0.000285575	0.00976368	TRUE	1204	763431413	AJQ21553.1	297	5.4e-24	transcription factor fos-like 2 [Mytilus galloprovincialis]	763431412	KP713442.1	304	9.28835e-156	Mytilus galloprovincialis transcription factor fos-like 2 mRNA, complete cds	--	--	--	--	P01102	168	1.1e-10	p55-v-Fos-transforming protein OS=FBJ murine osteosarcoma virus OX=11805 GN=V-FOS PE=3 SV=1	PF00170//PF07716//PF03131	bZIP transcription factor//Basic region leucine zipper//bZIP Maf transcription factor	GO:0032774//GO:0019222//GO:0031326//GO:0031323//GO:0090304//GO:0044249//GO:0034641//GO:0006807//GO:0044237//GO:0034645//GO:0043170//GO:1901362//GO:0050789//GO:0097659//GO:0080090//GO:0006139//GO:0044260//GO:2000112//GO:0071704//GO:0010467//GO:0065007//GO:1901360//GO:0060255//GO:0010468//GO:1901576//GO:0019219//GO:0006725//GO:0009987//GO:0009889//GO:1903506//GO:0050794//GO:0009058//GO:0009059//GO:…	RNA biosynthetic process//regulation of metabolic process//regulation of cellular biosynthetic process//regulation of cellular metabolic process//nucleic acid metabolic process//cellular biosynthetic process//cellular nitrogen compound metabolic process//nitrogen compound metabolic process//cellular metabolic process//cellular macromolecule biosynthetic process//macromolecule metabolic process//o…	GO:0003677//GO:0003676//GO:0140110//GO:0003700//GO:0097159//GO:1901363//GO:0005488	DNA binding//nucleic acid binding//transcription regulator activity//DNA-binding transcription factor activity//organic cyclic compound binding//heterocyclic compound binding//binding	GO:0043227//GO:0005634//GO:0043226//GO:0043231//GO:0044464//GO:0043229//GO:0005623//GO:0005622//GO:0044424	membrane-bounded organelle//nucleus//organelle//intracellular membrane-bounded organelle//cell part//intracellular organelle//cell//intracellular//intracellular part	--	--
Cluster-53306.159296	77.4582	3.02167	4.68038	9.74619e-31	1.54315e-26	TRUE	2933	1205899837	OWF48685.1	274	6.2e-21	Cell death specification protein 2 [Mizuhopecten yessoensis]	23577037	AK113140.1	927	0	Ciona intestinalis cDNA, clone:ciad010a08, full insert sequence	--	--	--	--	--	--	--	--	PF07716	Basic	GO:0032774//GO:0019222//GO:0031326//GO:0031323//GO:0090304//GO:0044249//GO:0034641//GO:0006807//GO:0034645//GO:1901362//GO:0050789//GO:0097659//GO:0080090//GO:0006139//GO:0044260//GO:2000112//GO:0071704//GO:0010467//GO:0065007//GO:1901360//GO:0060255//GO:0010468//GO:1901576//GO:0019219//GO:0006725//GO:0009987//GO:0009889//GO:1903506//GO:0050794//GO:0009058//GO:0009059//GO:0051171//GO:0008152//GO:…	RNA biosynthetic process//regulation of metabolic process//regulation of cellular biosynthetic process//regulation of cellular metabolic process//nucleic acid metabolic process//cellular biosynthetic process//cellular nitrogen compound metabolic process//nitrogen compound metabolic process//cellular macromolecule biosynthetic process//organic cyclic compound biosynthetic process//regulation of bi…	GO:0140110//GO:0003700	transcription regulator activity//DNA-binding transcription factor activity	--	--	--	--
Cluster-53306.159297	99.3665	2.85724	5.12003	0.000314321	0.0103603	TRUE	2779	1205899837	OWF48685.1	356	1.8e-30	Cell death specification protein 2 [Mizuhopecten yessoensis]	23577037	AK113140.1	1393	0	Ciona intestinalis cDNA, clone:ciad010a08, full insert sequence	--	--	--	--	--	--	--	--	PF07716	Basic	GO:0032774//GO:0019222//GO:0031326//GO:0031323//GO:0090304//GO:0044249//GO:0034641//GO:0006807//GO:0034645//GO:1901362//GO:0050789//GO:0097659//GO:0080090//GO:0006139//GO:0044260//GO:2000112//GO:0071704//GO:0010467//GO:0065007//GO:1901360//GO:0060255//GO:0010468//GO:1901576//GO:0019219//GO:0006725//GO:0009987//GO:0009889//GO:1903506//GO:0050794//GO:0009058//GO:0009059//GO:0051171//GO:0008152//GO:…	RNA biosynthetic process//regulation of metabolic process//regulation of cellular biosynthetic process//regulation of cellular metabolic process//nucleic acid metabolic process//cellular biosynthetic process//cellular nitrogen compound metabolic process//nitrogen compound metabolic process//cellular macromolecule biosynthetic process//organic cyclic compound biosynthetic process//regulation of bi…	GO:0140110//GO:0003700	transcription regulator activity//DNA-binding transcription factor activity	--	--	--	--
Cluster-53306.159298	19.578	1.04875	4.22269	0.00240323	0.0355335	TRUE	2770	1205899837	OWF48685.1	356	1.8e-30	Cell death specification protein 2 [Mizuhopecten yessoensis]	23577037	AK113140.1	1393	0	Ciona intestinalis cDNA, clone:ciad010a08, full insert sequence	--	--	--	--	--	--	--	--	PF07716	Basic	GO:0032774//GO:0019222//GO:0031326//GO:0031323//GO:0090304//GO:0044249//GO:0034641//GO:0006807//GO:0034645//GO:1901362//GO:0050789//GO:0097659//GO:0080090//GO:0006139//GO:0044260//GO:2000112//GO:0071704//GO:0010467//GO:0065007//GO:1901360//GO:0060255//GO:0010468//GO:1901576//GO:0019219//GO:0006725//GO:0009987//GO:0009889//GO:1903506//GO:0050794//GO:0009058//GO:0009059//GO:0051171//GO:0008152//GO:…	RNA biosynthetic process//regulation of metabolic process//regulation of cellular biosynthetic process//regulation of cellular metabolic process//nucleic acid metabolic process//cellular biosynthetic process//cellular nitrogen compound metabolic process//nitrogen compound metabolic process//cellular macromolecule biosynthetic process//organic cyclic compound biosynthetic process//regulation of bi…	GO:0140110//GO:0003700	transcription regulator activity//DNA-binding transcription factor activity	--	--	--	--
Cluster-53306.159305	14.0777	0.136398	6.691	1.38548e-11	1.39497e-08	TRUE	2115	1205899837	OWF48685.1	374	1.1e-32	Cell death specification protein 2 [Mizuhopecten yessoensis]	23577037	AK113140.1	1390	0	Ciona intestinalis cDNA, clone:ciad010a08, full insert sequence	--	--	--	--	--	--	--	--	PF07716	Basic region leucine zipper	GO:0032774//GO:0019222//GO:0031326//GO:0031323//GO:0090304//GO:0044249//GO:0034641//GO:0006807//GO:0034645//GO:1901362//GO:0050789//GO:0097659//GO:0080090//GO:0006139//GO:0044260//GO:2000112//GO:0071704//GO:0010467//GO:0065007//GO:1901360//GO:0060255//GO:0010468//GO:1901576//GO:0019219//GO:0006725//GO:0009987//GO:0009889//GO:1903506//GO:0050794//GO:0009058//GO:0009059//GO:0051171//GO:0008152//GO:…	RNA biosynthetic process//regulation of metabolic process//regulation of cellular biosynthetic process//regulation of cellular metabolic process//nucleic acid metabolic process//cellular biosynthetic process//cellular nitrogen compound metabolic process//nitrogen compound metabolic process//cellular macromolecule biosynthetic process//organic cyclic compound biosynthetic process//regulation of bi…	GO:0140110//GO:0003700	transcription regulator activity//DNA-binding transcription factor activity	--	--	--	--
Cluster-53306.159307	4.29078	0.35511	3.59379	0.000757538	0.0179908	TRUE	1492	1205899837	OWF48685.1	356	9.7e-31	Cell death specification protein 2 [Mizuhopecten yessoensis]	23577037	AK113140.1	1362	0	Ciona intestinalis cDNA, clone:ciad010a08, full insert sequence	--	--	--	--	--	--	--	--	PF07716	Basic region leucine zipper	GO:0032774//GO:0019222//GO:0031326//GO:0031323//GO:0090304//GO:0044249//GO:0034641//GO:0006807//GO:0034645//GO:1901362//GO:0050789//GO:0097659//GO:0080090//GO:0006139//GO:0044260//GO:2000112//GO:0071704//GO:0010467//GO:0065007//GO:1901360//GO:0060255//GO:0010468//GO:1901576//GO:0019219//GO:0006725//GO:0009987//GO:0009889//GO:1903506//GO:0050794//GO:0009058//GO:0009059//GO:0051171//GO:0008152//GO:…	RNA biosynthetic process//regulation of metabolic process//regulation of cellular biosynthetic process//regulation of cellular metabolic process//nucleic acid metabolic process//cellular biosynthetic process//cellular nitrogen compound metabolic process//nitrogen compound metabolic process//cellular macromolecule biosynthetic process//organic cyclic compound biosynthetic process//regulation of bi…	GO:0140110//GO:0003700	transcription regulator activity//DNA-binding transcription factor activity	--	--	--	--
Cluster-53306.159303	3.04645	0.230726	3.7243	1.98669e-05	0.00165597	TRUE	1870	1205899837	OWF48685.1	356	1.2e-30	Cell death specification protein 2 [Mizuhopecten yessoensis]	23577037	AK113140.1	1381	0	Ciona intestinalis cDNA, clone:ciad010a08, full insert sequence	--	--	--	--	--	--	--	--	PF07716	Basic region leucine zipper	GO:0032774//GO:0019222//GO:0031326//GO:0031323//GO:0090304//GO:0044249//GO:0034641//GO:0006807//GO:0034645//GO:1901362//GO:0050789//GO:0097659//GO:0080090//GO:0006139//GO:0044260//GO:2000112//GO:0071704//GO:0010467//GO:0065007//GO:1901360//GO:0060255//GO:0010468//GO:1901576//GO:0019219//GO:0006725//GO:0009987//GO:0009889//GO:1903506//GO:0050794//GO:0009058//GO:0009059//GO:0051171//GO:0008152//GO:…	RNA biosynthetic process//regulation of metabolic process//regulation of cellular biosynthetic process//regulation of cellular metabolic process//nucleic acid metabolic process//cellular biosynthetic process//cellular nitrogen compound metabolic process//nitrogen compound metabolic process//cellular macromolecule biosynthetic process//organic cyclic compound biosynthetic process//regulation of bi…	GO:0140110//GO:0003700	transcription regulator activity//DNA-binding transcription factor activity	--	--	--	--
Cluster-53306.148444	3.82367	0.0473321	6.32688	2.12795e-08	8.1742e-06	TRUE	1603	763431413	AJQ21553.1	1064	8.4e-113	transcription factor fos-like 2 [Mytilus galloprovincialis]	763431412	KP713442.1	846	0	Mytilus galloprovincialis transcription factor fos-like 2 mRNA, complete cds	--	--	--	--	P01102	166	2.5e-10	p55-v-Fos-transforming protein OS=FBJ murine osteosarcoma virus OX=11805 GN=V-FOS PE=3 SV=1	PF00170//PF07716//PF03131	bZIP//Basic//bZIP	GO:0032774//GO:0019222//GO:0031326//GO:0031323//GO:0090304//GO:0044249//GO:0034641//GO:0006807//GO:0044237//GO:0034645//GO:0043170//GO:1901362//GO:0050789//GO:0097659//GO:0080090//GO:0006139//GO:0044260//GO:2000112//GO:0071704//GO:0010467//GO:0065007//GO:1901360//GO:0060255//GO:0010468//GO:1901576//GO:0019219//GO:0006725//GO:0009987//GO:0009889//GO:1903506//GO:0050794//GO:0009058//GO:0009059//GO:…	RNA biosynthetic process//regulation of metabolic process//regulation of cellular biosynthetic process//regulation of cellular metabolic process//nucleic acid metabolic process//cellular biosynthetic process//cellular nitrogen compound metabolic process//nitrogen compound metabolic process//cellular metabolic process//cellular macromolecule biosynthetic process//macromolecule metabolic process//o…	GO:0003677//GO:0003676//GO:0140110//GO:0003700//GO:0097159//GO:1901363//GO:0005488	DNA binding//nucleic acid binding//transcription regulator activity//DNA-binding transcription factor activity//organic cyclic compound binding//heterocyclic compound binding//binding	GO:0043227//GO:0005634//GO:0043226//GO:0043231//GO:0044464//GO:0043229//GO:0005623//GO:0005622//GO:0044424	membrane-bounded organelle//nucleus//organelle//intracellular membrane-bounded organelle//cell part//intracellular organelle//cell//intracellular//intracellular part	--	--
Cluster-126378.7	12.915	0.175139	6.19347	1.81849e-07	4.85621e-05	TRUE	670	1160078212	OPL33732.1	289	2.6e-23	hypothetical protein AM593_01849, partial [Mytilus galloprovincialis]	--	--	--	--	--	--	--	--	--	--	--	--	--	PF07716	Basic region leucine zipper	GO:0032774//GO:0019222//GO:0031326//GO:0031323//GO:0090304//GO:0044249//GO:0034641//GO:0006807//GO:0034645//GO:1901362//GO:0050789//GO:0097659//GO:0080090//GO:0006139//GO:0044260//GO:2000112//GO:0071704//GO:0010467//GO:0065007//GO:1901360//GO:0060255//GO:0010468//GO:1901576//GO:0019219//GO:0006725//GO:0009987//GO:0009889//GO:1903506//GO:0050794//GO:0009058//GO:0009059//GO:0051171//GO:0008152//GO:…	RNA biosynthetic process//regulation of metabolic process//regulation of cellular biosynthetic process//regulation of cellular metabolic process//nucleic acid metabolic process//cellular biosynthetic process//cellular nitrogen compound metabolic process//nitrogen compound metabolic process//cellular macromolecule biosynthetic process//organic cyclic compound biosynthetic process//regulation of bi…	GO:0140110//GO:0003700	transcription regulator activity//DNA-binding transcription factor activity	--	--	--	--
Cluster-126378.1	17.3177	0.208138	6.38106	2.93207e-11	2.71677e-08	TRUE	692	1160078212	OPL33732.1	289	2.6e-23	hypothetical protein AM593_01849, partial [Mytilus galloprovincialis]	--	--	--	--	--	--	--	--	--	--	--	--	--	PF07716	Basic region leucine zipper	GO:0032774//GO:0019222//GO:0031326//GO:0031323//GO:0090304//GO:0044249//GO:0034641//GO:0006807//GO:0034645//GO:1901362//GO:0050789//GO:0097659//GO:0080090//GO:0006139//GO:0044260//GO:2000112//GO:0071704//GO:0010467//GO:0065007//GO:1901360//GO:0060255//GO:0010468//GO:1901576//GO:0019219//GO:0006725//GO:0009987//GO:0009889//GO:1903506//GO:0050794//GO:0009058//GO:0009059//GO:0051171//GO:0008152//GO:…	RNA biosynthetic process//regulation of metabolic process//regulation of cellular biosynthetic process//regulation of cellular metabolic process//nucleic acid metabolic process//cellular biosynthetic process//cellular nitrogen compound metabolic process//nitrogen compound metabolic process//cellular macromolecule biosynthetic process//organic cyclic compound biosynthetic process//regulation of bi…	GO:0140110//GO:0003700	transcription regulator activity//DNA-binding transcription factor activity	--	--	--	--
Cluster-53306.133593	0.48107	0.0204899	4.5511	0.000593426	0.015561	TRUE	2691	1207938970	XP_021359070.1	1142	1.3e-121	retinoic acid receptor RXR-alpha-B-like [Mizuhopecten yessoensis] >gi|1207938972|ref|XP_021359071.1| retinoic acid receptor RXR-alpha-B-like [Mizuhopecten yessoensis] >gi|1205898432|gb|OWF47672.1| Retinoic acid receptor RXR-gamma [Mizuhopecten yessoensis]	--	--	--	--	--	--	--	--	--	Q6DHP9	606	4e-61	Retinoic acid receptor RXR-gamma-B OS=Danio rerio OX=7955 GN=rxrgb PE=2 SV=1	PF00104//PF00105	Ligand-binding//Zinc	GO:0080090//GO:0019222//GO:0044249//GO:0034641//GO:0023052//GO:0034645//GO:1901362//GO:1901360//GO:0032774//GO:0051716//GO:0060255//GO:0009987//GO:0006725//GO:1903506//GO:2001141//GO:0046483//GO:0051252//GO:0019438//GO:0007165//GO:0031326//GO:0031323//GO:0090304//GO:0006807//GO:0043170//GO:0050789//GO:0097659//GO:1901576//GO:0030522//GO:0044260//GO:2000112//GO:0071704//GO:0010467//GO:0065007//GO:…	regulation of primary metabolic process//regulation of metabolic process//cellular biosynthetic process//cellular nitrogen compound metabolic process//signaling//cellular macromolecule biosynthetic process//organic cyclic compound biosynthetic process//organic cyclic compound metabolic process//RNA biosynthetic process//cellular response to stimulus//regulation of macromolecule metabolic process/…	GO:0008270//GO:1901363//GO:0043169//GO:0043565//GO:0043167//GO:0046872//GO:0140110//GO:0060089//GO:0098531//GO:0038023//GO:0005488//GO:0003676//GO:0003677//GO:0004879//GO:0000981//GO:0046914//GO:0003700//GO:0097159	zinc ion binding//heterocyclic compound binding//cation binding//sequence-specific DNA binding//ion binding//metal ion binding//transcription regulator activity//molecular transducer activity//transcription factor activity, direct ligand regulated sequence-specific DNA binding//signaling receptor activity//binding//nucleic acid binding//DNA binding//nuclear receptor activity//DNA-binding transcri…	GO:0005634//GO:0043231//GO:0044464//GO:0005623//GO:0005622//GO:0044424//GO:0043229//GO:0043227//GO:0043226	nucleus//intracellular membrane-bounded organelle//cell part//cell//intracellular//intracellular part//intracellular organelle//membrane-bounded organelle//organelle	--	--
Cluster-53306.80658	1.46071	0.0064527	7.82327	3.21877e-06	0.00046279	TRUE	8545	1207924205	XP_021351141.1	1503	5.5e-163	histone acetyltransferase KAT6B-like isoform X2 [Mizuhopecten yessoensis] >gi|1205903990|gb|OWF51604.1| Histone acetyltransferase KAT6B [Mizuhopecten yessoensis]	1113764300	XM_006273521.3	165	1.25715e-77	PREDICTED: Alligator mississippiensis lysine acetyltransferase 6A (KAT6A), transcript variant X2, mRNA	K11306	MYST4, KAT6B	histone acetyltransferase MYST4	http://www.genome.jp/dbget-bin/www_bget?ko:K11306	Q8BRB7	1102	3.8e-118	Histone acetyltransferase KAT6B OS=Mus musculus OX=10090 GN=Kat6b PE=1 SV=3	PF01853//PF17772//PF01530//PF00628	MOZ/SAS family//MYST family zinc finger domain//Zinc finger, C2HC type//PHD-finger	GO:0080090//GO:0019222//GO:0006473//GO:0006475//GO:0044249//GO:0034641//GO:1901576//GO:1901362//GO:0071840//GO:0032774//GO:0006139//GO:0018193//GO:0006996//GO:0060255//GO:0009987//GO:0006725//GO:1903506//GO:2001141//GO:0046483//GO:1901564//GO:0018205//GO:0051252//GO:0019538//GO:0019438//GO:0016569//GO:0034645//GO:0031326//GO:0031323//GO:0090304//GO:0006807//GO:0043170//GO:0097659//GO:0043543//GO:…	regulation of primary metabolic process//regulation of metabolic process//protein acetylation//internal protein amino acid acetylation//cellular biosynthetic process//cellular nitrogen compound metabolic process//organic substance biosynthetic process//organic cyclic compound biosynthetic process//cellular component organization or biogenesis//RNA biosynthetic process//nucleobase-containing compo…	GO:0043169//GO:0061733//GO:0008270//GO:0034212//GO:0004402//GO:0043167//GO:0016740//GO:0016746//GO:0016747//GO:0016410//GO:0046872//GO:0140110//GO:0016407//GO:0005488//GO:0008080//GO:0003824//GO:0003700//GO:0046914	cation binding//peptide-lysine-N-acetyltransferase activity//zinc ion binding//peptide N-acetyltransferase activity//histone acetyltransferase activity//ion binding//transferase activity//transferase activity, transferring acyl groups//transferase activity, transferring acyl groups other than amino-acyl groups//N-acyltransferase activity//metal ion binding//transcription regulator activity//acety…	GO:0005634//GO:0043231//GO:0044464//GO:0005623//GO:0005622//GO:0044424//GO:0043229//GO:0043227//GO:0043226	nucleus//intracellular membrane-bounded organelle//cell part//cell//intracellular//intracellular part//intracellular organelle//membrane-bounded organelle//organelle	KOG2747	Histone acetyltransferase (MYST family)
