# Supplementary material for: Molecular Responses to Thermal and Osmotic Stress in Arctic Intertidal Mussels (Mytilus edulis): The Limits of Resilience
Source: Genes (Basel). 2022 Jan 15;13(1):155. doi: 10.3390/genes13010155 (PMC8774603; doi:10.3390/genes13010155)
Supplement: Supplementary file 1 [file genes-13-00155-s001.zip › genes-1538545-supplementary/Supplementary_Spreadsheet_5.xlsx]

## Sheet: Introduction 
Supplementary Spreadsheet S5
GO terms and gene transcripts significantly enriched in heat stress at low salinity treatments (30°C+low salinity vs low salinity; 33°C+low salinity vs low salinity; 33°C+low salnity vs 30°C+low salinity).
Shared genes highlighted in red on subsequnt sheets.
Enriched GO category	GO ID	Description	No of genes
			Low salinity+30°C vs Low salinity	Low salinity+33°C vs Low salinity	Low salinity+33°C vs Low salinity+30°C	Total	Shared
BP	GO:0000902	cell morphogenesis	15	23	10	48	10
BP	GO:0048856	anatomical structure development	22	39	23	84	17
BP	GO:0006457	protein folding	11	22	15	48	5
MF	GO:0051082	unfolded protein binding	9	23	15	47	6
BP	GO:0034641	cellular nitrogen compound metabolic process	N/A	221	158	379	81
MF	GO:0003700	DNA-binding transcription factor activity	N/A	42	26	68	14
CC	GO:0005615	extracellular space	N/A	20	13	33	9
30°C+low salnity vs 30°C	N/A
33°C+low salnity vs 33°C	N/A

## Sheet: cell morphogenesis
Low salinity+30°C vs Low salinity
Gene	E.value	D.value	log2foldchange	pvalue	padjust	significance	Gene Length	NR GI	NR ID	NR Score	NR Evalue	NR Description	NT GI	NT ID	NT Score	NT Evalue	NT Description	KO ID	KO Name	KO Description	Http Link	Swissprot ID	Swissprot Score	Swissprot Evalue	Swissprot Description	PFAM ID	PFAM description	Gene Ontology Biological Pathway	BP Description	Gene Ontology Molecular Function	MF Description	Gene Ontology Cellular Component	CC Description	KOG ID	KOG Description
Cluster-53306.184323	2.23505	0.141362	3.9899	0.000139363	0.00889216	TRUE	866	1040518508	ANN45953.1	882	5.7e-92	byssal HSP-like protein 1 [Mytilus coruscus]	562745690	KF626379.1	59	1.03389e-19	Ichthyophthirius multifiliis hsp70 mRNA, complete cds	--	--	--	--	Q16956	846	1.9e-89	Endoplasmic reticulum chaperone BiP OS=Aplysia californica OX=6500 PE=1 SV=1	PF00012//PF06723	Hsp70//MreB/Mbl	GO:0032502//GO:0009987//GO:0009653//GO:0000902//GO:0048869//GO:0071840//GO:0048856//GO:0016043//GO:0032989	developmental process//cellular process//anatomical structure morphogenesis//cell morphogenesis//cellular developmental process//cellular component organization or biogenesis//anatomical structure development//cellular component organization//cellular component morphogenesis	GO:0035639//GO:0008144//GO:0036094//GO:0032553//GO:0005488//GO:1901363//GO:1901265//GO:0043168//GO:0030554//GO:0097367//GO:0000166//GO:0043167//GO:0032559//GO:0097159//GO:0032555//GO:0017076//GO:0005524	purine ribonucleoside triphosphate binding//drug binding//small molecule binding//ribonucleotide binding//binding//heterocyclic compound binding//nucleoside phosphate binding//anion binding//adenyl nucleotide binding//carbohydrate derivative binding//nucleotide binding//ion binding//adenyl ribonucleotide binding//organic cyclic compound binding//purine ribonucleotide binding//purine nucleotide bi…	--	--	KOG0100	Molecular chaperones GRP78/BiP/KAR2, HSP70 superfamily
Cluster-53306.105310	5.4675	0.167171	5.02704	4.27573e-05	0.00414969	TRUE	517	76780608	CAH04107.1	801	8.4e-83	heat shock protein 70 [Mytilus galloprovincialis]	76780605	AJ783711.1	265	1.83726e-134	Mytilus galloprovincialis hsp70-2 gene for heat shock protein 70	--	--	--	--	P41827	711	5e-74	Heat shock protein 70 B2 OS=Anopheles albimanus OX=7167 GN=HSP70B2 PE=3 SV=1	PF00012//PF06723	Hsp70 protein//MreB/Mbl protein	GO:0032502//GO:0009987//GO:0000902//GO:0048869//GO:0048856//GO:0016043//GO:0032989//GO:0009653//GO:0071840	developmental process//cellular process//cell morphogenesis//cellular developmental process//anatomical structure development//cellular component organization//cellular component morphogenesis//anatomical structure morphogenesis//cellular component organization or biogenesis	--	--	--	--	KOG0101	Molecular chaperones HSP70/HSC70, HSP70 superfamily
Cluster-53306.127770	28.7941	0.0812917	8.4787	1.19801e-19	9.27128e-16	TRUE	676	76780606	CAH04106.1	765	1.6e-78	heat shock protein 70 [Mytilus galloprovincialis]	76780605	AJ783711.1	261	4.08646e-132	Mytilus galloprovincialis hsp70-2 gene for heat shock protein 70	--	--	--	--	P41827	704	4.3e-73	Heat shock protein 70 B2 OS=Anopheles albimanus OX=7167 GN=HSP70B2 PE=3 SV=1	PF00012//PF06723	Hsp70//MreB/Mbl	GO:0032502//GO:0009987//GO:0000902//GO:0048869//GO:0048856//GO:0016043//GO:0032989//GO:0009653//GO:0071840	developmental process//cellular process//cell morphogenesis//cellular developmental process//anatomical structure development//cellular component organization//cellular component morphogenesis//anatomical structure morphogenesis//cellular component organization or biogenesis	--	--	--	--	KOG0101	Molecular chaperones HSP70/HSC70, HSP70 superfamily
Cluster-53306.127773	29.3548	0.176222	7.37631	9.4084e-16	5.23325e-12	TRUE	676	76780606	CAH04106.1	765	1.6e-78	heat shock protein 70 [Mytilus galloprovincialis]	76780605	AJ783711.1	270	4.05765e-137	Mytilus galloprovincialis hsp70-2 gene for heat shock protein 70	--	--	--	--	P41827	704	4.3e-73	Heat shock protein 70 B2 OS=Anopheles albimanus OX=7167 GN=HSP70B2 PE=3 SV=1	PF00012//PF06723	Hsp70//MreB/Mbl	GO:0032502//GO:0009987//GO:0000902//GO:0048869//GO:0048856//GO:0016043//GO:0032989//GO:0009653//GO:0071840	developmental process//cellular process//cell morphogenesis//cellular developmental process//anatomical structure development//cellular component organization//cellular component morphogenesis//anatomical structure morphogenesis//cellular component organization or biogenesis	--	--	--	--	KOG0101	Molecular chaperones HSP70/HSC70, HSP70 superfamily
Cluster-53306.127741	90.7855	0.211073	8.73233	6.76941e-27	1.00409e-22	TRUE	454	76780606	CAH04106.1	766	8.5e-79	heat shock protein 70 [Mytilus galloprovincialis]	76780609	AJ783713.1	454	0	Mytilus galloprovincialis hsp70-4 gene for heat shock protein 70	--	--	--	--	P41827	677	3.9e-70	Heat shock protein 70 B2 OS=Anopheles albimanus OX=7167 GN=HSP70B2 PE=3 SV=1	PF00012//PF06723	Hsp70 protein//MreB/Mbl protein	GO:0032502//GO:0009987//GO:0009653//GO:0000902//GO:0048869//GO:0071840//GO:0048856//GO:0016043//GO:0032989	developmental process//cellular process//anatomical structure morphogenesis//cell morphogenesis//cellular developmental process//cellular component organization or biogenesis//anatomical structure development//cellular component organization//cellular component morphogenesis	GO:0035639//GO:0008144//GO:0036094//GO:0032553//GO:0005488//GO:1901363//GO:1901265//GO:0043168//GO:0030554//GO:0097367//GO:0000166//GO:0043167//GO:0032559//GO:0097159//GO:0032555//GO:0017076//GO:0005524	purine ribonucleoside triphosphate binding//drug binding//small molecule binding//ribonucleotide binding//binding//heterocyclic compound binding//nucleoside phosphate binding//anion binding//adenyl nucleotide binding//carbohydrate derivative binding//nucleotide binding//ion binding//adenyl ribonucleotide binding//organic cyclic compound binding//purine ribonucleotide binding//purine nucleotide bi…	--	--	KOG0101	Molecular chaperones HSP70/HSC70, HSP70 superfamily
Cluster-53306.191425	4.35633	0.25251	4.11666	4.25233e-06	0.000889411	TRUE	1106	1040518508	ANN45953.1	1633	6e-179	byssal HSP-like protein 1 [Mytilus coruscus]	1207920199	XM_021493340.1	293	1.10861e-149	PREDICTED: Mizuhopecten yessoensis 78 kDa glucose-regulated protein-like (LOC110447563), mRNA	K09490	HSPA5, BIP	heat shock 70kDa protein 5	http://www.genome.jp/dbget-bin/www_bget?ko:K09490	Q16956	1616	1.2e-178	Endoplasmic reticulum chaperone BiP OS=Aplysia californica OX=6500 PE=1 SV=1	PF00012//PF06723	Hsp70//MreB/Mbl	GO:0048856//GO:0009653//GO:0071840//GO:0000902//GO:0048869//GO:0016043//GO:0032502//GO:0009987//GO:0032989	anatomical structure development//anatomical structure morphogenesis//cellular component organization or biogenesis//cell morphogenesis//cellular developmental process//cellular component organization//developmental process//cellular process//cellular component morphogenesis	GO:0035639//GO:0008144//GO:0005488//GO:1901363//GO:1901265//GO:0017076//GO:0005524//GO:0043168//GO:0000166//GO:0036094//GO:0097367//GO:0097159//GO:0030554//GO:0043167//GO:0032559//GO:0032555//GO:0032553	purine ribonucleoside triphosphate binding//drug binding//binding//heterocyclic compound binding//nucleoside phosphate binding//purine nucleotide binding//ATP binding//anion binding//nucleotide binding//small molecule binding//carbohydrate derivative binding//organic cyclic compound binding//adenyl nucleotide binding//ion binding//adenyl ribonucleotide binding//purine ribonucleotide binding//ribo…	GO:0005783//GO:0005788//GO:0043229//GO:0043227//GO:0005737//GO:0043226//GO:0044432//GO:0005622//GO:0044422//GO:0044424//GO:0031974//GO:0043231//GO:0043233//GO:0044464//GO:0005623//GO:0044446//GO:0070013//GO:0044444//GO:0012505	endoplasmic reticulum//endoplasmic reticulum lumen//intracellular organelle//membrane-bounded organelle//cytoplasm//organelle//endoplasmic reticulum part//intracellular//organelle part//intracellular part//membrane-enclosed lumen//intracellular membrane-bounded organelle//organelle lumen//cell part//cell//intracellular organelle part//intracellular organelle lumen//cytoplasmic part//endomembrane …	KOG0100	Molecular chaperones GRP78/BiP/KAR2, HSP70 superfamily
Cluster-53306.96188	1.53787	0.0810395	4.21442	7.68535e-05	0.00596835	TRUE	1954	1040518508	ANN45953.1	1916	1.6e-211	byssal HSP-like protein 1 [Mytilus coruscus]	1040518507	KX268639.1	420	0	Mytilus coruscus byssal HSP-like protein 1 mRNA, complete cds	--	--	--	--	Q90593	1839	3e-204	Endoplasmic reticulum chaperone BiP OS=Gallus gallus OX=9031 GN=HSPA5 PE=1 SV=1	PF00012//PF06723	Hsp70 protein//MreB/Mbl protein	GO:0032502//GO:0009987//GO:0009653//GO:0000902//GO:0048869//GO:0071840//GO:0048856//GO:0016043//GO:0032989	developmental process//cellular process//anatomical structure morphogenesis//cell morphogenesis//cellular developmental process//cellular component organization or biogenesis//anatomical structure development//cellular component organization//cellular component morphogenesis	GO:0035639//GO:0008144//GO:0036094//GO:0032553//GO:0005488//GO:1901363//GO:1901265//GO:0043168//GO:0030554//GO:0097367//GO:0000166//GO:0043167//GO:0032559//GO:0097159//GO:0032555//GO:0017076//GO:0005524	purine ribonucleoside triphosphate binding//drug binding//small molecule binding//ribonucleotide binding//binding//heterocyclic compound binding//nucleoside phosphate binding//anion binding//adenyl nucleotide binding//carbohydrate derivative binding//nucleotide binding//ion binding//adenyl ribonucleotide binding//organic cyclic compound binding//purine ribonucleotide binding//purine nucleotide bi…	--	--	KOG0100	Molecular chaperones GRP78/BiP/KAR2, HSP70 superfamily
Cluster-53306.105307	19.201	0.118434	7.35098	2.14986e-13	8.14176e-10	TRUE	464	76780606	CAH04106.1	721	1.4e-73	heat shock protein 70 [Mytilus galloprovincialis]	76780605	AJ783711.1	239	4.64529e-120	Mytilus galloprovincialis hsp70-2 gene for heat shock protein 70	--	--	--	--	P41827	661	2.8e-68	Heat shock protein 70 B2 OS=Anopheles albimanus OX=7167 GN=HSP70B2 PE=3 SV=1	PF00012//PF06723	Hsp70 protein//MreB/Mbl protein	GO:0032502//GO:0009987//GO:0000902//GO:0048869//GO:0048856//GO:0016043//GO:0032989//GO:0009653//GO:0071840	developmental process//cellular process//cell morphogenesis//cellular developmental process//anatomical structure development//cellular component organization//cellular component morphogenesis//anatomical structure morphogenesis//cellular component organization or biogenesis	--	--	--	--	KOG0101	Molecular chaperones HSP70/HSC70, HSP70 superfamily
Cluster-53306.49939	0.552525	0.0596669	3.21557	0.00122844	0.0328497	TRUE	921	1040518508	ANN45953.1	959	7.2e-101	byssal HSP-like protein 1 [Mytilus coruscus]	62199303	AY967673.1	104	1.06401e-44	Schmidtea mediterranea clone NBE.7.04G mRNA sequence	K09490	HSPA5, BIP	heat shock 70kDa protein 5	http://www.genome.jp/dbget-bin/www_bget?ko:K09490	P29844	931	2.8e-99	Endoplasmic reticulum chaperone BiP OS=Drosophila melanogaster OX=7227 GN=Hsc70-3 PE=1 SV=2	PF00012//PF06723	Hsp70 protein//MreB/Mbl protein	GO:0032502//GO:0009987//GO:0009653//GO:0000902//GO:0048869//GO:0071840//GO:0048856//GO:0016043//GO:0032989	developmental process//cellular process//anatomical structure morphogenesis//cell morphogenesis//cellular developmental process//cellular component organization or biogenesis//anatomical structure development//cellular component organization//cellular component morphogenesis	GO:0035639//GO:0008144//GO:0036094//GO:0032553//GO:0005488//GO:1901363//GO:1901265//GO:0043168//GO:0030554//GO:0097367//GO:0000166//GO:0043167//GO:0032559//GO:0097159//GO:0032555//GO:0017076//GO:0005524	purine ribonucleoside triphosphate binding//drug binding//small molecule binding//ribonucleotide binding//binding//heterocyclic compound binding//nucleoside phosphate binding//anion binding//adenyl nucleotide binding//carbohydrate derivative binding//nucleotide binding//ion binding//adenyl ribonucleotide binding//organic cyclic compound binding//purine ribonucleotide binding//purine nucleotide bi…	--	--	KOG0100	Molecular chaperones GRP78/BiP/KAR2, HSP70 superfamily
Cluster-53306.105309	3.02611	0.147724	4.36417	1.36849e-05	0.00199336	TRUE	372	76780608	CAH04107.1	588	3e-58	heat shock protein 70 [Mytilus galloprovincialis]	558492313	KF720584.1	152	8.42355e-72	Terua arcuatilis voucher MNHN-IM-2007-43340 heat shock protein 70 (HSP70) gene, partial cds	--	--	--	--	Q9GSU7	557	2.6e-56	Major heat shock 70 kDa protein Ab OS=Drosophila simulans OX=7240 GN=Hsp70Ab PE=3 SV=2	PF00012//PF06723	Hsp70 protein//MreB/Mbl protein	GO:0032502//GO:0009987//GO:0009653//GO:0000902//GO:0048869//GO:0071840//GO:0048856//GO:0016043//GO:0032989	developmental process//cellular process//anatomical structure morphogenesis//cell morphogenesis//cellular developmental process//cellular component organization or biogenesis//anatomical structure development//cellular component organization//cellular component morphogenesis	GO:0035639//GO:0008144//GO:0036094//GO:0032553//GO:0005488//GO:1901363//GO:1901265//GO:0043168//GO:0030554//GO:0097367//GO:0000166//GO:0043167//GO:0032559//GO:0097159//GO:0032555//GO:0017076//GO:0005524	purine ribonucleoside triphosphate binding//drug binding//small molecule binding//ribonucleotide binding//binding//heterocyclic compound binding//nucleoside phosphate binding//anion binding//adenyl nucleotide binding//carbohydrate derivative binding//nucleotide binding//ion binding//adenyl ribonucleotide binding//organic cyclic compound binding//purine ribonucleotide binding//purine nucleotide bi…	--	--	KOG0101	Molecular chaperones HSP70/HSC70, HSP70 superfamily
Cluster-53306.105308	11.5819	0.118946	6.61264	6.81118e-08	4.71731e-05	TRUE	462	76780610	CAH04108.1	728	2.2e-74	heat shock protein 70 [Mytilus galloprovincialis]	76780609	AJ783713.1	232	3.59971e-116	Mytilus galloprovincialis hsp70-4 gene for heat shock protein 70	--	--	--	--	Q9GSU7	659	4.8e-68	Major heat shock 70 kDa protein Ab OS=Drosophila simulans OX=7240 GN=Hsp70Ab PE=3 SV=2	PF00012//PF06723	Hsp70 protein//MreB/Mbl protein	GO:0032502//GO:0009987//GO:0009653//GO:0000902//GO:0048869//GO:0071840//GO:0048856//GO:0016043//GO:0032989	developmental process//cellular process//anatomical structure morphogenesis//cell morphogenesis//cellular developmental process//cellular component organization or biogenesis//anatomical structure development//cellular component organization//cellular component morphogenesis	GO:0035639//GO:0008144//GO:0036094//GO:0032553//GO:0005488//GO:1901363//GO:1901265//GO:0043168//GO:0030554//GO:0097367//GO:0000166//GO:0043167//GO:0032559//GO:0097159//GO:0032555//GO:0017076//GO:0005524	purine ribonucleoside triphosphate binding//drug binding//small molecule binding//ribonucleotide binding//binding//heterocyclic compound binding//nucleoside phosphate binding//anion binding//adenyl nucleotide binding//carbohydrate derivative binding//nucleotide binding//ion binding//adenyl ribonucleotide binding//organic cyclic compound binding//purine ribonucleotide binding//purine nucleotide bi…	--	--	KOG0101	Molecular chaperones HSP70/HSC70, HSP70 superfamily
Cluster-53306.191426	11.6207	0.199443	5.85436	1.50721e-09	2.33282e-06	TRUE	1107	1040518508	ANN45953.1	1486	6.7e-162	byssal HSP-like protein 1 [Mytilus coruscus]	1207920199	XM_021493340.1	282	1.44561e-143	PREDICTED: Mizuhopecten yessoensis 78 kDa glucose-regulated protein-like (LOC110447563), mRNA	K09490	HSPA5, BIP	heat shock 70kDa protein 5	http://www.genome.jp/dbget-bin/www_bget?ko:K09490	Q16956	1472	6.2e-162	Endoplasmic reticulum chaperone BiP OS=Aplysia californica OX=6500 PE=1 SV=1	PF00012//PF06723	Hsp70//MreB/Mbl	GO:0048856//GO:0009653//GO:0071840//GO:0000902//GO:0048869//GO:0016043//GO:0032502//GO:0009987//GO:0032989	anatomical structure development//anatomical structure morphogenesis//cellular component organization or biogenesis//cell morphogenesis//cellular developmental process//cellular component organization//developmental process//cellular process//cellular component morphogenesis	GO:0035639//GO:0008144//GO:0005488//GO:1901363//GO:1901265//GO:0017076//GO:0005524//GO:0043168//GO:0000166//GO:0036094//GO:0097367//GO:0097159//GO:0030554//GO:0043167//GO:0032559//GO:0032555//GO:0032553	purine ribonucleoside triphosphate binding//drug binding//binding//heterocyclic compound binding//nucleoside phosphate binding//purine nucleotide binding//ATP binding//anion binding//nucleotide binding//small molecule binding//carbohydrate derivative binding//organic cyclic compound binding//adenyl nucleotide binding//ion binding//adenyl ribonucleotide binding//purine ribonucleotide binding//ribo…	GO:0005783//GO:0005788//GO:0043229//GO:0043227//GO:0005737//GO:0043226//GO:0044432//GO:0005622//GO:0044422//GO:0044424//GO:0031974//GO:0043231//GO:0043233//GO:0044464//GO:0005623//GO:0044446//GO:0070013//GO:0044444//GO:0012505	endoplasmic reticulum//endoplasmic reticulum lumen//intracellular organelle//membrane-bounded organelle//cytoplasm//organelle//endoplasmic reticulum part//intracellular//organelle part//intracellular part//membrane-enclosed lumen//intracellular membrane-bounded organelle//organelle lumen//cell part//cell//intracellular organelle part//intracellular organelle lumen//cytoplasmic part//endomembrane …	KOG0100	Molecular chaperones GRP78/BiP/KAR2, HSP70 superfamily
Cluster-53306.186039	4.41541	0.128553	5.10188	3.56186e-06	0.000791498	TRUE	675	1022777923	KZS21417.1	959	5.3e-101	HEAT shock 70 kDa protein cognate 4 [Daphnia magna]	765556652	KM114874.1	171	4.3792e-82	Acanthogobius hasta 78 kDa glucose-regulated protein (GRP78) mRNA, partial cds	K09490	HSPA5, BIP	heat shock 70kDa protein 5	http://www.genome.jp/dbget-bin/www_bget?ko:K09490	Q90593	947	2.9e-101	Endoplasmic reticulum chaperone BiP OS=Gallus gallus OX=9031 GN=HSPA5 PE=1 SV=1	PF00012//PF06723	Hsp70//MreB/Mbl	GO:0032502//GO:0009987//GO:0009653//GO:0000902//GO:0048869//GO:0071840//GO:0048856//GO:0016043//GO:0032989	developmental process//cellular process//anatomical structure morphogenesis//cell morphogenesis//cellular developmental process//cellular component organization or biogenesis//anatomical structure development//cellular component organization//cellular component morphogenesis	GO:0035639//GO:0008144//GO:0036094//GO:0032553//GO:0005488//GO:1901363//GO:1901265//GO:0043168//GO:0030554//GO:0097367//GO:0000166//GO:0043167//GO:0032559//GO:0097159//GO:0032555//GO:0017076//GO:0005524	purine ribonucleoside triphosphate binding//drug binding//small molecule binding//ribonucleotide binding//binding//heterocyclic compound binding//nucleoside phosphate binding//anion binding//adenyl nucleotide binding//carbohydrate derivative binding//nucleotide binding//ion binding//adenyl ribonucleotide binding//organic cyclic compound binding//purine ribonucleotide binding//purine nucleotide bi…	--	--	KOG0100	Molecular chaperones GRP78/BiP/KAR2, HSP70 superfamily
Cluster-53306.100093	6.89304	0.251242	4.77129	8.48052e-07	0.000291872	TRUE	344	76780608	CAH04107.1	533	6.7e-52	heat shock protein 70 [Mytilus galloprovincialis]	558492313	KF720584.1	138	4.68271e-64	Terua arcuatilis voucher MNHN-IM-2007-43340 heat shock protein 70 (HSP70) gene, partial cds	--	--	--	--	Q9GSU7	502	5.8e-50	Major heat shock 70 kDa protein Ab OS=Drosophila simulans OX=7240 GN=Hsp70Ab PE=3 SV=2	PF00012//PF06723	Hsp70//MreB/Mbl	GO:0032502//GO:0009987//GO:0009653//GO:0000902//GO:0048869//GO:0071840//GO:0048856//GO:0016043//GO:0032989	developmental process//cellular process//anatomical structure morphogenesis//cell morphogenesis//cellular developmental process//cellular component organization or biogenesis//anatomical structure development//cellular component organization//cellular component morphogenesis	GO:0035639//GO:0008144//GO:0036094//GO:0032553//GO:0005488//GO:1901363//GO:1901265//GO:0043168//GO:0030554//GO:0097367//GO:0000166//GO:0043167//GO:0032559//GO:0097159//GO:0032555//GO:0017076//GO:0005524	purine ribonucleoside triphosphate binding//drug binding//small molecule binding//ribonucleotide binding//binding//heterocyclic compound binding//nucleoside phosphate binding//anion binding//adenyl nucleotide binding//carbohydrate derivative binding//nucleotide binding//ion binding//adenyl ribonucleotide binding//organic cyclic compound binding//purine ribonucleotide binding//purine nucleotide bi…	--	--	KOG0101	Molecular chaperones HSP70/HSC70, HSP70 superfamily
Cluster-53306.96531	0.384649	0.0276703	3.80688	0.00239151	0.0474237	TRUE	1986	1040518508	ANN45953.1	1855	2e-204	byssal HSP-like protein 1 [Mytilus coruscus]	1040518507	KX268639.1	409	0	Mytilus coruscus byssal HSP-like protein 1 mRNA, complete cds	--	--	--	--	Q90593	1776	6.2e-197	Endoplasmic reticulum chaperone BiP OS=Gallus gallus OX=9031 GN=HSPA5 PE=1 SV=1	PF00012//PF06723	Hsp70//MreB/Mbl	GO:0032502//GO:0009987//GO:0009653//GO:0000902//GO:0048869//GO:0071840//GO:0048856//GO:0016043//GO:0032989	developmental process//cellular process//anatomical structure morphogenesis//cell morphogenesis//cellular developmental process//cellular component organization or biogenesis//anatomical structure development//cellular component organization//cellular component morphogenesis	GO:0035639//GO:0008144//GO:0036094//GO:0032553//GO:0005488//GO:1901363//GO:1901265//GO:0043168//GO:0030554//GO:0097367//GO:0000166//GO:0043167//GO:0032559//GO:0097159//GO:0032555//GO:0017076//GO:0005524	purine ribonucleoside triphosphate binding//drug binding//small molecule binding//ribonucleotide binding//binding//heterocyclic compound binding//nucleoside phosphate binding//anion binding//adenyl nucleotide binding//carbohydrate derivative binding//nucleotide binding//ion binding//adenyl ribonucleotide binding//organic cyclic compound binding//purine ribonucleotide binding//purine nucleotide bi…	--	--	KOG0100	Molecular chaperones GRP78/BiP/KAR2, HSP70 superfamily
Low salinity+33°C vs Low salinity
Gene	F.value	D.value	log2foldchange	pvalue	padjust	significance	Gene Length	NR GI	NR ID	NR Score	NR Evalue	NR Description	NT GI	NT ID	NT Score	NT Evalue	NT Description	KO ID	KO Name	KO Description	Http Link	Swissprot ID	Swissprot Score	Swissprot Evalue	Swissprot Description	PFAM ID	PFAM description	Gene Ontology Biological Pathway	BP Description	Gene Ontology Molecular Function	MF Description	Gene Ontology Cellular Component	CC Description	KOG ID	KOG Description
Cluster-53306.107817	671.393	253.466	1.40531	0.00240377	0.0349523	TRUE	1155	1168914345	XP_020500018.1	681	1.5e-68	histone H3-like centromeric protein CSE4 [Labrus bergylta]	693267609	KM042112.1	411	0	Mytilus edulis isolate MET012.C21_J08 histone H3.3 (HIST3H3) mRNA, partial cds >gi|693267619|gb|KM042117.1| Mytilus edulis isolate MEE019.C21_O06 histone H3.3 (HIST3H3) mRNA, partial cds >gi|693267623|gb|KM042119.1| Mytilus edulis isolate MET015.C21_F08 histone H3.3 (HIST3H3) mRNA, partial cds	K11253	H3	histone H3	http://www.genome.jp/dbget-bin/www_bget?ko:K11253	Q5E9F8	676	1.3e-69	Histone H3.3 OS=Bos taurus OX=9913 GN=H3F3A PE=1 SV=3	--	--	GO:0007599//GO:0019222//GO:0007596//GO:0048468//GO:0006139//GO:0001503//GO:0031055//GO:1901362//GO:1901360//GO:0048589//GO:0048869//GO:0040029//GO:0045137//GO:0140013//GO:0016458//GO:0048513//GO:0048515//GO:0048518//GO:0048519//GO:0007281//GO:0003006//GO:0007283//GO:0008360//GO:0007286//GO:0040007//GO:0046483//GO:0044703//GO:1901564//GO:0044706//GO:0019538//GO:0009566//GO:0010639//GO:0060322//GO:…	hemostasis//regulation of metabolic process//blood coagulation//cell development//nucleobase-containing compound metabolic process//ossification//chromatin remodeling at centromere//organic cyclic compound biosynthetic process//organic cyclic compound metabolic process//developmental growth//cellular developmental process//regulation of gene expression, epigenetic//development of primary sexual c…	GO:0098770//GO:1901363//GO:0016627//GO:0046872//GO:0001067//GO:0044212//GO:0044877//GO:0003676//GO:0003824//GO:0097159//GO:0000976//GO:0000979//GO:0031490//GO:0031492//GO:0043169//GO:1990837//GO:0043167//GO:0003690//GO:0000977//GO:0008270//GO:0031491//GO:0001012//GO:0001158//GO:0046914//GO:0000980//GO:0046983//GO:0046982//GO:0042393//GO:0016491//GO:0043565//GO:0005515//GO:0003682//GO:0005488//GO:…	FBXO family protein binding//heterocyclic compound binding//oxidoreductase activity, acting on the CH-CH group of donors//metal ion binding//regulatory region nucleic acid binding//transcription regulatory region DNA binding//protein-containing complex binding//nucleic acid binding//catalytic activity//organic cyclic compound binding//transcription regulatory region sequence-specific DNA binding/…	GO:0005783//GO:0031974//GO:0031975//GO:0005789//GO:0044428//GO:0044424//GO:0044425//GO:0044427//GO:0044421//GO:0044422//GO:0044464//GO:0000781//GO:0043229//GO:0043228//GO:0000784//GO:0000786//GO:0000788//GO:0043227//GO:0005654//GO:0012505//GO:0044446//GO:0044444//GO:0044815//GO:0031227//GO:0031224//GO:0005637//GO:0005634//GO:0005635//GO:0042175//GO:0019866//GO:0070062//GO:0005615//GO:0070013//GO:…	endoplasmic reticulum//membrane-enclosed lumen//envelope//endoplasmic reticulum membrane//nuclear part//intracellular part//membrane part//chromosomal part//extracellular region part//organelle part//cell part//chromosome, telomeric region//intracellular organelle//non-membrane-bounded organelle//nuclear chromosome, telomeric region//nucleosome//nuclear nucleosome//membrane-bounded organelle//nuc…	KOG1745	Histones H3 and H4
Cluster-53306.184323	9.08545	0.150647	5.9264	3.68187e-10	2.1074e-07	TRUE	866	1040518508	ANN45953.1	882	5.7e-92	byssal HSP-like protein 1 [Mytilus coruscus]	562745690	KF626379.1	59	1.03389e-19	Ichthyophthirius multifiliis hsp70 mRNA, complete cds	--	--	--	--	Q16956	846	1.9e-89	Endoplasmic reticulum chaperone BiP OS=Aplysia californica OX=6500 PE=1 SV=1	PF00012//PF06723	Hsp70//MreB/Mbl	GO:0032502//GO:0009987//GO:0009653//GO:0000902//GO:0048869//GO:0071840//GO:0048856//GO:0016043//GO:0032989	developmental process//cellular process//anatomical structure morphogenesis//cell morphogenesis//cellular developmental process//cellular component organization or biogenesis//anatomical structure development//cellular component organization//cellular component morphogenesis	GO:0035639//GO:0008144//GO:0036094//GO:0032553//GO:0005488//GO:1901363//GO:1901265//GO:0043168//GO:0030554//GO:0097367//GO:0000166//GO:0043167//GO:0032559//GO:0097159//GO:0032555//GO:0017076//GO:0005524	purine ribonucleoside triphosphate binding//drug binding//small molecule binding//ribonucleotide binding//binding//heterocyclic compound binding//nucleoside phosphate binding//anion binding//adenyl nucleotide binding//carbohydrate derivative binding//nucleotide binding//ion binding//adenyl ribonucleotide binding//organic cyclic compound binding//purine ribonucleotide binding//purine nucleotide bi…	--	--	KOG0100	Molecular chaperones GRP78/BiP/KAR2, HSP70 superfamily
Cluster-53306.127741	1073.54	0.224143	12.2133	1.23496e-36	1.55508e-32	TRUE	454	76780606	CAH04106.1	766	8.5e-79	heat shock protein 70 [Mytilus galloprovincialis]	76780609	AJ783713.1	454	0	Mytilus galloprovincialis hsp70-4 gene for heat shock protein 70	--	--	--	--	P41827	677	3.9e-70	Heat shock protein 70 B2 OS=Anopheles albimanus OX=7167 GN=HSP70B2 PE=3 SV=1	PF00012//PF06723	Hsp70 protein//MreB/Mbl protein	GO:0032502//GO:0009987//GO:0009653//GO:0000902//GO:0048869//GO:0071840//GO:0048856//GO:0016043//GO:0032989	developmental process//cellular process//anatomical structure morphogenesis//cell morphogenesis//cellular developmental process//cellular component organization or biogenesis//anatomical structure development//cellular component organization//cellular component morphogenesis	GO:0035639//GO:0008144//GO:0036094//GO:0032553//GO:0005488//GO:1901363//GO:1901265//GO:0043168//GO:0030554//GO:0097367//GO:0000166//GO:0043167//GO:0032559//GO:0097159//GO:0032555//GO:0017076//GO:0005524	purine ribonucleoside triphosphate binding//drug binding//small molecule binding//ribonucleotide binding//binding//heterocyclic compound binding//nucleoside phosphate binding//anion binding//adenyl nucleotide binding//carbohydrate derivative binding//nucleotide binding//ion binding//adenyl ribonucleotide binding//organic cyclic compound binding//purine ribonucleotide binding//purine nucleotide bi…	--	--	KOG0101	Molecular chaperones HSP70/HSC70, HSP70 superfamily
Cluster-53306.187850	0.671288	0.021397	4.98009	0.000163177	0.00639735	TRUE	2728	762118522	XP_011442149.1	1668	1.3e-182	PREDICTED: heat shock 70 kDa protein 13 [Crassostrea gigas]	1343079576	CP026615.1	35	7.35115e-06	Clostridioides difficile strain R3 chromosome, complete genome	K09491	STCH	stress 70 protein chaperone microsome-associated 60kDa protein	http://www.genome.jp/dbget-bin/www_bget?ko:K09491	P48723	1056	2.6e-113	Heat shock 70 kDa protein 13 OS=Homo sapiens OX=9606 GN=HSPA13 PE=1 SV=1	PF00012//PF06723	Hsp70 protein//MreB/Mbl protein	GO:0032502//GO:0048856//GO:0009987//GO:0009653//GO:0071840//GO:0000902//GO:0048869//GO:0016043//GO:0032989	developmental process//anatomical structure development//cellular process//anatomical structure morphogenesis//cellular component organization or biogenesis//cell morphogenesis//cellular developmental process//cellular component organization//cellular component morphogenesis	GO:0035639//GO:0000166//GO:0008144//GO:0036094//GO:0032553//GO:0005488//GO:1901363//GO:0043168//GO:0030554//GO:0097367//GO:0043167//GO:0032559//GO:1901265//GO:0097159//GO:0032555//GO:0017076//GO:0005524	purine ribonucleoside triphosphate binding//nucleotide binding//drug binding//small molecule binding//ribonucleotide binding//binding//heterocyclic compound binding//anion binding//adenyl nucleotide binding//carbohydrate derivative binding//ion binding//adenyl ribonucleotide binding//nucleoside phosphate binding//organic cyclic compound binding//purine ribonucleotide binding//purine nucleotide bi…	GO:0031224//GO:0044425//GO:0016021//GO:0016020	intrinsic component of membrane//membrane part//integral component of membrane//membrane	KOG0101	Molecular chaperones HSP70/HSC70, HSP70 superfamily
Cluster-53306.49939	2.29502	0.0633779	5.18875	2.59856e-06	0.0003362	TRUE	921	1040518508	ANN45953.1	959	7.2e-101	byssal HSP-like protein 1 [Mytilus coruscus]	62199303	AY967673.1	104	1.06401e-44	Schmidtea mediterranea clone NBE.7.04G mRNA sequence	K09490	HSPA5, BIP	heat shock 70kDa protein 5	http://www.genome.jp/dbget-bin/www_bget?ko:K09490	P29844	931	2.8e-99	Endoplasmic reticulum chaperone BiP OS=Drosophila melanogaster OX=7227 GN=Hsc70-3 PE=1 SV=2	PF00012//PF06723	Hsp70 protein//MreB/Mbl protein	GO:0032502//GO:0009987//GO:0009653//GO:0000902//GO:0048869//GO:0071840//GO:0048856//GO:0016043//GO:0032989	developmental process//cellular process//anatomical structure morphogenesis//cell morphogenesis//cellular developmental process//cellular component organization or biogenesis//anatomical structure development//cellular component organization//cellular component morphogenesis	GO:0035639//GO:0008144//GO:0036094//GO:0032553//GO:0005488//GO:1901363//GO:1901265//GO:0043168//GO:0030554//GO:0097367//GO:0000166//GO:0043167//GO:0032559//GO:0097159//GO:0032555//GO:0017076//GO:0005524	purine ribonucleoside triphosphate binding//drug binding//small molecule binding//ribonucleotide binding//binding//heterocyclic compound binding//nucleoside phosphate binding//anion binding//adenyl nucleotide binding//carbohydrate derivative binding//nucleotide binding//ion binding//adenyl ribonucleotide binding//organic cyclic compound binding//purine ribonucleotide binding//purine nucleotide bi…	--	--	KOG0100	Molecular chaperones GRP78/BiP/KAR2, HSP70 superfamily
Cluster-53306.100093	192.04	0.267447	9.48609	3.95181e-10	2.24279e-07	TRUE	344	76780608	CAH04107.1	533	6.7e-52	heat shock protein 70 [Mytilus galloprovincialis]	558492313	KF720584.1	138	4.68271e-64	Terua arcuatilis voucher MNHN-IM-2007-43340 heat shock protein 70 (HSP70) gene, partial cds	--	--	--	--	Q9GSU7	502	5.8e-50	Major heat shock 70 kDa protein Ab OS=Drosophila simulans OX=7240 GN=Hsp70Ab PE=3 SV=2	PF00012//PF06723	Hsp70//MreB/Mbl	GO:0032502//GO:0009987//GO:0009653//GO:0000902//GO:0048869//GO:0071840//GO:0048856//GO:0016043//GO:0032989	developmental process//cellular process//anatomical structure morphogenesis//cell morphogenesis//cellular developmental process//cellular component organization or biogenesis//anatomical structure development//cellular component organization//cellular component morphogenesis	GO:0035639//GO:0008144//GO:0036094//GO:0032553//GO:0005488//GO:1901363//GO:1901265//GO:0043168//GO:0030554//GO:0097367//GO:0000166//GO:0043167//GO:0032559//GO:0097159//GO:0032555//GO:0017076//GO:0005524	purine ribonucleoside triphosphate binding//drug binding//small molecule binding//ribonucleotide binding//binding//heterocyclic compound binding//nucleoside phosphate binding//anion binding//adenyl nucleotide binding//carbohydrate derivative binding//nucleotide binding//ion binding//adenyl ribonucleotide binding//organic cyclic compound binding//purine ribonucleotide binding//purine nucleotide bi…	--	--	KOG0101	Molecular chaperones HSP70/HSC70, HSP70 superfamily
Cluster-53306.186039	34.9364	0.135706	8.00561	2.61763e-17	5.43698e-14	TRUE	675	1022777923	KZS21417.1	959	5.3e-101	HEAT shock 70 kDa protein cognate 4 [Daphnia magna]	765556652	KM114874.1	171	4.3792e-82	Acanthogobius hasta 78 kDa glucose-regulated protein (GRP78) mRNA, partial cds	K09490	HSPA5, BIP	heat shock 70kDa protein 5	http://www.genome.jp/dbget-bin/www_bget?ko:K09490	Q90593	947	2.9e-101	Endoplasmic reticulum chaperone BiP OS=Gallus gallus OX=9031 GN=HSPA5 PE=1 SV=1	PF00012//PF06723	Hsp70//MreB/Mbl	GO:0032502//GO:0009987//GO:0009653//GO:0000902//GO:0048869//GO:0071840//GO:0048856//GO:0016043//GO:0032989	developmental process//cellular process//anatomical structure morphogenesis//cell morphogenesis//cellular developmental process//cellular component organization or biogenesis//anatomical structure development//cellular component organization//cellular component morphogenesis	GO:0035639//GO:0008144//GO:0036094//GO:0032553//GO:0005488//GO:1901363//GO:1901265//GO:0043168//GO:0030554//GO:0097367//GO:0000166//GO:0043167//GO:0032559//GO:0097159//GO:0032555//GO:0017076//GO:0005524	purine ribonucleoside triphosphate binding//drug binding//small molecule binding//ribonucleotide binding//binding//heterocyclic compound binding//nucleoside phosphate binding//anion binding//adenyl nucleotide binding//carbohydrate derivative binding//nucleotide binding//ion binding//adenyl ribonucleotide binding//organic cyclic compound binding//purine ribonucleotide binding//purine nucleotide bi…	--	--	KOG0100	Molecular chaperones GRP78/BiP/KAR2, HSP70 superfamily
Cluster-53306.24493	1.00194	0.109309	3.20353	0.00431575	0.0490876	TRUE	534	1061487691	ODN04755.1	560	7.7e-55	Heat shock 70 kDa protein cognate 3 [Orchesella cincta]	241997149	FJ472842.1	143	1.25493e-66	Locusta migratoria ER protein gp78 (gp78) mRNA, complete cds	K09490	HSPA5, BIP	heat shock 70kDa protein 5	http://www.genome.jp/dbget-bin/www_bget?ko:K09490	P06761	540	3.5e-54	Endoplasmic reticulum chaperone BiP OS=Rattus norvegicus OX=10116 GN=Hspa5 PE=1 SV=1	PF00012//PF06723	Hsp70 protein//MreB/Mbl protein	GO:0032502//GO:0009987//GO:0009653//GO:0000902//GO:0048869//GO:0071840//GO:0048856//GO:0016043//GO:0032989	developmental process//cellular process//anatomical structure morphogenesis//cell morphogenesis//cellular developmental process//cellular component organization or biogenesis//anatomical structure development//cellular component organization//cellular component morphogenesis	GO:0035639//GO:0008144//GO:0036094//GO:0032553//GO:0005488//GO:1901363//GO:1901265//GO:0043168//GO:0030554//GO:0097367//GO:0000166//GO:0043167//GO:0032559//GO:0097159//GO:0032555//GO:0017076//GO:0005524	purine ribonucleoside triphosphate binding//drug binding//small molecule binding//ribonucleotide binding//binding//heterocyclic compound binding//nucleoside phosphate binding//anion binding//adenyl nucleotide binding//carbohydrate derivative binding//nucleotide binding//ion binding//adenyl ribonucleotide binding//organic cyclic compound binding//purine ribonucleotide binding//purine nucleotide bi…	--	--	KOG0100	Molecular chaperones GRP78/BiP/KAR2, HSP70 superfamily
Cluster-53306.131512	4.03928	0.057009	6.12965	7.29938e-09	2.82816e-06	TRUE	1947	1040518508	ANN45953.1	1907	1.8e-210	byssal HSP-like protein 1 [Mytilus coruscus]	1040518507	KX268639.1	438	0	Mytilus coruscus byssal HSP-like protein 1 mRNA, complete cds	K09490	HSPA5, BIP	heat shock 70kDa protein 5	http://www.genome.jp/dbget-bin/www_bget?ko:K09490	Q90593	1843	1e-204	Endoplasmic reticulum chaperone BiP OS=Gallus gallus OX=9031 GN=HSPA5 PE=1 SV=1	PF00012//PF06723	Hsp70 protein//MreB/Mbl protein	GO:0032502//GO:0009987//GO:0009653//GO:0000902//GO:0048869//GO:0071840//GO:0048856//GO:0016043//GO:0032989	developmental process//cellular process//anatomical structure morphogenesis//cell morphogenesis//cellular developmental process//cellular component organization or biogenesis//anatomical structure development//cellular component organization//cellular component morphogenesis	GO:0035639//GO:0008144//GO:0036094//GO:0032553//GO:0005488//GO:1901363//GO:1901265//GO:0043168//GO:0030554//GO:0097367//GO:0000166//GO:0043167//GO:0032559//GO:0097159//GO:0032555//GO:0017076//GO:0005524	purine ribonucleoside triphosphate binding//drug binding//small molecule binding//ribonucleotide binding//binding//heterocyclic compound binding//nucleoside phosphate binding//anion binding//adenyl nucleotide binding//carbohydrate derivative binding//nucleotide binding//ion binding//adenyl ribonucleotide binding//organic cyclic compound binding//purine ribonucleotide binding//purine nucleotide bi…	--	--	KOG0100	Molecular chaperones GRP78/BiP/KAR2, HSP70 superfamily
Cluster-53306.105307	109.217	0.1258	9.77363	1.70445e-27	1.22644e-23	TRUE	464	76780606	CAH04106.1	721	1.4e-73	heat shock protein 70 [Mytilus galloprovincialis]	76780605	AJ783711.1	239	4.64529e-120	Mytilus galloprovincialis hsp70-2 gene for heat shock protein 70	--	--	--	--	P41827	661	2.8e-68	Heat shock protein 70 B2 OS=Anopheles albimanus OX=7167 GN=HSP70B2 PE=3 SV=1	PF00012//PF06723	Hsp70 protein//MreB/Mbl protein	GO:0032502//GO:0009987//GO:0000902//GO:0048869//GO:0048856//GO:0016043//GO:0032989//GO:0009653//GO:0071840	developmental process//cellular process//cell morphogenesis//cellular developmental process//anatomical structure development//cellular component organization//cellular component morphogenesis//anatomical structure morphogenesis//cellular component organization or biogenesis	--	--	--	--	KOG0101	Molecular chaperones HSP70/HSC70, HSP70 superfamily
Cluster-53306.191425	8.53724	0.2679	5.00037	1.98845e-07	4.68566e-05	TRUE	1106	1040518508	ANN45953.1	1633	6e-179	byssal HSP-like protein 1 [Mytilus coruscus]	1207920199	XM_021493340.1	293	1.10861e-149	PREDICTED: Mizuhopecten yessoensis 78 kDa glucose-regulated protein-like (LOC110447563), mRNA	K09490	HSPA5, BIP	heat shock 70kDa protein 5	http://www.genome.jp/dbget-bin/www_bget?ko:K09490	Q16956	1616	1.2e-178	Endoplasmic reticulum chaperone BiP OS=Aplysia californica OX=6500 PE=1 SV=1	PF00012//PF06723	Hsp70//MreB/Mbl	GO:0048856//GO:0009653//GO:0071840//GO:0000902//GO:0048869//GO:0016043//GO:0032502//GO:0009987//GO:0032989	anatomical structure development//anatomical structure morphogenesis//cellular component organization or biogenesis//cell morphogenesis//cellular developmental process//cellular component organization//developmental process//cellular process//cellular component morphogenesis	GO:0035639//GO:0008144//GO:0005488//GO:1901363//GO:1901265//GO:0017076//GO:0005524//GO:0043168//GO:0000166//GO:0036094//GO:0097367//GO:0097159//GO:0030554//GO:0043167//GO:0032559//GO:0032555//GO:0032553	purine ribonucleoside triphosphate binding//drug binding//binding//heterocyclic compound binding//nucleoside phosphate binding//purine nucleotide binding//ATP binding//anion binding//nucleotide binding//small molecule binding//carbohydrate derivative binding//organic cyclic compound binding//adenyl nucleotide binding//ion binding//adenyl ribonucleotide binding//purine ribonucleotide binding//ribo…	GO:0005783//GO:0005788//GO:0043229//GO:0043227//GO:0005737//GO:0043226//GO:0044432//GO:0005622//GO:0044422//GO:0044424//GO:0031974//GO:0043231//GO:0043233//GO:0044464//GO:0005623//GO:0044446//GO:0070013//GO:0044444//GO:0012505	endoplasmic reticulum//endoplasmic reticulum lumen//intracellular organelle//membrane-bounded organelle//cytoplasm//organelle//endoplasmic reticulum part//intracellular//organelle part//intracellular part//membrane-enclosed lumen//intracellular membrane-bounded organelle//organelle lumen//cell part//cell//intracellular organelle part//intracellular organelle lumen//cytoplasmic part//endomembrane …	KOG0100	Molecular chaperones GRP78/BiP/KAR2, HSP70 superfamily
Cluster-53306.105308	42.7154	0.126344	8.4063	9.02919e-08	2.44182e-05	TRUE	462	76780610	CAH04108.1	728	2.2e-74	heat shock protein 70 [Mytilus galloprovincialis]	76780609	AJ783713.1	232	3.59971e-116	Mytilus galloprovincialis hsp70-4 gene for heat shock protein 70	--	--	--	--	Q9GSU7	659	4.8e-68	Major heat shock 70 kDa protein Ab OS=Drosophila simulans OX=7240 GN=Hsp70Ab PE=3 SV=2	PF00012//PF06723	Hsp70 protein//MreB/Mbl protein	GO:0032502//GO:0009987//GO:0009653//GO:0000902//GO:0048869//GO:0071840//GO:0048856//GO:0016043//GO:0032989	developmental process//cellular process//anatomical structure morphogenesis//cell morphogenesis//cellular developmental process//cellular component organization or biogenesis//anatomical structure development//cellular component organization//cellular component morphogenesis	GO:0035639//GO:0008144//GO:0036094//GO:0032553//GO:0005488//GO:1901363//GO:1901265//GO:0043168//GO:0030554//GO:0097367//GO:0000166//GO:0043167//GO:0032559//GO:0097159//GO:0032555//GO:0017076//GO:0005524	purine ribonucleoside triphosphate binding//drug binding//small molecule binding//ribonucleotide binding//binding//heterocyclic compound binding//nucleoside phosphate binding//anion binding//adenyl nucleotide binding//carbohydrate derivative binding//nucleotide binding//ion binding//adenyl ribonucleotide binding//organic cyclic compound binding//purine ribonucleotide binding//purine nucleotide bi…	--	--	KOG0101	Molecular chaperones HSP70/HSC70, HSP70 superfamily
Cluster-53306.191426	11.821	0.211252	5.7948	2.38546e-10	1.43039e-07	TRUE	1107	1040518508	ANN45953.1	1486	6.7e-162	byssal HSP-like protein 1 [Mytilus coruscus]	1207920199	XM_021493340.1	282	1.44561e-143	PREDICTED: Mizuhopecten yessoensis 78 kDa glucose-regulated protein-like (LOC110447563), mRNA	K09490	HSPA5, BIP	heat shock 70kDa protein 5	http://www.genome.jp/dbget-bin/www_bget?ko:K09490	Q16956	1472	6.2e-162	Endoplasmic reticulum chaperone BiP OS=Aplysia californica OX=6500 PE=1 SV=1	PF00012//PF06723	Hsp70//MreB/Mbl	GO:0048856//GO:0009653//GO:0071840//GO:0000902//GO:0048869//GO:0016043//GO:0032502//GO:0009987//GO:0032989	anatomical structure development//anatomical structure morphogenesis//cellular component organization or biogenesis//cell morphogenesis//cellular developmental process//cellular component organization//developmental process//cellular process//cellular component morphogenesis	GO:0035639//GO:0008144//GO:0005488//GO:1901363//GO:1901265//GO:0017076//GO:0005524//GO:0043168//GO:0000166//GO:0036094//GO:0097367//GO:0097159//GO:0030554//GO:0043167//GO:0032559//GO:0032555//GO:0032553	purine ribonucleoside triphosphate binding//drug binding//binding//heterocyclic compound binding//nucleoside phosphate binding//purine nucleotide binding//ATP binding//anion binding//nucleotide binding//small molecule binding//carbohydrate derivative binding//organic cyclic compound binding//adenyl nucleotide binding//ion binding//adenyl ribonucleotide binding//purine ribonucleotide binding//ribo…	GO:0005783//GO:0005788//GO:0043229//GO:0043227//GO:0005737//GO:0043226//GO:0044432//GO:0005622//GO:0044422//GO:0044424//GO:0031974//GO:0043231//GO:0043233//GO:0044464//GO:0005623//GO:0044446//GO:0070013//GO:0044444//GO:0012505	endoplasmic reticulum//endoplasmic reticulum lumen//intracellular organelle//membrane-bounded organelle//cytoplasm//organelle//endoplasmic reticulum part//intracellular//organelle part//intracellular part//membrane-enclosed lumen//intracellular membrane-bounded organelle//organelle lumen//cell part//cell//intracellular organelle part//intracellular organelle lumen//cytoplasmic part//endomembrane …	KOG0100	Molecular chaperones GRP78/BiP/KAR2, HSP70 superfamily
Cluster-53306.129711	22.3144	3.742	2.57487	0.000110992	0.00492991	TRUE	1974	1040518508	ANN45953.1	2515	5.7e-281	byssal HSP-like protein 1 [Mytilus coruscus]	1040518507	KX268639.1	1549	0	Mytilus coruscus byssal HSP-like protein 1 mRNA, complete cds	--	--	--	--	Q16956	2220	2e-248	Endoplasmic reticulum chaperone BiP OS=Aplysia californica OX=6500 PE=1 SV=1	PF00012//PF06723	Hsp70 protein//MreB/Mbl protein	GO:0048856//GO:0009653//GO:0071840//GO:0000902//GO:0048869//GO:0016043//GO:0032502//GO:0009987//GO:0032989	anatomical structure development//anatomical structure morphogenesis//cellular component organization or biogenesis//cell morphogenesis//cellular developmental process//cellular component organization//developmental process//cellular process//cellular component morphogenesis	GO:0035639//GO:0008144//GO:0005488//GO:1901363//GO:1901265//GO:0017076//GO:0005524//GO:0043168//GO:0000166//GO:0036094//GO:0097367//GO:0097159//GO:0030554//GO:0043167//GO:0032559//GO:0032555//GO:0032553	purine ribonucleoside triphosphate binding//drug binding//binding//heterocyclic compound binding//nucleoside phosphate binding//purine nucleotide binding//ATP binding//anion binding//nucleotide binding//small molecule binding//carbohydrate derivative binding//organic cyclic compound binding//adenyl nucleotide binding//ion binding//adenyl ribonucleotide binding//purine ribonucleotide binding//ribo…	GO:0005783//GO:0005788//GO:0043229//GO:0043227//GO:0005737//GO:0043226//GO:0044432//GO:0005622//GO:0044422//GO:0044424//GO:0031974//GO:0043231//GO:0043233//GO:0044464//GO:0005623//GO:0044446//GO:0070013//GO:0044444//GO:0012505	endoplasmic reticulum//endoplasmic reticulum lumen//intracellular organelle//membrane-bounded organelle//cytoplasm//organelle//endoplasmic reticulum part//intracellular//organelle part//intracellular part//membrane-enclosed lumen//intracellular membrane-bounded organelle//organelle lumen//cell part//cell//intracellular organelle part//intracellular organelle lumen//cytoplasmic part//endomembrane …	KOG0100	Molecular chaperones GRP78/BiP/KAR2, HSP70 superfamily
Cluster-53306.96531	5.8622	0.0293912	7.64646	1.55633e-08	5.46274e-06	TRUE	1986	1040518508	ANN45953.1	1855	2e-204	byssal HSP-like protein 1 [Mytilus coruscus]	1040518507	KX268639.1	409	0	Mytilus coruscus byssal HSP-like protein 1 mRNA, complete cds	--	--	--	--	Q90593	1776	6.2e-197	Endoplasmic reticulum chaperone BiP OS=Gallus gallus OX=9031 GN=HSPA5 PE=1 SV=1	PF00012//PF06723	Hsp70//MreB/Mbl	GO:0032502//GO:0009987//GO:0009653//GO:0000902//GO:0048869//GO:0071840//GO:0048856//GO:0016043//GO:0032989	developmental process//cellular process//anatomical structure morphogenesis//cell morphogenesis//cellular developmental process//cellular component organization or biogenesis//anatomical structure development//cellular component organization//cellular component morphogenesis	GO:0035639//GO:0008144//GO:0036094//GO:0032553//GO:0005488//GO:1901363//GO:1901265//GO:0043168//GO:0030554//GO:0097367//GO:0000166//GO:0043167//GO:0032559//GO:0097159//GO:0032555//GO:0017076//GO:0005524	purine ribonucleoside triphosphate binding//drug binding//small molecule binding//ribonucleotide binding//binding//heterocyclic compound binding//nucleoside phosphate binding//anion binding//adenyl nucleotide binding//carbohydrate derivative binding//nucleotide binding//ion binding//adenyl ribonucleotide binding//organic cyclic compound binding//purine ribonucleotide binding//purine nucleotide bi…	--	--	KOG0100	Molecular chaperones GRP78/BiP/KAR2, HSP70 superfamily
Cluster-53306.127770	286.108	0.0863476	11.7047	1.91959e-33	2.03552e-29	TRUE	676	76780606	CAH04106.1	765	1.6e-78	heat shock protein 70 [Mytilus galloprovincialis]	76780605	AJ783711.1	261	4.08646e-132	Mytilus galloprovincialis hsp70-2 gene for heat shock protein 70	--	--	--	--	P41827	704	4.3e-73	Heat shock protein 70 B2 OS=Anopheles albimanus OX=7167 GN=HSP70B2 PE=3 SV=1	PF00012//PF06723	Hsp70//MreB/Mbl	GO:0032502//GO:0009987//GO:0000902//GO:0048869//GO:0048856//GO:0016043//GO:0032989//GO:0009653//GO:0071840	developmental process//cellular process//cell morphogenesis//cellular developmental process//anatomical structure development//cellular component organization//cellular component morphogenesis//anatomical structure morphogenesis//cellular component organization or biogenesis	--	--	--	--	KOG0101	Molecular chaperones HSP70/HSC70, HSP70 superfamily
Cluster-53306.127773	539.835	0.188592	11.4831	2.46646e-27	1.67311e-23	TRUE	676	76780606	CAH04106.1	765	1.6e-78	heat shock protein 70 [Mytilus galloprovincialis]	76780605	AJ783711.1	270	4.05765e-137	Mytilus galloprovincialis hsp70-2 gene for heat shock protein 70	--	--	--	--	P41827	704	4.3e-73	Heat shock protein 70 B2 OS=Anopheles albimanus OX=7167 GN=HSP70B2 PE=3 SV=1	PF00012//PF06723	Hsp70//MreB/Mbl	GO:0032502//GO:0009987//GO:0000902//GO:0048869//GO:0048856//GO:0016043//GO:0032989//GO:0009653//GO:0071840	developmental process//cellular process//cell morphogenesis//cellular developmental process//anatomical structure development//cellular component organization//cellular component morphogenesis//anatomical structure morphogenesis//cellular component organization or biogenesis	--	--	--	--	KOG0101	Molecular chaperones HSP70/HSC70, HSP70 superfamily
Cluster-53306.26620	1.32243	0.0930265	3.79808	0.000531528	0.0139059	TRUE	1152	1040518508	ANN45953.1	1591	4.7e-174	byssal HSP-like protein 1 [Mytilus coruscus]	1040518507	KX268639.1	364	0	Mytilus coruscus byssal HSP-like protein 1 mRNA, complete cds	--	--	--	--	Q16956	1550	5.8e-171	Endoplasmic reticulum chaperone BiP OS=Aplysia californica OX=6500 PE=1 SV=1	PF00012//PF06723	Hsp70//MreB/Mbl	GO:0048856//GO:0009653//GO:0071840//GO:0000902//GO:0048869//GO:0016043//GO:0032502//GO:0009987//GO:0032989	anatomical structure development//anatomical structure morphogenesis//cellular component organization or biogenesis//cell morphogenesis//cellular developmental process//cellular component organization//developmental process//cellular process//cellular component morphogenesis	GO:0035639//GO:0008144//GO:0005488//GO:1901363//GO:1901265//GO:0017076//GO:0005524//GO:0043168//GO:0000166//GO:0036094//GO:0097367//GO:0097159//GO:0030554//GO:0043167//GO:0032559//GO:0032555//GO:0032553	purine ribonucleoside triphosphate binding//drug binding//binding//heterocyclic compound binding//nucleoside phosphate binding//purine nucleotide binding//ATP binding//anion binding//nucleotide binding//small molecule binding//carbohydrate derivative binding//organic cyclic compound binding//adenyl nucleotide binding//ion binding//adenyl ribonucleotide binding//purine ribonucleotide binding//ribo…	GO:0005783//GO:0005788//GO:0043229//GO:0043227//GO:0005737//GO:0043226//GO:0044432//GO:0005622//GO:0044422//GO:0044424//GO:0031974//GO:0043231//GO:0043233//GO:0044464//GO:0005623//GO:0044446//GO:0070013//GO:0044444//GO:0012505	endoplasmic reticulum//endoplasmic reticulum lumen//intracellular organelle//membrane-bounded organelle//cytoplasm//organelle//endoplasmic reticulum part//intracellular//organelle part//intracellular part//membrane-enclosed lumen//intracellular membrane-bounded organelle//organelle lumen//cell part//cell//intracellular organelle part//intracellular organelle lumen//cytoplasmic part//endomembrane …	KOG0100	Molecular chaperones GRP78/BiP/KAR2, HSP70 superfamily
Cluster-53306.105309	66.4708	0.156911	8.73478	5.8914e-14	6.90855e-11	TRUE	372	76780608	CAH04107.1	588	3e-58	heat shock protein 70 [Mytilus galloprovincialis]	558492313	KF720584.1	152	8.42355e-72	Terua arcuatilis voucher MNHN-IM-2007-43340 heat shock protein 70 (HSP70) gene, partial cds	--	--	--	--	Q9GSU7	557	2.6e-56	Major heat shock 70 kDa protein Ab OS=Drosophila simulans OX=7240 GN=Hsp70Ab PE=3 SV=2	PF00012//PF06723	Hsp70 protein//MreB/Mbl protein	GO:0032502//GO:0009987//GO:0009653//GO:0000902//GO:0048869//GO:0071840//GO:0048856//GO:0016043//GO:0032989	developmental process//cellular process//anatomical structure morphogenesis//cell morphogenesis//cellular developmental process//cellular component organization or biogenesis//anatomical structure development//cellular component organization//cellular component morphogenesis	GO:0035639//GO:0008144//GO:0036094//GO:0032553//GO:0005488//GO:1901363//GO:1901265//GO:0043168//GO:0030554//GO:0097367//GO:0000166//GO:0043167//GO:0032559//GO:0097159//GO:0032555//GO:0017076//GO:0005524	purine ribonucleoside triphosphate binding//drug binding//small molecule binding//ribonucleotide binding//binding//heterocyclic compound binding//nucleoside phosphate binding//anion binding//adenyl nucleotide binding//carbohydrate derivative binding//nucleotide binding//ion binding//adenyl ribonucleotide binding//organic cyclic compound binding//purine ribonucleotide binding//purine nucleotide bi…	--	--	KOG0101	Molecular chaperones HSP70/HSC70, HSP70 superfamily
Cluster-53306.104043	24.6494	0.14703	7.39663	1.20397e-09	6.09473e-07	TRUE	397	76780606	CAH04106.1	622	3.7e-62	heat shock protein 70 [Mytilus galloprovincialis]	76780609	AJ783713.1	208	6.7028e-103	Mytilus galloprovincialis hsp70-4 gene for heat shock protein 70	--	--	--	--	Q9GSU7	562	7.3e-57	Major heat shock 70 kDa protein Ab OS=Drosophila simulans OX=7240 GN=Hsp70Ab PE=3 SV=2	PF00012//PF06723	Hsp70 protein//MreB/Mbl protein	GO:0032502//GO:0009987//GO:0009653//GO:0000902//GO:0048869//GO:0071840//GO:0048856//GO:0016043//GO:0032989	developmental process//cellular process//anatomical structure morphogenesis//cell morphogenesis//cellular developmental process//cellular component organization or biogenesis//anatomical structure development//cellular component organization//cellular component morphogenesis	GO:0035639//GO:0008144//GO:0036094//GO:0032553//GO:0005488//GO:1901363//GO:1901265//GO:0043168//GO:0030554//GO:0097367//GO:0000166//GO:0043167//GO:0032559//GO:0097159//GO:0032555//GO:0017076//GO:0005524	purine ribonucleoside triphosphate binding//drug binding//small molecule binding//ribonucleotide binding//binding//heterocyclic compound binding//nucleoside phosphate binding//anion binding//adenyl nucleotide binding//carbohydrate derivative binding//nucleotide binding//ion binding//adenyl ribonucleotide binding//organic cyclic compound binding//purine ribonucleotide binding//purine nucleotide bi…	--	--	KOG0101	Molecular chaperones HSP70/HSC70, HSP70 superfamily
Cluster-53306.96188	41.8906	0.0848112	8.92701	7.45543e-11	4.99031e-08	TRUE	1954	1040518508	ANN45953.1	1916	1.6e-211	byssal HSP-like protein 1 [Mytilus coruscus]	1040518507	KX268639.1	420	0	Mytilus coruscus byssal HSP-like protein 1 mRNA, complete cds	--	--	--	--	Q90593	1839	3e-204	Endoplasmic reticulum chaperone BiP OS=Gallus gallus OX=9031 GN=HSPA5 PE=1 SV=1	PF00012//PF06723	Hsp70 protein//MreB/Mbl protein	GO:0032502//GO:0009987//GO:0009653//GO:0000902//GO:0048869//GO:0071840//GO:0048856//GO:0016043//GO:0032989	developmental process//cellular process//anatomical structure morphogenesis//cell morphogenesis//cellular developmental process//cellular component organization or biogenesis//anatomical structure development//cellular component organization//cellular component morphogenesis	GO:0035639//GO:0008144//GO:0036094//GO:0032553//GO:0005488//GO:1901363//GO:1901265//GO:0043168//GO:0030554//GO:0097367//GO:0000166//GO:0043167//GO:0032559//GO:0097159//GO:0032555//GO:0017076//GO:0005524	purine ribonucleoside triphosphate binding//drug binding//small molecule binding//ribonucleotide binding//binding//heterocyclic compound binding//nucleoside phosphate binding//anion binding//adenyl nucleotide binding//carbohydrate derivative binding//nucleotide binding//ion binding//adenyl ribonucleotide binding//organic cyclic compound binding//purine ribonucleotide binding//purine nucleotide bi…	--	--	KOG0100	Molecular chaperones GRP78/BiP/KAR2, HSP70 superfamily
Cluster-53306.129709	18.0824	4.00765	2.17286	0.00148602	0.0262968	TRUE	1259	1040518508	ANN45953.1	1529	7.9e-167	byssal HSP-like protein 1 [Mytilus coruscus]	1040518507	KX268639.1	956	0	Mytilus coruscus byssal HSP-like protein 1 mRNA, complete cds	K09490	HSPA5, BIP	heat shock 70kDa protein 5	http://www.genome.jp/dbget-bin/www_bget?ko:K09490	Q16956	1430	5.2e-157	Endoplasmic reticulum chaperone BiP OS=Aplysia californica OX=6500 PE=1 SV=1	PF00012//PF06723	Hsp70 protein//MreB/Mbl protein	GO:0009653//GO:0071840//GO:0000902//GO:0048869//GO:0016043//GO:0032502//GO:0009987//GO:0008152//GO:0055114//GO:0048856//GO:0032989	anatomical structure morphogenesis//cellular component organization or biogenesis//cell morphogenesis//cellular developmental process//cellular component organization//developmental process//cellular process//metabolic process//oxidation-reduction process//anatomical structure development//cellular component morphogenesis	GO:0035639//GO:0008144//GO:0005488//GO:0016491//GO:0016627//GO:0043167//GO:1901363//GO:1901265//GO:0032440//GO:0017076//GO:0005524//GO:0043168//GO:0030554//GO:0000166//GO:0036094//GO:0003824//GO:0016628//GO:0097367//GO:0097159//GO:0032559//GO:0032555//GO:0032553	purine ribonucleoside triphosphate binding//drug binding//binding//oxidoreductase activity//oxidoreductase activity, acting on the CH-CH group of donors//ion binding//heterocyclic compound binding//nucleoside phosphate binding//2-alkenal reductase [NAD(P)] activity//purine nucleotide binding//ATP binding//anion binding//adenyl nucleotide binding//nucleotide binding//small molecule binding//cataly…	GO:0005783//GO:0031974//GO:0043229//GO:0044424//GO:0043227//GO:0043226//GO:0005737//GO:0044432//GO:0044422//GO:0005788//GO:0043231//GO:0043233//GO:0044464//GO:0005623//GO:0005622//GO:0044446//GO:0070013//GO:0044444//GO:0012505	endoplasmic reticulum//membrane-enclosed lumen//intracellular organelle//intracellular part//membrane-bounded organelle//organelle//cytoplasm//endoplasmic reticulum part//organelle part//endoplasmic reticulum lumen//intracellular membrane-bounded organelle//organelle lumen//cell part//cell//intracellular//intracellular organelle part//intracellular organelle lumen//cytoplasmic part//endomembrane …	KOG0100	Molecular chaperones GRP78/BiP/KAR2, HSP70 superfamily
Cluster-53306.53815	6.67127	0.137256	5.60493	0.000885329	0.0191468	TRUE	2176	1040518508	ANN45953.1	1916	1.8e-211	byssal HSP-like protein 1 [Mytilus coruscus]	1040518507	KX268639.1	420	0	Mytilus coruscus byssal HSP-like protein 1 mRNA, complete cds	K09490	HSPA5, BIP	heat shock 70kDa protein 5	http://www.genome.jp/dbget-bin/www_bget?ko:K09490	Q90593	1839	3.4e-204	Endoplasmic reticulum chaperone BiP OS=Gallus gallus OX=9031 GN=HSPA5 PE=1 SV=1	PF00012//PF06723	Hsp70//MreB/Mbl	GO:0032502//GO:0009987//GO:0009653//GO:0000902//GO:0048869//GO:0071840//GO:0048856//GO:0016043//GO:0032989	developmental process//cellular process//anatomical structure morphogenesis//cell morphogenesis//cellular developmental process//cellular component organization or biogenesis//anatomical structure development//cellular component organization//cellular component morphogenesis	GO:0035639//GO:0008144//GO:0036094//GO:0032553//GO:0005488//GO:1901363//GO:1901265//GO:0043168//GO:0030554//GO:0097367//GO:0000166//GO:0043167//GO:0032559//GO:0097159//GO:0032555//GO:0017076//GO:0005524	purine ribonucleoside triphosphate binding//drug binding//small molecule binding//ribonucleotide binding//binding//heterocyclic compound binding//nucleoside phosphate binding//anion binding//adenyl nucleotide binding//carbohydrate derivative binding//nucleotide binding//ion binding//adenyl ribonucleotide binding//organic cyclic compound binding//purine ribonucleotide binding//purine nucleotide bi…	--	--	KOG0100	Molecular chaperones GRP78/BiP/KAR2, HSP70 superfamily
Low salinity+33°C vs Low salinity+30°C
Cluster-53306.104043
Cluster-53306.96188
Cluster-53306.131512
Cluster-53306.127773
Cluster-53306.127741
Cluster-53306.187850
Cluster-53306.105307
Cluster-53306.105309
Cluster-53306.186039
Cluster-53306.100093

## Sheet: anatomical structure developmen
Low salinity+30°C vs Low salinity
Gene	E.value	D.value	log2foldchange	pvalue	padjust	significance	Gene Length	NR GI	NR ID	NR Score	NR Evalue	NR Description	NT GI	NT ID	NT Score	NT Evalue	NT Description	KO ID	KO Name	KO Description	Http Link	Swissprot ID	Swissprot Score	Swissprot Evalue	Swissprot Description	PFAM ID	PFAM description	Gene Ontology Biological Pathway	BP Description	Gene Ontology Molecular Function	MF Description	Gene Ontology Cellular Component	CC Description	KOG ID	KOG Description
Cluster-53306.184323	2.23505	0.141362	3.9899	0.000139363	0.00889216	TRUE	866	1040518508	ANN45953.1	882	5.7e-92	byssal HSP-like protein 1 [Mytilus coruscus]	562745690	KF626379.1	59	1.03389e-19	Ichthyophthirius multifiliis hsp70 mRNA, complete cds	--	--	--	--	Q16956	846	1.9e-89	Endoplasmic reticulum chaperone BiP OS=Aplysia californica OX=6500 PE=1 SV=1	PF00012//PF06723	Hsp70//MreB/Mbl	GO:0032502//GO:0009987//GO:0009653//GO:0000902//GO:0048869//GO:0071840//GO:0048856//GO:0016043//GO:0032989	developmental process//cellular process//anatomical structure morphogenesis//cell morphogenesis//cellular developmental process//cellular component organization or biogenesis//anatomical structure development//cellular component organization//cellular component morphogenesis	GO:0035639//GO:0008144//GO:0036094//GO:0032553//GO:0005488//GO:1901363//GO:1901265//GO:0043168//GO:0030554//GO:0097367//GO:0000166//GO:0043167//GO:0032559//GO:0097159//GO:0032555//GO:0017076//GO:0005524	purine ribonucleoside triphosphate binding//drug binding//small molecule binding//ribonucleotide binding//binding//heterocyclic compound binding//nucleoside phosphate binding//anion binding//adenyl nucleotide binding//carbohydrate derivative binding//nucleotide binding//ion binding//adenyl ribonucleotide binding//organic cyclic compound binding//purine ribonucleotide binding//purine nucleotide bi…	--	--	KOG0100	Molecular chaperones GRP78/BiP/KAR2, HSP70 superfamily
Cluster-53306.127741	90.7855	0.211073	8.73233	6.76941e-27	1.00409e-22	TRUE	454	76780606	CAH04106.1	766	8.5e-79	heat shock protein 70 [Mytilus galloprovincialis]	76780609	AJ783713.1	454	0	Mytilus galloprovincialis hsp70-4 gene for heat shock protein 70	--	--	--	--	P41827	677	3.9e-70	Heat shock protein 70 B2 OS=Anopheles albimanus OX=7167 GN=HSP70B2 PE=3 SV=1	PF00012//PF06723	Hsp70 protein//MreB/Mbl protein	GO:0032502//GO:0009987//GO:0009653//GO:0000902//GO:0048869//GO:0071840//GO:0048856//GO:0016043//GO:0032989	developmental process//cellular process//anatomical structure morphogenesis//cell morphogenesis//cellular developmental process//cellular component organization or biogenesis//anatomical structure development//cellular component organization//cellular component morphogenesis	GO:0035639//GO:0008144//GO:0036094//GO:0032553//GO:0005488//GO:1901363//GO:1901265//GO:0043168//GO:0030554//GO:0097367//GO:0000166//GO:0043167//GO:0032559//GO:0097159//GO:0032555//GO:0017076//GO:0005524	purine ribonucleoside triphosphate binding//drug binding//small molecule binding//ribonucleotide binding//binding//heterocyclic compound binding//nucleoside phosphate binding//anion binding//adenyl nucleotide binding//carbohydrate derivative binding//nucleotide binding//ion binding//adenyl ribonucleotide binding//organic cyclic compound binding//purine ribonucleotide binding//purine nucleotide bi…	--	--	KOG0101	Molecular chaperones HSP70/HSC70, HSP70 superfamily
Cluster-53306.49939	0.552525	0.0596669	3.21557	0.00122844	0.0328497	TRUE	921	1040518508	ANN45953.1	959	7.2e-101	byssal HSP-like protein 1 [Mytilus coruscus]	62199303	AY967673.1	104	1.06401e-44	Schmidtea mediterranea clone NBE.7.04G mRNA sequence	K09490	HSPA5, BIP	heat shock 70kDa protein 5	http://www.genome.jp/dbget-bin/www_bget?ko:K09490	P29844	931	2.8e-99	Endoplasmic reticulum chaperone BiP OS=Drosophila melanogaster OX=7227 GN=Hsc70-3 PE=1 SV=2	PF00012//PF06723	Hsp70 protein//MreB/Mbl protein	GO:0032502//GO:0009987//GO:0009653//GO:0000902//GO:0048869//GO:0071840//GO:0048856//GO:0016043//GO:0032989	developmental process//cellular process//anatomical structure morphogenesis//cell morphogenesis//cellular developmental process//cellular component organization or biogenesis//anatomical structure development//cellular component organization//cellular component morphogenesis	GO:0035639//GO:0008144//GO:0036094//GO:0032553//GO:0005488//GO:1901363//GO:1901265//GO:0043168//GO:0030554//GO:0097367//GO:0000166//GO:0043167//GO:0032559//GO:0097159//GO:0032555//GO:0017076//GO:0005524	purine ribonucleoside triphosphate binding//drug binding//small molecule binding//ribonucleotide binding//binding//heterocyclic compound binding//nucleoside phosphate binding//anion binding//adenyl nucleotide binding//carbohydrate derivative binding//nucleotide binding//ion binding//adenyl ribonucleotide binding//organic cyclic compound binding//purine ribonucleotide binding//purine nucleotide bi…	--	--	KOG0100	Molecular chaperones GRP78/BiP/KAR2, HSP70 superfamily
Cluster-53306.100093	6.89304	0.251242	4.77129	8.48052e-07	0.000291872	TRUE	344	76780608	CAH04107.1	533	6.7e-52	heat shock protein 70 [Mytilus galloprovincialis]	558492313	KF720584.1	138	4.68271e-64	Terua arcuatilis voucher MNHN-IM-2007-43340 heat shock protein 70 (HSP70) gene, partial cds	--	--	--	--	Q9GSU7	502	5.8e-50	Major heat shock 70 kDa protein Ab OS=Drosophila simulans OX=7240 GN=Hsp70Ab PE=3 SV=2	PF00012//PF06723	Hsp70//MreB/Mbl	GO:0032502//GO:0009987//GO:0009653//GO:0000902//GO:0048869//GO:0071840//GO:0048856//GO:0016043//GO:0032989	developmental process//cellular process//anatomical structure morphogenesis//cell morphogenesis//cellular developmental process//cellular component organization or biogenesis//anatomical structure development//cellular component organization//cellular component morphogenesis	GO:0035639//GO:0008144//GO:0036094//GO:0032553//GO:0005488//GO:1901363//GO:1901265//GO:0043168//GO:0030554//GO:0097367//GO:0000166//GO:0043167//GO:0032559//GO:0097159//GO:0032555//GO:0017076//GO:0005524	purine ribonucleoside triphosphate binding//drug binding//small molecule binding//ribonucleotide binding//binding//heterocyclic compound binding//nucleoside phosphate binding//anion binding//adenyl nucleotide binding//carbohydrate derivative binding//nucleotide binding//ion binding//adenyl ribonucleotide binding//organic cyclic compound binding//purine ribonucleotide binding//purine nucleotide bi…	--	--	KOG0101	Molecular chaperones HSP70/HSC70, HSP70 superfamily
Cluster-53306.186039	4.41541	0.128553	5.10188	3.56186e-06	0.000791498	TRUE	675	1022777923	KZS21417.1	959	5.3e-101	HEAT shock 70 kDa protein cognate 4 [Daphnia magna]	765556652	KM114874.1	171	4.3792e-82	Acanthogobius hasta 78 kDa glucose-regulated protein (GRP78) mRNA, partial cds	K09490	HSPA5, BIP	heat shock 70kDa protein 5	http://www.genome.jp/dbget-bin/www_bget?ko:K09490	Q90593	947	2.9e-101	Endoplasmic reticulum chaperone BiP OS=Gallus gallus OX=9031 GN=HSPA5 PE=1 SV=1	PF00012//PF06723	Hsp70//MreB/Mbl	GO:0032502//GO:0009987//GO:0009653//GO:0000902//GO:0048869//GO:0071840//GO:0048856//GO:0016043//GO:0032989	developmental process//cellular process//anatomical structure morphogenesis//cell morphogenesis//cellular developmental process//cellular component organization or biogenesis//anatomical structure development//cellular component organization//cellular component morphogenesis	GO:0035639//GO:0008144//GO:0036094//GO:0032553//GO:0005488//GO:1901363//GO:1901265//GO:0043168//GO:0030554//GO:0097367//GO:0000166//GO:0043167//GO:0032559//GO:0097159//GO:0032555//GO:0017076//GO:0005524	purine ribonucleoside triphosphate binding//drug binding//small molecule binding//ribonucleotide binding//binding//heterocyclic compound binding//nucleoside phosphate binding//anion binding//adenyl nucleotide binding//carbohydrate derivative binding//nucleotide binding//ion binding//adenyl ribonucleotide binding//organic cyclic compound binding//purine ribonucleotide binding//purine nucleotide bi…	--	--	KOG0100	Molecular chaperones GRP78/BiP/KAR2, HSP70 superfamily
Cluster-53306.121137	512.635	178.197	1.52461	0.00132992	0.0344066	TRUE	323	1020547687	XP_016108981.1	537	2.2e-52	PREDICTED: polyubiquitin-C isoform X1 [Sinocyclocheilus grahami]	164510091	AM087937.1	275	3.03496e-140	Mytilus edulis mitochondrial partial ub gene for ubiquitin	--	--	--	--	P0CG68	537	4.7e-54	Polyubiquitin-C OS=Sus scrofa OX=9823 GN=UBC PE=2 SV=1	--	--	GO:0051716//GO:0006301//GO:0072422//GO:0000165//GO:0075733//GO:0006283//GO:0006281//GO:0060548//GO:0061013//GO:0006289//GO:0046483//GO:0042325//GO:0042327//GO:0019538//GO:0000717//GO:0070987//GO:0009894//GO:0009892//GO:0009893//GO:0009890//GO:0009891//GO:0090263//GO:0051254//GO:0030177//GO:0071902//GO:0035556//GO:0071900//GO:0072331//GO:0050789//GO:0051347//GO:0071560//GO:0010646//GO:0002684//GO:…	cellular response to stimulus//postreplication repair//signal transduction involved in DNA damage checkpoint//MAPK cascade//intracellular transport of virus//transcription-coupled nucleotide-excision repair//DNA repair//negative regulation of cell death//regulation of mRNA catabolic process//nucleotide-excision repair//heterocycle metabolic process//regulation of phosphorylation//positive regulat…	GO:0005488//GO:0019899//GO:0002020//GO:0005515	binding//enzyme binding//protease binding//protein binding	GO:0043209//GO:0044428//GO:0044424//GO:0044421//GO:0044422//GO:0005654//GO:0005773//GO:0010008//GO:0044464//GO:0071944//GO:0070062//GO:0005615//GO:0005764//GO:0005765//GO:0005768//GO:0016020//GO:0098588//GO:0043230//GO:0043231//GO:0043233//GO:0005829//GO:0044433//GO:0044437//GO:0098852//GO:0030666//GO:0031090//GO:0070013//GO:0031974//GO:0005774//GO:0043229//GO:0005622//GO:0043227//GO:0043226//GO:…	myelin sheath//nuclear part//intracellular part//extracellular region part//organelle part//nucleoplasm//vacuole//endosome membrane//cell part//cell periphery//extracellular exosome//extracellular space//lysosome//lysosomal membrane//endosome//membrane//bounding membrane of organelle//extracellular organelle//intracellular membrane-bounded organelle//organelle lumen//cytosol//cytoplasmic vesicle …	KOG0001	Ubiquitin and ubiquitin-like proteins
Cluster-53306.105307	19.201	0.118434	7.35098	2.14986e-13	8.14176e-10	TRUE	464	76780606	CAH04106.1	721	1.4e-73	heat shock protein 70 [Mytilus galloprovincialis]	76780605	AJ783711.1	239	4.64529e-120	Mytilus galloprovincialis hsp70-2 gene for heat shock protein 70	--	--	--	--	P41827	661	2.8e-68	Heat shock protein 70 B2 OS=Anopheles albimanus OX=7167 GN=HSP70B2 PE=3 SV=1	PF00012//PF06723	Hsp70 protein//MreB/Mbl protein	GO:0032502//GO:0009987//GO:0000902//GO:0048869//GO:0048856//GO:0016043//GO:0032989//GO:0009653//GO:0071840	developmental process//cellular process//cell morphogenesis//cellular developmental process//anatomical structure development//cellular component organization//cellular component morphogenesis//anatomical structure morphogenesis//cellular component organization or biogenesis	--	--	--	--	KOG0101	Molecular chaperones HSP70/HSC70, HSP70 superfamily
Cluster-53306.191425	4.35633	0.25251	4.11666	4.25233e-06	0.000889411	TRUE	1106	1040518508	ANN45953.1	1633	6e-179	byssal HSP-like protein 1 [Mytilus coruscus]	1207920199	XM_021493340.1	293	1.10861e-149	PREDICTED: Mizuhopecten yessoensis 78 kDa glucose-regulated protein-like (LOC110447563), mRNA	K09490	HSPA5, BIP	heat shock 70kDa protein 5	http://www.genome.jp/dbget-bin/www_bget?ko:K09490	Q16956	1616	1.2e-178	Endoplasmic reticulum chaperone BiP OS=Aplysia californica OX=6500 PE=1 SV=1	PF00012//PF06723	Hsp70//MreB/Mbl	GO:0048856//GO:0009653//GO:0071840//GO:0000902//GO:0048869//GO:0016043//GO:0032502//GO:0009987//GO:0032989	anatomical structure development//anatomical structure morphogenesis//cellular component organization or biogenesis//cell morphogenesis//cellular developmental process//cellular component organization//developmental process//cellular process//cellular component morphogenesis	GO:0035639//GO:0008144//GO:0005488//GO:1901363//GO:1901265//GO:0017076//GO:0005524//GO:0043168//GO:0000166//GO:0036094//GO:0097367//GO:0097159//GO:0030554//GO:0043167//GO:0032559//GO:0032555//GO:0032553	purine ribonucleoside triphosphate binding//drug binding//binding//heterocyclic compound binding//nucleoside phosphate binding//purine nucleotide binding//ATP binding//anion binding//nucleotide binding//small molecule binding//carbohydrate derivative binding//organic cyclic compound binding//adenyl nucleotide binding//ion binding//adenyl ribonucleotide binding//purine ribonucleotide binding//ribo…	GO:0005783//GO:0005788//GO:0043229//GO:0043227//GO:0005737//GO:0043226//GO:0044432//GO:0005622//GO:0044422//GO:0044424//GO:0031974//GO:0043231//GO:0043233//GO:0044464//GO:0005623//GO:0044446//GO:0070013//GO:0044444//GO:0012505	endoplasmic reticulum//endoplasmic reticulum lumen//intracellular organelle//membrane-bounded organelle//cytoplasm//organelle//endoplasmic reticulum part//intracellular//organelle part//intracellular part//membrane-enclosed lumen//intracellular membrane-bounded organelle//organelle lumen//cell part//cell//intracellular organelle part//intracellular organelle lumen//cytoplasmic part//endomembrane …	KOG0100	Molecular chaperones GRP78/BiP/KAR2, HSP70 superfamily
Cluster-53306.105308	11.5819	0.118946	6.61264	6.81118e-08	4.71731e-05	TRUE	462	76780610	CAH04108.1	728	2.2e-74	heat shock protein 70 [Mytilus galloprovincialis]	76780609	AJ783713.1	232	3.59971e-116	Mytilus galloprovincialis hsp70-4 gene for heat shock protein 70	--	--	--	--	Q9GSU7	659	4.8e-68	Major heat shock 70 kDa protein Ab OS=Drosophila simulans OX=7240 GN=Hsp70Ab PE=3 SV=2	PF00012//PF06723	Hsp70 protein//MreB/Mbl protein	GO:0032502//GO:0009987//GO:0009653//GO:0000902//GO:0048869//GO:0071840//GO:0048856//GO:0016043//GO:0032989	developmental process//cellular process//anatomical structure morphogenesis//cell morphogenesis//cellular developmental process//cellular component organization or biogenesis//anatomical structure development//cellular component organization//cellular component morphogenesis	GO:0035639//GO:0008144//GO:0036094//GO:0032553//GO:0005488//GO:1901363//GO:1901265//GO:0043168//GO:0030554//GO:0097367//GO:0000166//GO:0043167//GO:0032559//GO:0097159//GO:0032555//GO:0017076//GO:0005524	purine ribonucleoside triphosphate binding//drug binding//small molecule binding//ribonucleotide binding//binding//heterocyclic compound binding//nucleoside phosphate binding//anion binding//adenyl nucleotide binding//carbohydrate derivative binding//nucleotide binding//ion binding//adenyl ribonucleotide binding//organic cyclic compound binding//purine ribonucleotide binding//purine nucleotide bi…	--	--	KOG0101	Molecular chaperones HSP70/HSC70, HSP70 superfamily
Cluster-53306.136200	7.71101	0.0445633	7.43327	2.51263e-10	5.20741e-07	TRUE	1704	672940978	AIK22453.1	1019	1.5e-107	peptidylprolyl isomerase A, partial [Mytilus edulis]	672940977	KJ808671.1	598	0	Mytilus edulis clone MET016.C21_D13 peptidylprolyl isomerase A (PP1A) mRNA, partial cds	K03768	PPIB, ppiB	peptidyl-prolyl cis-trans isomerase B (cyclophilin B)	http://www.genome.jp/dbget-bin/www_bget?ko:K03768	P24367	656	4e-67	Peptidyl-prolyl cis-trans isomerase B OS=Gallus gallus OX=9031 GN=PPIB PE=2 SV=1	--	--	GO:0048639//GO:0048638//GO:0048589//GO:0001501//GO:0051851//GO:0035264//GO:0000413//GO:1903900//GO:1903902//GO:0071704//GO:0051240//GO:0045070//GO:0018193//GO:0044419//GO:0019058//GO:0051817//GO:0048518//GO:0044794//GO:0032502//GO:0044829//GO:0032501//GO:0044238//GO:0019079//GO:0009987//GO:0044827//GO:0051702//GO:0008152//GO:0051704//GO:0048513//GO:0018208//GO:0019538//GO:0045069//GO:0051094//GO:…	positive regulation of developmental growth//regulation of developmental growth//developmental growth//skeletal system development//modification by host of symbiont morphology or physiology//multicellular organism growth//protein peptidyl-prolyl isomerization//regulation of viral life cycle//positive regulation of viral life cycle//organic substance metabolic process//positive regulation of multi…	GO:0019899//GO:0003755//GO:0033218//GO:0005515//GO:0005518//GO:0044877//GO:0005488//GO:0070063//GO:0016859//GO:0140096//GO:0042277//GO:0003824//GO:0016853	enzyme binding//peptidyl-prolyl cis-trans isomerase activity//amide binding//protein binding//collagen binding//protein-containing complex binding//binding//RNA polymerase binding//cis-trans isomerase activity//catalytic activity, acting on a protein//peptide binding//catalytic activity//isomerase activity	GO:0005783//GO:0048770//GO:0031974//GO:0030054//GO:0030055//GO:0005737//GO:0042470//GO:0031982//GO:0005615//GO:0031410//GO:0016020//GO:0005912//GO:0034663//GO:0005788//GO:0043230//GO:0043233//GO:0044464//GO:0005623//GO:0043231//GO:0044424//GO:0044421//GO:0044422//GO:0043229//GO:0005924//GO:0005925//GO:0043227//GO:0043226//GO:0044432//GO:0048471//GO:0005622//GO:0070161//GO:0012505//GO:1903561//GO:…	endoplasmic reticulum//pigment granule//membrane-enclosed lumen//cell junction//cell-substrate junction//cytoplasm//melanosome//vesicle//extracellular space//cytoplasmic vesicle//membrane//adherens junction//endoplasmic reticulum chaperone complex//endoplasmic reticulum lumen//extracellular organelle//organelle lumen//cell part//cell//intracellular membrane-bounded organelle//intracellular part//…	KOG0880	Peptidyl-prolyl cis-trans isomerase
Cluster-53306.191426	11.6207	0.199443	5.85436	1.50721e-09	2.33282e-06	TRUE	1107	1040518508	ANN45953.1	1486	6.7e-162	byssal HSP-like protein 1 [Mytilus coruscus]	1207920199	XM_021493340.1	282	1.44561e-143	PREDICTED: Mizuhopecten yessoensis 78 kDa glucose-regulated protein-like (LOC110447563), mRNA	K09490	HSPA5, BIP	heat shock 70kDa protein 5	http://www.genome.jp/dbget-bin/www_bget?ko:K09490	Q16956	1472	6.2e-162	Endoplasmic reticulum chaperone BiP OS=Aplysia californica OX=6500 PE=1 SV=1	PF00012//PF06723	Hsp70//MreB/Mbl	GO:0048856//GO:0009653//GO:0071840//GO:0000902//GO:0048869//GO:0016043//GO:0032502//GO:0009987//GO:0032989	anatomical structure development//anatomical structure morphogenesis//cellular component organization or biogenesis//cell morphogenesis//cellular developmental process//cellular component organization//developmental process//cellular process//cellular component morphogenesis	GO:0035639//GO:0008144//GO:0005488//GO:1901363//GO:1901265//GO:0017076//GO:0005524//GO:0043168//GO:0000166//GO:0036094//GO:0097367//GO:0097159//GO:0030554//GO:0043167//GO:0032559//GO:0032555//GO:0032553	purine ribonucleoside triphosphate binding//drug binding//binding//heterocyclic compound binding//nucleoside phosphate binding//purine nucleotide binding//ATP binding//anion binding//nucleotide binding//small molecule binding//carbohydrate derivative binding//organic cyclic compound binding//adenyl nucleotide binding//ion binding//adenyl ribonucleotide binding//purine ribonucleotide binding//ribo…	GO:0005783//GO:0005788//GO:0043229//GO:0043227//GO:0005737//GO:0043226//GO:0044432//GO:0005622//GO:0044422//GO:0044424//GO:0031974//GO:0043231//GO:0043233//GO:0044464//GO:0005623//GO:0044446//GO:0070013//GO:0044444//GO:0012505	endoplasmic reticulum//endoplasmic reticulum lumen//intracellular organelle//membrane-bounded organelle//cytoplasm//organelle//endoplasmic reticulum part//intracellular//organelle part//intracellular part//membrane-enclosed lumen//intracellular membrane-bounded organelle//organelle lumen//cell part//cell//intracellular organelle part//intracellular organelle lumen//cytoplasmic part//endomembrane …	KOG0100	Molecular chaperones GRP78/BiP/KAR2, HSP70 superfamily
Cluster-53306.96531	0.384649	0.0276703	3.80688	0.00239151	0.0474237	TRUE	1986	1040518508	ANN45953.1	1855	2e-204	byssal HSP-like protein 1 [Mytilus coruscus]	1040518507	KX268639.1	409	0	Mytilus coruscus byssal HSP-like protein 1 mRNA, complete cds	--	--	--	--	Q90593	1776	6.2e-197	Endoplasmic reticulum chaperone BiP OS=Gallus gallus OX=9031 GN=HSPA5 PE=1 SV=1	PF00012//PF06723	Hsp70//MreB/Mbl	GO:0032502//GO:0009987//GO:0009653//GO:0000902//GO:0048869//GO:0071840//GO:0048856//GO:0016043//GO:0032989	developmental process//cellular process//anatomical structure morphogenesis//cell morphogenesis//cellular developmental process//cellular component organization or biogenesis//anatomical structure development//cellular component organization//cellular component morphogenesis	GO:0035639//GO:0008144//GO:0036094//GO:0032553//GO:0005488//GO:1901363//GO:1901265//GO:0043168//GO:0030554//GO:0097367//GO:0000166//GO:0043167//GO:0032559//GO:0097159//GO:0032555//GO:0017076//GO:0005524	purine ribonucleoside triphosphate binding//drug binding//small molecule binding//ribonucleotide binding//binding//heterocyclic compound binding//nucleoside phosphate binding//anion binding//adenyl nucleotide binding//carbohydrate derivative binding//nucleotide binding//ion binding//adenyl ribonucleotide binding//organic cyclic compound binding//purine ribonucleotide binding//purine nucleotide bi…	--	--	KOG0100	Molecular chaperones GRP78/BiP/KAR2, HSP70 superfamily
Cluster-53306.127770	28.7941	0.0812917	8.4787	1.19801e-19	9.27128e-16	TRUE	676	76780606	CAH04106.1	765	1.6e-78	heat shock protein 70 [Mytilus galloprovincialis]	76780605	AJ783711.1	261	4.08646e-132	Mytilus galloprovincialis hsp70-2 gene for heat shock protein 70	--	--	--	--	P41827	704	4.3e-73	Heat shock protein 70 B2 OS=Anopheles albimanus OX=7167 GN=HSP70B2 PE=3 SV=1	PF00012//PF06723	Hsp70//MreB/Mbl	GO:0032502//GO:0009987//GO:0000902//GO:0048869//GO:0048856//GO:0016043//GO:0032989//GO:0009653//GO:0071840	developmental process//cellular process//cell morphogenesis//cellular developmental process//anatomical structure development//cellular component organization//cellular component morphogenesis//anatomical structure morphogenesis//cellular component organization or biogenesis	--	--	--	--	KOG0101	Molecular chaperones HSP70/HSC70, HSP70 superfamily
Cluster-53306.127773	29.3548	0.176222	7.37631	9.4084e-16	5.23325e-12	TRUE	676	76780606	CAH04106.1	765	1.6e-78	heat shock protein 70 [Mytilus galloprovincialis]	76780605	AJ783711.1	270	4.05765e-137	Mytilus galloprovincialis hsp70-2 gene for heat shock protein 70	--	--	--	--	P41827	704	4.3e-73	Heat shock protein 70 B2 OS=Anopheles albimanus OX=7167 GN=HSP70B2 PE=3 SV=1	PF00012//PF06723	Hsp70//MreB/Mbl	GO:0032502//GO:0009987//GO:0000902//GO:0048869//GO:0048856//GO:0016043//GO:0032989//GO:0009653//GO:0071840	developmental process//cellular process//cell morphogenesis//cellular developmental process//anatomical structure development//cellular component organization//cellular component morphogenesis//anatomical structure morphogenesis//cellular component organization or biogenesis	--	--	--	--	KOG0101	Molecular chaperones HSP70/HSC70, HSP70 superfamily
Cluster-103924.0	1.92307	0.159748	3.58384	0.00140735	0.0354579	TRUE	344	1040518508	ANN45953.1	257	6.7e-20	byssal HSP-like protein 1 [Mytilus coruscus]	1083850897	XM_009594474.2	56	1.79492e-18	PREDICTED: Nicotiana tomentosiformis luminal-binding protein 5 (LOC104089546), mRNA	K09490	HSPA5, BIP	heat shock 70kDa protein 5	http://www.genome.jp/dbget-bin/www_bget?ko:K09490	P06761	251	7.3e-21	Endoplasmic reticulum chaperone BiP OS=Rattus norvegicus OX=10116 GN=Hspa5 PE=1 SV=1	PF00012	Hsp70	GO:0019222//GO:0048585//GO:0048468//GO:0060322//GO:0051641//GO:0010042//GO:0051651//GO:0051716//GO:0009968//GO:0048869//GO:0032446//GO:0048513//GO:0010720//GO:0048518//GO:0048519//GO:0060548//GO:0045185//GO:0032268//GO:0007155//GO:0071216//GO:0007179//GO:0007178//GO:0016477//GO:0009607//GO:1901565//GO:0009605//GO:0071287//GO:0019538//GO:0010243//GO:0071320//GO:0007154//GO:0033554//GO:0009892//GO:…	regulation of metabolic process//negative regulation of response to stimulus//cell development//head development//cellular localization//response to manganese ion//maintenance of location in cell//cellular response to stimulus//negative regulation of signal transduction//cellular developmental process//protein modification by small protein conjugation//animal organ development//positive regulatio…	GO:0098772//GO:1901363//GO:0000166//GO:0050839//GO:0016818//GO:0016817//GO:0005524//GO:0044877//GO:0005488//GO:0016887//GO:1901265//GO:0043028//GO:0043021//GO:0017076//GO:0043022//GO:0043027//GO:0016787//GO:0003824//GO:0097159//GO:0032559//GO:0032555//GO:0032553//GO:0043167//GO:0004869//GO:0030554//GO:0044389//GO:0030234//GO:0036094//GO:0045296//GO:0098641//GO:0004866//GO:0097367//GO:0019904//GO:…	molecular function regulator//heterocyclic compound binding//nucleotide binding//cell adhesion molecule binding//hydrolase activity, acting on acid anhydrides, in phosphorus-containing anhydrides//hydrolase activity, acting on acid anhydrides//ATP binding//protein-containing complex binding//binding//ATPase activity//nucleoside phosphate binding//cysteine-type endopeptidase regulator activity inv…	GO:0005783//GO:0005788//GO:0005789//GO:0030054//GO:0008180//GO:0043209//GO:0031974//GO:0048471//GO:0044428//GO:0044424//GO:0044425//GO:0044421//GO:0044422//GO:0030496//GO:0043229//GO:0030176//GO:0043227//GO:0070161//GO:0012505//GO:0031982//GO:0044446//GO:0044444//GO:0042175//GO:0005634//GO:0009986//GO:0005913//GO:0005912//GO:0005911//GO:0044464//GO:0071944//GO:0005615//GO:0070062//GO:0070013//GO:…	endoplasmic reticulum//endoplasmic reticulum lumen//endoplasmic reticulum membrane//cell junction//COP9 signalosome//myelin sheath//membrane-enclosed lumen//perinuclear region of cytoplasm//nuclear part//intracellular part//membrane part//extracellular region part//organelle part//midbody//intracellular organelle//integral component of endoplasmic reticulum membrane//membrane-bounded organelle//a…	KOG0100	Molecular chaperones GRP78/BiP/KAR2, HSP70 superfamily
Cluster-53306.105309	3.02611	0.147724	4.36417	1.36849e-05	0.00199336	TRUE	372	76780608	CAH04107.1	588	3e-58	heat shock protein 70 [Mytilus galloprovincialis]	558492313	KF720584.1	152	8.42355e-72	Terua arcuatilis voucher MNHN-IM-2007-43340 heat shock protein 70 (HSP70) gene, partial cds	--	--	--	--	Q9GSU7	557	2.6e-56	Major heat shock 70 kDa protein Ab OS=Drosophila simulans OX=7240 GN=Hsp70Ab PE=3 SV=2	PF00012//PF06723	Hsp70 protein//MreB/Mbl protein	GO:0032502//GO:0009987//GO:0009653//GO:0000902//GO:0048869//GO:0071840//GO:0048856//GO:0016043//GO:0032989	developmental process//cellular process//anatomical structure morphogenesis//cell morphogenesis//cellular developmental process//cellular component organization or biogenesis//anatomical structure development//cellular component organization//cellular component morphogenesis	GO:0035639//GO:0008144//GO:0036094//GO:0032553//GO:0005488//GO:1901363//GO:1901265//GO:0043168//GO:0030554//GO:0097367//GO:0000166//GO:0043167//GO:0032559//GO:0097159//GO:0032555//GO:0017076//GO:0005524	purine ribonucleoside triphosphate binding//drug binding//small molecule binding//ribonucleotide binding//binding//heterocyclic compound binding//nucleoside phosphate binding//anion binding//adenyl nucleotide binding//carbohydrate derivative binding//nucleotide binding//ion binding//adenyl ribonucleotide binding//organic cyclic compound binding//purine ribonucleotide binding//purine nucleotide bi…	--	--	KOG0101	Molecular chaperones HSP70/HSC70, HSP70 superfamily
Cluster-53306.127755	19.4197	0.283368	6.09276	5.40906e-11	1.39533e-07	TRUE	305	1160038337	OPL20463.1	258	4.6e-20	heat shock protein 70, partial [Mytilus galloprovincialis]	--	--	--	--	--	--	--	--	--	Q10265	230	1.8e-18	Probable heat shock protein ssa1 OS=Schizosaccharomyces pombe (strain 972 / ATCC 24843) OX=284812 GN=ssa1 PE=1 SV=2	PF00012	Hsp70	GO:0007165//GO:0009408//GO:0023052//GO:0070887//GO:0007154//GO:0051716//GO:0010259//GO:0035967//GO:0071310//GO:0035966//GO:0065007//GO:0032502//GO:0032501//GO:0007568//GO:0009987//GO:0050794//GO:0006950//GO:0006986//GO:0042221//GO:0009266//GO:0008340//GO:0010033//GO:0009628//GO:0030968//GO:0050896//GO:0048856//GO:0050789//GO:0033554//GO:0007275//GO:0034976//GO:0034620	signal transduction//response to heat//signaling//cellular response to chemical stimulus//cell communication//cellular response to stimulus//multicellular organism aging//cellular response to topologically incorrect protein//cellular response to organic substance//response to topologically incorrect protein//biological regulation//developmental process//multicellular organismal process//aging//ce…	GO:0035639//GO:0008144//GO:0005488//GO:0000166//GO:1901363//GO:1901265//GO:0043168//GO:0043167//GO:0032555//GO:0017076//GO:0005524//GO:0036094//GO:0030554//GO:0097367//GO:0097159//GO:0032559//GO:0032553	purine ribonucleoside triphosphate binding//drug binding//binding//nucleotide binding//heterocyclic compound binding//nucleoside phosphate binding//anion binding//ion binding//purine ribonucleotide binding//purine nucleotide binding//ATP binding//small molecule binding//adenyl nucleotide binding//carbohydrate derivative binding//organic cyclic compound binding//adenyl ribonucleotide binding//ribo…	GO:0005832//GO:0005737//GO:0101031//GO:0044424//GO:0032991//GO:0044464//GO:0005623//GO:0005622//GO:0044444//GO:0044445//GO:0005829	chaperonin-containing T-complex//cytoplasm//chaperone complex//intracellular part//protein-containing complex//cell part//cell//intracellular//cytoplasmic part//cytosolic part//cytosol	KOG0101	Molecular chaperones HSP70/HSC70, HSP70 superfamily
Cluster-53306.121974	6.6614	0.293277	4.49763	0.000105989	0.00737795	TRUE	2823	961068376	XP_014768504.1	979	1.1e-102	PREDICTED: ras-like GTP-binding protein RHO isoform X2 [Octopus bimaculoides]	1321332217	XM_014367349.2	209	1.43005e-102	PREDICTED: Trichogramma pretiosum ras-like GTP-binding protein Rho1 (LOC106649757), mRNA	K04513	RHOA	Ras homolog gene family, member A	http://www.genome.jp/dbget-bin/www_bget?ko:K04513	P01122	974	8.8e-104	Ras-like GTP-binding protein RHO OS=Aplysia californica OX=6500 GN=RHO PE=2 SV=1	PF00071//PF00025//PF08477	Ras//ADP-ribosylation//Ras	GO:0023052//GO:0007165//GO:0009653//GO:0051716//GO:0009611//GO:0032502//GO:0060429//GO:0050794//GO:0090504//GO:0048870//GO:0090505//GO:0044319//GO:1902766//GO:0006928//GO:0051674//GO:0035556//GO:0050789//GO:0002009//GO:0065007//GO:0048729//GO:0016477//GO:0009987//GO:0009888//GO:0042060//GO:0006950//GO:0007154//GO:0007264//GO:0051179//GO:0040011//GO:0050896//GO:0048856//GO:0002011	signaling//signal transduction//anatomical structure morphogenesis//cellular response to stimulus//response to wounding//developmental process//epithelium development//regulation of cellular process//epiboly//cell motility//epiboly involved in wound healing//wound healing, spreading of cells//skeletal muscle satellite cell migration//movement of cell or subcellular component//localization of cell…	GO:0035639//GO:1901363//GO:0043168//GO:0043167//GO:0032561//GO:0003924//GO:0016818//GO:0097367//GO:0016817//GO:0005488//GO:1901265//GO:0001882//GO:0016462//GO:0001883//GO:0032549//GO:0017076//GO:0005525//GO:0016787//GO:0000166//GO:0017111//GO:0036094//GO:0003824//GO:0097159//GO:0019001//GO:0032555//GO:0032550//GO:0032553	purine ribonucleoside triphosphate binding//heterocyclic compound binding//anion binding//ion binding//guanyl ribonucleotide binding//GTPase activity//hydrolase activity, acting on acid anhydrides, in phosphorus-containing anhydrides//carbohydrate derivative binding//hydrolase activity, acting on acid anhydrides//binding//nucleoside phosphate binding//nucleoside binding//pyrophosphatase activity/…	GO:0016020//GO:0044464//GO:0005623//GO:0071944//GO:0005622//GO:0005886	membrane//cell part//cell//cell periphery//intracellular//plasma membrane	KOG0393	Ras-related small GTPase, Rho type
Cluster-53306.96188	1.53787	0.0810395	4.21442	7.68535e-05	0.00596835	TRUE	1954	1040518508	ANN45953.1	1916	1.6e-211	byssal HSP-like protein 1 [Mytilus coruscus]	1040518507	KX268639.1	420	0	Mytilus coruscus byssal HSP-like protein 1 mRNA, complete cds	--	--	--	--	Q90593	1839	3e-204	Endoplasmic reticulum chaperone BiP OS=Gallus gallus OX=9031 GN=HSPA5 PE=1 SV=1	PF00012//PF06723	Hsp70 protein//MreB/Mbl protein	GO:0032502//GO:0009987//GO:0009653//GO:0000902//GO:0048869//GO:0071840//GO:0048856//GO:0016043//GO:0032989	developmental process//cellular process//anatomical structure morphogenesis//cell morphogenesis//cellular developmental process//cellular component organization or biogenesis//anatomical structure development//cellular component organization//cellular component morphogenesis	GO:0035639//GO:0008144//GO:0036094//GO:0032553//GO:0005488//GO:1901363//GO:1901265//GO:0043168//GO:0030554//GO:0097367//GO:0000166//GO:0043167//GO:0032559//GO:0097159//GO:0032555//GO:0017076//GO:0005524	purine ribonucleoside triphosphate binding//drug binding//small molecule binding//ribonucleotide binding//binding//heterocyclic compound binding//nucleoside phosphate binding//anion binding//adenyl nucleotide binding//carbohydrate derivative binding//nucleotide binding//ion binding//adenyl ribonucleotide binding//organic cyclic compound binding//purine ribonucleotide binding//purine nucleotide bi…	--	--	KOG0100	Molecular chaperones GRP78/BiP/KAR2, HSP70 superfamily
Cluster-53306.47766	3.27252	0.138653	4.55696	3.95472e-05	0.0039281	TRUE	699	76780608	CAH04107.1	281	2.3e-22	heat shock protein 70 [Mytilus galloprovincialis]	62989583	AJ585375.1	410	0	Mytilus galloprovincialis hsp70-1 gene for heat shock protein 70, clone lambdaMg70_II_4	--	--	--	--	P08106	273	4.2e-23	Heat shock 70 kDa protein OS=Gallus gallus OX=9031 PE=1 SV=1	--	--	GO:0090084//GO:0090083//GO:0051049//GO:1901894//GO:1901896//GO:0016043//GO:0009408//GO:0034764//GO:0034765//GO:0034767//GO:0071840//GO:0070841//GO:0000003//GO:0048869//GO:0140013//GO:0061982//GO:0048515//GO:0044093//GO:0048518//GO:0048519//GO:1903169//GO:0032781//GO:0007281//GO:0007283//GO:0007286//GO:0072511//GO:0051128//GO:0010033//GO:0051704//GO:0044703//GO:0010243//GO:0070588//GO:0032414//GO:…	negative regulation of inclusion body assembly//regulation of inclusion body assembly//regulation of transport//regulation of calcium-transporting ATPase activity//positive regulation of calcium-transporting ATPase activity//cellular component organization//response to heat//positive regulation of transmembrane transport//regulation of ion transmembrane transport//positive regulation of ion trans…	GO:0019899//GO:1901363//GO:0000166//GO:0033142//GO:0097367//GO:0051861//GO:0005488//GO:1901265//GO:0017076//GO:0005524//GO:0035258//GO:0035257//GO:0032559//GO:0032555//GO:0032553//GO:0035639//GO:0008144//GO:0051082//GO:0043167//GO:0008289//GO:0051427//GO:0030554//GO:0005515//GO:0005102//GO:0097159//GO:0008134//GO:0036094//GO:0043168	enzyme binding//heterocyclic compound binding//nucleotide binding//progesterone receptor binding//carbohydrate derivative binding//glycolipid binding//binding//nucleoside phosphate binding//purine nucleotide binding//ATP binding//steroid hormone receptor binding//nuclear hormone receptor binding//adenyl ribonucleotide binding//purine ribonucleotide binding//ribonucleotide binding//purine ribonucl…	GO:0000795//GO:0031981//GO:0043209//GO:0016021//GO:0016020//GO:1902495//GO:0044297//GO:0000793//GO:0031974//GO:0000794//GO:0043235//GO:0043230//GO:0043231//GO:0043232//GO:0043233//GO:0044428//GO:0044424//GO:0044425//GO:0044427//GO:0044421//GO:0044422//GO:0043229//GO:0043228//GO:0034702//GO:0000228//GO:0043227//GO:0005856//GO:0072562//GO:0044430//GO:0043025//GO:0005737//GO:0099086//GO:0001673//GO:…	synaptonemal complex//nuclear lumen//myelin sheath//integral component of membrane//membrane//transmembrane transporter complex//cell body//condensed chromosome//membrane-enclosed lumen//condensed nuclear chromosome//receptor complex//extracellular organelle//intracellular membrane-bounded organelle//intracellular non-membrane-bounded organelle//organelle lumen//nuclear part//intracellular part//…	KOG0101	Molecular chaperones HSP70/HSC70, HSP70 superfamily
Cluster-53306.147214	42.7535	0.216459	7.60063	5.19295e-11	1.35929e-07	TRUE	471	957830052	XP_014664960.1	377	1.1e-33	PREDICTED: dynein light chain 1, cytoplasmic [Priapulus caudatus]	1207969934	XM_021519981.1	128	2.39104e-58	PREDICTED: Mizuhopecten yessoensis dynein light chain 2, cytoplasmic (LOC110464645), mRNA	--	--	--	--	Q22799	376	3.2e-35	Dynein light chain 1, cytoplasmic OS=Caenorhabditis elegans OX=6239 GN=dlc-1 PE=1 SV=1	PF01221	Dynein	GO:2000241//GO:0048468//GO:0007292//GO:0061024//GO:0006909//GO:0051656//GO:0071840//GO:0040020//GO:0000003//GO:0043652//GO:0048869//GO:0045137//GO:0140013//GO:0048513//GO:0006260//GO:0065007//GO:0051704//GO:0042127//GO:0044703//GO:0007281//GO:0003006//GO:0061919//GO:0040035//GO:0046483//GO:0044248//GO:0016192//GO:0044249//GO:0009566//GO:0051783//GO:0043170//GO:0050789//GO:1901576//GO:0044260//GO:…	regulation of reproductive process//cell development//female gamete generation//membrane organization//phagocytosis//establishment of organelle localization//cellular component organization or biogenesis//regulation of meiotic nuclear division//reproduction//engulfment of apoptotic cell//cellular developmental process//development of primary sexual characteristics//meiotic nuclear division//anima…	GO:0016818//GO:0016817//GO:0005488//GO:0003774//GO:0016787//GO:0003824//GO:0016462//GO:0005515//GO:0017111	hydrolase activity, acting on acid anhydrides, in phosphorus-containing anhydrides//hydrolase activity, acting on acid anhydrides//binding//motor activity//hydrolase activity//catalytic activity//pyrophosphatase activity//protein binding//nucleoside-triphosphatase activity	GO:0099512//GO:0099513//GO:1902494//GO:0043232//GO:0044424//GO:0044422//GO:0043229//GO:0043228//GO:0030286//GO:0005856//GO:0044430//GO:0044446//GO:0005874//GO:0005875//GO:0005737//GO:0044464//GO:0005622//GO:0099080//GO:0099081//GO:0005623//GO:0043226//GO:0015630//GO:0032991	supramolecular fiber//polymeric cytoskeletal fiber//catalytic complex//intracellular non-membrane-bounded organelle//intracellular part//organelle part//intracellular organelle//non-membrane-bounded organelle//dynein complex//cytoskeleton//cytoskeletal part//intracellular organelle part//microtubule//microtubule associated complex//cytoplasm//cell part//intracellular//supramolecular complex//supr…	KOG3430	Dynein light chain type 1
Cluster-53306.105310	5.4675	0.167171	5.02704	4.27573e-05	0.00414969	TRUE	517	76780608	CAH04107.1	801	8.4e-83	heat shock protein 70 [Mytilus galloprovincialis]	76780605	AJ783711.1	265	1.83726e-134	Mytilus galloprovincialis hsp70-2 gene for heat shock protein 70	--	--	--	--	P41827	711	5e-74	Heat shock protein 70 B2 OS=Anopheles albimanus OX=7167 GN=HSP70B2 PE=3 SV=1	PF00012//PF06723	Hsp70 protein//MreB/Mbl protein	GO:0032502//GO:0009987//GO:0000902//GO:0048869//GO:0048856//GO:0016043//GO:0032989//GO:0009653//GO:0071840	developmental process//cellular process//cell morphogenesis//cellular developmental process//anatomical structure development//cellular component organization//cellular component morphogenesis//anatomical structure morphogenesis//cellular component organization or biogenesis	--	--	--	--	KOG0101	Molecular chaperones HSP70/HSC70, HSP70 superfamily
Low salinity+33°C vs Low salinity
Gene	F.value	D.value	log2foldchange	pvalue	padjust	significance	Gene Length	NR GI	NR ID	NR Score	NR Evalue	NR Description	NT GI	NT ID	NT Score	NT Evalue	NT Description	KO ID	KO Name	KO Description	Http Link	Swissprot ID	Swissprot Score	Swissprot Evalue	Swissprot Description	PFAM ID	PFAM description	Gene Ontology Biological Pathway	BP Description	Gene Ontology Molecular Function	MF Description	Gene Ontology Cellular Component	CC Description	KOG ID	KOG Description
Cluster-53306.107817
Cluster-102347.0
Cluster-53306.184323	9.08545	0.150647	5.9264	3.68187e-10	2.1074e-07	TRUE	866	1040518508	ANN45953.1	882	5.7e-92	byssal HSP-like protein 1 [Mytilus coruscus]	562745690	KF626379.1	59	1.03389e-19	Ichthyophthirius multifiliis hsp70 mRNA, complete cds	--	--	--	--	Q16956	846	1.9e-89	Endoplasmic reticulum chaperone BiP OS=Aplysia californica OX=6500 PE=1 SV=1	PF00012//PF06723	Hsp70//MreB/Mbl	GO:0032502//GO:0009987//GO:0009653//GO:0000902//GO:0048869//GO:0071840//GO:0048856//GO:0016043//GO:0032989	developmental process//cellular process//anatomical structure morphogenesis//cell morphogenesis//cellular developmental process//cellular component organization or biogenesis//anatomical structure development//cellular component organization//cellular component morphogenesis	GO:0035639//GO:0008144//GO:0036094//GO:0032553//GO:0005488//GO:1901363//GO:1901265//GO:0043168//GO:0030554//GO:0097367//GO:0000166//GO:0043167//GO:0032559//GO:0097159//GO:0032555//GO:0017076//GO:0005524	purine ribonucleoside triphosphate binding//drug binding//small molecule binding//ribonucleotide binding//binding//heterocyclic compound binding//nucleoside phosphate binding//anion binding//adenyl nucleotide binding//carbohydrate derivative binding//nucleotide binding//ion binding//adenyl ribonucleotide binding//organic cyclic compound binding//purine ribonucleotide binding//purine nucleotide bi…	--	--	KOG0100	Molecular chaperones GRP78/BiP/KAR2, HSP70 superfamily
Cluster-53306.129281
Cluster-94911.0
Cluster-53306.191425	8.53724	0.2679	5.00037	1.98845e-07	4.68566e-05	TRUE	1106	1040518508	ANN45953.1	1633	6e-179	byssal HSP-like protein 1 [Mytilus coruscus]	1207920199	XM_021493340.1	293	1.10861e-149	PREDICTED: Mizuhopecten yessoensis 78 kDa glucose-regulated protein-like (LOC110447563), mRNA	K09490	HSPA5, BIP	heat shock 70kDa protein 5	http://www.genome.jp/dbget-bin/www_bget?ko:K09490	Q16956	1616	1.2e-178	Endoplasmic reticulum chaperone BiP OS=Aplysia californica OX=6500 PE=1 SV=1	PF00012//PF06723	Hsp70//MreB/Mbl	GO:0048856//GO:0009653//GO:0071840//GO:0000902//GO:0048869//GO:0016043//GO:0032502//GO:0009987//GO:0032989	anatomical structure development//anatomical structure morphogenesis//cellular component organization or biogenesis//cell morphogenesis//cellular developmental process//cellular component organization//developmental process//cellular process//cellular component morphogenesis	GO:0035639//GO:0008144//GO:0005488//GO:1901363//GO:1901265//GO:0017076//GO:0005524//GO:0043168//GO:0000166//GO:0036094//GO:0097367//GO:0097159//GO:0030554//GO:0043167//GO:0032559//GO:0032555//GO:0032553	purine ribonucleoside triphosphate binding//drug binding//binding//heterocyclic compound binding//nucleoside phosphate binding//purine nucleotide binding//ATP binding//anion binding//nucleotide binding//small molecule binding//carbohydrate derivative binding//organic cyclic compound binding//adenyl nucleotide binding//ion binding//adenyl ribonucleotide binding//purine ribonucleotide binding//ribo…	GO:0005783//GO:0005788//GO:0043229//GO:0043227//GO:0005737//GO:0043226//GO:0044432//GO:0005622//GO:0044422//GO:0044424//GO:0031974//GO:0043231//GO:0043233//GO:0044464//GO:0005623//GO:0044446//GO:0070013//GO:0044444//GO:0012505	endoplasmic reticulum//endoplasmic reticulum lumen//intracellular organelle//membrane-bounded organelle//cytoplasm//organelle//endoplasmic reticulum part//intracellular//organelle part//intracellular part//membrane-enclosed lumen//intracellular membrane-bounded organelle//organelle lumen//cell part//cell//intracellular organelle part//intracellular organelle lumen//cytoplasmic part//endomembrane …	KOG0100	Molecular chaperones GRP78/BiP/KAR2, HSP70 superfamily
Cluster-53306.127741	1073.54	0.224143	12.2133	1.23496e-36	1.55508e-32	TRUE	454	76780606	CAH04106.1	766	8.5e-79	heat shock protein 70 [Mytilus galloprovincialis]	76780609	AJ783713.1	454	0	Mytilus galloprovincialis hsp70-4 gene for heat shock protein 70	--	--	--	--	P41827	677	3.9e-70	Heat shock protein 70 B2 OS=Anopheles albimanus OX=7167 GN=HSP70B2 PE=3 SV=1	PF00012//PF06723	Hsp70 protein//MreB/Mbl protein	GO:0032502//GO:0009987//GO:0009653//GO:0000902//GO:0048869//GO:0071840//GO:0048856//GO:0016043//GO:0032989	developmental process//cellular process//anatomical structure morphogenesis//cell morphogenesis//cellular developmental process//cellular component organization or biogenesis//anatomical structure development//cellular component organization//cellular component morphogenesis	GO:0035639//GO:0008144//GO:0036094//GO:0032553//GO:0005488//GO:1901363//GO:1901265//GO:0043168//GO:0030554//GO:0097367//GO:0000166//GO:0043167//GO:0032559//GO:0097159//GO:0032555//GO:0017076//GO:0005524	purine ribonucleoside triphosphate binding//drug binding//small molecule binding//ribonucleotide binding//binding//heterocyclic compound binding//nucleoside phosphate binding//anion binding//adenyl nucleotide binding//carbohydrate derivative binding//nucleotide binding//ion binding//adenyl ribonucleotide binding//organic cyclic compound binding//purine ribonucleotide binding//purine nucleotide bi…	--	--	KOG0101	Molecular chaperones HSP70/HSC70, HSP70 superfamily
Cluster-53306.77277
Cluster-53306.49939	2.29502	0.0633779	5.18875	2.59856e-06	0.0003362	TRUE	921	1040518508	ANN45953.1	959	7.2e-101	byssal HSP-like protein 1 [Mytilus coruscus]	62199303	AY967673.1	104	1.06401e-44	Schmidtea mediterranea clone NBE.7.04G mRNA sequence	K09490	HSPA5, BIP	heat shock 70kDa protein 5	http://www.genome.jp/dbget-bin/www_bget?ko:K09490	P29844	931	2.8e-99	Endoplasmic reticulum chaperone BiP OS=Drosophila melanogaster OX=7227 GN=Hsc70-3 PE=1 SV=2	PF00012//PF06723	Hsp70 protein//MreB/Mbl protein	GO:0032502//GO:0009987//GO:0009653//GO:0000902//GO:0048869//GO:0071840//GO:0048856//GO:0016043//GO:0032989	developmental process//cellular process//anatomical structure morphogenesis//cell morphogenesis//cellular developmental process//cellular component organization or biogenesis//anatomical structure development//cellular component organization//cellular component morphogenesis	GO:0035639//GO:0008144//GO:0036094//GO:0032553//GO:0005488//GO:1901363//GO:1901265//GO:0043168//GO:0030554//GO:0097367//GO:0000166//GO:0043167//GO:0032559//GO:0097159//GO:0032555//GO:0017076//GO:0005524	purine ribonucleoside triphosphate binding//drug binding//small molecule binding//ribonucleotide binding//binding//heterocyclic compound binding//nucleoside phosphate binding//anion binding//adenyl nucleotide binding//carbohydrate derivative binding//nucleotide binding//ion binding//adenyl ribonucleotide binding//organic cyclic compound binding//purine ribonucleotide binding//purine nucleotide bi…	--	--	KOG0100	Molecular chaperones GRP78/BiP/KAR2, HSP70 superfamily
Cluster-53306.100093	192.04	0.267447	9.48609	3.95181e-10	2.24279e-07	TRUE	344	76780608	CAH04107.1	533	6.7e-52	heat shock protein 70 [Mytilus galloprovincialis]	558492313	KF720584.1	138	4.68271e-64	Terua arcuatilis voucher MNHN-IM-2007-43340 heat shock protein 70 (HSP70) gene, partial cds	--	--	--	--	Q9GSU7	502	5.8e-50	Major heat shock 70 kDa protein Ab OS=Drosophila simulans OX=7240 GN=Hsp70Ab PE=3 SV=2	PF00012//PF06723	Hsp70//MreB/Mbl	GO:0032502//GO:0009987//GO:0009653//GO:0000902//GO:0048869//GO:0071840//GO:0048856//GO:0016043//GO:0032989	developmental process//cellular process//anatomical structure morphogenesis//cell morphogenesis//cellular developmental process//cellular component organization or biogenesis//anatomical structure development//cellular component organization//cellular component morphogenesis	GO:0035639//GO:0008144//GO:0036094//GO:0032553//GO:0005488//GO:1901363//GO:1901265//GO:0043168//GO:0030554//GO:0097367//GO:0000166//GO:0043167//GO:0032559//GO:0097159//GO:0032555//GO:0017076//GO:0005524	purine ribonucleoside triphosphate binding//drug binding//small molecule binding//ribonucleotide binding//binding//heterocyclic compound binding//nucleoside phosphate binding//anion binding//adenyl nucleotide binding//carbohydrate derivative binding//nucleotide binding//ion binding//adenyl ribonucleotide binding//organic cyclic compound binding//purine ribonucleotide binding//purine nucleotide bi…	--	--	KOG0101	Molecular chaperones HSP70/HSC70, HSP70 superfamily
Cluster-53306.4063
Cluster-53306.186039	34.9364	0.135706	8.00561	2.61763e-17	5.43698e-14	TRUE	675	1022777923	KZS21417.1	959	5.3e-101	HEAT shock 70 kDa protein cognate 4 [Daphnia magna]	765556652	KM114874.1	171	4.3792e-82	Acanthogobius hasta 78 kDa glucose-regulated protein (GRP78) mRNA, partial cds	K09490	HSPA5, BIP	heat shock 70kDa protein 5	http://www.genome.jp/dbget-bin/www_bget?ko:K09490	Q90593	947	2.9e-101	Endoplasmic reticulum chaperone BiP OS=Gallus gallus OX=9031 GN=HSPA5 PE=1 SV=1	PF00012//PF06723	Hsp70//MreB/Mbl	GO:0032502//GO:0009987//GO:0009653//GO:0000902//GO:0048869//GO:0071840//GO:0048856//GO:0016043//GO:0032989	developmental process//cellular process//anatomical structure morphogenesis//cell morphogenesis//cellular developmental process//cellular component organization or biogenesis//anatomical structure development//cellular component organization//cellular component morphogenesis	GO:0035639//GO:0008144//GO:0036094//GO:0032553//GO:0005488//GO:1901363//GO:1901265//GO:0043168//GO:0030554//GO:0097367//GO:0000166//GO:0043167//GO:0032559//GO:0097159//GO:0032555//GO:0017076//GO:0005524	purine ribonucleoside triphosphate binding//drug binding//small molecule binding//ribonucleotide binding//binding//heterocyclic compound binding//nucleoside phosphate binding//anion binding//adenyl nucleotide binding//carbohydrate derivative binding//nucleotide binding//ion binding//adenyl ribonucleotide binding//organic cyclic compound binding//purine ribonucleotide binding//purine nucleotide bi…	--	--	KOG0100	Molecular chaperones GRP78/BiP/KAR2, HSP70 superfamily
Cluster-53306.24493
Cluster-53306.131512
Cluster-53306.67882
Cluster-53306.121135
Cluster-53306.121137	923.731	189.339	2.28669	8.49037e-07	0.000147085	TRUE	323	1020547687	XP_016108981.1	537	2.2e-52	PREDICTED: polyubiquitin-C isoform X1 [Sinocyclocheilus grahami]	164510091	AM087937.1	275	3.03496e-140	Mytilus edulis mitochondrial partial ub gene for ubiquitin	--	--	--	--	P0CG68	537	4.7e-54	Polyubiquitin-C OS=Sus scrofa OX=9823 GN=UBC PE=2 SV=1	--	--	GO:0051716//GO:0006301//GO:0072422//GO:0000165//GO:0075733//GO:0006283//GO:0006281//GO:0060548//GO:0061013//GO:0006289//GO:0046483//GO:0042325//GO:0042327//GO:0019538//GO:0000717//GO:0070987//GO:0009894//GO:0009892//GO:0009893//GO:0009890//GO:0009891//GO:0090263//GO:0051254//GO:0030177//GO:0071902//GO:0035556//GO:0071900//GO:0072331//GO:0050789//GO:0051347//GO:0071560//GO:0010646//GO:0002684//GO:…	cellular response to stimulus//postreplication repair//signal transduction involved in DNA damage checkpoint//MAPK cascade//intracellular transport of virus//transcription-coupled nucleotide-excision repair//DNA repair//negative regulation of cell death//regulation of mRNA catabolic process//nucleotide-excision repair//heterocycle metabolic process//regulation of phosphorylation//positive regulat…	GO:0005488//GO:0019899//GO:0002020//GO:0005515	binding//enzyme binding//protease binding//protein binding	GO:0043209//GO:0044428//GO:0044424//GO:0044421//GO:0044422//GO:0005654//GO:0005773//GO:0010008//GO:0044464//GO:0071944//GO:0070062//GO:0005615//GO:0005764//GO:0005765//GO:0005768//GO:0016020//GO:0098588//GO:0043230//GO:0043231//GO:0043233//GO:0005829//GO:0044433//GO:0044437//GO:0098852//GO:0030666//GO:0031090//GO:0070013//GO:0031974//GO:0005774//GO:0043229//GO:0005622//GO:0043227//GO:0043226//GO:…	myelin sheath//nuclear part//intracellular part//extracellular region part//organelle part//nucleoplasm//vacuole//endosome membrane//cell part//cell periphery//extracellular exosome//extracellular space//lysosome//lysosomal membrane//endosome//membrane//bounding membrane of organelle//extracellular organelle//intracellular membrane-bounded organelle//organelle lumen//cytosol//cytoplasmic vesicle …	KOG0001	Ubiquitin and ubiquitin-like proteins
Cluster-53306.105307	109.217	0.1258	9.77363	1.70445e-27	1.22644e-23	TRUE	464	76780606	CAH04106.1	721	1.4e-73	heat shock protein 70 [Mytilus galloprovincialis]	76780605	AJ783711.1	239	4.64529e-120	Mytilus galloprovincialis hsp70-2 gene for heat shock protein 70	--	--	--	--	P41827	661	2.8e-68	Heat shock protein 70 B2 OS=Anopheles albimanus OX=7167 GN=HSP70B2 PE=3 SV=1	PF00012//PF06723	Hsp70 protein//MreB/Mbl protein	GO:0032502//GO:0009987//GO:0000902//GO:0048869//GO:0048856//GO:0016043//GO:0032989//GO:0009653//GO:0071840	developmental process//cellular process//cell morphogenesis//cellular developmental process//anatomical structure development//cellular component organization//cellular component morphogenesis//anatomical structure morphogenesis//cellular component organization or biogenesis	--	--	--	--	KOG0101	Molecular chaperones HSP70/HSC70, HSP70 superfamily
Cluster-53306.105309
Cluster-53306.105308
Cluster-53306.191426
Cluster-53306.187850
Cluster-53306.129711
Cluster-53306.96531
Cluster-53306.127770
Cluster-53306.127773
Cluster-103924.0
Cluster-53306.26620
Cluster-53306.25449
Cluster-53306.121974
Cluster-53306.203084
Cluster-53306.104043
Cluster-53306.96188
Cluster-91777.2
Cluster-53306.129644
Cluster-53306.47766
Cluster-53306.147214
Cluster-53306.129709
Cluster-53306.53815
Low salinity+33°C vs Low salinity+30°C
Cluster-102347.0
Cluster-53306.187850
Cluster-53306.159784
Cluster-53306.129281
Cluster-94911.0
Cluster-53306.127741
Cluster-53306.100093
Cluster-127678.0
Cluster-53306.186039
Cluster-53306.131512
Cluster-53306.121135
Cluster-53306.4063
Cluster-53306.105307
Cluster-53306.105309
Cluster-53306.127773
Cluster-53306.104043
Cluster-53306.25449
Cluster-53306.157606
Cluster-141784.0
Cluster-53306.96188
Cluster-53306.129644
Cluster-53306.129645
Cluster-91777.0

## Sheet: extracellular space
Low salinity+30°C vs Low salinity
N/A
Low salinity+33°C vs Low salinity
Cluster-53306.107817
Cluster-53306.121129
Cluster-53306.129281
Cluster-140213.0
Cluster-53306.129644
Cluster-53306.104562
Cluster-53306.121134
Cluster-53306.47766
Cluster-103924.0
Cluster-53306.121135
Cluster-53306.121137
Cluster-53306.165794
Cluster-53306.25449
Cluster-53306.77277
Cluster-88910.0
Cluster-53306.236675
Cluster-132831.3
Cluster-53306.102660
Cluster-53306.142785
Cluster-53306.113285
Low salinity+33°C vs Low salinity+30°C
Cluster-53306.121129
Cluster-53306.121135
Cluster-53306.129644
Cluster-53306.129645
Cluster-53306.104562
Cluster-53306.134278
Cluster-53306.129281
Cluster-53306.141821
Cluster-53306.7262
Cluster-53306.25449
Cluster-132831.3
Cluster-53306.102660
Cluster-53306.142785

## Sheet: DNA-binding transcription facto
Low salinity+30°C vs Low salinity
N/A
Low salinity+33°C vs Low salinity
Cluster-53306.21651
Cluster-53306.93256
Cluster-53306.21652
Cluster-53306.128085
Cluster-53306.181901
Cluster-53306.92701
Cluster-53306.105125
Cluster-53306.138638
Cluster-96015.0
Cluster-53306.19046
Cluster-150664.2
Cluster-60982.0
Cluster-53306.103168
Cluster-53306.202415
Cluster-126378.7
Cluster-53306.138739
Cluster-53306.138243
Cluster-53306.200612
Cluster-53306.200615
Cluster-53306.92814
Cluster-53306.21647
Cluster-83618.0
Cluster-135322.0
Cluster-53306.236279
Cluster-126378.15
Cluster-53306.167866
Cluster-53306.159296
Cluster-53306.159297
Cluster-82116.0
Cluster-53306.159295
Cluster-53306.159299
Cluster-53306.176043
Cluster-53306.159305
Cluster-53306.159307
Cluster-53306.159300
Cluster-53306.159303
Cluster-53306.92797
Cluster-76080.12
Cluster-126378.0
Cluster-126378.1
Cluster-126378.2
Cluster-53306.52977
Low salinity+33°C vs Low salinity+30°C
Cluster-53306.21651
Cluster-157656.0
Cluster-53306.181905
Cluster-53306.21652
Cluster-53306.181901
Cluster-53306.92701
Cluster-53306.138638
Cluster-53306.237803
Cluster-60982.0
Cluster-53306.92797
Cluster-53306.106306
Cluster-126378.7
Cluster-53306.138243
Cluster-53306.80663
Cluster-148097.0
Cluster-53306.167866
Cluster-160660.12
Cluster-53306.71299
Cluster-53306.159295
Cluster-53306.52977
Cluster-53306.9886
Cluster-76080.12
Cluster-53306.133593
Cluster-53306.179816
Cluster-53306.129288
Cluster-53306.159297

## Sheet: cellular nitrogen compound meta
Low salinity+30°C vs Low salinity
N/A
Low salinity+33°C vs Low salinity
Cluster-102574.0
Cluster-53306.209822
Cluster-87617.0
Cluster-53306.93256
Cluster-53306.57957
Cluster-53306.238846
Cluster-53306.77277
Cluster-142272.1
Cluster-53306.77273
Cluster-53306.140373
Cluster-53306.116698
Cluster-53306.132918
Cluster-53306.133302
Cluster-53306.180733
Cluster-53306.180732
Cluster-53306.7074
Cluster-53306.53943
Cluster-53306.237483
Cluster-53306.93648
Cluster-132150.1
Cluster-53306.142785
Cluster-53306.142786
Cluster-53306.231742
Cluster-53306.47590
Cluster-53306.47591
Cluster-53306.197535
Cluster-53306.138764
Cluster-53306.196803
Cluster-126378.15
Cluster-53306.78666
Cluster-53306.189935
Cluster-43112.3
Cluster-140731.0
Cluster-82116.0
Cluster-140747.1
Cluster-138750.1
Cluster-138750.0
Cluster-117156.1
Cluster-53306.176043
Cluster-53306.52977
Cluster-150368.2
Cluster-53306.13049
Cluster-53306.47516
Cluster-53306.159773
Cluster-157860.1
Cluster-53306.210653
Cluster-53306.142159
Cluster-126378.1
Cluster-126378.2
Cluster-53306.227381
Cluster-53306.166434
Cluster-53306.142157
Cluster-53306.107817
Cluster-90714.3
Cluster-53306.225973
Cluster-53306.141103
Cluster-53306.105289
Cluster-40756.0
Cluster-53306.141511
Cluster-53306.218343
Cluster-88859.0
Cluster-85502.0
Cluster-53306.115511
Cluster-53306.81351
Cluster-119941.0
Cluster-82199.0
Cluster-53306.133199
Cluster-53306.16009
Cluster-53306.187088
Cluster-60982.0
Cluster-53306.103168
Cluster-53306.201706
Cluster-53306.187087
Cluster-53306.51708
Cluster-134806.0
Cluster-53306.158398
Cluster-53306.158399
Cluster-53306.138243
Cluster-53306.114206
Cluster-126378.0
Cluster-80616.0
Cluster-53306.77280
Cluster-99003.8
Cluster-110138.0
Cluster-83618.0
Cluster-119522.6
Cluster-53306.56873
Cluster-53306.121766
Cluster-53306.200612
Cluster-53306.200615
Cluster-53306.167866
Cluster-147401.1
Cluster-53306.128085
Cluster-53306.60469
Cluster-37489.1
Cluster-53306.155464
Cluster-53306.24484
Cluster-53306.55382
Cluster-53306.159305
Cluster-53306.159307
Cluster-53306.187093
Cluster-53306.187091
Cluster-53306.159303
Cluster-157595.0
Cluster-126378.7
Cluster-53306.128120
Cluster-53306.26130
Cluster-53306.159296
Cluster-53306.148403
Cluster-53306.193635
Cluster-53306.162265
Cluster-104026.1
Cluster-53306.88663
Cluster-132596.0
Cluster-47632.2
Cluster-53306.92701
Cluster-53306.138638
Cluster-63212.3
Cluster-53306.24159
Cluster-140647.0
Cluster-53306.46397
Cluster-53306.187094
Cluster-53306.214996
Cluster-53306.81207
Cluster-141125.1
Cluster-134167.0
Cluster-53306.147025
Cluster-70674.0
Cluster-53306.181901
Cluster-136181.0
Cluster-53306.202415
Cluster-53306.209823
Cluster-53306.75051
Cluster-129801.4
Cluster-53306.121137
Cluster-78050.0
Cluster-53306.138739
Cluster-53306.54830
Cluster-34853.0
Cluster-53306.147214
Cluster-53306.79618
Cluster-53306.55350
Cluster-134426.1
Cluster-135322.0
Cluster-53306.105837
Cluster-78232.1
Cluster-137000.3
Cluster-53306.61179
Cluster-53306.24591
Cluster-53306.185818
Cluster-74842.0
Cluster-108241.0
Cluster-118537.1
Cluster-53306.92797
Cluster-53306.127013
Cluster-53306.77281
Cluster-53306.191198
Cluster-53306.187096
Cluster-153592.0
Cluster-80195.2
Cluster-53306.21651
Cluster-53306.21652
Cluster-40004.0
Cluster-53306.55012
Cluster-53306.73905
Cluster-53306.159300
Cluster-145104.0
Cluster-53306.105125
Cluster-53306.211801
Cluster-53306.96280
Cluster-53306.225672
Cluster-53306.226823
Cluster-53306.225671
Cluster-96015.0
Cluster-53306.132920
Cluster-53306.19046
Cluster-87392.0
Cluster-150664.2
Cluster-53306.81515
Cluster-116235.3
Cluster-53306.82121
Cluster-53306.74893
Cluster-53306.236279
Cluster-53306.94965
Cluster-76080.12
Cluster-53306.114090
Cluster-53306.142161
Cluster-53306.236675
Cluster-53306.235124
Cluster-53306.231736
Cluster-53306.92814
Cluster-53306.21647
Cluster-151238.1
Cluster-53306.196801
Cluster-53306.65519
Cluster-53306.187414
Cluster-53306.212031
Cluster-148034.0
Cluster-53306.91784
Cluster-53306.159297
Cluster-53306.159295
Cluster-53306.159299
Cluster-130377.0
Cluster-53306.145559
Cluster-53306.2844
Cluster-53306.78302
Cluster-53306.212433
Cluster-53306.136019
Cluster-53306.136018
Cluster-128936.0
Cluster-77040.1
Cluster-53306.141972
Cluster-53306.160622
Cluster-119286.0
Cluster-53306.187983
Cluster-154949.0
Cluster-53306.49733
Cluster-53306.40353
Cluster-53306.65619
Cluster-132150.3
Cluster-79567.0
Low salinity+33°C vs Low salinity+30°C
Cluster-102574.0
Cluster-53306.123500
Cluster-53306.113689
Cluster-53306.36480
Cluster-53306.57957
Cluster-53306.238846
Cluster-147245.1
Cluster-53306.140373
Cluster-53306.238848
Cluster-53306.237803
Cluster-128735.0
Cluster-53306.62683
Cluster-53306.7074
Cluster-53306.53942
Cluster-53306.185786
Cluster-53306.50904
Cluster-53306.93648
Cluster-132150.1
Cluster-53306.142785
Cluster-53306.47590
Cluster-53306.47591
Cluster-53306.138764
Cluster-53306.196802
Cluster-53306.137138
Cluster-53306.215479
Cluster-53306.138638
Cluster-43112.3
Cluster-140747.5
Cluster-140747.1
Cluster-135425.1
Cluster-55301.0
Cluster-40913.3
Cluster-117156.1
Cluster-141784.0
Cluster-145312.0
Cluster-150368.2
Cluster-150368.3
Cluster-53306.47516
Cluster-53306.162776
Cluster-53306.159773
Cluster-126378.7
Cluster-53306.142159
Cluster-53306.133593
Cluster-53306.179816
Cluster-53306.142157
Cluster-53306.91293
Cluster-53306.53511
Cluster-53306.159784
Cluster-53306.181901
Cluster-53306.141103
Cluster-53306.141511
Cluster-53306.218343
Cluster-53306.55012
Cluster-85502.0
Cluster-53306.196424
Cluster-132782.0
Cluster-148034.0
Cluster-60982.0
Cluster-53306.92797
Cluster-53306.77278
Cluster-53306.106306
Cluster-146458.0
Cluster-53306.51708
Cluster-134806.0
Cluster-53306.138243
Cluster-53306.114206
Cluster-53306.80663
Cluster-80616.0
Cluster-146238.0
Cluster-53306.115511
Cluster-148097.0
Cluster-149330.0
Cluster-53306.56873
Cluster-53306.187228
Cluster-53306.166434
Cluster-53306.167866
Cluster-160660.12
Cluster-53306.71299
Cluster-53306.142731
Cluster-34853.0
Cluster-62864.0
Cluster-53306.235884
Cluster-53306.187096
Cluster-53306.187095
Cluster-53306.49733
Cluster-53306.187092
Cluster-53306.109608
Cluster-76080.12
Cluster-138750.1
Cluster-53306.91890
Cluster-53306.10294
Cluster-157656.0
Cluster-53306.129288
Cluster-154111.0
Cluster-47632.2
Cluster-53306.92701
Cluster-63212.5
Cluster-53306.181905
Cluster-63212.3
Cluster-53306.24159
Cluster-140647.0
Cluster-53306.37772
Cluster-53306.147025
Cluster-90714.3
Cluster-136181.0
Cluster-53306.209822
Cluster-53306.75055
Cluster-129894.1
Cluster-53306.11598
Cluster-53306.79618
Cluster-134426.1
Cluster-134426.2
Cluster-53306.13773
Cluster-53306.101346
Cluster-53306.221107
Cluster-137000.1
Cluster-50716.0
Cluster-53306.211801
Cluster-53306.22207
Cluster-53306.101916
Cluster-108241.0
Cluster-40107.1
Cluster-53306.9886
Cluster-53306.227071
Cluster-53306.52977
Cluster-53306.21651
Cluster-53306.21652
Cluster-53306.73905
Cluster-140457.1
Cluster-53306.96280
Cluster-53306.187111
Cluster-53306.225672
Cluster-53306.226823
Cluster-80195.0
Cluster-86654.0
Cluster-53306.74893
Cluster-132028.14
Cluster-53306.142161
Cluster-127274.1
Cluster-53306.235124
Cluster-53306.49369
Cluster-53306.196801
Cluster-130827.0
Cluster-53306.167029
Cluster-53306.212031
Cluster-53306.159297
Cluster-53306.159295
Cluster-130377.0
Cluster-157595.0
Cluster-53306.212433
Cluster-53306.136019
Cluster-78232.1
Cluster-128936.0
Cluster-77040.1
Cluster-53306.141972
Cluster-53306.141973
Cluster-154949.0
Cluster-53306.200777

## Sheet: protein folding
Low salinity+30°C vs Low salinity
Gene	E.value	D.value	log2foldchange	pvalue	padjust	significance	Gene Length	NR GI	NR ID	NR Score	NR Evalue	NR Description	NT GI	NT ID	NT Score	NT Evalue	NT Description	KO ID	KO Name	KO Description	Http Link	Swissprot ID	Swissprot Score	Swissprot Evalue	Swissprot Description	PFAM ID	PFAM description	Gene Ontology Biological Pathway	BP Description	Gene Ontology Molecular Function	MF Description	Gene Ontology Cellular Component	CC Description	KOG ID	KOG Description
Cluster-53306.116738	3.06014	0.0186662	7.3607	1.24568e-05	0.00186636	TRUE	2944	205362524	CAJ85741.1	2125	1.4e-235	heat shock protein 90 [Mytilus galloprovincialis] >gi|205362632|emb|CAE52893.2| heat shock protein 90 [Mytilus galloprovincialis]	942523337	KT946644.1	1884	0	Mytilus coruscus HSP90 (HSP90) mRNA, complete cds	K04079	HSP90A, htpG	molecular chaperone HtpG	http://www.genome.jp/dbget-bin/www_bget?ko:K04079	P11501	1827	1.1e-202	Heat shock protein HSP 90-alpha OS=Gallus gallus OX=9031 GN=HSP90AA1 PE=3 SV=3	--	--	GO:0006457//GO:0009987//GO:0006950//GO:0050896	protein folding//cellular process//response to stress//response to stimulus	GO:0035639//GO:0008144//GO:0036094//GO:0005488//GO:0000166//GO:1901363//GO:1901265//GO:0043168//GO:0030554//GO:0097367//GO:0097159//GO:0051082//GO:0043167//GO:0032559//GO:0032553//GO:0005515//GO:0032555//GO:0017076//GO:0005524	purine ribonucleoside triphosphate binding//drug binding//small molecule binding//binding//nucleotide binding//heterocyclic compound binding//nucleoside phosphate binding//anion binding//adenyl nucleotide binding//carbohydrate derivative binding//organic cyclic compound binding//unfolded protein binding//ion binding//adenyl ribonucleotide binding//ribonucleotide binding//protein binding//purine r…	--	--	KOG0019	Molecular chaperone (HSP90 family)
Cluster-53306.116440	10.239	0.0291374	8.46076	1.31078e-06	0.000398821	TRUE	1886	762122623	XP_011444269.1	904	3.5e-94	PREDICTED: peptidyl-prolyl cis-trans isomerase [Crassostrea gigas] >gi|405963687|gb|EKC29243.1| Peptidyl-prolyl cis-trans isomerase B [Crassostrea gigas]	585664227	XM_002731082.2	45	1.39471e-11	PREDICTED: Saccoglossus kowalevskii peptidyl-prolyl cis-trans isomerase E-like (LOC100378752), mRNA	--	--	--	--	P24368	401	1.6e-37	Peptidyl-prolyl cis-trans isomerase B OS=Rattus norvegicus OX=10116 GN=Ppib PE=1 SV=3	--	--	GO:0006457//GO:0044238//GO:0009987//GO:0006464//GO:0043412//GO:0006807//GO:0044237//GO:0008152//GO:0043170//GO:0044267//GO:0000413//GO:1901564//GO:0018208//GO:0044260//GO:0019538//GO:0018193//GO:0071704//GO:0036211	protein folding//primary metabolic process//cellular process//cellular protein modification process//macromolecule modification//nitrogen compound metabolic process//cellular metabolic process//metabolic process//macromolecule metabolic process//cellular protein metabolic process//protein peptidyl-prolyl isomerization//organonitrogen compound metabolic process//peptidyl-proline modification//cell…	GO:0140096//GO:0003824//GO:0016853//GO:0016859//GO:0003755	catalytic activity, acting on a protein//catalytic activity//isomerase activity//cis-trans isomerase activity//peptidyl-prolyl cis-trans isomerase activity	--	--	KOG0880	Peptidyl-prolyl cis-trans isomerase
Cluster-53306.47766	3.27252	0.138653	4.55696	3.95472e-05	0.0039281	TRUE	699	76780608	CAH04107.1	281	2.3e-22	heat shock protein 70 [Mytilus galloprovincialis]	62989583	AJ585375.1	410	0	Mytilus galloprovincialis hsp70-1 gene for heat shock protein 70, clone lambdaMg70_II_4	--	--	--	--	P08106	273	4.2e-23	Heat shock 70 kDa protein OS=Gallus gallus OX=9031 PE=1 SV=1	--	--	GO:0090084//GO:0090083//GO:0051049//GO:1901894//GO:1901896//GO:0016043//GO:0009408//GO:0034764//GO:0034765//GO:0034767//GO:0071840//GO:0070841//GO:0000003//GO:0048869//GO:0140013//GO:0061982//GO:0048515//GO:0044093//GO:0048518//GO:0048519//GO:1903169//GO:0032781//GO:0007281//GO:0007283//GO:0007286//GO:0072511//GO:0051128//GO:0010033//GO:0051704//GO:0044703//GO:0010243//GO:0070588//GO:0032414//GO:…	negative regulation of inclusion body assembly//regulation of inclusion body assembly//regulation of transport//regulation of calcium-transporting ATPase activity//positive regulation of calcium-transporting ATPase activity//cellular component organization//response to heat//positive regulation of transmembrane transport//regulation of ion transmembrane transport//positive regulation of ion trans…	GO:0019899//GO:1901363//GO:0000166//GO:0033142//GO:0097367//GO:0051861//GO:0005488//GO:1901265//GO:0017076//GO:0005524//GO:0035258//GO:0035257//GO:0032559//GO:0032555//GO:0032553//GO:0035639//GO:0008144//GO:0051082//GO:0043167//GO:0008289//GO:0051427//GO:0030554//GO:0005515//GO:0005102//GO:0097159//GO:0008134//GO:0036094//GO:0043168	enzyme binding//heterocyclic compound binding//nucleotide binding//progesterone receptor binding//carbohydrate derivative binding//glycolipid binding//binding//nucleoside phosphate binding//purine nucleotide binding//ATP binding//steroid hormone receptor binding//nuclear hormone receptor binding//adenyl ribonucleotide binding//purine ribonucleotide binding//ribonucleotide binding//purine ribonucl…	GO:0000795//GO:0031981//GO:0043209//GO:0016021//GO:0016020//GO:1902495//GO:0044297//GO:0000793//GO:0031974//GO:0000794//GO:0043235//GO:0043230//GO:0043231//GO:0043232//GO:0043233//GO:0044428//GO:0044424//GO:0044425//GO:0044427//GO:0044421//GO:0044422//GO:0043229//GO:0043228//GO:0034702//GO:0000228//GO:0043227//GO:0005856//GO:0072562//GO:0044430//GO:0043025//GO:0005737//GO:0099086//GO:0001673//GO:…	synaptonemal complex//nuclear lumen//myelin sheath//integral component of membrane//membrane//transmembrane transporter complex//cell body//condensed chromosome//membrane-enclosed lumen//condensed nuclear chromosome//receptor complex//extracellular organelle//intracellular membrane-bounded organelle//intracellular non-membrane-bounded organelle//organelle lumen//nuclear part//intracellular part//…	KOG0101	Molecular chaperones HSP70/HSC70, HSP70 superfamily
Cluster-41461.0	2.86212	0.0625179	5.52008	9.97632e-06	0.00160625	TRUE	879	602714922	XP_007467670.1	438	1.8e-40	PREDICTED: chaperonin CPN60-1, mitochondrial-like, partial [Lipotes vexillifer]	479279169	KC597812.1	38	4.95509e-08	Bacterium endosymbiont of Trichobius intermedius clone PSU1303 GroEL protein (groEL) gene, partial cds	--	--	--	--	A4VP82	446	4.6e-43	60 kDa chaperonin OS=Pseudomonas stutzeri (strain A1501) OX=379731 GN=groL PE=3 SV=1	PF00166//PF00118	Chaperonin 10 Kd subunit//TCP-1/cpn60 chaperonin family	GO:0006457//GO:0009987	protein folding//cellular process	GO:0035639//GO:0008144//GO:0036094//GO:0005488//GO:0000166//GO:1901363//GO:1901265//GO:0043168//GO:0030554//GO:0097367//GO:0097159//GO:0043167//GO:0032559//GO:0032553//GO:0032555//GO:0017076//GO:0005524	purine ribonucleoside triphosphate binding//drug binding//small molecule binding//binding//nucleotide binding//heterocyclic compound binding//nucleoside phosphate binding//anion binding//adenyl nucleotide binding//carbohydrate derivative binding//organic cyclic compound binding//ion binding//adenyl ribonucleotide binding//ribonucleotide binding//purine ribonucleotide binding//purine nucleotide bi…	GO:0005737//GO:0005622//GO:0044424//GO:0044464//GO:0005623	cytoplasm//intracellular//intracellular part//cell part//cell	KOG0356	Mitochondrial chaperonin, Cpn60/Hsp60p
Cluster-53306.116305	44.3613	0.273675	7.33425	3.18257e-05	0.00340228	TRUE	1085	942523338	ALL27016.1	1073	5.1e-114	HSP90 [Mytilus coruscus]	942523337	KT946644.1	630	0	Mytilus coruscus HSP90 (HSP90) mRNA, complete cds	--	--	--	--	P11501	896	3.8e-95	Heat shock protein HSP 90-alpha OS=Gallus gallus OX=9031 GN=HSP90AA1 PE=3 SV=3	--	--	GO:0006457//GO:0009987//GO:0006950//GO:0050896	protein folding//cellular process//response to stress//response to stimulus	GO:0035639//GO:0008144//GO:0036094//GO:0005488//GO:0000166//GO:1901363//GO:1901265//GO:0043168//GO:0030554//GO:0097367//GO:0097159//GO:0051082//GO:0043167//GO:0032559//GO:0032553//GO:0005515//GO:0032555//GO:0017076//GO:0005524	purine ribonucleoside triphosphate binding//drug binding//small molecule binding//binding//nucleotide binding//heterocyclic compound binding//nucleoside phosphate binding//anion binding//adenyl nucleotide binding//carbohydrate derivative binding//organic cyclic compound binding//unfolded protein binding//ion binding//adenyl ribonucleotide binding//ribonucleotide binding//protein binding//purine r…	--	--	KOG0019	Molecular chaperone (HSP90 family)
Cluster-53306.136200	7.71101	0.0445633	7.43327	2.51263e-10	5.20741e-07	TRUE	1704	672940978	AIK22453.1	1019	1.5e-107	peptidylprolyl isomerase A, partial [Mytilus edulis]	672940977	KJ808671.1	598	0	Mytilus edulis clone MET016.C21_D13 peptidylprolyl isomerase A (PP1A) mRNA, partial cds	K03768	PPIB, ppiB	peptidyl-prolyl cis-trans isomerase B (cyclophilin B)	http://www.genome.jp/dbget-bin/www_bget?ko:K03768	P24367	656	4e-67	Peptidyl-prolyl cis-trans isomerase B OS=Gallus gallus OX=9031 GN=PPIB PE=2 SV=1	--	--	GO:0048639//GO:0048638//GO:0048589//GO:0001501//GO:0051851//GO:0035264//GO:0000413//GO:1903900//GO:1903902//GO:0071704//GO:0051240//GO:0045070//GO:0018193//GO:0044419//GO:0019058//GO:0051817//GO:0048518//GO:0044794//GO:0032502//GO:0044829//GO:0032501//GO:0044238//GO:0019079//GO:0009987//GO:0044827//GO:0051702//GO:0008152//GO:0051704//GO:0048513//GO:0018208//GO:0019538//GO:0045069//GO:0051094//GO:…	positive regulation of developmental growth//regulation of developmental growth//developmental growth//skeletal system development//modification by host of symbiont morphology or physiology//multicellular organism growth//protein peptidyl-prolyl isomerization//regulation of viral life cycle//positive regulation of viral life cycle//organic substance metabolic process//positive regulation of multi…	GO:0019899//GO:0003755//GO:0033218//GO:0005515//GO:0005518//GO:0044877//GO:0005488//GO:0070063//GO:0016859//GO:0140096//GO:0042277//GO:0003824//GO:0016853	enzyme binding//peptidyl-prolyl cis-trans isomerase activity//amide binding//protein binding//collagen binding//protein-containing complex binding//binding//RNA polymerase binding//cis-trans isomerase activity//catalytic activity, acting on a protein//peptide binding//catalytic activity//isomerase activity	GO:0005783//GO:0048770//GO:0031974//GO:0030054//GO:0030055//GO:0005737//GO:0042470//GO:0031982//GO:0005615//GO:0031410//GO:0016020//GO:0005912//GO:0034663//GO:0005788//GO:0043230//GO:0043233//GO:0044464//GO:0005623//GO:0043231//GO:0044424//GO:0044421//GO:0044422//GO:0043229//GO:0005924//GO:0005925//GO:0043227//GO:0043226//GO:0044432//GO:0048471//GO:0005622//GO:0070161//GO:0012505//GO:1903561//GO:…	endoplasmic reticulum//pigment granule//membrane-enclosed lumen//cell junction//cell-substrate junction//cytoplasm//melanosome//vesicle//extracellular space//cytoplasmic vesicle//membrane//adherens junction//endoplasmic reticulum chaperone complex//endoplasmic reticulum lumen//extracellular organelle//organelle lumen//cell part//cell//intracellular membrane-bounded organelle//intracellular part//…	KOG0880	Peptidyl-prolyl cis-trans isomerase
Cluster-53306.117129	112.629	2.61861	5.42639	0.000408179	0.0171839	TRUE	1244	205362524	CAJ85741.1	627	3e-62	heat shock protein 90 [Mytilus galloprovincialis] >gi|205362632|emb|CAE52893.2| heat shock protein 90 [Mytilus galloprovincialis]	205362631	AJ586906.3	942	0	Mytilus galloprovincialis hsp90-2 gene for heat shock protein 90	K04079	HSP90A, htpG	molecular chaperone HtpG	http://www.genome.jp/dbget-bin/www_bget?ko:K04079	P07901	557	8.8e-56	Heat shock protein HSP 90-alpha OS=Mus musculus OX=10090 GN=Hsp90aa1 PE=1 SV=4	PF00183	Hsp90	GO:0006457//GO:0009987//GO:0006950//GO:0050896	protein folding//cellular process//response to stress//response to stimulus	GO:0035639//GO:0008144//GO:0036094//GO:0005488//GO:0000166//GO:1901363//GO:1901265//GO:0043168//GO:0030554//GO:0097367//GO:0097159//GO:0051082//GO:0043167//GO:0032559//GO:0032553//GO:0005515//GO:0032555//GO:0017076//GO:0005524	purine ribonucleoside triphosphate binding//drug binding//small molecule binding//binding//nucleotide binding//heterocyclic compound binding//nucleoside phosphate binding//anion binding//adenyl nucleotide binding//carbohydrate derivative binding//organic cyclic compound binding//unfolded protein binding//ion binding//adenyl ribonucleotide binding//ribonucleotide binding//protein binding//purine r…	--	--	KOG0019	Molecular chaperone (HSP90 family)
Cluster-53306.116781	32.8435	0.273457	6.90744	3.63322e-05	0.00374893	TRUE	3096	205362524	CAJ85741.1	2125	1.5e-235	heat shock protein 90 [Mytilus galloprovincialis] >gi|205362632|emb|CAE52893.2| heat shock protein 90 [Mytilus galloprovincialis]	942523337	KT946644.1	1459	0	Mytilus coruscus HSP90 (HSP90) mRNA, complete cds	--	--	--	--	P11501	1827	1.2e-202	Heat shock protein HSP 90-alpha OS=Gallus gallus OX=9031 GN=HSP90AA1 PE=3 SV=3	--	--	GO:0006457//GO:0009987//GO:0006950//GO:0050896	protein folding//cellular process//response to stress//response to stimulus	GO:0035639//GO:0008144//GO:0036094//GO:0005488//GO:0000166//GO:1901363//GO:1901265//GO:0043168//GO:0030554//GO:0097367//GO:0097159//GO:0051082//GO:0043167//GO:0032559//GO:0032553//GO:0005515//GO:0032555//GO:0017076//GO:0005524	purine ribonucleoside triphosphate binding//drug binding//small molecule binding//binding//nucleotide binding//heterocyclic compound binding//nucleoside phosphate binding//anion binding//adenyl nucleotide binding//carbohydrate derivative binding//organic cyclic compound binding//unfolded protein binding//ion binding//adenyl ribonucleotide binding//ribonucleotide binding//protein binding//purine r…	--	--	KOG0019	Molecular chaperone (HSP90 family)
Cluster-53306.116689	0.271413	0.0195424	3.80829	0.00125277	0.0332368	TRUE	2812	205362524	CAJ85741.1	2125	1.4e-235	heat shock protein 90 [Mytilus galloprovincialis] >gi|205362632|emb|CAE52893.2| heat shock protein 90 [Mytilus galloprovincialis]	942523337	KT946644.1	1887	0	Mytilus coruscus HSP90 (HSP90) mRNA, complete cds	K04079	HSP90A, htpG	molecular chaperone HtpG	http://www.genome.jp/dbget-bin/www_bget?ko:K04079	P11501	1827	1.1e-202	Heat shock protein HSP 90-alpha OS=Gallus gallus OX=9031 GN=HSP90AA1 PE=3 SV=3	--	--	GO:0006457//GO:0009987//GO:0006950//GO:0050896	protein folding//cellular process//response to stress//response to stimulus	GO:0035639//GO:0008144//GO:0036094//GO:0005488//GO:0000166//GO:1901363//GO:1901265//GO:0043168//GO:0030554//GO:0097367//GO:0097159//GO:0051082//GO:0043167//GO:0032559//GO:0032553//GO:0005515//GO:0032555//GO:0017076//GO:0005524	purine ribonucleoside triphosphate binding//drug binding//small molecule binding//binding//nucleotide binding//heterocyclic compound binding//nucleoside phosphate binding//anion binding//adenyl nucleotide binding//carbohydrate derivative binding//organic cyclic compound binding//unfolded protein binding//ion binding//adenyl ribonucleotide binding//ribonucleotide binding//protein binding//purine r…	--	--	KOG0019	Molecular chaperone (HSP90 family)
Cluster-53306.117133	1329.08	328.223	2.01775	0.000187019	0.0106013	TRUE	672	942523338	ALL27016.1	796	4.2e-82	HSP90 [Mytilus coruscus]	942523337	KT946644.1	413	0	Mytilus coruscus HSP90 (HSP90) mRNA, complete cds	K04079	HSP90A, htpG	molecular chaperone HtpG	http://www.genome.jp/dbget-bin/www_bget?ko:K04079	P07901	664	1.9e-68	Heat shock protein HSP 90-alpha OS=Mus musculus OX=10090 GN=Hsp90aa1 PE=1 SV=4	PF00183	Hsp90 protein	GO:0006457//GO:0009987//GO:0006950//GO:0050896	protein folding//cellular process//response to stress//response to stimulus	GO:0035639//GO:0008144//GO:0036094//GO:0005488//GO:0000166//GO:1901363//GO:1901265//GO:0043168//GO:0030554//GO:0097367//GO:0097159//GO:0051082//GO:0043167//GO:0032559//GO:0032553//GO:0005515//GO:0032555//GO:0017076//GO:0005524	purine ribonucleoside triphosphate binding//drug binding//small molecule binding//binding//nucleotide binding//heterocyclic compound binding//nucleoside phosphate binding//anion binding//adenyl nucleotide binding//carbohydrate derivative binding//organic cyclic compound binding//unfolded protein binding//ion binding//adenyl ribonucleotide binding//ribonucleotide binding//protein binding//purine r…	--	--	KOG0019	Molecular chaperone (HSP90 family)
Cluster-53306.88338	5.40068	0.0680456	6.31006	5.39928e-06	0.00104597	TRUE	1601	260815379	XP_002602451.1	409	7.5e-37	hypothetical protein BRAFLDRAFT_113482 [Branchiostoma floridae] >gi|229287760|gb|EEN58463.1| hypothetical protein BRAFLDRAFT_113482 [Branchiostoma floridae]	--	--	--	--	--	--	--	--	--	Q5D016	337	3.7e-30	Prefoldin subunit 1 OS=Danio rerio OX=7955 GN=pfdn1 PE=2 SV=1	PF01920	Prefoldin subunit	GO:0006457//GO:0009987	protein folding//cellular process	GO:0005488//GO:0005515//GO:0051082	binding//protein binding//unfolded protein binding	GO:0016272//GO:0032991	prefoldin complex//protein-containing complex	KOG3501	Molecular chaperone Prefoldin, subunit 1
Low salinity+33°C vs Low salinity
Gene	F.value	D.value	log2foldchange	pvalue	padjust	significance	Gene Length	NR GI	NR ID	NR Score	NR Evalue	NR Description	NT GI	NT ID	NT Score	NT Evalue	NT Description	KO ID	KO Name	KO Description	Http Link	Swissprot ID	Swissprot Score	Swissprot Evalue	Swissprot Description	PFAM ID	PFAM description	Gene Ontology Biological Pathway	BP Description	Gene Ontology Molecular Function	MF Description	Gene Ontology Cellular Component	CC Description	KOG ID	KOG Description
Cluster-53306.50746	57.8332	14.805	1.96569	0.000351422	0.0106231	TRUE	1880	1207933651	XP_021356210.1	2085	4e-231	T-complex protein 1 subunit alpha-like [Mizuhopecten yessoensis] >gi|1205900530|gb|OWF49168.1| T-complex protein 1 subunit alpha [Mizuhopecten yessoensis]	871221006	XM_013080402.1	259	1.5175e-130	PREDICTED: Aplysia californica T-complex protein 1 subunit alpha-like (LOC101853150), mRNA	--	--	--	--	P28480	1823	2.1e-202	T-complex protein 1 subunit alpha OS=Rattus norvegicus OX=10116 GN=Tcp1 PE=1 SV=1	--	--	GO:0006457//GO:0009987	protein folding//cellular process	GO:0035639//GO:0008144//GO:0036094//GO:0005488//GO:0000166//GO:1901363//GO:1901265//GO:0043168//GO:0030554//GO:0097367//GO:0097159//GO:0051082//GO:0043167//GO:0032559//GO:0032553//GO:0005515//GO:0032555//GO:0017076//GO:0005524	purine ribonucleoside triphosphate binding//drug binding//small molecule binding//binding//nucleotide binding//heterocyclic compound binding//nucleoside phosphate binding//anion binding//adenyl nucleotide binding//carbohydrate derivative binding//organic cyclic compound binding//unfolded protein binding//ion binding//adenyl ribonucleotide binding//ribonucleotide binding//protein binding//purine r…	GO:0005737//GO:0005622//GO:0044424//GO:0005623//GO:0044464	cytoplasm//intracellular//intracellular part//cell//cell part	KOG0360	Chaperonin complex component, TCP-1 alpha subunit (CCT1)
Cluster-53306.142452	38.8417	6.48935	2.58053	0.00295008	0.0393386	TRUE	959	405963058	EKC28666.1	996	3.8e-105	T-complex protein 1 subunit gamma [Crassostrea gigas]	1227955516	XM_022085288.1	64	1.91012e-22	PREDICTED: Zootermopsis nevadensis T-complex protein 1 subunit gamma (LOC110840308), mRNA	--	--	--	--	P49368	807	6.9e-85	T-complex protein 1 subunit gamma OS=Homo sapiens OX=9606 GN=CCT3 PE=1 SV=4	PF00118	TCP-1/cpn60 chaperonin family	GO:0006457//GO:0009987	protein folding//cellular process	GO:0035639//GO:0008144//GO:0036094//GO:0005488//GO:0000166//GO:1901363//GO:1901265//GO:0043168//GO:0030554//GO:0097367//GO:0097159//GO:0051082//GO:0043167//GO:0032559//GO:0032553//GO:0005515//GO:0032555//GO:0017076//GO:0005524	purine ribonucleoside triphosphate binding//drug binding//small molecule binding//binding//nucleotide binding//heterocyclic compound binding//nucleoside phosphate binding//anion binding//adenyl nucleotide binding//carbohydrate derivative binding//organic cyclic compound binding//unfolded protein binding//ion binding//adenyl ribonucleotide binding//ribonucleotide binding//protein binding//purine r…	GO:0005737//GO:0005622//GO:0044424//GO:0005623//GO:0044464	cytoplasm//intracellular//intracellular part//cell//cell part	KOG0364	Chaperonin complex component, TCP-1 gamma subunit (CCT3)
Cluster-53306.129281	3.40538	0.073981	5.53197	3.48566e-05	0.0022259	TRUE	789	66766196	BAD99026.1	704	2.3e-71	heat shock protein 70 [Mytilus galloprovincialis]	66766195	AB180908.1	461	0	Mytilus galloprovincialis hsp70 mRNA for heat shock protein 70, complete cds	--	--	--	--	P08106	583	5.4e-59	Heat shock 70 kDa protein OS=Gallus gallus OX=9031 PE=1 SV=1	--	--	GO:0090084//GO:0090083//GO:0051049//GO:1901894//GO:1901896//GO:0016043//GO:0034764//GO:0034765//GO:0034767//GO:0071840//GO:0070841//GO:0000003//GO:0048869//GO:0140013//GO:0061982//GO:0048515//GO:0044093//GO:0048518//GO:0048519//GO:0051050//GO:0032781//GO:0007281//GO:0007283//GO:0007286//GO:0070838//GO:0051128//GO:0051704//GO:0044703//GO:0070588//GO:0032414//GO:0022607//GO:0006457//GO:0032411//GO:…	negative regulation of inclusion body assembly//regulation of inclusion body assembly//regulation of transport//regulation of calcium-transporting ATPase activity//positive regulation of calcium-transporting ATPase activity//cellular component organization//positive regulation of transmembrane transport//regulation of ion transmembrane transport//positive regulation of ion transmembrane transport…	GO:0019899//GO:1901363//GO:0000166//GO:0097367//GO:0051861//GO:0005488//GO:1901265//GO:0017076//GO:0005524//GO:0005515//GO:0032559//GO:0032555//GO:0032553//GO:0035639//GO:0008144//GO:0043168//GO:0051082//GO:0043167//GO:0008289//GO:0030554//GO:0097159//GO:0036094	enzyme binding//heterocyclic compound binding//nucleotide binding//carbohydrate derivative binding//glycolipid binding//binding//nucleoside phosphate binding//purine nucleotide binding//ATP binding//protein binding//adenyl ribonucleotide binding//purine ribonucleotide binding//ribonucleotide binding//purine ribonucleoside triphosphate binding//drug binding//anion binding//unfolded protein binding…	GO:0000795//GO:0031981//GO:0043209//GO:0016021//GO:0016020//GO:1902495//GO:0000793//GO:0031974//GO:0000794//GO:0043230//GO:0043231//GO:0043232//GO:0043233//GO:0005829//GO:0044428//GO:0044424//GO:0044425//GO:0044427//GO:0044421//GO:0044422//GO:0044464//GO:0043229//GO:0043228//GO:0034702//GO:0000228//GO:0043227//GO:0005856//GO:0072562//GO:0044430//GO:0005737//GO:1990351//GO:0001673//GO:0031982//GO:…	synaptonemal complex//nuclear lumen//myelin sheath//integral component of membrane//membrane//transmembrane transporter complex//condensed chromosome//membrane-enclosed lumen//condensed nuclear chromosome//extracellular organelle//intracellular membrane-bounded organelle//intracellular non-membrane-bounded organelle//organelle lumen//cytosol//nuclear part//intracellular part//membrane part//chrom…	KOG0101	Molecular chaperones HSP70/HSC70, HSP70 superfamily
Cluster-53306.184753	26.4826	6.00869	2.1389	0.00427009	0.0487652	TRUE	391	1139829293	XP_011448502.2	336	5.3e-29	PREDICTED: hsp90 co-chaperone Cdc37, partial [Crassostrea gigas]	1139829292	XM_011450200.2	55	7.43446e-18	PREDICTED: Crassostrea gigas hsp90 co-chaperone Cdc37 (LOC105343046), partial mRNA	K09554	CDC37	cell division cycle protein 37	http://www.genome.jp/dbget-bin/www_bget?ko:K09554	Q9DGQ7	292	1.5e-25	Hsp90 co-chaperone Cdc37 OS=Tetraodon fluviatilis OX=47145 GN=cdc37 PE=3 SV=1	--	--	GO:0006457//GO:0009987//GO:0050821//GO:0031647//GO:0065007//GO:0065008	protein folding//cellular process//protein stabilization//regulation of protein stability//biological regulation//regulation of biological quality	GO:0051087//GO:0031072//GO:0019899//GO:0019901//GO:0019900//GO:0051082//GO:0005515//GO:0005488	chaperone binding//heat shock protein binding//enzyme binding//protein kinase binding//kinase binding//unfolded protein binding//protein binding//binding	GO:0005737//GO:0044464//GO:0005623//GO:0005622//GO:0044424	cytoplasm//cell part//cell//intracellular//intracellular part	KOG2260	Cell division cycle 37 protein, CDC37
Cluster-53306.117131	10.1752	0.0461431	7.79137	4.49143e-09	1.86039e-06	TRUE	1265	205362524	CAJ85741.1	627	3.1e-62	heat shock protein 90 [Mytilus galloprovincialis] >gi|205362632|emb|CAE52893.2| heat shock protein 90 [Mytilus galloprovincialis]	205362631	AJ586906.3	1013	0	Mytilus galloprovincialis hsp90-2 gene for heat shock protein 90	--	--	--	--	P07901	557	8.9e-56	Heat shock protein HSP 90-alpha OS=Mus musculus OX=10090 GN=Hsp90aa1 PE=1 SV=4	PF00183	Hsp90 protein	GO:0006457//GO:0009987//GO:0006950//GO:0050896	protein folding//cellular process//response to stress//response to stimulus	GO:0035639//GO:0008144//GO:0036094//GO:0005488//GO:0000166//GO:1901363//GO:1901265//GO:0043168//GO:0030554//GO:0097367//GO:0097159//GO:0051082//GO:0043167//GO:0032559//GO:0032553//GO:0005515//GO:0032555//GO:0017076//GO:0005524	purine ribonucleoside triphosphate binding//drug binding//small molecule binding//binding//nucleotide binding//heterocyclic compound binding//nucleoside phosphate binding//anion binding//adenyl nucleotide binding//carbohydrate derivative binding//organic cyclic compound binding//unfolded protein binding//ion binding//adenyl ribonucleotide binding//ribonucleotide binding//protein binding//purine r…	--	--	KOG0019	Molecular chaperone (HSP90 family)
Cluster-53306.117133	908.265	348.302	1.38286	0.00400839	0.0469187	TRUE	672	942523338	ALL27016.1	796	4.2e-82	HSP90 [Mytilus coruscus]	942523337	KT946644.1	413	0	Mytilus coruscus HSP90 (HSP90) mRNA, complete cds	K04079	HSP90A, htpG	molecular chaperone HtpG	http://www.genome.jp/dbget-bin/www_bget?ko:K04079	P07901	664	1.9e-68	Heat shock protein HSP 90-alpha OS=Mus musculus OX=10090 GN=Hsp90aa1 PE=1 SV=4	PF00183	Hsp90 protein	GO:0006457//GO:0009987//GO:0006950//GO:0050896	protein folding//cellular process//response to stress//response to stimulus	GO:0035639//GO:0008144//GO:0036094//GO:0005488//GO:0000166//GO:1901363//GO:1901265//GO:0043168//GO:0030554//GO:0097367//GO:0097159//GO:0051082//GO:0043167//GO:0032559//GO:0032553//GO:0005515//GO:0032555//GO:0017076//GO:0005524	purine ribonucleoside triphosphate binding//drug binding//small molecule binding//binding//nucleotide binding//heterocyclic compound binding//nucleoside phosphate binding//anion binding//adenyl nucleotide binding//carbohydrate derivative binding//organic cyclic compound binding//unfolded protein binding//ion binding//adenyl ribonucleotide binding//ribonucleotide binding//protein binding//purine r…	--	--	KOG0019	Molecular chaperone (HSP90 family)
Cluster-53306.142451	77.0444	13.7759	2.48336	7.38264e-06	0.000716827	TRUE	1772	1242789967	XP_022335119.1	2404	3.8e-268	T-complex protein 1 subunit gamma-like [Crassostrea virginica]	1191053661	XM_021049120.1	272	8.47727e-138	PREDICTED: Exaiptasia pallida T-complex protein 1 subunit gamma-like (LOC110243061), mRNA	K09495	CCT3, TRIC5	T-complex protein 1 subunit gamma	http://www.genome.jp/dbget-bin/www_bget?ko:K09495	Q3T0K2	2058	1.1e-229	T-complex protein 1 subunit gamma OS=Bos taurus OX=9913 GN=CCT3 PE=1 SV=1	PF00118	TCP-1/cpn60	GO:0006457//GO:0009987	protein folding//cellular process	GO:0035639//GO:0008144//GO:0036094//GO:0005488//GO:0000166//GO:1901363//GO:1901265//GO:0043168//GO:0030554//GO:0097367//GO:0097159//GO:0051082//GO:0043167//GO:0032559//GO:0032553//GO:0005515//GO:0032555//GO:0017076//GO:0005524	purine ribonucleoside triphosphate binding//drug binding//small molecule binding//binding//nucleotide binding//heterocyclic compound binding//nucleoside phosphate binding//anion binding//adenyl nucleotide binding//carbohydrate derivative binding//organic cyclic compound binding//unfolded protein binding//ion binding//adenyl ribonucleotide binding//ribonucleotide binding//protein binding//purine r…	GO:0005737//GO:0005622//GO:0044424//GO:0005623//GO:0044464	cytoplasm//intracellular//intracellular part//cell//cell part	KOG0364	Chaperonin complex component, TCP-1 gamma subunit (CCT3)
Cluster-53306.134277	1.25485	0.085288	3.8753	0.00263685	0.0369213	TRUE	2656	1207927482	XP_021352898.1	1889	3e-208	T-complex protein 1 subunit eta-like [Mizuhopecten yessoensis]	1242815305	XM_022432652.1	340	2.02309e-175	PREDICTED: Crassostrea virginica T-complex protein 1 subunit eta-like (LOC111100598), mRNA	K09499	CCT7	T-complex protein 1 subunit eta	http://www.genome.jp/dbget-bin/www_bget?ko:K09499	Q5ZJK8	1814	3.3e-201	T-complex protein 1 subunit eta OS=Gallus gallus OX=9031 GN=CCT7 PE=1 SV=1	PF00118	TCP-1/cpn60	GO:0006457//GO:0009987	protein folding//cellular process	GO:0035639//GO:0008144//GO:0036094//GO:0005488//GO:0000166//GO:1901363//GO:1901265//GO:0043168//GO:0030554//GO:0097367//GO:0097159//GO:0051082//GO:0043167//GO:0032559//GO:0032553//GO:0005515//GO:0032555//GO:0017076//GO:0005524	purine ribonucleoside triphosphate binding//drug binding//small molecule binding//binding//nucleotide binding//heterocyclic compound binding//nucleoside phosphate binding//anion binding//adenyl nucleotide binding//carbohydrate derivative binding//organic cyclic compound binding//unfolded protein binding//ion binding//adenyl ribonucleotide binding//ribonucleotide binding//protein binding//purine r…	GO:0005737//GO:0005622//GO:0044424//GO:0005623//GO:0044464	cytoplasm//intracellular//intracellular part//cell//cell part	KOG0361	Chaperonin complex component, TCP-1 eta subunit (CCT7)
Cluster-53306.134280	66.9937	23.5655	1.50723	0.000613571	0.0151755	TRUE	2500	1242815306	XP_022288360.1	2351	7.6e-262	T-complex protein 1 subunit eta-like [Crassostrea virginica]	1242815305	XM_022432652.1	427	0	PREDICTED: Crassostrea virginica T-complex protein 1 subunit eta-like (LOC111100598), mRNA	K09499	CCT7	T-complex protein 1 subunit eta	http://www.genome.jp/dbget-bin/www_bget?ko:K09499	Q5ZJK8	2197	1.2e-245	T-complex protein 1 subunit eta OS=Gallus gallus OX=9031 GN=CCT7 PE=1 SV=1	PF00118	TCP-1/cpn60	GO:0006457//GO:0009987	protein folding//cellular process	GO:0035639//GO:0008144//GO:0036094//GO:0005488//GO:0000166//GO:1901363//GO:1901265//GO:0043168//GO:0030554//GO:0097367//GO:0097159//GO:0051082//GO:0043167//GO:0032559//GO:0032553//GO:0005515//GO:0032555//GO:0017076//GO:0005524	purine ribonucleoside triphosphate binding//drug binding//small molecule binding//binding//nucleotide binding//heterocyclic compound binding//nucleoside phosphate binding//anion binding//adenyl nucleotide binding//carbohydrate derivative binding//organic cyclic compound binding//unfolded protein binding//ion binding//adenyl ribonucleotide binding//ribonucleotide binding//protein binding//purine r…	GO:0005737//GO:0005622//GO:0044424//GO:0005623//GO:0044464	cytoplasm//intracellular//intracellular part//cell//cell part	KOG0361	Chaperonin complex component, TCP-1 eta subunit (CCT7)
Cluster-53306.117132	1.03673	0.040035	4.70144	0.000358389	0.0107546	TRUE	1458	942523338	ALL27016.1	1916	1.2e-211	HSP90 [Mytilus coruscus]	942523337	KT946644.1	1065	0	Mytilus coruscus HSP90 (HSP90) mRNA, complete cds	--	--	--	--	P11501	1624	1.9e-179	Heat shock protein HSP 90-alpha OS=Gallus gallus OX=9031 GN=HSP90AA1 PE=3 SV=3	--	--	GO:0006457//GO:0009987//GO:0006950//GO:0050896	protein folding//cellular process//response to stress//response to stimulus	GO:0035639//GO:0008144//GO:0036094//GO:0005488//GO:0000166//GO:1901363//GO:1901265//GO:0043168//GO:0030554//GO:0097367//GO:0097159//GO:0051082//GO:0043167//GO:0032559//GO:0032553//GO:0005515//GO:0032555//GO:0017076//GO:0005524	purine ribonucleoside triphosphate binding//drug binding//small molecule binding//binding//nucleotide binding//heterocyclic compound binding//nucleoside phosphate binding//anion binding//adenyl nucleotide binding//carbohydrate derivative binding//organic cyclic compound binding//unfolded protein binding//ion binding//adenyl ribonucleotide binding//ribonucleotide binding//protein binding//purine r…	--	--	KOG0019	Molecular chaperone (HSP90 family)
Cluster-53306.116803	846.919	317.211	1.41677	0.0001556	0.00618699	TRUE	2694	205362524	CAJ85741.1	2125	1.3e-235	heat shock protein 90 [Mytilus galloprovincialis] >gi|205362632|emb|CAE52893.2| heat shock protein 90 [Mytilus galloprovincialis]	942523337	KT946644.1	1884	0	Mytilus coruscus HSP90 (HSP90) mRNA, complete cds	K04079	HSP90A, htpG	molecular chaperone HtpG	http://www.genome.jp/dbget-bin/www_bget?ko:K04079	P11501	1827	1e-202	Heat shock protein HSP 90-alpha OS=Gallus gallus OX=9031 GN=HSP90AA1 PE=3 SV=3	--	--	GO:0006457//GO:0009987//GO:0006950//GO:0050896	protein folding//cellular process//response to stress//response to stimulus	GO:0035639//GO:0008144//GO:0036094//GO:0005488//GO:0000166//GO:1901363//GO:1901265//GO:0043168//GO:0030554//GO:0097367//GO:0097159//GO:0051082//GO:0043167//GO:0032559//GO:0032553//GO:0005515//GO:0032555//GO:0017076//GO:0005524	purine ribonucleoside triphosphate binding//drug binding//small molecule binding//binding//nucleotide binding//heterocyclic compound binding//nucleoside phosphate binding//anion binding//adenyl nucleotide binding//carbohydrate derivative binding//organic cyclic compound binding//unfolded protein binding//ion binding//adenyl ribonucleotide binding//ribonucleotide binding//protein binding//purine r…	--	--	KOG0019	Molecular chaperone (HSP90 family)
Cluster-53306.192852	1.60616	0.0867326	4.2179	0.00136617	0.0250067	TRUE	673	672940978	AIK22453.1	327	1e-27	peptidylprolyl isomerase A, partial [Mytilus edulis]	672940977	KJ808671.1	172	1.21378e-82	Mytilus edulis clone MET016.C21_D13 peptidylprolyl isomerase A (PP1A) mRNA, partial cds	K03768	PPIB, ppiB	peptidyl-prolyl cis-trans isomerase B (cyclophilin B)	http://www.genome.jp/dbget-bin/www_bget?ko:K03768	P24367	191	1.3e-13	Peptidyl-prolyl cis-trans isomerase B OS=Gallus gallus OX=9031 GN=PPIB PE=2 SV=1	--	--	GO:0051851//GO:0000413//GO:0071704//GO:0018193//GO:0044419//GO:0051817//GO:0048518//GO:0044794//GO:0009987//GO:0051702//GO:0051704//GO:0018208//GO:1901564//GO:0019538//GO:0043170//GO:0044788//GO:0006457//GO:0050821//GO:0006807//GO:0044267//GO:0044260//GO:0050789//GO:0065007//GO:0065008//GO:0050792//GO:0006464//GO:0043902//GO:0043412//GO:0036211//GO:0008152//GO:0044403//GO:0061077//GO:0044238//GO:…	modification by host of symbiont morphology or physiology//protein peptidyl-prolyl isomerization//organic substance metabolic process//peptidyl-amino acid modification//interspecies interaction between organisms//modification of morphology or physiology of other organism involved in symbiotic interaction//positive regulation of biological process//positive regulation by host of viral process//cel…	GO:0003755//GO:0016853//GO:0005518//GO:0044877//GO:0005488//GO:0016859//GO:0140096//GO:0003824	peptidyl-prolyl cis-trans isomerase activity//isomerase activity//collagen binding//protein-containing complex binding//binding//cis-trans isomerase activity//catalytic activity, acting on a protein//catalytic activity	GO:0005783//GO:0005737//GO:0031982//GO:0043231//GO:0044464//GO:0005623//GO:0044424//GO:0044422//GO:0043229//GO:0005622//GO:0043227//GO:0043226//GO:0044432//GO:0012505//GO:0032991//GO:0044446//GO:0044444	endoplasmic reticulum//cytoplasm//vesicle//intracellular membrane-bounded organelle//cell part//cell//intracellular part//organelle part//intracellular organelle//intracellular//membrane-bounded organelle//organelle//endoplasmic reticulum part//endomembrane system//protein-containing complex//intracellular organelle part//cytoplasmic part	KOG0880	Peptidyl-prolyl cis-trans isomerase
Cluster-53306.117128	0.557821	0.0461431	3.59989	0.0018596	0.0300404	TRUE	1265	205362524	CAJ85741.1	627	3.1e-62	heat shock protein 90 [Mytilus galloprovincialis] >gi|205362632|emb|CAE52893.2| heat shock protein 90 [Mytilus galloprovincialis]	205362631	AJ586906.3	992	0	Mytilus galloprovincialis hsp90-2 gene for heat shock protein 90	--	--	--	--	P07901	557	8.9e-56	Heat shock protein HSP 90-alpha OS=Mus musculus OX=10090 GN=Hsp90aa1 PE=1 SV=4	PF00183	Hsp90	GO:0006457//GO:0009987//GO:0006950//GO:0050896	protein folding//cellular process//response to stress//response to stimulus	GO:0035639//GO:0008144//GO:0036094//GO:0005488//GO:0000166//GO:1901363//GO:1901265//GO:0043168//GO:0030554//GO:0097367//GO:0097159//GO:0051082//GO:0043167//GO:0032559//GO:0032553//GO:0005515//GO:0032555//GO:0017076//GO:0005524	purine ribonucleoside triphosphate binding//drug binding//small molecule binding//binding//nucleotide binding//heterocyclic compound binding//nucleoside phosphate binding//anion binding//adenyl nucleotide binding//carbohydrate derivative binding//organic cyclic compound binding//unfolded protein binding//ion binding//adenyl ribonucleotide binding//ribonucleotide binding//protein binding//purine r…	--	--	KOG0019	Molecular chaperone (HSP90 family)
Cluster-53306.116781	6.20994	0.294291	4.39864	0.000211547	0.00757983	TRUE	3096	205362524	CAJ85741.1	2125	1.5e-235	heat shock protein 90 [Mytilus galloprovincialis] >gi|205362632|emb|CAE52893.2| heat shock protein 90 [Mytilus galloprovincialis]	942523337	KT946644.1	1459	0	Mytilus coruscus HSP90 (HSP90) mRNA, complete cds	--	--	--	--	P11501	1827	1.2e-202	Heat shock protein HSP 90-alpha OS=Gallus gallus OX=9031 GN=HSP90AA1 PE=3 SV=3	--	--	GO:0006457//GO:0009987//GO:0006950//GO:0050896	protein folding//cellular process//response to stress//response to stimulus	GO:0035639//GO:0008144//GO:0036094//GO:0005488//GO:0000166//GO:1901363//GO:1901265//GO:0043168//GO:0030554//GO:0097367//GO:0097159//GO:0051082//GO:0043167//GO:0032559//GO:0032553//GO:0005515//GO:0032555//GO:0017076//GO:0005524	purine ribonucleoside triphosphate binding//drug binding//small molecule binding//binding//nucleotide binding//heterocyclic compound binding//nucleoside phosphate binding//anion binding//adenyl nucleotide binding//carbohydrate derivative binding//organic cyclic compound binding//unfolded protein binding//ion binding//adenyl ribonucleotide binding//ribonucleotide binding//protein binding//purine r…	--	--	KOG0019	Molecular chaperone (HSP90 family)
Cluster-53306.116689	1.00926	0.0207578	5.61052	1.89927e-05	0.0014511	TRUE	2812	205362524	CAJ85741.1	2125	1.4e-235	heat shock protein 90 [Mytilus galloprovincialis] >gi|205362632|emb|CAE52893.2| heat shock protein 90 [Mytilus galloprovincialis]	942523337	KT946644.1	1887	0	Mytilus coruscus HSP90 (HSP90) mRNA, complete cds	K04079	HSP90A, htpG	molecular chaperone HtpG	http://www.genome.jp/dbget-bin/www_bget?ko:K04079	P11501	1827	1.1e-202	Heat shock protein HSP 90-alpha OS=Gallus gallus OX=9031 GN=HSP90AA1 PE=3 SV=3	--	--	GO:0006457//GO:0009987//GO:0006950//GO:0050896	protein folding//cellular process//response to stress//response to stimulus	GO:0035639//GO:0008144//GO:0036094//GO:0005488//GO:0000166//GO:1901363//GO:1901265//GO:0043168//GO:0030554//GO:0097367//GO:0097159//GO:0051082//GO:0043167//GO:0032559//GO:0032553//GO:0005515//GO:0032555//GO:0017076//GO:0005524	purine ribonucleoside triphosphate binding//drug binding//small molecule binding//binding//nucleotide binding//heterocyclic compound binding//nucleoside phosphate binding//anion binding//adenyl nucleotide binding//carbohydrate derivative binding//organic cyclic compound binding//unfolded protein binding//ion binding//adenyl ribonucleotide binding//ribonucleotide binding//protein binding//purine r…	--	--	KOG0019	Molecular chaperone (HSP90 family)
Cluster-85228.0
Cluster-53306.64127
Cluster-53306.116738	8.40662	0.0198271	8.73559	2.35179e-13	2.46785e-10	TRUE	2944	205362524	CAJ85741.1	2125	1.4e-235	heat shock protein 90 [Mytilus galloprovincialis] >gi|205362632|emb|CAE52893.2| heat shock protein 90 [Mytilus galloprovincialis]	942523337	KT946644.1	1884	0	Mytilus coruscus HSP90 (HSP90) mRNA, complete cds	K04079	HSP90A, htpG	molecular chaperone HtpG	http://www.genome.jp/dbget-bin/www_bget?ko:K04079	P11501	1827	1.1e-202	Heat shock protein HSP 90-alpha OS=Gallus gallus OX=9031 GN=HSP90AA1 PE=3 SV=3	--	--	GO:0006457//GO:0009987//GO:0006950//GO:0050896	protein folding//cellular process//response to stress//response to stimulus	GO:0035639//GO:0008144//GO:0036094//GO:0005488//GO:0000166//GO:1901363//GO:1901265//GO:0043168//GO:0030554//GO:0097367//GO:0097159//GO:0051082//GO:0043167//GO:0032559//GO:0032553//GO:0005515//GO:0032555//GO:0017076//GO:0005524	purine ribonucleoside triphosphate binding//drug binding//small molecule binding//binding//nucleotide binding//heterocyclic compound binding//nucleoside phosphate binding//anion binding//adenyl nucleotide binding//carbohydrate derivative binding//organic cyclic compound binding//unfolded protein binding//ion binding//adenyl ribonucleotide binding//ribonucleotide binding//protein binding//purine r…	--	--	KOG0019	Molecular chaperone (HSP90 family)
Cluster-53306.117053
Cluster-53306.129644
Cluster-53306.25449
Cluster-53306.47766	23.6179	0.147657	7.3168	7.83465e-13	7.5166e-10	TRUE	699	76780608	CAH04107.1	281	2.3e-22	heat shock protein 70 [Mytilus galloprovincialis]	62989583	AJ585375.1	410	0	Mytilus galloprovincialis hsp70-1 gene for heat shock protein 70, clone lambdaMg70_II_4	--	--	--	--	P08106	273	4.2e-23	Heat shock 70 kDa protein OS=Gallus gallus OX=9031 PE=1 SV=1	--	--	GO:0090084//GO:0090083//GO:0051049//GO:1901894//GO:1901896//GO:0016043//GO:0009408//GO:0034764//GO:0034765//GO:0034767//GO:0071840//GO:0070841//GO:0000003//GO:0048869//GO:0140013//GO:0061982//GO:0048515//GO:0044093//GO:0048518//GO:0048519//GO:1903169//GO:0032781//GO:0007281//GO:0007283//GO:0007286//GO:0072511//GO:0051128//GO:0010033//GO:0051704//GO:0044703//GO:0010243//GO:0070588//GO:0032414//GO:…	negative regulation of inclusion body assembly//regulation of inclusion body assembly//regulation of transport//regulation of calcium-transporting ATPase activity//positive regulation of calcium-transporting ATPase activity//cellular component organization//response to heat//positive regulation of transmembrane transport//regulation of ion transmembrane transport//positive regulation of ion trans…	GO:0019899//GO:1901363//GO:0000166//GO:0033142//GO:0097367//GO:0051861//GO:0005488//GO:1901265//GO:0017076//GO:0005524//GO:0035258//GO:0035257//GO:0032559//GO:0032555//GO:0032553//GO:0035639//GO:0008144//GO:0051082//GO:0043167//GO:0008289//GO:0051427//GO:0030554//GO:0005515//GO:0005102//GO:0097159//GO:0008134//GO:0036094//GO:0043168	enzyme binding//heterocyclic compound binding//nucleotide binding//progesterone receptor binding//carbohydrate derivative binding//glycolipid binding//binding//nucleoside phosphate binding//purine nucleotide binding//ATP binding//steroid hormone receptor binding//nuclear hormone receptor binding//adenyl ribonucleotide binding//purine ribonucleotide binding//ribonucleotide binding//purine ribonucl…	GO:0000795//GO:0031981//GO:0043209//GO:0016021//GO:0016020//GO:1902495//GO:0044297//GO:0000793//GO:0031974//GO:0000794//GO:0043235//GO:0043230//GO:0043231//GO:0043232//GO:0043233//GO:0044428//GO:0044424//GO:0044425//GO:0044427//GO:0044421//GO:0044422//GO:0043229//GO:0043228//GO:0034702//GO:0000228//GO:0043227//GO:0005856//GO:0072562//GO:0044430//GO:0043025//GO:0005737//GO:0099086//GO:0001673//GO:…	synaptonemal complex//nuclear lumen//myelin sheath//integral component of membrane//membrane//transmembrane transporter complex//cell body//condensed chromosome//membrane-enclosed lumen//condensed nuclear chromosome//receptor complex//extracellular organelle//intracellular membrane-bounded organelle//intracellular non-membrane-bounded organelle//organelle lumen//nuclear part//intracellular part//…	KOG0101	Molecular chaperones HSP70/HSC70, HSP70 superfamily
Low salinity+33°C vs Low salinity+30°
Cluster-144660.3
Cluster-53306.173557
Cluster-53306.134277
Cluster-53306.129644
Cluster-53306.129645
Cluster-53306.227460
Cluster-53306.129281
Cluster-53306.25449
Cluster-53306.134278
Cluster-146872.12
Cluster-53306.117128
Cluster-53306.117053
Cluster-53306.117131
Cluster-53306.185564
Cluster-53306.192852

## Sheet: unfolded protein binding
Low salinity+30°C vs Low salinity
Gene	E.value	D.value	log2foldchange	pvalue	padjust	significance	Gene Length	NR GI	NR ID	NR Score	NR Evalue	NR Description	NT GI	NT ID	NT Score	NT Evalue	NT Description	KO ID	KO Name	KO Description	Http Link	Swissprot ID	Swissprot Score	Swissprot Evalue	Swissprot Description	PFAM ID	PFAM description	Gene Ontology Biological Pathway	BP Description	Gene Ontology Molecular Function	MF Description	Gene Ontology Cellular Component	CC Description	KOG ID	KOG Description
Cluster-53306.116738	3.06014	0.0186662	7.3607	1.24568e-05	0.00186636	TRUE	2944	205362524	CAJ85741.1	2125	1.4e-235	heat shock protein 90 [Mytilus galloprovincialis] >gi|205362632|emb|CAE52893.2| heat shock protein 90 [Mytilus galloprovincialis]	942523337	KT946644.1	1884	0	Mytilus coruscus HSP90 (HSP90) mRNA, complete cds	K04079	HSP90A, htpG	molecular chaperone HtpG	http://www.genome.jp/dbget-bin/www_bget?ko:K04079	P11501	1827	1.1e-202	Heat shock protein HSP 90-alpha OS=Gallus gallus OX=9031 GN=HSP90AA1 PE=3 SV=3	--	--	GO:0006457//GO:0009987//GO:0006950//GO:0050896	protein folding//cellular process//response to stress//response to stimulus	GO:0035639//GO:0008144//GO:0036094//GO:0005488//GO:0000166//GO:1901363//GO:1901265//GO:0043168//GO:0030554//GO:0097367//GO:0097159//GO:0051082//GO:0043167//GO:0032559//GO:0032553//GO:0005515//GO:0032555//GO:0017076//GO:0005524	purine ribonucleoside triphosphate binding//drug binding//small molecule binding//binding//nucleotide binding//heterocyclic compound binding//nucleoside phosphate binding//anion binding//adenyl nucleotide binding//carbohydrate derivative binding//organic cyclic compound binding//unfolded protein binding//ion binding//adenyl ribonucleotide binding//ribonucleotide binding//protein binding//purine r…	--	--	KOG0019	Molecular chaperone (HSP90 family)
Cluster-53306.47766	3.27252	0.138653	4.55696	3.95472e-05	0.0039281	TRUE	699	76780608	CAH04107.1	281	2.3e-22	heat shock protein 70 [Mytilus galloprovincialis]	62989583	AJ585375.1	410	0	Mytilus galloprovincialis hsp70-1 gene for heat shock protein 70, clone lambdaMg70_II_4	--	--	--	--	P08106	273	4.2e-23	Heat shock 70 kDa protein OS=Gallus gallus OX=9031 PE=1 SV=1	--	--	GO:0090084//GO:0090083//GO:0051049//GO:1901894//GO:1901896//GO:0016043//GO:0009408//GO:0034764//GO:0034765//GO:0034767//GO:0071840//GO:0070841//GO:0000003//GO:0048869//GO:0140013//GO:0061982//GO:0048515//GO:0044093//GO:0048518//GO:0048519//GO:1903169//GO:0032781//GO:0007281//GO:0007283//GO:0007286//GO:0072511//GO:0051128//GO:0010033//GO:0051704//GO:0044703//GO:0010243//GO:0070588//GO:0032414//GO:…	negative regulation of inclusion body assembly//regulation of inclusion body assembly//regulation of transport//regulation of calcium-transporting ATPase activity//positive regulation of calcium-transporting ATPase activity//cellular component organization//response to heat//positive regulation of transmembrane transport//regulation of ion transmembrane transport//positive regulation of ion trans…	GO:0019899//GO:1901363//GO:0000166//GO:0033142//GO:0097367//GO:0051861//GO:0005488//GO:1901265//GO:0017076//GO:0005524//GO:0035258//GO:0035257//GO:0032559//GO:0032555//GO:0032553//GO:0035639//GO:0008144//GO:0051082//GO:0043167//GO:0008289//GO:0051427//GO:0030554//GO:0005515//GO:0005102//GO:0097159//GO:0008134//GO:0036094//GO:0043168	enzyme binding//heterocyclic compound binding//nucleotide binding//progesterone receptor binding//carbohydrate derivative binding//glycolipid binding//binding//nucleoside phosphate binding//purine nucleotide binding//ATP binding//steroid hormone receptor binding//nuclear hormone receptor binding//adenyl ribonucleotide binding//purine ribonucleotide binding//ribonucleotide binding//purine ribonucl…	GO:0000795//GO:0031981//GO:0043209//GO:0016021//GO:0016020//GO:1902495//GO:0044297//GO:0000793//GO:0031974//GO:0000794//GO:0043235//GO:0043230//GO:0043231//GO:0043232//GO:0043233//GO:0044428//GO:0044424//GO:0044425//GO:0044427//GO:0044421//GO:0044422//GO:0043229//GO:0043228//GO:0034702//GO:0000228//GO:0043227//GO:0005856//GO:0072562//GO:0044430//GO:0043025//GO:0005737//GO:0099086//GO:0001673//GO:…	synaptonemal complex//nuclear lumen//myelin sheath//integral component of membrane//membrane//transmembrane transporter complex//cell body//condensed chromosome//membrane-enclosed lumen//condensed nuclear chromosome//receptor complex//extracellular organelle//intracellular membrane-bounded organelle//intracellular non-membrane-bounded organelle//organelle lumen//nuclear part//intracellular part//…	KOG0101	Molecular chaperones HSP70/HSC70, HSP70 superfamily
Cluster-103924.0	1.92307	0.159748	3.58384	0.00140735	0.0354579	TRUE	344	1040518508	ANN45953.1	257	6.7e-20	byssal HSP-like protein 1 [Mytilus coruscus]	1083850897	XM_009594474.2	56	1.79492e-18	PREDICTED: Nicotiana tomentosiformis luminal-binding protein 5 (LOC104089546), mRNA	K09490	HSPA5, BIP	heat shock 70kDa protein 5	http://www.genome.jp/dbget-bin/www_bget?ko:K09490	P06761	251	7.3e-21	Endoplasmic reticulum chaperone BiP OS=Rattus norvegicus OX=10116 GN=Hspa5 PE=1 SV=1	PF00012	Hsp70	GO:0019222//GO:0048585//GO:0048468//GO:0060322//GO:0051641//GO:0010042//GO:0051651//GO:0051716//GO:0009968//GO:0048869//GO:0032446//GO:0048513//GO:0010720//GO:0048518//GO:0048519//GO:0060548//GO:0045185//GO:0032268//GO:0007155//GO:0071216//GO:0007179//GO:0007178//GO:0016477//GO:0009607//GO:1901565//GO:0009605//GO:0071287//GO:0019538//GO:0010243//GO:0071320//GO:0007154//GO:0033554//GO:0009892//GO:…	regulation of metabolic process//negative regulation of response to stimulus//cell development//head development//cellular localization//response to manganese ion//maintenance of location in cell//cellular response to stimulus//negative regulation of signal transduction//cellular developmental process//protein modification by small protein conjugation//animal organ development//positive regulatio…	GO:0098772//GO:1901363//GO:0000166//GO:0050839//GO:0016818//GO:0016817//GO:0005524//GO:0044877//GO:0005488//GO:0016887//GO:1901265//GO:0043028//GO:0043021//GO:0017076//GO:0043022//GO:0043027//GO:0016787//GO:0003824//GO:0097159//GO:0032559//GO:0032555//GO:0032553//GO:0043167//GO:0004869//GO:0030554//GO:0044389//GO:0030234//GO:0036094//GO:0045296//GO:0098641//GO:0004866//GO:0097367//GO:0019904//GO:…	molecular function regulator//heterocyclic compound binding//nucleotide binding//cell adhesion molecule binding//hydrolase activity, acting on acid anhydrides, in phosphorus-containing anhydrides//hydrolase activity, acting on acid anhydrides//ATP binding//protein-containing complex binding//binding//ATPase activity//nucleoside phosphate binding//cysteine-type endopeptidase regulator activity inv…	GO:0005783//GO:0005788//GO:0005789//GO:0030054//GO:0008180//GO:0043209//GO:0031974//GO:0048471//GO:0044428//GO:0044424//GO:0044425//GO:0044421//GO:0044422//GO:0030496//GO:0043229//GO:0030176//GO:0043227//GO:0070161//GO:0012505//GO:0031982//GO:0044446//GO:0044444//GO:0042175//GO:0005634//GO:0009986//GO:0005913//GO:0005912//GO:0005911//GO:0044464//GO:0071944//GO:0005615//GO:0070062//GO:0070013//GO:…	endoplasmic reticulum//endoplasmic reticulum lumen//endoplasmic reticulum membrane//cell junction//COP9 signalosome//myelin sheath//membrane-enclosed lumen//perinuclear region of cytoplasm//nuclear part//intracellular part//membrane part//extracellular region part//organelle part//midbody//intracellular organelle//integral component of endoplasmic reticulum membrane//membrane-bounded organelle//a…	KOG0100	Molecular chaperones GRP78/BiP/KAR2, HSP70 superfamily
Cluster-53306.116305	44.3613	0.273675	7.33425	3.18257e-05	0.00340228	TRUE	1085	942523338	ALL27016.1	1073	5.1e-114	HSP90 [Mytilus coruscus]	942523337	KT946644.1	630	0	Mytilus coruscus HSP90 (HSP90) mRNA, complete cds	--	--	--	--	P11501	896	3.8e-95	Heat shock protein HSP 90-alpha OS=Gallus gallus OX=9031 GN=HSP90AA1 PE=3 SV=3	--	--	GO:0006457//GO:0009987//GO:0006950//GO:0050896	protein folding//cellular process//response to stress//response to stimulus	GO:0035639//GO:0008144//GO:0036094//GO:0005488//GO:0000166//GO:1901363//GO:1901265//GO:0043168//GO:0030554//GO:0097367//GO:0097159//GO:0051082//GO:0043167//GO:0032559//GO:0032553//GO:0005515//GO:0032555//GO:0017076//GO:0005524	purine ribonucleoside triphosphate binding//drug binding//small molecule binding//binding//nucleotide binding//heterocyclic compound binding//nucleoside phosphate binding//anion binding//adenyl nucleotide binding//carbohydrate derivative binding//organic cyclic compound binding//unfolded protein binding//ion binding//adenyl ribonucleotide binding//ribonucleotide binding//protein binding//purine r…	--	--	KOG0019	Molecular chaperone (HSP90 family)
Cluster-53306.117129	112.629	2.61861	5.42639	0.000408179	0.0171839	TRUE	1244	205362524	CAJ85741.1	627	3e-62	heat shock protein 90 [Mytilus galloprovincialis] >gi|205362632|emb|CAE52893.2| heat shock protein 90 [Mytilus galloprovincialis]	205362631	AJ586906.3	942	0	Mytilus galloprovincialis hsp90-2 gene for heat shock protein 90	K04079	HSP90A, htpG	molecular chaperone HtpG	http://www.genome.jp/dbget-bin/www_bget?ko:K04079	P07901	557	8.8e-56	Heat shock protein HSP 90-alpha OS=Mus musculus OX=10090 GN=Hsp90aa1 PE=1 SV=4	PF00183	Hsp90	GO:0006457//GO:0009987//GO:0006950//GO:0050896	protein folding//cellular process//response to stress//response to stimulus	GO:0035639//GO:0008144//GO:0036094//GO:0005488//GO:0000166//GO:1901363//GO:1901265//GO:0043168//GO:0030554//GO:0097367//GO:0097159//GO:0051082//GO:0043167//GO:0032559//GO:0032553//GO:0005515//GO:0032555//GO:0017076//GO:0005524	purine ribonucleoside triphosphate binding//drug binding//small molecule binding//binding//nucleotide binding//heterocyclic compound binding//nucleoside phosphate binding//anion binding//adenyl nucleotide binding//carbohydrate derivative binding//organic cyclic compound binding//unfolded protein binding//ion binding//adenyl ribonucleotide binding//ribonucleotide binding//protein binding//purine r…	--	--	KOG0019	Molecular chaperone (HSP90 family)
Cluster-53306.116781	32.8435	0.273457	6.90744	3.63322e-05	0.00374893	TRUE	3096	205362524	CAJ85741.1	2125	1.5e-235	heat shock protein 90 [Mytilus galloprovincialis] >gi|205362632|emb|CAE52893.2| heat shock protein 90 [Mytilus galloprovincialis]	942523337	KT946644.1	1459	0	Mytilus coruscus HSP90 (HSP90) mRNA, complete cds	--	--	--	--	P11501	1827	1.2e-202	Heat shock protein HSP 90-alpha OS=Gallus gallus OX=9031 GN=HSP90AA1 PE=3 SV=3	--	--	GO:0006457//GO:0009987//GO:0006950//GO:0050896	protein folding//cellular process//response to stress//response to stimulus	GO:0035639//GO:0008144//GO:0036094//GO:0005488//GO:0000166//GO:1901363//GO:1901265//GO:0043168//GO:0030554//GO:0097367//GO:0097159//GO:0051082//GO:0043167//GO:0032559//GO:0032553//GO:0005515//GO:0032555//GO:0017076//GO:0005524	purine ribonucleoside triphosphate binding//drug binding//small molecule binding//binding//nucleotide binding//heterocyclic compound binding//nucleoside phosphate binding//anion binding//adenyl nucleotide binding//carbohydrate derivative binding//organic cyclic compound binding//unfolded protein binding//ion binding//adenyl ribonucleotide binding//ribonucleotide binding//protein binding//purine r…	--	--	KOG0019	Molecular chaperone (HSP90 family)
Cluster-53306.116689	0.271413	0.0195424	3.80829	0.00125277	0.0332368	TRUE	2812	205362524	CAJ85741.1	2125	1.4e-235	heat shock protein 90 [Mytilus galloprovincialis] >gi|205362632|emb|CAE52893.2| heat shock protein 90 [Mytilus galloprovincialis]	942523337	KT946644.1	1887	0	Mytilus coruscus HSP90 (HSP90) mRNA, complete cds	K04079	HSP90A, htpG	molecular chaperone HtpG	http://www.genome.jp/dbget-bin/www_bget?ko:K04079	P11501	1827	1.1e-202	Heat shock protein HSP 90-alpha OS=Gallus gallus OX=9031 GN=HSP90AA1 PE=3 SV=3	--	--	GO:0006457//GO:0009987//GO:0006950//GO:0050896	protein folding//cellular process//response to stress//response to stimulus	GO:0035639//GO:0008144//GO:0036094//GO:0005488//GO:0000166//GO:1901363//GO:1901265//GO:0043168//GO:0030554//GO:0097367//GO:0097159//GO:0051082//GO:0043167//GO:0032559//GO:0032553//GO:0005515//GO:0032555//GO:0017076//GO:0005524	purine ribonucleoside triphosphate binding//drug binding//small molecule binding//binding//nucleotide binding//heterocyclic compound binding//nucleoside phosphate binding//anion binding//adenyl nucleotide binding//carbohydrate derivative binding//organic cyclic compound binding//unfolded protein binding//ion binding//adenyl ribonucleotide binding//ribonucleotide binding//protein binding//purine r…	--	--	KOG0019	Molecular chaperone (HSP90 family)
Cluster-53306.117133	1329.08	328.223	2.01775	0.000187019	0.0106013	TRUE	672	942523338	ALL27016.1	796	4.2e-82	HSP90 [Mytilus coruscus]	942523337	KT946644.1	413	0	Mytilus coruscus HSP90 (HSP90) mRNA, complete cds	K04079	HSP90A, htpG	molecular chaperone HtpG	http://www.genome.jp/dbget-bin/www_bget?ko:K04079	P07901	664	1.9e-68	Heat shock protein HSP 90-alpha OS=Mus musculus OX=10090 GN=Hsp90aa1 PE=1 SV=4	PF00183	Hsp90 protein	GO:0006457//GO:0009987//GO:0006950//GO:0050896	protein folding//cellular process//response to stress//response to stimulus	GO:0035639//GO:0008144//GO:0036094//GO:0005488//GO:0000166//GO:1901363//GO:1901265//GO:0043168//GO:0030554//GO:0097367//GO:0097159//GO:0051082//GO:0043167//GO:0032559//GO:0032553//GO:0005515//GO:0032555//GO:0017076//GO:0005524	purine ribonucleoside triphosphate binding//drug binding//small molecule binding//binding//nucleotide binding//heterocyclic compound binding//nucleoside phosphate binding//anion binding//adenyl nucleotide binding//carbohydrate derivative binding//organic cyclic compound binding//unfolded protein binding//ion binding//adenyl ribonucleotide binding//ribonucleotide binding//protein binding//purine r…	--	--	KOG0019	Molecular chaperone (HSP90 family)
Cluster-53306.88338	5.40068	0.0680456	6.31006	5.39928e-06	0.00104597	TRUE	1601	260815379	XP_002602451.1	409	7.5e-37	hypothetical protein BRAFLDRAFT_113482 [Branchiostoma floridae] >gi|229287760|gb|EEN58463.1| hypothetical protein BRAFLDRAFT_113482 [Branchiostoma floridae]	--	--	--	--	--	--	--	--	--	Q5D016	337	3.7e-30	Prefoldin subunit 1 OS=Danio rerio OX=7955 GN=pfdn1 PE=2 SV=1	PF01920	Prefoldin subunit	GO:0006457//GO:0009987	protein folding//cellular process	GO:0005488//GO:0005515//GO:0051082	binding//protein binding//unfolded protein binding	GO:0016272//GO:0032991	prefoldin complex//protein-containing complex	KOG3501	Molecular chaperone Prefoldin, subunit 1
Low salinity+33°C vs Low salinity
Gene	F.value	D.value	log2foldchange	pvalue	padjust	significance	Gene Length	NR GI	NR ID	NR Score	NR Evalue	NR Description	NT GI	NT ID	NT Score	NT Evalue	NT Description	KO ID	KO Name	KO Description	Http Link	Swissprot ID	Swissprot Score	Swissprot Evalue	Swissprot Description	PFAM ID	PFAM description	Gene Ontology Biological Pathway	BP Description	Gene Ontology Molecular Function	MF Description	Gene Ontology Cellular Component	CC Description	KOG ID	KOG Description
Cluster-53306.142451	77.0444	13.7759	2.48336	7.38264e-06	0.000716827	TRUE	1772	1242789967	XP_022335119.1	2404	3.8e-268	T-complex protein 1 subunit gamma-like [Crassostrea virginica]	1191053661	XM_021049120.1	272	8.47727e-138	PREDICTED: Exaiptasia pallida T-complex protein 1 subunit gamma-like (LOC110243061), mRNA	K09495	CCT3, TRIC5	T-complex protein 1 subunit gamma	http://www.genome.jp/dbget-bin/www_bget?ko:K09495	Q3T0K2	2058	1.1e-229	T-complex protein 1 subunit gamma OS=Bos taurus OX=9913 GN=CCT3 PE=1 SV=1	PF00118	TCP-1/cpn60	GO:0006457//GO:0009987	protein folding//cellular process	GO:0035639//GO:0008144//GO:0036094//GO:0005488//GO:0000166//GO:1901363//GO:1901265//GO:0043168//GO:0030554//GO:0097367//GO:0097159//GO:0051082//GO:0043167//GO:0032559//GO:0032553//GO:0005515//GO:0032555//GO:0017076//GO:0005524	purine ribonucleoside triphosphate binding//drug binding//small molecule binding//binding//nucleotide binding//heterocyclic compound binding//nucleoside phosphate binding//anion binding//adenyl nucleotide binding//carbohydrate derivative binding//organic cyclic compound binding//unfolded protein binding//ion binding//adenyl ribonucleotide binding//ribonucleotide binding//protein binding//purine r…	GO:0005737//GO:0005622//GO:0044424//GO:0005623//GO:0044464	cytoplasm//intracellular//intracellular part//cell//cell part	KOG0364	Chaperonin complex component, TCP-1 gamma subunit (CCT3)
Cluster-53306.142452	38.8417	6.48935	2.58053	0.00295008	0.0393386	TRUE	959	405963058	EKC28666.1	996	3.8e-105	T-complex protein 1 subunit gamma [Crassostrea gigas]	1227955516	XM_022085288.1	64	1.91012e-22	PREDICTED: Zootermopsis nevadensis T-complex protein 1 subunit gamma (LOC110840308), mRNA	--	--	--	--	P49368	807	6.9e-85	T-complex protein 1 subunit gamma OS=Homo sapiens OX=9606 GN=CCT3 PE=1 SV=4	PF00118	TCP-1/cpn60 chaperonin family	GO:0006457//GO:0009987	protein folding//cellular process	GO:0035639//GO:0008144//GO:0036094//GO:0005488//GO:0000166//GO:1901363//GO:1901265//GO:0043168//GO:0030554//GO:0097367//GO:0097159//GO:0051082//GO:0043167//GO:0032559//GO:0032553//GO:0005515//GO:0032555//GO:0017076//GO:0005524	purine ribonucleoside triphosphate binding//drug binding//small molecule binding//binding//nucleotide binding//heterocyclic compound binding//nucleoside phosphate binding//anion binding//adenyl nucleotide binding//carbohydrate derivative binding//organic cyclic compound binding//unfolded protein binding//ion binding//adenyl ribonucleotide binding//ribonucleotide binding//protein binding//purine r…	GO:0005737//GO:0005622//GO:0044424//GO:0005623//GO:0044464	cytoplasm//intracellular//intracellular part//cell//cell part	KOG0364	Chaperonin complex component, TCP-1 gamma subunit (CCT3)
Cluster-53306.129281	3.40538	0.073981	5.53197	3.48566e-05	0.0022259	TRUE	789	66766196	BAD99026.1	704	2.3e-71	heat shock protein 70 [Mytilus galloprovincialis]	66766195	AB180908.1	461	0	Mytilus galloprovincialis hsp70 mRNA for heat shock protein 70, complete cds	--	--	--	--	P08106	583	5.4e-59	Heat shock 70 kDa protein OS=Gallus gallus OX=9031 PE=1 SV=1	--	--	GO:0090084//GO:0090083//GO:0051049//GO:1901894//GO:1901896//GO:0016043//GO:0034764//GO:0034765//GO:0034767//GO:0071840//GO:0070841//GO:0000003//GO:0048869//GO:0140013//GO:0061982//GO:0048515//GO:0044093//GO:0048518//GO:0048519//GO:0051050//GO:0032781//GO:0007281//GO:0007283//GO:0007286//GO:0070838//GO:0051128//GO:0051704//GO:0044703//GO:0070588//GO:0032414//GO:0022607//GO:0006457//GO:0032411//GO:…	negative regulation of inclusion body assembly//regulation of inclusion body assembly//regulation of transport//regulation of calcium-transporting ATPase activity//positive regulation of calcium-transporting ATPase activity//cellular component organization//positive regulation of transmembrane transport//regulation of ion transmembrane transport//positive regulation of ion transmembrane transport…	GO:0019899//GO:1901363//GO:0000166//GO:0097367//GO:0051861//GO:0005488//GO:1901265//GO:0017076//GO:0005524//GO:0005515//GO:0032559//GO:0032555//GO:0032553//GO:0035639//GO:0008144//GO:0043168//GO:0051082//GO:0043167//GO:0008289//GO:0030554//GO:0097159//GO:0036094	enzyme binding//heterocyclic compound binding//nucleotide binding//carbohydrate derivative binding//glycolipid binding//binding//nucleoside phosphate binding//purine nucleotide binding//ATP binding//protein binding//adenyl ribonucleotide binding//purine ribonucleotide binding//ribonucleotide binding//purine ribonucleoside triphosphate binding//drug binding//anion binding//unfolded protein binding…	GO:0000795//GO:0031981//GO:0043209//GO:0016021//GO:0016020//GO:1902495//GO:0000793//GO:0031974//GO:0000794//GO:0043230//GO:0043231//GO:0043232//GO:0043233//GO:0005829//GO:0044428//GO:0044424//GO:0044425//GO:0044427//GO:0044421//GO:0044422//GO:0044464//GO:0043229//GO:0043228//GO:0034702//GO:0000228//GO:0043227//GO:0005856//GO:0072562//GO:0044430//GO:0005737//GO:1990351//GO:0001673//GO:0031982//GO:…	synaptonemal complex//nuclear lumen//myelin sheath//integral component of membrane//membrane//transmembrane transporter complex//condensed chromosome//membrane-enclosed lumen//condensed nuclear chromosome//extracellular organelle//intracellular membrane-bounded organelle//intracellular non-membrane-bounded organelle//organelle lumen//cytosol//nuclear part//intracellular part//membrane part//chrom…	KOG0101	Molecular chaperones HSP70/HSC70, HSP70 superfamily
Cluster-53306.184753	26.4826	6.00869	2.1389	0.00427009	0.0487652	TRUE	391	1139829293	XP_011448502.2	336	5.3e-29	PREDICTED: hsp90 co-chaperone Cdc37, partial [Crassostrea gigas]	1139829292	XM_011450200.2	55	7.43446e-18	PREDICTED: Crassostrea gigas hsp90 co-chaperone Cdc37 (LOC105343046), partial mRNA	K09554	CDC37	cell division cycle protein 37	http://www.genome.jp/dbget-bin/www_bget?ko:K09554	Q9DGQ7	292	1.5e-25	Hsp90 co-chaperone Cdc37 OS=Tetraodon fluviatilis OX=47145 GN=cdc37 PE=3 SV=1	--	--	GO:0006457//GO:0009987//GO:0050821//GO:0031647//GO:0065007//GO:0065008	protein folding//cellular process//protein stabilization//regulation of protein stability//biological regulation//regulation of biological quality	GO:0051087//GO:0031072//GO:0019899//GO:0019901//GO:0019900//GO:0051082//GO:0005515//GO:0005488	chaperone binding//heat shock protein binding//enzyme binding//protein kinase binding//kinase binding//unfolded protein binding//protein binding//binding	GO:0005737//GO:0044464//GO:0005623//GO:0005622//GO:0044424	cytoplasm//cell part//cell//intracellular//intracellular part	KOG2260	Cell division cycle 37 protein, CDC37
Cluster-53306.25449	3.34966	0.0816378	5.36546	2.02807e-05	0.00151775	TRUE	715	1160052169	OPL21180.1	281	2.3e-22	heat shock protein 70, partial [Mytilus galloprovincialis]	62989583	AJ585375.1	604	0	Mytilus galloprovincialis hsp70-1 gene for heat shock protein 70, clone lambdaMg70_II_4	--	--	--	--	P08106	273	4.3e-23	Heat shock 70 kDa protein OS=Gallus gallus OX=9031 PE=1 SV=1	--	--	GO:0090084//GO:0090083//GO:0051049//GO:1901894//GO:1901896//GO:0016043//GO:0009408//GO:0034764//GO:0034765//GO:0034767//GO:0071840//GO:0070841//GO:0000003//GO:0048869//GO:0140013//GO:0061982//GO:0048515//GO:0044093//GO:0048518//GO:0048519//GO:1903169//GO:0032781//GO:0007281//GO:0007283//GO:0007286//GO:0072511//GO:0051128//GO:0010033//GO:0051704//GO:0044703//GO:0010243//GO:0070588//GO:0032414//GO:…	negative regulation of inclusion body assembly//regulation of inclusion body assembly//regulation of transport//regulation of calcium-transporting ATPase activity//positive regulation of calcium-transporting ATPase activity//cellular component organization//response to heat//positive regulation of transmembrane transport//regulation of ion transmembrane transport//positive regulation of ion trans…	GO:0019899//GO:1901363//GO:0000166//GO:0033142//GO:0097367//GO:0051861//GO:0005488//GO:1901265//GO:0017076//GO:0005524//GO:0035258//GO:0035257//GO:0032559//GO:0032555//GO:0032553//GO:0035639//GO:0008144//GO:0051082//GO:0043167//GO:0008289//GO:0051427//GO:0030554//GO:0005515//GO:0005102//GO:0097159//GO:0008134//GO:0036094//GO:0043168	enzyme binding//heterocyclic compound binding//nucleotide binding//progesterone receptor binding//carbohydrate derivative binding//glycolipid binding//binding//nucleoside phosphate binding//purine nucleotide binding//ATP binding//steroid hormone receptor binding//nuclear hormone receptor binding//adenyl ribonucleotide binding//purine ribonucleotide binding//ribonucleotide binding//purine ribonucl…	GO:0000795//GO:0031981//GO:0043209//GO:0016021//GO:0016020//GO:1902495//GO:0044297//GO:0000793//GO:0031974//GO:0000794//GO:0043235//GO:0043230//GO:0043231//GO:0043232//GO:0043233//GO:0044428//GO:0044424//GO:0044425//GO:0044427//GO:0044421//GO:0044422//GO:0043229//GO:0043228//GO:0034702//GO:0000228//GO:0043227//GO:0005856//GO:0072562//GO:0044430//GO:0043025//GO:0005737//GO:0099086//GO:0001673//GO:…	synaptonemal complex//nuclear lumen//myelin sheath//integral component of membrane//membrane//transmembrane transporter complex//cell body//condensed chromosome//membrane-enclosed lumen//condensed nuclear chromosome//receptor complex//extracellular organelle//intracellular membrane-bounded organelle//intracellular non-membrane-bounded organelle//organelle lumen//nuclear part//intracellular part//…	KOG0101	Molecular chaperones HSP70/HSC70, HSP70 superfamily
Cluster-53306.117131	10.1752	0.0461431	7.79137	4.49143e-09	1.86039e-06	TRUE	1265	205362524	CAJ85741.1	627	3.1e-62	heat shock protein 90 [Mytilus galloprovincialis] >gi|205362632|emb|CAE52893.2| heat shock protein 90 [Mytilus galloprovincialis]	205362631	AJ586906.3	1013	0	Mytilus galloprovincialis hsp90-2 gene for heat shock protein 90	--	--	--	--	P07901	557	8.9e-56	Heat shock protein HSP 90-alpha OS=Mus musculus OX=10090 GN=Hsp90aa1 PE=1 SV=4	PF00183	Hsp90 protein	GO:0006457//GO:0009987//GO:0006950//GO:0050896	protein folding//cellular process//response to stress//response to stimulus	GO:0035639//GO:0008144//GO:0036094//GO:0005488//GO:0000166//GO:1901363//GO:1901265//GO:0043168//GO:0030554//GO:0097367//GO:0097159//GO:0051082//GO:0043167//GO:0032559//GO:0032553//GO:0005515//GO:0032555//GO:0017076//GO:0005524	purine ribonucleoside triphosphate binding//drug binding//small molecule binding//binding//nucleotide binding//heterocyclic compound binding//nucleoside phosphate binding//anion binding//adenyl nucleotide binding//carbohydrate derivative binding//organic cyclic compound binding//unfolded protein binding//ion binding//adenyl ribonucleotide binding//ribonucleotide binding//protein binding//purine r…	--	--	KOG0019	Molecular chaperone (HSP90 family)
Cluster-53306.117133	908.265	348.302	1.38286	0.00400839	0.0469187	TRUE	672	942523338	ALL27016.1	796	4.2e-82	HSP90 [Mytilus coruscus]	942523337	KT946644.1	413	0	Mytilus coruscus HSP90 (HSP90) mRNA, complete cds	K04079	HSP90A, htpG	molecular chaperone HtpG	http://www.genome.jp/dbget-bin/www_bget?ko:K04079	P07901	664	1.9e-68	Heat shock protein HSP 90-alpha OS=Mus musculus OX=10090 GN=Hsp90aa1 PE=1 SV=4	PF00183	Hsp90 protein	GO:0006457//GO:0009987//GO:0006950//GO:0050896	protein folding//cellular process//response to stress//response to stimulus	GO:0035639//GO:0008144//GO:0036094//GO:0005488//GO:0000166//GO:1901363//GO:1901265//GO:0043168//GO:0030554//GO:0097367//GO:0097159//GO:0051082//GO:0043167//GO:0032559//GO:0032553//GO:0005515//GO:0032555//GO:0017076//GO:0005524	purine ribonucleoside triphosphate binding//drug binding//small molecule binding//binding//nucleotide binding//heterocyclic compound binding//nucleoside phosphate binding//anion binding//adenyl nucleotide binding//carbohydrate derivative binding//organic cyclic compound binding//unfolded protein binding//ion binding//adenyl ribonucleotide binding//ribonucleotide binding//protein binding//purine r…	--	--	KOG0019	Molecular chaperone (HSP90 family)
Cluster-53306.117132	1.03673	0.040035	4.70144	0.000358389	0.0107546	TRUE	1458	942523338	ALL27016.1	1916	1.2e-211	HSP90 [Mytilus coruscus]	942523337	KT946644.1	1065	0	Mytilus coruscus HSP90 (HSP90) mRNA, complete cds	--	--	--	--	P11501	1624	1.9e-179	Heat shock protein HSP 90-alpha OS=Gallus gallus OX=9031 GN=HSP90AA1 PE=3 SV=3	--	--	GO:0006457//GO:0009987//GO:0006950//GO:0050896	protein folding//cellular process//response to stress//response to stimulus	GO:0035639//GO:0008144//GO:0036094//GO:0005488//GO:0000166//GO:1901363//GO:1901265//GO:0043168//GO:0030554//GO:0097367//GO:0097159//GO:0051082//GO:0043167//GO:0032559//GO:0032553//GO:0005515//GO:0032555//GO:0017076//GO:0005524	purine ribonucleoside triphosphate binding//drug binding//small molecule binding//binding//nucleotide binding//heterocyclic compound binding//nucleoside phosphate binding//anion binding//adenyl nucleotide binding//carbohydrate derivative binding//organic cyclic compound binding//unfolded protein binding//ion binding//adenyl ribonucleotide binding//ribonucleotide binding//protein binding//purine r…	--	--	KOG0019	Molecular chaperone (HSP90 family)
Cluster-53306.134280	66.9937	23.5655	1.50723	0.000613571	0.0151755	TRUE	2500	1242815306	XP_022288360.1	2351	7.6e-262	T-complex protein 1 subunit eta-like [Crassostrea virginica]	1242815305	XM_022432652.1	427	0	PREDICTED: Crassostrea virginica T-complex protein 1 subunit eta-like (LOC111100598), mRNA	K09499	CCT7	T-complex protein 1 subunit eta	http://www.genome.jp/dbget-bin/www_bget?ko:K09499	Q5ZJK8	2197	1.2e-245	T-complex protein 1 subunit eta OS=Gallus gallus OX=9031 GN=CCT7 PE=1 SV=1	PF00118	TCP-1/cpn60	GO:0006457//GO:0009987	protein folding//cellular process	GO:0035639//GO:0008144//GO:0036094//GO:0005488//GO:0000166//GO:1901363//GO:1901265//GO:0043168//GO:0030554//GO:0097367//GO:0097159//GO:0051082//GO:0043167//GO:0032559//GO:0032553//GO:0005515//GO:0032555//GO:0017076//GO:0005524	purine ribonucleoside triphosphate binding//drug binding//small molecule binding//binding//nucleotide binding//heterocyclic compound binding//nucleoside phosphate binding//anion binding//adenyl nucleotide binding//carbohydrate derivative binding//organic cyclic compound binding//unfolded protein binding//ion binding//adenyl ribonucleotide binding//ribonucleotide binding//protein binding//purine r…	GO:0005737//GO:0005622//GO:0044424//GO:0005623//GO:0044464	cytoplasm//intracellular//intracellular part//cell//cell part	KOG0361	Chaperonin complex component, TCP-1 eta subunit (CCT7)
Cluster-53306.64005
Cluster-53306.64127
Cluster-53306.113285
Cluster-103924.0	1.57558	0.169683	3.23002	0.00385629	0.0459759	TRUE	344	1040518508	ANN45953.1	257	6.7e-20	byssal HSP-like protein 1 [Mytilus coruscus]	1083850897	XM_009594474.2	56	1.79492e-18	PREDICTED: Nicotiana tomentosiformis luminal-binding protein 5 (LOC104089546), mRNA	K09490	HSPA5, BIP	heat shock 70kDa protein 5	http://www.genome.jp/dbget-bin/www_bget?ko:K09490	P06761	251	7.3e-21	Endoplasmic reticulum chaperone BiP OS=Rattus norvegicus OX=10116 GN=Hspa5 PE=1 SV=1	PF00012	Hsp70	GO:0019222//GO:0048585//GO:0048468//GO:0060322//GO:0051641//GO:0010042//GO:0051651//GO:0051716//GO:0009968//GO:0048869//GO:0032446//GO:0048513//GO:0010720//GO:0048518//GO:0048519//GO:0060548//GO:0045185//GO:0032268//GO:0007155//GO:0071216//GO:0007179//GO:0007178//GO:0016477//GO:0009607//GO:1901565//GO:0009605//GO:0071287//GO:0019538//GO:0010243//GO:0071320//GO:0007154//GO:0033554//GO:0009892//GO:…	regulation of metabolic process//negative regulation of response to stimulus//cell development//head development//cellular localization//response to manganese ion//maintenance of location in cell//cellular response to stimulus//negative regulation of signal transduction//cellular developmental process//protein modification by small protein conjugation//animal organ development//positive regulatio…	GO:0098772//GO:1901363//GO:0000166//GO:0050839//GO:0016818//GO:0016817//GO:0005524//GO:0044877//GO:0005488//GO:0016887//GO:1901265//GO:0043028//GO:0043021//GO:0017076//GO:0043022//GO:0043027//GO:0016787//GO:0003824//GO:0097159//GO:0032559//GO:0032555//GO:0032553//GO:0043167//GO:0004869//GO:0030554//GO:0044389//GO:0030234//GO:0036094//GO:0045296//GO:0098641//GO:0004866//GO:0097367//GO:0019904//GO:…	molecular function regulator//heterocyclic compound binding//nucleotide binding//cell adhesion molecule binding//hydrolase activity, acting on acid anhydrides, in phosphorus-containing anhydrides//hydrolase activity, acting on acid anhydrides//ATP binding//protein-containing complex binding//binding//ATPase activity//nucleoside phosphate binding//cysteine-type endopeptidase regulator activity inv…	GO:0005783//GO:0005788//GO:0005789//GO:0030054//GO:0008180//GO:0043209//GO:0031974//GO:0048471//GO:0044428//GO:0044424//GO:0044425//GO:0044421//GO:0044422//GO:0030496//GO:0043229//GO:0030176//GO:0043227//GO:0070161//GO:0012505//GO:0031982//GO:0044446//GO:0044444//GO:0042175//GO:0005634//GO:0009986//GO:0005913//GO:0005912//GO:0005911//GO:0044464//GO:0071944//GO:0005615//GO:0070062//GO:0070013//GO:…	endoplasmic reticulum//endoplasmic reticulum lumen//endoplasmic reticulum membrane//cell junction//COP9 signalosome//myelin sheath//membrane-enclosed lumen//perinuclear region of cytoplasm//nuclear part//intracellular part//membrane part//extracellular region part//organelle part//midbody//intracellular organelle//integral component of endoplasmic reticulum membrane//membrane-bounded organelle//a…	KOG0100	Molecular chaperones GRP78/BiP/KAR2, HSP70 superfamily
Cluster-53306.116803
Cluster-53306.117128
Cluster-53306.116781	6.20994	0.294291	4.39864	0.000211547	0.00757983	TRUE	3096	205362524	CAJ85741.1	2125	1.5e-235	heat shock protein 90 [Mytilus galloprovincialis] >gi|205362632|emb|CAE52893.2| heat shock protein 90 [Mytilus galloprovincialis]	942523337	KT946644.1	1459	0	Mytilus coruscus HSP90 (HSP90) mRNA, complete cds	--	--	--	--	P11501	1827	1.2e-202	Heat shock protein HSP 90-alpha OS=Gallus gallus OX=9031 GN=HSP90AA1 PE=3 SV=3	--	--	GO:0006457//GO:0009987//GO:0006950//GO:0050896	protein folding//cellular process//response to stress//response to stimulus	GO:0035639//GO:0008144//GO:0036094//GO:0005488//GO:0000166//GO:1901363//GO:1901265//GO:0043168//GO:0030554//GO:0097367//GO:0097159//GO:0051082//GO:0043167//GO:0032559//GO:0032553//GO:0005515//GO:0032555//GO:0017076//GO:0005524	purine ribonucleoside triphosphate binding//drug binding//small molecule binding//binding//nucleotide binding//heterocyclic compound binding//nucleoside phosphate binding//anion binding//adenyl nucleotide binding//carbohydrate derivative binding//organic cyclic compound binding//unfolded protein binding//ion binding//adenyl ribonucleotide binding//ribonucleotide binding//protein binding//purine r…	--	--	KOG0019	Molecular chaperone (HSP90 family)
Cluster-53306.116689	1.00926	0.0207578	5.61052	1.89927e-05	0.0014511	TRUE	2812	205362524	CAJ85741.1	2125	1.4e-235	heat shock protein 90 [Mytilus galloprovincialis] >gi|205362632|emb|CAE52893.2| heat shock protein 90 [Mytilus galloprovincialis]	942523337	KT946644.1	1887	0	Mytilus coruscus HSP90 (HSP90) mRNA, complete cds	K04079	HSP90A, htpG	molecular chaperone HtpG	http://www.genome.jp/dbget-bin/www_bget?ko:K04079	P11501	1827	1.1e-202	Heat shock protein HSP 90-alpha OS=Gallus gallus OX=9031 GN=HSP90AA1 PE=3 SV=3	--	--	GO:0006457//GO:0009987//GO:0006950//GO:0050896	protein folding//cellular process//response to stress//response to stimulus	GO:0035639//GO:0008144//GO:0036094//GO:0005488//GO:0000166//GO:1901363//GO:1901265//GO:0043168//GO:0030554//GO:0097367//GO:0097159//GO:0051082//GO:0043167//GO:0032559//GO:0032553//GO:0005515//GO:0032555//GO:0017076//GO:0005524	purine ribonucleoside triphosphate binding//drug binding//small molecule binding//binding//nucleotide binding//heterocyclic compound binding//nucleoside phosphate binding//anion binding//adenyl nucleotide binding//carbohydrate derivative binding//organic cyclic compound binding//unfolded protein binding//ion binding//adenyl ribonucleotide binding//ribonucleotide binding//protein binding//purine r…	--	--	KOG0019	Molecular chaperone (HSP90 family)
Cluster-53306.116738	8.40662	0.0198271	8.73559	2.35179e-13	2.46785e-10	TRUE	2944	205362524	CAJ85741.1	2125	1.4e-235	heat shock protein 90 [Mytilus galloprovincialis] >gi|205362632|emb|CAE52893.2| heat shock protein 90 [Mytilus galloprovincialis]	942523337	KT946644.1	1884	0	Mytilus coruscus HSP90 (HSP90) mRNA, complete cds	K04079	HSP90A, htpG	molecular chaperone HtpG	http://www.genome.jp/dbget-bin/www_bget?ko:K04079	P11501	1827	1.1e-202	Heat shock protein HSP 90-alpha OS=Gallus gallus OX=9031 GN=HSP90AA1 PE=3 SV=3	--	--	GO:0006457//GO:0009987//GO:0006950//GO:0050896	protein folding//cellular process//response to stress//response to stimulus	GO:0035639//GO:0008144//GO:0036094//GO:0005488//GO:0000166//GO:1901363//GO:1901265//GO:0043168//GO:0030554//GO:0097367//GO:0097159//GO:0051082//GO:0043167//GO:0032559//GO:0032553//GO:0005515//GO:0032555//GO:0017076//GO:0005524	purine ribonucleoside triphosphate binding//drug binding//small molecule binding//binding//nucleotide binding//heterocyclic compound binding//nucleoside phosphate binding//anion binding//adenyl nucleotide binding//carbohydrate derivative binding//organic cyclic compound binding//unfolded protein binding//ion binding//adenyl ribonucleotide binding//ribonucleotide binding//protein binding//purine r…	--	--	KOG0019	Molecular chaperone (HSP90 family)
Cluster-53306.117053
Cluster-53306.134277
Cluster-53306.154788
Cluster-53306.47766	23.6179	0.147657	7.3168	7.83465e-13	7.5166e-10	TRUE	699	76780608	CAH04107.1	281	2.3e-22	heat shock protein 70 [Mytilus galloprovincialis]	62989583	AJ585375.1	410	0	Mytilus galloprovincialis hsp70-1 gene for heat shock protein 70, clone lambdaMg70_II_4	--	--	--	--	P08106	273	4.2e-23	Heat shock 70 kDa protein OS=Gallus gallus OX=9031 PE=1 SV=1	--	--	GO:0090084//GO:0090083//GO:0051049//GO:1901894//GO:1901896//GO:0016043//GO:0009408//GO:0034764//GO:0034765//GO:0034767//GO:0071840//GO:0070841//GO:0000003//GO:0048869//GO:0140013//GO:0061982//GO:0048515//GO:0044093//GO:0048518//GO:0048519//GO:1903169//GO:0032781//GO:0007281//GO:0007283//GO:0007286//GO:0072511//GO:0051128//GO:0010033//GO:0051704//GO:0044703//GO:0010243//GO:0070588//GO:0032414//GO:…	negative regulation of inclusion body assembly//regulation of inclusion body assembly//regulation of transport//regulation of calcium-transporting ATPase activity//positive regulation of calcium-transporting ATPase activity//cellular component organization//response to heat//positive regulation of transmembrane transport//regulation of ion transmembrane transport//positive regulation of ion trans…	GO:0019899//GO:1901363//GO:0000166//GO:0033142//GO:0097367//GO:0051861//GO:0005488//GO:1901265//GO:0017076//GO:0005524//GO:0035258//GO:0035257//GO:0032559//GO:0032555//GO:0032553//GO:0035639//GO:0008144//GO:0051082//GO:0043167//GO:0008289//GO:0051427//GO:0030554//GO:0005515//GO:0005102//GO:0097159//GO:0008134//GO:0036094//GO:0043168	enzyme binding//heterocyclic compound binding//nucleotide binding//progesterone receptor binding//carbohydrate derivative binding//glycolipid binding//binding//nucleoside phosphate binding//purine nucleotide binding//ATP binding//steroid hormone receptor binding//nuclear hormone receptor binding//adenyl ribonucleotide binding//purine ribonucleotide binding//ribonucleotide binding//purine ribonucl…	GO:0000795//GO:0031981//GO:0043209//GO:0016021//GO:0016020//GO:1902495//GO:0044297//GO:0000793//GO:0031974//GO:0000794//GO:0043235//GO:0043230//GO:0043231//GO:0043232//GO:0043233//GO:0044428//GO:0044424//GO:0044425//GO:0044427//GO:0044421//GO:0044422//GO:0043229//GO:0043228//GO:0034702//GO:0000228//GO:0043227//GO:0005856//GO:0072562//GO:0044430//GO:0043025//GO:0005737//GO:0099086//GO:0001673//GO:…	synaptonemal complex//nuclear lumen//myelin sheath//integral component of membrane//membrane//transmembrane transporter complex//cell body//condensed chromosome//membrane-enclosed lumen//condensed nuclear chromosome//receptor complex//extracellular organelle//intracellular membrane-bounded organelle//intracellular non-membrane-bounded organelle//organelle lumen//nuclear part//intracellular part//…	KOG0101	Molecular chaperones HSP70/HSC70, HSP70 superfamily
Cluster-53306.50746
Low salinity+33°C vs Low salinity+30°C
Cluster-144660.3
Cluster-53306.173557
Cluster-53306.134277
Cluster-53306.129644
Cluster-53306.129645
Cluster-53306.227460
Cluster-53306.129281
Cluster-53306.25449
Cluster-53306.134278
Cluster-146872.12
Cluster-53306.117128
Cluster-53306.117053
Cluster-53306.117131
Cluster-53306.185564
Cluster-53306.192852
