# Supplementary material for: Molecular Responses to Thermal and Osmotic Stress in Arctic Intertidal Mussels (Mytilus edulis): The Limits of Resilience
Source: Genes (Basel). 2022 Jan 15;13(1):155. doi: 10.3390/genes13010155 (PMC8774603; doi:10.3390/genes13010155)
Supplement: Supplementary file 1 [file genes-13-00155-s001.zip › genes-1538545-supplementary/Supplementary_Spreadsheet_6.xlsx]

## Sheet: Introduction
Supplementary Spreadsheet S6
GO terms and gene transcripts significantly enriched in 33°C heat stress at 23‰ and 15‰ salinity treatments (low salinity+33°C vs low salinity; 33°C vs control).
Shared genes/GO terms highlighted in red
Enriched GO category	GO ID	Description	No of genes
			low salinity+33°C vs low salinity	33°C vs control		Total	Shared
BP	GO:0000902	cell morphogenesis	23	17		40	15
MF	GO:0051082	unfolded protein binding	23	9		32	5
MF	GO:0003700	DNA-binding transcription factor activity	42	31		73	19
BP	GO:0048856	anatomical structure development	39	24		63	19
CC	GO:0005615	extracellular space	20	11		31	7
BP	GO:0034641	cellular nitrogen compound metabolic process	221	147		368	57
BP	GO:0009058	biosynthetic process	181	131		312	50
MF	GO:0019899	enzyme binding	23	17		40	9
CC	GO:0005634	nucleus	98	73		171	26
low salinity+33°C vs low salinity
Category	ID	Description	GeneRatio	BgRatio	pvalue	padj	Count	geneID
BP	GO:0000902	cell morphogenesis	23|1026	126|30172	1.21e-12	1.46e-10	23	Cluster-53306.107817,Cluster-53306.184323,Cluster-53306.127741,Cluster-53306.187850,Cluster-53306.49939,Cluster-53306.100093,Cluster-53306.186039,Cluster-53306.24493,Cluster-53306.131512,Cluster-53306.105307,Cluster-53306.191425,Cluster-53306.105308,Cluster-53306.191426,Cluster-53306.129711,Cluster-53306.96531,Cluster-53306.127770,Cluster-53306.127773,Cluster-53306.26620,Cluster-53306.105309,Clus…
MF	GO:0051082	unfolded protein binding	23|1026	132|30172	9.1e-11	5.5e-09	23	Cluster-53306.142451,Cluster-53306.142452,Cluster-53306.129281,Cluster-53306.184753,Cluster-53306.25449,Cluster-53306.117131,Cluster-53306.117133,Cluster-53306.117132,Cluster-53306.134280,Cluster-53306.64005,Cluster-53306.64127,Cluster-53306.113285,Cluster-103924.0,Cluster-53306.116803,Cluster-53306.117128,Cluster-53306.116781,Cluster-53306.116689,Cluster-53306.116738,Cluster-53306.117053,Cluster…
MF	GO:0003700	DNA-binding transcription factor activity	42|1026	410|30172	1.05e-09	4.24e-08	42	Cluster-53306.21651,Cluster-53306.93256,Cluster-53306.21652,Cluster-53306.128085,Cluster-53306.181901,Cluster-53306.92701,Cluster-53306.105125,Cluster-53306.138638,Cluster-96015.0,Cluster-53306.19046,Cluster-150664.2,Cluster-60982.0,Cluster-53306.103168,Cluster-53306.202415,Cluster-126378.7,Cluster-53306.138739,Cluster-53306.138243,Cluster-53306.200612,Cluster-53306.200615,Cluster-53306.92814,Clu…
BP	GO:0048856	anatomical structure development	39|1026	514|30172	5.13e-07	1.55e-05	39	Cluster-53306.107817,Cluster-102347.0,Cluster-53306.184323,Cluster-53306.129281,Cluster-94911.0,Cluster-53306.191425,Cluster-53306.127741,Cluster-53306.77277,Cluster-53306.49939,Cluster-53306.100093,Cluster-53306.4063,Cluster-53306.186039,Cluster-53306.24493,Cluster-53306.131512,Cluster-53306.67882,Cluster-53306.121135,Cluster-53306.121137,Cluster-53306.105307,Cluster-53306.105309,Cluster-53306.1…
BP	GO:0006457	protein folding	22|1026	201|30172	1.31e-06	3.16e-05	22	Cluster-53306.50746,Cluster-53306.142452,Cluster-53306.129281,Cluster-53306.184753,Cluster-53306.117131,Cluster-53306.117133,Cluster-53306.142451,Cluster-53306.134277,Cluster-53306.134280,Cluster-53306.117132,Cluster-53306.116803,Cluster-53306.192852,Cluster-53306.117128,Cluster-53306.116781,Cluster-53306.116689,Cluster-85228.0,Cluster-53306.64127,Cluster-53306.116738,Cluster-53306.117053,Cluster…
CC	GO:0005615	extracellular space	20|1026	203|30172	9.42e-06	0.00018994	20	Cluster-53306.107817,Cluster-53306.121129,Cluster-53306.129281,Cluster-140213.0,Cluster-53306.129644,Cluster-53306.104562,Cluster-53306.121134,Cluster-53306.47766,Cluster-103924.0,Cluster-53306.121135,Cluster-53306.121137,Cluster-53306.165794,Cluster-53306.25449,Cluster-53306.77277,Cluster-88910.0,Cluster-53306.236675,Cluster-132831.3,Cluster-53306.102660,Cluster-53306.142785,Cluster-53306.113285
BP	GO:0034641	cellular nitrogen compound metabolic process	221|1026	5096|30172	4.23e-05	0.00073177	221	Cluster-102574.0,Cluster-53306.209822,Cluster-87617.0,Cluster-53306.93256,Cluster-53306.57957,Cluster-53306.238846,Cluster-53306.77277,Cluster-142272.1,Cluster-53306.77273,Cluster-53306.140373,Cluster-53306.116698,Cluster-53306.132918,Cluster-53306.133302,Cluster-53306.180733,Cluster-53306.180732,Cluster-53306.7074,Cluster-53306.53943,Cluster-53306.237483,Cluster-53306.93648,Cluster-132150.1,Clus…
BP	GO:0009058	biosynthetic process	181|1026	4062|30172	6.35e-05	0.00096116	181	Cluster-102574.0,Cluster-87617.0,Cluster-53306.93256,Cluster-126196.0,Cluster-53306.57957,Cluster-53306.238846,Cluster-53306.77277,Cluster-53306.159307,Cluster-53306.140373,Cluster-53306.116698,Cluster-53306.132918,Cluster-53306.94965,Cluster-53306.98219,Cluster-53306.26130,Cluster-53306.7074,Cluster-53306.92701,Cluster-53306.53943,Cluster-53306.237483,Cluster-53306.142785,Cluster-53306.142786,Cl…
BP	GO:0006950	response to stress	52|1026	874|30172	7.19e-05	0.0009668	52	Cluster-53306.107817,Cluster-53306.69037,Cluster-53306.69036,Cluster-53306.133209,Cluster-53306.129281,Cluster-41430.0,Cluster-53306.65395,Cluster-91777.2,Cluster-85502.0,Cluster-53306.81207,Cluster-53306.117131,Cluster-53306.4063,Cluster-53306.117133,Cluster-53306.117132,Cluster-53306.70095,Cluster-53306.147025,Cluster-157595.0,Cluster-116235.3,Cluster-53306.189340,Cluster-53306.121137,Cluster-5…
BP	GO:0000278	mitotic cell cycle	14|1026	123|30172	8.36e-05	0.001012	14	Cluster-53306.179586,Cluster-53306.179587,Cluster-121895.0,Cluster-53306.94965,Cluster-53306.184484,Cluster-53306.179588,Cluster-53306.190351,Cluster-53306.121137,Cluster-132831.3,Cluster-142273.0,Cluster-85502.0,Cluster-119149.1,Cluster-53306.113285,Cluster-117156.1
BP	GO:0007049	cell cycle	24|1026	319|30172	0.00020197	0.0022217	24	Cluster-53306.107817,Cluster-53306.94965,Cluster-53306.129281,Cluster-53306.190351,Cluster-85502.0,Cluster-132831.3,Cluster-53306.53319,Cluster-119149.1,Cluster-53306.26130,Cluster-53306.121135,Cluster-53306.121137,Cluster-53306.113285,Cluster-121895.0,Cluster-53306.25449,Cluster-53306.217314,Cluster-53306.184484,Cluster-117156.1,Cluster-53306.179586,Cluster-53306.179587,Cluster-53306.195675,Clus…
CC	GO:0005886	plasma membrane	20|1026	285|30172	0.00084651	0.0085356	20	Cluster-53306.127476,Cluster-143487.1,Cluster-53306.13648,Cluster-53306.25449,Cluster-53306.129281,Cluster-53306.4063,Cluster-53306.142412,Cluster-53306.47766,Cluster-103924.0,Cluster-53306.54002,Cluster-53306.121137,Cluster-132831.3,Cluster-53306.77277,Cluster-122959.1,Cluster-53306.184172,Cluster-122959.2,Cluster-53306.121974,Cluster-119191.0,Cluster-53306.116584,Cluster-53306.184173
CC	GO:0005783	endoplasmic reticulum	23|1026	342|30172	0.0015551	0.014474	23	Cluster-53306.107817,Cluster-53306.133209,Cluster-134750.1,Cluster-128638.1,Cluster-134750.2,Cluster-53306.189340,Cluster-53306.188201,Cluster-53306.191425,Cluster-53306.191426,Cluster-53306.129711,Cluster-103924.0,Cluster-53306.26620,Cluster-126196.0,Cluster-78167.0,Cluster-53306.192852,Cluster-53306.219180,Cluster-53306.139666,Cluster-53306.54093,Cluster-53306.129644,Cluster-53306.163518,Cluste…
BP	GO:0000003	reproduction	10|1026	103|30172	0.0018247	0.015771	10	Cluster-53306.107817,Cluster-53306.47766,Cluster-53306.147214,Cluster-53306.129281,Cluster-53306.121135,Cluster-53306.25449,Cluster-53306.196620,Cluster-53306.184768,Cluster-85502.0,Cluster-53306.196619
MF	GO:0019899	enzyme binding	23|1026	329|30172	0.0022817	0.018406	23	Cluster-53306.47766,Cluster-53306.129281,Cluster-53306.77277,Cluster-85502.0,Cluster-53306.184753,Cluster-53306.121134,Cluster-53306.121135,Cluster-129801.4,Cluster-53306.121137,Cluster-53306.193330,Cluster-130989.0,Cluster-53306.96952,Cluster-53306.75940,Cluster-103924.0,Cluster-53306.121129,Cluster-53306.25449,Cluster-53306.179586,Cluster-53306.179587,Cluster-53306.129644,Cluster-53306.104562,C…
CC	GO:0005634	nucleus	98|1026	2198|30172	0.0030034	0.022713	98	Cluster-53306.57957,Cluster-53306.65395,Cluster-53306.77277,Cluster-53306.214563,Cluster-53306.108345,Cluster-157495.0,Cluster-157495.2,Cluster-53306.237483,Cluster-53306.142785,Cluster-53306.142786,Cluster-151242.0,Cluster-53306.96952,Cluster-53306.236279,Cluster-53306.216786,Cluster-53306.25449,Cluster-53306.216777,Cluster-53306.118102,Cluster-53306.227381,Cluster-53306.47516,Cluster-53306.2237…
BP	GO:0140014	mitotic nuclear division	6|1026	43|30172	0.0035331	0.025147	6	Cluster-53306.179586,Cluster-53306.179587,Cluster-53306.179588,Cluster-53306.190351,Cluster-119149.1,Cluster-53306.184484
BP	GO:0042592	homeostatic process	20|1026	313|30172	0.0048829	0.032824	20	Cluster-151672.0,Cluster-53306.136019,Cluster-53306.143601,Cluster-74842.0,Cluster-53306.121129,Cluster-53306.170631,Cluster-53306.179586,Cluster-132831.3,Cluster-53306.62820,Cluster-53306.121134,Cluster-53306.121135,Cluster-53306.27048,Cluster-53306.170634,Cluster-53306.18910,Cluster-53306.104562,Cluster-53306.124470,Cluster-53306.136018,Cluster-85502.0,Cluster-53306.121137,Cluster-53306.203084
MF	GO:0016779	nucleotidyltransferase activity	21|1026	340|30172	0.0058382	0.03718	21	Cluster-130377.0,Cluster-53306.47590,Cluster-53306.47591,Cluster-119522.6,Cluster-53306.138764,Cluster-53306.141103,Cluster-53306.227381,Cluster-53306.196801,Cluster-53306.78666,Cluster-53306.141511,Cluster-80195.2,Cluster-53306.187983,Cluster-53306.238846,Cluster-148034.0,Cluster-53306.237483,Cluster-53306.196803,Cluster-127682.1,Cluster-132150.1,Cluster-82199.0,Cluster-132150.3,Cluster-140647.0
33°C vs control
Category	ID	Description	GeneRatio	BgRatio	pvalue	padj	Count	geneID
BP	GO:0000902	cell morphogenesis	17|656	126|30172	1.41e-10	1.64e-08	17	Cluster-53306.104043,Cluster-53306.184323,Cluster-53306.107812,Cluster-53306.127770,Cluster-53306.131512,Cluster-53306.105310,Cluster-53306.127773,Cluster-53306.127741,Cluster-53306.96188,Cluster-53306.105307,Cluster-53306.49939,Cluster-53306.191425,Cluster-53306.105308,Cluster-53306.191426,Cluster-53306.186039,Cluster-53306.100093,Cluster-53306.96531
MF	GO:0003700	DNA-binding transcription factor activity	31|656	410|30172	9.99e-09	5.79e-07	31	Cluster-53306.21651,Cluster-53306.93256,Cluster-53306.21652,Cluster-53306.181901,Cluster-53306.92701,Cluster-140652.2,Cluster-53306.113083,Cluster-53306.202415,Cluster-53306.181899,Cluster-95948.0,Cluster-53306.138739,Cluster-53306.138243,Cluster-53306.80661,Cluster-157404.0,Cluster-53306.21647,Cluster-126378.15,Cluster-135322.0,Cluster-53306.179796,Cluster-126378.2,Cluster-53306.103891,Cluster-5…
BP	GO:0009058	biosynthetic process	131|656	4062|30172	1.09e-06	4.23e-05	131	Cluster-102574.0,Cluster-53306.37334,Cluster-53306.77275,Cluster-53306.138101,Cluster-140652.2,Cluster-104095.0,Cluster-136796.0,Cluster-53306.49447,Cluster-53306.228880,Cluster-53306.24591,Cluster-53306.92701,Cluster-53306.179796,Cluster-53306.111460,Cluster-53306.142786,Cluster-53306.47590,Cluster-53306.47591,Cluster-98470.0,Cluster-114675.0,Cluster-53306.138764,Cluster-126378.15,Cluster-53306.…
BP	GO:0034641	cellular nitrogen compound metabolic process	147|656	5096|30172	0.00011853	0.0031963	147	Cluster-53306.77277,Cluster-102574.0,Cluster-53306.37334,Cluster-132028.14,Cluster-53306.77275,Cluster-53306.77276,Cluster-140652.2,Cluster-104095.0,Cluster-53306.159307,Cluster-53306.132918,Cluster-53306.238364,Cluster-53306.145896,Cluster-53306.180733,Cluster-53306.180732,Cluster-53306.179796,Cluster-53306.111460,Cluster-53306.93648,Cluster-53306.142786,Cluster-53306.231742,Cluster-53306.47590,…
BP	GO:0048856	anatomical structure development	24|656	514|30172	0.00013777	0.0031963	24	Cluster-53306.184323,Cluster-53306.107812,Cluster-53306.127741,Cluster-53306.77277,Cluster-53306.49939,Cluster-53306.100093,Cluster-53306.186039,Cluster-53306.131512,Cluster-53306.121137,Cluster-53306.105307,Cluster-53306.191425,Cluster-53306.105308,Cluster-53306.191426,Cluster-53306.96531,Cluster-53306.96954,Cluster-53306.127770,Cluster-53306.127773,Cluster-103924.0,Cluster-53306.127755,Cluster-…
CC	GO:0005634	nucleus	73|656	2198|30172	0.00016847	0.0032571	73	Cluster-53306.77277,Cluster-151242.0,Cluster-53306.21652,Cluster-53306.107812,Cluster-53306.148405,Cluster-53306.179586,Cluster-53306.82655,Cluster-53306.190351,Cluster-53306.94140,Cluster-53306.95898,Cluster-53306.65395,Cluster-53306.203766,Cluster-53306.203767,Cluster-53306.54037,Cluster-53306.170510,Cluster-53306.145564,Cluster-53306.217915,Cluster-53306.65398,Cluster-76911.0,Cluster-53306.283…
MF	GO:0019899	enzyme binding	17|656	329|30172	0.0020581	0.034106	17	Cluster-53306.96954,Cluster-53306.72690,Cluster-53306.179586,Cluster-53306.47766,Cluster-53306.129646,Cluster-53306.96952,Cluster-53306.109211,Cluster-53306.96953,Cluster-56230.0,Cluster-53306.121134,Cluster-53306.121133,Cluster-103924.0,Cluster-53306.121129,Cluster-53306.121137,Cluster-53306.104562,Cluster-53306.77277,Cluster-22559.0
MF	GO:0051082	unfolded protein binding	9|656	132|30172	0.0023653	0.034297	9	Cluster-53306.116738,Cluster-53306.134278,Cluster-53306.47766,Cluster-103924.0,Cluster-53306.142448,Cluster-53306.64128,Cluster-53306.117129,Cluster-53306.116689,Cluster-53306.117132
CC	GO:0005615	extracellular space	11|656	203|30172	0.0031902	0.041118	11	Cluster-53306.121129,Cluster-53306.47766,Cluster-53306.129646,Cluster-53306.107812,Cluster-53306.104562,Cluster-53306.121134,Cluster-53306.121133,Cluster-103924.0,Cluster-53306.121137,Cluster-53306.77277,Cluster-53306.134278

## Sheet: cell morphogenesis
low salinity+33°C vs low salinity
Cluster-53306.107817
Cluster-53306.184323
Cluster-53306.127741
Cluster-53306.187850
Cluster-53306.49939
Cluster-53306.100093
Cluster-53306.186039
Cluster-53306.24493
Cluster-53306.131512
Cluster-53306.105307
Cluster-53306.191425
Cluster-53306.105308
Cluster-53306.191426
Cluster-53306.129711
Cluster-53306.96531
Cluster-53306.127770
Cluster-53306.127773
Cluster-53306.26620
Cluster-53306.105309
Cluster-53306.104043
Cluster-53306.96188
Cluster-53306.129709
Cluster-53306.53815
33°C vs Control
Gene	C.value	A.value	log2foldchange	pvalue	padjust	significance	Gene Length	NR GI	NR ID	NR Score	NR Evalue	NR Description	NT GI	NT ID	NT Score	NT Evalue	NT Description	KO ID	KO Name	KO Description	Http Link	Swissprot ID	Swissprot Score	Swissprot Evalue	Swissprot Description	PFAM ID	PFAM description	Gene Ontology Biological Pathway	BP Description	Gene Ontology Molecular Function	MF Description	Gene Ontology Cellular Component	CC Description	KOG ID	KOG Description
Cluster-53306.104043	30.3869	0.138888	7.77444	2.09666e-07	5.44903e-05	TRUE	397	76780606	CAH04106.1	622	3.7e-62	heat shock protein 70 [Mytilus galloprovincialis]	76780609	AJ783713.1	208	6.7028e-103	Mytilus galloprovincialis hsp70-4 gene for heat shock protein 70	--	--	--	--	Q9GSU7	562	7.3e-57	Major heat shock 70 kDa protein Ab OS=Drosophila simulans OX=7240 GN=Hsp70Ab PE=3 SV=2	PF00012//PF06723	Hsp70 protein//MreB/Mbl protein	GO:0032502//GO:0009987//GO:0009653//GO:0000902//GO:0048869//GO:0071840//GO:0048856//GO:0016043//GO:0032989	developmental process//cellular process//anatomical structure morphogenesis//cell morphogenesis//cellular developmental process//cellular component organization or biogenesis//anatomical structure development//cellular component organization//cellular component morphogenesis	GO:0035639//GO:0008144//GO:0036094//GO:0032553//GO:0005488//GO:1901363//GO:1901265//GO:0043168//GO:0030554//GO:0097367//GO:0000166//GO:0043167//GO:0032559//GO:0097159//GO:0032555//GO:0017076//GO:0005524	purine ribonucleoside triphosphate binding//drug binding//small molecule binding//ribonucleotide binding//binding//heterocyclic compound binding//nucleoside phosphate binding//anion binding//adenyl nucleotide binding//carbohydrate derivative binding//nucleotide binding//ion binding//adenyl ribonucleotide binding//organic cyclic compound binding//purine ribonucleotide binding//purine nucleotide bi…	--	--	KOG0101	Molecular chaperones HSP70/HSC70, HSP70 superfamily
Cluster-53306.184323	3.09328	0.0636702	5.60407	1.42015e-08	5.93489e-06	TRUE	866	1040518508	ANN45953.1	882	5.7e-92	byssal HSP-like protein 1 [Mytilus coruscus]	562745690	KF626379.1	59	1.03389e-19	Ichthyophthirius multifiliis hsp70 mRNA, complete cds	--	--	--	--	Q16956	846	1.9e-89	Endoplasmic reticulum chaperone BiP OS=Aplysia californica OX=6500 PE=1 SV=1	PF00012//PF06723	Hsp70//MreB/Mbl	GO:0032502//GO:0009987//GO:0009653//GO:0000902//GO:0048869//GO:0071840//GO:0048856//GO:0016043//GO:0032989	developmental process//cellular process//anatomical structure morphogenesis//cell morphogenesis//cellular developmental process//cellular component organization or biogenesis//anatomical structure development//cellular component organization//cellular component morphogenesis	GO:0035639//GO:0008144//GO:0036094//GO:0032553//GO:0005488//GO:1901363//GO:1901265//GO:0043168//GO:0030554//GO:0097367//GO:0000166//GO:0043167//GO:0032559//GO:0097159//GO:0032555//GO:0017076//GO:0005524	purine ribonucleoside triphosphate binding//drug binding//small molecule binding//ribonucleotide binding//binding//heterocyclic compound binding//nucleoside phosphate binding//anion binding//adenyl nucleotide binding//carbohydrate derivative binding//nucleotide binding//ion binding//adenyl ribonucleotide binding//organic cyclic compound binding//purine ribonucleotide binding//purine nucleotide bi…	--	--	KOG0100	Molecular chaperones GRP78/BiP/KAR2, HSP70 superfamily
Cluster-53306.107812	38.9031	0.454869	6.41808	2.04066e-05	0.00168717	TRUE	1326	1168914345	XP_020500018.1	681	1.8e-68	histone H3-like centromeric protein CSE4 [Labrus bergylta]	693267609	KM042112.1	411	0	Mytilus edulis isolate MET012.C21_J08 histone H3.3 (HIST3H3) mRNA, partial cds >gi|693267619|gb|KM042117.1| Mytilus edulis isolate MEE019.C21_O06 histone H3.3 (HIST3H3) mRNA, partial cds >gi|693267623|gb|KM042119.1| Mytilus edulis isolate MET015.C21_F08 histone H3.3 (HIST3H3) mRNA, partial cds	K11253	H3	histone H3	http://www.genome.jp/dbget-bin/www_bget?ko:K11253	Q5E9F8	676	1.5e-69	Histone H3.3 OS=Bos taurus OX=9913 GN=H3F3A PE=1 SV=3	--	--	GO:0007599//GO:0019222//GO:0007596//GO:0048468//GO:0006139//GO:0001503//GO:0031055//GO:1901362//GO:1901360//GO:0048589//GO:0048869//GO:0040029//GO:0045137//GO:0140013//GO:0016458//GO:0048513//GO:0048515//GO:0048518//GO:0048519//GO:0007281//GO:0003006//GO:0007283//GO:0008360//GO:0007286//GO:0040007//GO:0046483//GO:0044703//GO:1901564//GO:0044706//GO:0019538//GO:0009566//GO:0010639//GO:0060322//GO:…	hemostasis//regulation of metabolic process//blood coagulation//cell development//nucleobase-containing compound metabolic process//ossification//chromatin remodeling at centromere//organic cyclic compound biosynthetic process//organic cyclic compound metabolic process//developmental growth//cellular developmental process//regulation of gene expression, epigenetic//development of primary sexual c…	GO:0098770//GO:1901363//GO:0016627//GO:0046872//GO:0001067//GO:0044212//GO:0044877//GO:0003676//GO:0003824//GO:0097159//GO:0000976//GO:0000979//GO:0031490//GO:0031492//GO:0043169//GO:1990837//GO:0043167//GO:0003690//GO:0000977//GO:0008270//GO:0031491//GO:0001012//GO:0001158//GO:0046914//GO:0000980//GO:0046983//GO:0046982//GO:0042393//GO:0016491//GO:0043565//GO:0005515//GO:0003682//GO:0005488//GO:…	FBXO family protein binding//heterocyclic compound binding//oxidoreductase activity, acting on the CH-CH group of donors//metal ion binding//regulatory region nucleic acid binding//transcription regulatory region DNA binding//protein-containing complex binding//nucleic acid binding//catalytic activity//organic cyclic compound binding//transcription regulatory region sequence-specific DNA binding/…	GO:0005783//GO:0031974//GO:0031975//GO:0005789//GO:0044428//GO:0044424//GO:0044425//GO:0044427//GO:0044421//GO:0044422//GO:0044464//GO:0000781//GO:0043229//GO:0043228//GO:0000784//GO:0000786//GO:0000788//GO:0043227//GO:0005654//GO:0012505//GO:0044446//GO:0044444//GO:0044815//GO:0031227//GO:0031224//GO:0005637//GO:0005634//GO:0005635//GO:0042175//GO:0019866//GO:0070062//GO:0005615//GO:0070013//GO:…	endoplasmic reticulum//membrane-enclosed lumen//envelope//endoplasmic reticulum membrane//nuclear part//intracellular part//membrane part//chromosomal part//extracellular region part//organelle part//cell part//chromosome, telomeric region//intracellular organelle//non-membrane-bounded organelle//nuclear chromosome, telomeric region//nucleosome//nuclear nucleosome//membrane-bounded organelle//nuc…	KOG1745	Histones H3 and H4
Cluster-53306.127770	131.664	0.147315	9.80588	9.81355e-19	3.10414e-15	TRUE	676	76780606	CAH04106.1	765	1.6e-78	heat shock protein 70 [Mytilus galloprovincialis]	76780605	AJ783711.1	261	4.08646e-132	Mytilus galloprovincialis hsp70-2 gene for heat shock protein 70	--	--	--	--	P41827	704	4.3e-73	Heat shock protein 70 B2 OS=Anopheles albimanus OX=7167 GN=HSP70B2 PE=3 SV=1	PF00012//PF06723	Hsp70//MreB/Mbl	GO:0032502//GO:0009987//GO:0000902//GO:0048869//GO:0048856//GO:0016043//GO:0032989//GO:0009653//GO:0071840	developmental process//cellular process//cell morphogenesis//cellular developmental process//anatomical structure development//cellular component organization//cellular component morphogenesis//anatomical structure morphogenesis//cellular component organization or biogenesis	--	--	--	--	KOG0101	Molecular chaperones HSP70/HSC70, HSP70 superfamily
Cluster-53306.131512	0.63347	0.0283196	4.48442	6.82289e-05	0.00386033	TRUE	1947	1040518508	ANN45953.1	1907	1.8e-210	byssal HSP-like protein 1 [Mytilus coruscus]	1040518507	KX268639.1	438	0	Mytilus coruscus byssal HSP-like protein 1 mRNA, complete cds	K09490	HSPA5, BIP	heat shock 70kDa protein 5	http://www.genome.jp/dbget-bin/www_bget?ko:K09490	Q90593	1843	1e-204	Endoplasmic reticulum chaperone BiP OS=Gallus gallus OX=9031 GN=HSPA5 PE=1 SV=1	PF00012//PF06723	Hsp70 protein//MreB/Mbl protein	GO:0032502//GO:0009987//GO:0009653//GO:0000902//GO:0048869//GO:0071840//GO:0048856//GO:0016043//GO:0032989	developmental process//cellular process//anatomical structure morphogenesis//cell morphogenesis//cellular developmental process//cellular component organization or biogenesis//anatomical structure development//cellular component organization//cellular component morphogenesis	GO:0035639//GO:0008144//GO:0036094//GO:0032553//GO:0005488//GO:1901363//GO:1901265//GO:0043168//GO:0030554//GO:0097367//GO:0000166//GO:0043167//GO:0032559//GO:0097159//GO:0032555//GO:0017076//GO:0005524	purine ribonucleoside triphosphate binding//drug binding//small molecule binding//ribonucleotide binding//binding//heterocyclic compound binding//nucleoside phosphate binding//anion binding//adenyl nucleotide binding//carbohydrate derivative binding//nucleotide binding//ion binding//adenyl ribonucleotide binding//organic cyclic compound binding//purine ribonucleotide binding//purine nucleotide bi…	--	--	KOG0100	Molecular chaperones GRP78/BiP/KAR2, HSP70 superfamily
Cluster-53306.105310
Cluster-53306.127773	72.4995	0.116332	9.29898	4.36856e-24	2.76366e-20	TRUE	676	76780606	CAH04106.1	765	1.6e-78	heat shock protein 70 [Mytilus galloprovincialis]	76780605	AJ783711.1	270	4.05765e-137	Mytilus galloprovincialis hsp70-2 gene for heat shock protein 70	--	--	--	--	P41827	704	4.3e-73	Heat shock protein 70 B2 OS=Anopheles albimanus OX=7167 GN=HSP70B2 PE=3 SV=1	PF00012//PF06723	Hsp70//MreB/Mbl	GO:0032502//GO:0009987//GO:0000902//GO:0048869//GO:0048856//GO:0016043//GO:0032989//GO:0009653//GO:0071840	developmental process//cellular process//cell morphogenesis//cellular developmental process//anatomical structure development//cellular component organization//cellular component morphogenesis//anatomical structure morphogenesis//cellular component organization or biogenesis	--	--	--	--	KOG0101	Molecular chaperones HSP70/HSC70, HSP70 superfamily
Cluster-53306.127741	342.42	0.622311	9.10097	1.98486e-20	8.276e-17	TRUE	454	76780606	CAH04106.1	766	8.5e-79	heat shock protein 70 [Mytilus galloprovincialis]	76780609	AJ783713.1	454	0	Mytilus galloprovincialis hsp70-4 gene for heat shock protein 70	--	--	--	--	P41827	677	3.9e-70	Heat shock protein 70 B2 OS=Anopheles albimanus OX=7167 GN=HSP70B2 PE=3 SV=1	PF00012//PF06723	Hsp70 protein//MreB/Mbl protein	GO:0032502//GO:0009987//GO:0009653//GO:0000902//GO:0048869//GO:0071840//GO:0048856//GO:0016043//GO:0032989	developmental process//cellular process//anatomical structure morphogenesis//cell morphogenesis//cellular developmental process//cellular component organization or biogenesis//anatomical structure development//cellular component organization//cellular component morphogenesis	GO:0035639//GO:0008144//GO:0036094//GO:0032553//GO:0005488//GO:1901363//GO:1901265//GO:0043168//GO:0030554//GO:0097367//GO:0000166//GO:0043167//GO:0032559//GO:0097159//GO:0032555//GO:0017076//GO:0005524	purine ribonucleoside triphosphate binding//drug binding//small molecule binding//ribonucleotide binding//binding//heterocyclic compound binding//nucleoside phosphate binding//anion binding//adenyl nucleotide binding//carbohydrate derivative binding//nucleotide binding//ion binding//adenyl ribonucleotide binding//organic cyclic compound binding//purine ribonucleotide binding//purine nucleotide bi…	--	--	KOG0101	Molecular chaperones HSP70/HSC70, HSP70 superfamily
Cluster-53306.96188	4.90856	0.0282182	7.44388	6.70791e-11	5.75065e-08	TRUE	1954	1040518508	ANN45953.1	1916	1.6e-211	byssal HSP-like protein 1 [Mytilus coruscus]	1040518507	KX268639.1	420	0	Mytilus coruscus byssal HSP-like protein 1 mRNA, complete cds	--	--	--	--	Q90593	1839	3e-204	Endoplasmic reticulum chaperone BiP OS=Gallus gallus OX=9031 GN=HSPA5 PE=1 SV=1	PF00012//PF06723	Hsp70 protein//MreB/Mbl protein	GO:0032502//GO:0009987//GO:0009653//GO:0000902//GO:0048869//GO:0071840//GO:0048856//GO:0016043//GO:0032989	developmental process//cellular process//anatomical structure morphogenesis//cell morphogenesis//cellular developmental process//cellular component organization or biogenesis//anatomical structure development//cellular component organization//cellular component morphogenesis	GO:0035639//GO:0008144//GO:0036094//GO:0032553//GO:0005488//GO:1901363//GO:1901265//GO:0043168//GO:0030554//GO:0097367//GO:0000166//GO:0043167//GO:0032559//GO:0097159//GO:0032555//GO:0017076//GO:0005524	purine ribonucleoside triphosphate binding//drug binding//small molecule binding//ribonucleotide binding//binding//heterocyclic compound binding//nucleoside phosphate binding//anion binding//adenyl nucleotide binding//carbohydrate derivative binding//nucleotide binding//ion binding//adenyl ribonucleotide binding//organic cyclic compound binding//purine ribonucleotide binding//purine nucleotide bi…	--	--	KOG0100	Molecular chaperones GRP78/BiP/KAR2, HSP70 superfamily
Cluster-53306.105307	70.5848	0.118833	9.21579	7.19856e-18	2.03178e-14	TRUE	464	76780606	CAH04106.1	721	1.4e-73	heat shock protein 70 [Mytilus galloprovincialis]	76780605	AJ783711.1	239	4.64529e-120	Mytilus galloprovincialis hsp70-2 gene for heat shock protein 70	--	--	--	--	P41827	661	2.8e-68	Heat shock protein 70 B2 OS=Anopheles albimanus OX=7167 GN=HSP70B2 PE=3 SV=1	PF00012//PF06723	Hsp70 protein//MreB/Mbl protein	GO:0032502//GO:0009987//GO:0000902//GO:0048869//GO:0048856//GO:0016043//GO:0032989//GO:0009653//GO:0071840	developmental process//cellular process//cell morphogenesis//cellular developmental process//anatomical structure development//cellular component organization//cellular component morphogenesis//anatomical structure morphogenesis//cellular component organization or biogenesis	--	--	--	--	KOG0101	Molecular chaperones HSP70/HSC70, HSP70 superfamily
Cluster-53306.49939
Cluster-53306.191425	10.8081	0.19628	5.77842	7.30588e-10	4.59022e-07	TRUE	1106	1040518508	ANN45953.1	1633	6e-179	byssal HSP-like protein 1 [Mytilus coruscus]	1207920199	XM_021493340.1	293	1.10861e-149	PREDICTED: Mizuhopecten yessoensis 78 kDa glucose-regulated protein-like (LOC110447563), mRNA	K09490	HSPA5, BIP	heat shock 70kDa protein 5	http://www.genome.jp/dbget-bin/www_bget?ko:K09490	Q16956	1616	1.2e-178	Endoplasmic reticulum chaperone BiP OS=Aplysia californica OX=6500 PE=1 SV=1	PF00012//PF06723	Hsp70//MreB/Mbl	GO:0048856//GO:0009653//GO:0071840//GO:0000902//GO:0048869//GO:0016043//GO:0032502//GO:0009987//GO:0032989	anatomical structure development//anatomical structure morphogenesis//cellular component organization or biogenesis//cell morphogenesis//cellular developmental process//cellular component organization//developmental process//cellular process//cellular component morphogenesis	GO:0035639//GO:0008144//GO:0005488//GO:1901363//GO:1901265//GO:0017076//GO:0005524//GO:0043168//GO:0000166//GO:0036094//GO:0097367//GO:0097159//GO:0030554//GO:0043167//GO:0032559//GO:0032555//GO:0032553	purine ribonucleoside triphosphate binding//drug binding//binding//heterocyclic compound binding//nucleoside phosphate binding//purine nucleotide binding//ATP binding//anion binding//nucleotide binding//small molecule binding//carbohydrate derivative binding//organic cyclic compound binding//adenyl nucleotide binding//ion binding//adenyl ribonucleotide binding//purine ribonucleotide binding//ribo…	GO:0005783//GO:0005788//GO:0043229//GO:0043227//GO:0005737//GO:0043226//GO:0044432//GO:0005622//GO:0044422//GO:0044424//GO:0031974//GO:0043231//GO:0043233//GO:0044464//GO:0005623//GO:0044446//GO:0070013//GO:0044444//GO:0012505	endoplasmic reticulum//endoplasmic reticulum lumen//intracellular organelle//membrane-bounded organelle//cytoplasm//organelle//endoplasmic reticulum part//intracellular//organelle part//intracellular part//membrane-enclosed lumen//intracellular membrane-bounded organelle//organelle lumen//cell part//cell//intracellular organelle part//intracellular organelle lumen//cytoplasmic part//endomembrane …	KOG0100	Molecular chaperones GRP78/BiP/KAR2, HSP70 superfamily
Cluster-53306.105308	28.6703	0.119347	7.90924	1.46615e-07	4.04482e-05	TRUE	462	76780610	CAH04108.1	728	2.2e-74	heat shock protein 70 [Mytilus galloprovincialis]	76780609	AJ783713.1	232	3.59971e-116	Mytilus galloprovincialis hsp70-4 gene for heat shock protein 70	--	--	--	--	Q9GSU7	659	4.8e-68	Major heat shock 70 kDa protein Ab OS=Drosophila simulans OX=7240 GN=Hsp70Ab PE=3 SV=2	PF00012//PF06723	Hsp70 protein//MreB/Mbl protein	GO:0032502//GO:0009987//GO:0009653//GO:0000902//GO:0048869//GO:0071840//GO:0048856//GO:0016043//GO:0032989	developmental process//cellular process//anatomical structure morphogenesis//cell morphogenesis//cellular developmental process//cellular component organization or biogenesis//anatomical structure development//cellular component organization//cellular component morphogenesis	GO:0035639//GO:0008144//GO:0036094//GO:0032553//GO:0005488//GO:1901363//GO:1901265//GO:0043168//GO:0030554//GO:0097367//GO:0000166//GO:0043167//GO:0032559//GO:0097159//GO:0032555//GO:0017076//GO:0005524	purine ribonucleoside triphosphate binding//drug binding//small molecule binding//ribonucleotide binding//binding//heterocyclic compound binding//nucleoside phosphate binding//anion binding//adenyl nucleotide binding//carbohydrate derivative binding//nucleotide binding//ion binding//adenyl ribonucleotide binding//organic cyclic compound binding//purine ribonucleotide binding//purine nucleotide bi…	--	--	KOG0101	Molecular chaperones HSP70/HSC70, HSP70 superfamily
Cluster-53306.191426
Cluster-53306.186039	18.4069	0.0816864	7.8174	1.70507e-11	1.69089e-08	TRUE	675	1022777923	KZS21417.1	959	5.3e-101	HEAT shock 70 kDa protein cognate 4 [Daphnia magna]	765556652	KM114874.1	171	4.3792e-82	Acanthogobius hasta 78 kDa glucose-regulated protein (GRP78) mRNA, partial cds	K09490	HSPA5, BIP	heat shock 70kDa protein 5	http://www.genome.jp/dbget-bin/www_bget?ko:K09490	Q90593	947	2.9e-101	Endoplasmic reticulum chaperone BiP OS=Gallus gallus OX=9031 GN=HSPA5 PE=1 SV=1	PF00012//PF06723	Hsp70//MreB/Mbl	GO:0032502//GO:0009987//GO:0009653//GO:0000902//GO:0048869//GO:0071840//GO:0048856//GO:0016043//GO:0032989	developmental process//cellular process//anatomical structure morphogenesis//cell morphogenesis//cellular developmental process//cellular component organization or biogenesis//anatomical structure development//cellular component organization//cellular component morphogenesis	GO:0035639//GO:0008144//GO:0036094//GO:0032553//GO:0005488//GO:1901363//GO:1901265//GO:0043168//GO:0030554//GO:0097367//GO:0000166//GO:0043167//GO:0032559//GO:0097159//GO:0032555//GO:0017076//GO:0005524	purine ribonucleoside triphosphate binding//drug binding//small molecule binding//ribonucleotide binding//binding//heterocyclic compound binding//nucleoside phosphate binding//anion binding//adenyl nucleotide binding//carbohydrate derivative binding//nucleotide binding//ion binding//adenyl ribonucleotide binding//organic cyclic compound binding//purine ribonucleotide binding//purine nucleotide bi…	--	--	KOG0100	Molecular chaperones GRP78/BiP/KAR2, HSP70 superfamily
Cluster-53306.100093	14.5656	0.160286	6.50676	2.49545e-08	9.28685e-06	TRUE	344	76780608	CAH04107.1	533	6.7e-52	heat shock protein 70 [Mytilus galloprovincialis]	558492313	KF720584.1	138	4.68271e-64	Terua arcuatilis voucher MNHN-IM-2007-43340 heat shock protein 70 (HSP70) gene, partial cds	--	--	--	--	Q9GSU7	502	5.8e-50	Major heat shock 70 kDa protein Ab OS=Drosophila simulans OX=7240 GN=Hsp70Ab PE=3 SV=2	PF00012//PF06723	Hsp70//MreB/Mbl	GO:0032502//GO:0009987//GO:0009653//GO:0000902//GO:0048869//GO:0071840//GO:0048856//GO:0016043//GO:0032989	developmental process//cellular process//anatomical structure morphogenesis//cell morphogenesis//cellular developmental process//cellular component organization or biogenesis//anatomical structure development//cellular component organization//cellular component morphogenesis	GO:0035639//GO:0008144//GO:0036094//GO:0032553//GO:0005488//GO:1901363//GO:1901265//GO:0043168//GO:0030554//GO:0097367//GO:0000166//GO:0043167//GO:0032559//GO:0097159//GO:0032555//GO:0017076//GO:0005524	purine ribonucleoside triphosphate binding//drug binding//small molecule binding//ribonucleotide binding//binding//heterocyclic compound binding//nucleoside phosphate binding//anion binding//adenyl nucleotide binding//carbohydrate derivative binding//nucleotide binding//ion binding//adenyl ribonucleotide binding//organic cyclic compound binding//purine ribonucleotide binding//purine nucleotide bi…	--	--	KOG0101	Molecular chaperones HSP70/HSC70, HSP70 superfamily
Cluster-53306.96531

## Sheet: unfolded protein binding
unfolded protein binding
low salinity+33°C vs low salinity
Gene	F.value	D.value	log2foldchange	pvalue	padjust	significance	Gene Length	NR GI	NR ID	NR Score	NR Evalue	NR Description	NT GI	NT ID	NT Score	NT Evalue	NT Description	KO ID	KO Name	KO Description	Http Link	Swissprot ID	Swissprot Score	Swissprot Evalue	Swissprot Description	PFAM ID	PFAM description	Gene Ontology Biological Pathway	BP Description	Gene Ontology Molecular Function	MF Description	Gene Ontology Cellular Component	CC Description	KOG ID	KOG Description
Cluster-53306.142451	77.0444	13.7759	2.48336	7.38264e-06	0.000716827	TRUE	1772	1242789967	XP_022335119.1	2404	3.8e-268	T-complex protein 1 subunit gamma-like [Crassostrea virginica]	1191053661	XM_021049120.1	272	8.47727e-138	PREDICTED: Exaiptasia pallida T-complex protein 1 subunit gamma-like (LOC110243061), mRNA	K09495	CCT3, TRIC5	T-complex protein 1 subunit gamma	http://www.genome.jp/dbget-bin/www_bget?ko:K09495	Q3T0K2	2058	1.1e-229	T-complex protein 1 subunit gamma OS=Bos taurus OX=9913 GN=CCT3 PE=1 SV=1	PF00118	TCP-1/cpn60	GO:0006457//GO:0009987	protein folding//cellular process	GO:0035639//GO:0008144//GO:0036094//GO:0005488//GO:0000166//GO:1901363//GO:1901265//GO:0043168//GO:0030554//GO:0097367//GO:0097159//GO:0051082//GO:0043167//GO:0032559//GO:0032553//GO:0005515//GO:0032555//GO:0017076//GO:0005524	purine ribonucleoside triphosphate binding//drug binding//small molecule binding//binding//nucleotide binding//heterocyclic compound binding//nucleoside phosphate binding//anion binding//adenyl nucleotide binding//carbohydrate derivative binding//organic cyclic compound binding//unfolded protein binding//ion binding//adenyl ribonucleotide binding//ribonucleotide binding//protein binding//purine r…	GO:0005737//GO:0005622//GO:0044424//GO:0005623//GO:0044464	cytoplasm//intracellular//intracellular part//cell//cell part	KOG0364	Chaperonin complex component, TCP-1 gamma subunit (CCT3)
Cluster-53306.142452	38.8417	6.48935	2.58053	0.00295008	0.0393386	TRUE	959	405963058	EKC28666.1	996	3.8e-105	T-complex protein 1 subunit gamma [Crassostrea gigas]	1227955516	XM_022085288.1	64	1.91012e-22	PREDICTED: Zootermopsis nevadensis T-complex protein 1 subunit gamma (LOC110840308), mRNA	--	--	--	--	P49368	807	6.9e-85	T-complex protein 1 subunit gamma OS=Homo sapiens OX=9606 GN=CCT3 PE=1 SV=4	PF00118	TCP-1/cpn60 chaperonin family	GO:0006457//GO:0009987	protein folding//cellular process	GO:0035639//GO:0008144//GO:0036094//GO:0005488//GO:0000166//GO:1901363//GO:1901265//GO:0043168//GO:0030554//GO:0097367//GO:0097159//GO:0051082//GO:0043167//GO:0032559//GO:0032553//GO:0005515//GO:0032555//GO:0017076//GO:0005524	purine ribonucleoside triphosphate binding//drug binding//small molecule binding//binding//nucleotide binding//heterocyclic compound binding//nucleoside phosphate binding//anion binding//adenyl nucleotide binding//carbohydrate derivative binding//organic cyclic compound binding//unfolded protein binding//ion binding//adenyl ribonucleotide binding//ribonucleotide binding//protein binding//purine r…	GO:0005737//GO:0005622//GO:0044424//GO:0005623//GO:0044464	cytoplasm//intracellular//intracellular part//cell//cell part	KOG0364	Chaperonin complex component, TCP-1 gamma subunit (CCT3)
Cluster-53306.129281
Cluster-53306.184753
Cluster-53306.25449
Cluster-53306.117131
Cluster-53306.117133
Cluster-53306.117132	1.03673	0.040035	4.70144	0.000358389	0.0107546	TRUE	1458	942523338	ALL27016.1	1916	1.2e-211	HSP90 [Mytilus coruscus]	942523337	KT946644.1	1065	0	Mytilus coruscus HSP90 (HSP90) mRNA, complete cds	--	--	--	--	P11501	1624	1.9e-179	Heat shock protein HSP 90-alpha OS=Gallus gallus OX=9031 GN=HSP90AA1 PE=3 SV=3	--	--	GO:0006457//GO:0009987//GO:0006950//GO:0050896	protein folding//cellular process//response to stress//response to stimulus	GO:0035639//GO:0008144//GO:0036094//GO:0005488//GO:0000166//GO:1901363//GO:1901265//GO:0043168//GO:0030554//GO:0097367//GO:0097159//GO:0051082//GO:0043167//GO:0032559//GO:0032553//GO:0005515//GO:0032555//GO:0017076//GO:0005524	purine ribonucleoside triphosphate binding//drug binding//small molecule binding//binding//nucleotide binding//heterocyclic compound binding//nucleoside phosphate binding//anion binding//adenyl nucleotide binding//carbohydrate derivative binding//organic cyclic compound binding//unfolded protein binding//ion binding//adenyl ribonucleotide binding//ribonucleotide binding//protein binding//purine r…	--	--	KOG0019	Molecular chaperone (HSP90 family)
Cluster-53306.134280
Cluster-53306.64005
Cluster-53306.64127
Cluster-53306.113285
Cluster-103924.0	1.57558	0.169683	3.23002	0.00385629	0.0459759	TRUE	344	1040518508	ANN45953.1	257	6.7e-20	byssal HSP-like protein 1 [Mytilus coruscus]	1083850897	XM_009594474.2	56	1.79492e-18	PREDICTED: Nicotiana tomentosiformis luminal-binding protein 5 (LOC104089546), mRNA	K09490	HSPA5, BIP	heat shock 70kDa protein 5	http://www.genome.jp/dbget-bin/www_bget?ko:K09490	P06761	251	7.3e-21	Endoplasmic reticulum chaperone BiP OS=Rattus norvegicus OX=10116 GN=Hspa5 PE=1 SV=1	PF00012	Hsp70	GO:0019222//GO:0048585//GO:0048468//GO:0060322//GO:0051641//GO:0010042//GO:0051651//GO:0051716//GO:0009968//GO:0048869//GO:0032446//GO:0048513//GO:0010720//GO:0048518//GO:0048519//GO:0060548//GO:0045185//GO:0032268//GO:0007155//GO:0071216//GO:0007179//GO:0007178//GO:0016477//GO:0009607//GO:1901565//GO:0009605//GO:0071287//GO:0019538//GO:0010243//GO:0071320//GO:0007154//GO:0033554//GO:0009892//GO:…	regulation of metabolic process//negative regulation of response to stimulus//cell development//head development//cellular localization//response to manganese ion//maintenance of location in cell//cellular response to stimulus//negative regulation of signal transduction//cellular developmental process//protein modification by small protein conjugation//animal organ development//positive regulatio…	GO:0098772//GO:1901363//GO:0000166//GO:0050839//GO:0016818//GO:0016817//GO:0005524//GO:0044877//GO:0005488//GO:0016887//GO:1901265//GO:0043028//GO:0043021//GO:0017076//GO:0043022//GO:0043027//GO:0016787//GO:0003824//GO:0097159//GO:0032559//GO:0032555//GO:0032553//GO:0043167//GO:0004869//GO:0030554//GO:0044389//GO:0030234//GO:0036094//GO:0045296//GO:0098641//GO:0004866//GO:0097367//GO:0019904//GO:…	molecular function regulator//heterocyclic compound binding//nucleotide binding//cell adhesion molecule binding//hydrolase activity, acting on acid anhydrides, in phosphorus-containing anhydrides//hydrolase activity, acting on acid anhydrides//ATP binding//protein-containing complex binding//binding//ATPase activity//nucleoside phosphate binding//cysteine-type endopeptidase regulator activity inv…	GO:0005783//GO:0005788//GO:0005789//GO:0030054//GO:0008180//GO:0043209//GO:0031974//GO:0048471//GO:0044428//GO:0044424//GO:0044425//GO:0044421//GO:0044422//GO:0030496//GO:0043229//GO:0030176//GO:0043227//GO:0070161//GO:0012505//GO:0031982//GO:0044446//GO:0044444//GO:0042175//GO:0005634//GO:0009986//GO:0005913//GO:0005912//GO:0005911//GO:0044464//GO:0071944//GO:0005615//GO:0070062//GO:0070013//GO:…	endoplasmic reticulum//endoplasmic reticulum lumen//endoplasmic reticulum membrane//cell junction//COP9 signalosome//myelin sheath//membrane-enclosed lumen//perinuclear region of cytoplasm//nuclear part//intracellular part//membrane part//extracellular region part//organelle part//midbody//intracellular organelle//integral component of endoplasmic reticulum membrane//membrane-bounded organelle//a…	KOG0100	Molecular chaperones GRP78/BiP/KAR2, HSP70 superfamily
Cluster-53306.116803
Cluster-53306.117128
Cluster-53306.116781
Cluster-53306.116689	1.00926	0.0207578	5.61052	1.89927e-05	0.0014511	TRUE	2812	205362524	CAJ85741.1	2125	1.4e-235	heat shock protein 90 [Mytilus galloprovincialis] >gi|205362632|emb|CAE52893.2| heat shock protein 90 [Mytilus galloprovincialis]	942523337	KT946644.1	1887	0	Mytilus coruscus HSP90 (HSP90) mRNA, complete cds	K04079	HSP90A, htpG	molecular chaperone HtpG	http://www.genome.jp/dbget-bin/www_bget?ko:K04079	P11501	1827	1.1e-202	Heat shock protein HSP 90-alpha OS=Gallus gallus OX=9031 GN=HSP90AA1 PE=3 SV=3	--	--	GO:0006457//GO:0009987//GO:0006950//GO:0050896	protein folding//cellular process//response to stress//response to stimulus	GO:0035639//GO:0008144//GO:0036094//GO:0005488//GO:0000166//GO:1901363//GO:1901265//GO:0043168//GO:0030554//GO:0097367//GO:0097159//GO:0051082//GO:0043167//GO:0032559//GO:0032553//GO:0005515//GO:0032555//GO:0017076//GO:0005524	purine ribonucleoside triphosphate binding//drug binding//small molecule binding//binding//nucleotide binding//heterocyclic compound binding//nucleoside phosphate binding//anion binding//adenyl nucleotide binding//carbohydrate derivative binding//organic cyclic compound binding//unfolded protein binding//ion binding//adenyl ribonucleotide binding//ribonucleotide binding//protein binding//purine r…	--	--	KOG0019	Molecular chaperone (HSP90 family)
Cluster-53306.116738	8.40662	0.0198271	8.73559	2.35179e-13	2.46785e-10	TRUE	2944	205362524	CAJ85741.1	2125	1.4e-235	heat shock protein 90 [Mytilus galloprovincialis] >gi|205362632|emb|CAE52893.2| heat shock protein 90 [Mytilus galloprovincialis]	942523337	KT946644.1	1884	0	Mytilus coruscus HSP90 (HSP90) mRNA, complete cds	K04079	HSP90A, htpG	molecular chaperone HtpG	http://www.genome.jp/dbget-bin/www_bget?ko:K04079	P11501	1827	1.1e-202	Heat shock protein HSP 90-alpha OS=Gallus gallus OX=9031 GN=HSP90AA1 PE=3 SV=3	--	--	GO:0006457//GO:0009987//GO:0006950//GO:0050896	protein folding//cellular process//response to stress//response to stimulus	GO:0035639//GO:0008144//GO:0036094//GO:0005488//GO:0000166//GO:1901363//GO:1901265//GO:0043168//GO:0030554//GO:0097367//GO:0097159//GO:0051082//GO:0043167//GO:0032559//GO:0032553//GO:0005515//GO:0032555//GO:0017076//GO:0005524	purine ribonucleoside triphosphate binding//drug binding//small molecule binding//binding//nucleotide binding//heterocyclic compound binding//nucleoside phosphate binding//anion binding//adenyl nucleotide binding//carbohydrate derivative binding//organic cyclic compound binding//unfolded protein binding//ion binding//adenyl ribonucleotide binding//ribonucleotide binding//protein binding//purine r…	--	--	KOG0019	Molecular chaperone (HSP90 family)
Cluster-53306.117053
Cluster-53306.134277
Cluster-53306.154788
Cluster-53306.47766	23.6179	0.147657	7.3168	7.83465e-13	7.5166e-10	TRUE	699	76780608	CAH04107.1	281	2.3e-22	heat shock protein 70 [Mytilus galloprovincialis]	62989583	AJ585375.1	410	0	Mytilus galloprovincialis hsp70-1 gene for heat shock protein 70, clone lambdaMg70_II_4	--	--	--	--	P08106	273	4.2e-23	Heat shock 70 kDa protein OS=Gallus gallus OX=9031 PE=1 SV=1	--	--	GO:0090084//GO:0090083//GO:0051049//GO:1901894//GO:1901896//GO:0016043//GO:0009408//GO:0034764//GO:0034765//GO:0034767//GO:0071840//GO:0070841//GO:0000003//GO:0048869//GO:0140013//GO:0061982//GO:0048515//GO:0044093//GO:0048518//GO:0048519//GO:1903169//GO:0032781//GO:0007281//GO:0007283//GO:0007286//GO:0072511//GO:0051128//GO:0010033//GO:0051704//GO:0044703//GO:0010243//GO:0070588//GO:0032414//GO:…	negative regulation of inclusion body assembly//regulation of inclusion body assembly//regulation of transport//regulation of calcium-transporting ATPase activity//positive regulation of calcium-transporting ATPase activity//cellular component organization//response to heat//positive regulation of transmembrane transport//regulation of ion transmembrane transport//positive regulation of ion trans…	GO:0019899//GO:1901363//GO:0000166//GO:0033142//GO:0097367//GO:0051861//GO:0005488//GO:1901265//GO:0017076//GO:0005524//GO:0035258//GO:0035257//GO:0032559//GO:0032555//GO:0032553//GO:0035639//GO:0008144//GO:0051082//GO:0043167//GO:0008289//GO:0051427//GO:0030554//GO:0005515//GO:0005102//GO:0097159//GO:0008134//GO:0036094//GO:0043168	enzyme binding//heterocyclic compound binding//nucleotide binding//progesterone receptor binding//carbohydrate derivative binding//glycolipid binding//binding//nucleoside phosphate binding//purine nucleotide binding//ATP binding//steroid hormone receptor binding//nuclear hormone receptor binding//adenyl ribonucleotide binding//purine ribonucleotide binding//ribonucleotide binding//purine ribonucl…	GO:0000795//GO:0031981//GO:0043209//GO:0016021//GO:0016020//GO:1902495//GO:0044297//GO:0000793//GO:0031974//GO:0000794//GO:0043235//GO:0043230//GO:0043231//GO:0043232//GO:0043233//GO:0044428//GO:0044424//GO:0044425//GO:0044427//GO:0044421//GO:0044422//GO:0043229//GO:0043228//GO:0034702//GO:0000228//GO:0043227//GO:0005856//GO:0072562//GO:0044430//GO:0043025//GO:0005737//GO:0099086//GO:0001673//GO:…	synaptonemal complex//nuclear lumen//myelin sheath//integral component of membrane//membrane//transmembrane transporter complex//cell body//condensed chromosome//membrane-enclosed lumen//condensed nuclear chromosome//receptor complex//extracellular organelle//intracellular membrane-bounded organelle//intracellular non-membrane-bounded organelle//organelle lumen//nuclear part//intracellular part//…	KOG0101	Molecular chaperones HSP70/HSC70, HSP70 superfamily
Cluster-53306.50746
33°C vs Control
Cluster-53306.116738
Cluster-53306.134278
Cluster-53306.47766
Cluster-103924.0
Cluster-53306.142448
Cluster-53306.64128
Cluster-53306.117129
Cluster-53306.116689
Cluster-53306.117132

## Sheet: nucleus
nucleus
low salinity+33°C vs low salinity
Gene	F.value	D.value	log2foldchange	pvalue	padjust	significance	Gene Length	NR GI	NR ID	NR Score	NR Evalue	NR Description	NT GI	NT ID	NT Score	NT Evalue	NT Description	KO ID	KO Name	KO Description	Http Link	Swissprot ID	Swissprot Score	Swissprot Evalue	Swissprot Description	PFAM ID	PFAM description	Gene Ontology Biological Pathway	BP Description	Gene Ontology Molecular Function	MF Description	Gene Ontology Cellular Component	CC Description	KOG ID	KOG Description
Cluster-53306.57957
Cluster-53306.65395	3.50271	0.0865979	5.34364	2.38087e-09	1.11038e-06	TRUE	2310	1242743207	XP_022345843.1	690	2.8e-69	protein Hikeshi-like [Crassostrea virginica]	--	--	--	--	--	--	--	--	--	Q6DCU7	598	2.9e-60	Protein Hikeshi OS=Xenopus laevis OX=8355 GN=hikeshi PE=2 SV=1	--	--	GO:0034504//GO:0051169//GO:0008104//GO:0034605//GO:0051649//GO:0072594//GO:0042886//GO:0070727//GO:0006886//GO:0071705//GO:0071702//GO:0033036//GO:0034613//GO:0017038//GO:0006810//GO:0006606//GO:0006913//GO:0045184//GO:0033365//GO:0006950//GO:0051170//GO:0009266//GO:0009408//GO:0051234//GO:0051179//GO:0051641//GO:0009628//GO:0051716//GO:0046907//GO:0015833//GO:0033554//GO:0015031//GO:0009987//GO:…	protein localization to nucleus//nuclear transport//protein localization//cellular response to heat//establishment of localization in cell//establishment of protein localization to organelle//amide transport//cellular macromolecule localization//intracellular protein transport//nitrogen compound transport//organic substance transport//macromolecule localization//cellular protein localization//pro…	GO:0031072//GO:0005488//GO:0030544//GO:0008565//GO:0005515//GO:0005215	heat shock protein binding//binding//Hsp70 protein binding//protein transporter activity//protein binding//transporter activity	GO:0043229//GO:0044424//GO:0005634//GO:0043227//GO:0043226//GO:0005737//GO:0043231//GO:0005829//GO:0044464//GO:0005623//GO:0005622//GO:0044444	intracellular organelle//intracellular part//nucleus//membrane-bounded organelle//organelle//cytoplasm//intracellular membrane-bounded organelle//cytosol//cell part//cell//intracellular//cytoplasmic part	KOG4067	Uncharacterized conserved protein
Cluster-53306.77277	95.1146	5.95942	3.99657	0.00228059	0.0338925	TRUE	428	62752006	NP_001015785.1	293	5.6e-24	eukaryotic translation elongation factor 2, gene 2 [Xenopus tropicalis] >gi|58476387|gb|AAH89730.1| MGC108369 protein [Xenopus tropicalis] >gi|1270537807|gb|ATO96311.1| hypothetical protein, partial [synthetic construct]	1133482680	XM_003390550.3	62	1.0539e-21	PREDICTED: Amphimedon queenslandica elongation factor 2-like (LOC100641272), partial mRNA	K03234	EEF2	elongation factor 2	http://www.genome.jp/dbget-bin/www_bget?ko:K03234	Q90705	292	1.6e-25	Elongation factor 2 OS=Gallus gallus OX=9031 GN=EEF2 PE=1 SV=3	PF00679	Elongation factor G C-terminus	GO:0080090//GO:0019222//GO:0010604//GO:0010608//GO:0043043//GO:0010467//GO:0048513//GO:0048518//GO:0060255//GO:1901564//GO:1901566//GO:0019538//GO:0002376//GO:0009893//GO:0009891//GO:0006807//GO:1901576//GO:0044260//GO:0065007//GO:0045727//GO:0009889//GO:0050794//GO:0008152//GO:0030097//GO:0044271//GO:0010557//GO:0010556//GO:0048869//GO:0034250//GO:0030154//GO:0044249//GO:0034641//GO:0034645//GO:…	regulation of primary metabolic process//regulation of metabolic process//positive regulation of macromolecule metabolic process//posttranscriptional regulation of gene expression//peptide biosynthetic process//gene expression//animal organ development//positive regulation of biological process//regulation of macromolecule metabolic process//organonitrogen compound metabolic process//organonitrog…	GO:1901363//GO:0000166//GO:0003924//GO:0019901//GO:0019900//GO:0016818//GO:0016817//GO:0097367//GO:0005488//GO:0003676//GO:1901265//GO:0032549//GO:0017076//GO:0005525//GO:0003824//GO:0097159//GO:0019001//GO:0032555//GO:0003746//GO:0032550//GO:0032553//GO:0035639//GO:0019899//GO:0043168//GO:0043167//GO:0032561//GO:0016787//GO:0003723//GO:0005515//GO:0001883//GO:0001882//GO:0016462//GO:0008135//GO:…	heterocyclic compound binding//nucleotide binding//GTPase activity//protein kinase binding//kinase binding//hydrolase activity, acting on acid anhydrides, in phosphorus-containing anhydrides//hydrolase activity, acting on acid anhydrides//carbohydrate derivative binding//binding//nucleic acid binding//nucleoside phosphate binding//ribonucleoside binding//purine nucleotide binding//GTP binding//ca…	GO:0016020//GO:0043230//GO:0043231//GO:0044424//GO:0044421//GO:0044464//GO:0043229//GO:0005622//GO:0043227//GO:0043226//GO:0005737//GO:0031982//GO:0005844//GO:0005634//GO:1990904//GO:0005623//GO:0016234//GO:0016235//GO:0071944//GO:0005615//GO:0005886//GO:1903561//GO:0070062//GO:0032991//GO:0005576	membrane//extracellular organelle//intracellular membrane-bounded organelle//intracellular part//extracellular region part//cell part//intracellular organelle//intracellular//membrane-bounded organelle//organelle//cytoplasm//vesicle//polysome//nucleus//ribonucleoprotein complex//cell//inclusion body//aggresome//cell periphery//extracellular space//plasma membrane//extracellular vesicle//extracell…	KOG0469	Elongation factor 2
Cluster-53306.214563
Cluster-53306.108345
Cluster-157495.0
Cluster-157495.2
Cluster-53306.237483
Cluster-53306.142785
Cluster-53306.142786	63.4304	7.94144	2.99703	5.03055e-08	1.48177e-05	TRUE	1444	1207977326	XP_021379632.1	2150	8.9e-239	ruvB-like 1 [Mizuhopecten yessoensis] >gi|1205886772|gb|OWF37766.1| RuvB-like 1 [Mizuhopecten yessoensis]	1207977325	XM_021523957.1	474	0	PREDICTED: Mizuhopecten yessoensis ruvB-like 1 (LOC110467066), mRNA	K04499	RUVBL1, RVB1, INO80H	RuvB-like protein 1 (pontin 52)	http://www.genome.jp/dbget-bin/www_bget?ko:K04499	Q9DE26	2041	8.5e-228	RuvB-like 1 OS=Xenopus laevis OX=8355 GN=ruvbl1 PE=2 SV=1	PF17856//PF00004//PF05496//PF06068	TIP49//ATPase//Holliday//TIP49	GO:0044238//GO:0080090//GO:0019222//GO:0044249//GO:0034641//GO:0034645//GO:1901362//GO:1901360//GO:0032774//GO:0006139//GO:0051716//GO:0097659//GO:0032392//GO:0006281//GO:0060255//GO:0032508//GO:0009987//GO:0006725//GO:1903506//GO:0006974//GO:2001141//GO:0046483//GO:0051252//GO:0043170//GO:0006259//GO:0033554//GO:0019438//GO:0071103//GO:0031326//GO:0031323//GO:0090304//GO:0006807//GO:1901576//GO:…	primary metabolic process//regulation of primary metabolic process//regulation of metabolic process//cellular biosynthetic process//cellular nitrogen compound metabolic process//cellular macromolecule biosynthetic process//organic cyclic compound biosynthetic process//organic cyclic compound metabolic process//RNA biosynthetic process//nucleobase-containing compound metabolic process//cellular re…	GO:0035639//GO:0008144//GO:0043167//GO:1901363//GO:0043168//GO:0008026//GO:0000166//GO:0004386//GO:0016818//GO:0030554//GO:0097367//GO:0016817//GO:0070035//GO:0043139//GO:0009378//GO:0005488//GO:0016887//GO:0003678//GO:0017111//GO:1901265//GO:0042623//GO:0043141//GO:0017076//GO:0005524//GO:0016787//GO:0004003//GO:0140097//GO:0036094//GO:0003824//GO:0008094//GO:0097159//GO:0032559//GO:0032555//GO:…	purine ribonucleoside triphosphate binding//drug binding//ion binding//heterocyclic compound binding//anion binding//ATP-dependent helicase activity//nucleotide binding//helicase activity//hydrolase activity, acting on acid anhydrides, in phosphorus-containing anhydrides//adenyl nucleotide binding//carbohydrate derivative binding//hydrolase activity, acting on acid anhydrides//purine NTP-dependen…	GO:0005634//GO:0043231//GO:0044464//GO:0005623//GO:0044424//GO:0043229//GO:0005622//GO:0043227//GO:0043226	nucleus//intracellular membrane-bounded organelle//cell part//cell//intracellular part//intracellular organelle//intracellular//membrane-bounded organelle//organelle	KOG1942	DNA helicase, TBP-interacting protein
Cluster-151242.0	2.07683	0.0914086	4.51112	0.000129862	0.0054851	TRUE	894	2842451	CAA11816.1	346	8.4e-30	histone 1 [Mytilus edulis]	2842444	AJ224072.1	745	0	Mytilus edulis H1 histone gene, clone pME13	--	--	--	--	P15870	192	1.3e-13	Histone H1-delta OS=Strongylocentrotus purpuratus OX=7668 PE=3 SV=1	--	--	GO:0034728//GO:0071103//GO:0022607//GO:0031497//GO:0043933//GO:0034622//GO:0016043//GO:0071840//GO:0071824//GO:0006325//GO:0006323//GO:0065003//GO:0065004//GO:0009987//GO:0051276//GO:0006996//GO:0006334//GO:0006333//GO:0044085	nucleosome organization//DNA conformation change//cellular component assembly//chromatin assembly//protein-containing complex subunit organization//cellular protein-containing complex assembly//cellular component organization//cellular component organization or biogenesis//protein-DNA complex subunit organization//chromatin organization//DNA packaging//protein-containing complex assembly//protein…	GO:0003676//GO:1901363//GO:0003677//GO:0097159//GO:0005488	nucleic acid binding//heterocyclic compound binding//DNA binding//organic cyclic compound binding//binding	GO:0044815//GO:0043229//GO:0043228//GO:0000785//GO:0000786//GO:0043227//GO:0043226//GO:0005634//GO:0005694//GO:0032991//GO:0043231//GO:0043232//GO:0044464//GO:0005623//GO:0005622//GO:0044446//GO:0044424//GO:0032993//GO:0044427//GO:0044422	DNA packaging complex//intracellular organelle//non-membrane-bounded organelle//chromatin//nucleosome//membrane-bounded organelle//organelle//nucleus//chromosome//protein-containing complex//intracellular membrane-bounded organelle//intracellular non-membrane-bounded organelle//cell part//cell//intracellular//intracellular organelle part//intracellular part//protein-DNA complex//chromosomal part/…	--	--
Cluster-53306.96952	3.59049	0.0160316	7.81723	1.66589e-14	2.16539e-11	TRUE	3641	1207950423	XP_021365195.1	1286	3.4e-138	tribbles homolog 2-like [Mizuhopecten yessoensis] >gi|1205894570|gb|OWF44684.1| Tribbles-like 2 [Mizuhopecten yessoensis]	--	--	--	--	--	--	--	--	--	Q5GLH2	857	4.2e-90	Tribbles homolog 2 OS=Bos taurus OX=9913 GN=TRIB2 PE=2 SV=1	--	--	GO:0032436//GO:0080090//GO:0019222//GO:0048583//GO:0007165//GO:0019220//GO:0023014//GO:0051716//GO:0010604//GO:0009966//GO:0000165//GO:0048518//GO:0060255//GO:0045859//GO:0030162//GO:0030163//GO:1901565//GO:0042325//GO:1901564//GO:0019538//GO:0042176//GO:0009896//GO:0009894//GO:0009893//GO:0006807//GO:0035556//GO:0071900//GO:0050789//GO:0044267//GO:1901575//GO:0044265//GO:0044260//GO:0043549//GO:…	positive regulation of proteasomal ubiquitin-dependent protein catabolic process//regulation of primary metabolic process//regulation of metabolic process//regulation of response to stimulus//signal transduction//regulation of phosphate metabolic process//signal transduction by protein phosphorylation//cellular response to stimulus//positive regulation of macromolecule metabolic process//regulati…	GO:1901363//GO:0000166//GO:0016740//GO:0019901//GO:0019900//GO:0097367//GO:0005488//GO:1901265//GO:0017076//GO:0005524//GO:0016301//GO:0003824//GO:0016773//GO:0097159//GO:0032559//GO:0032555//GO:0032553//GO:0035639//GO:0019899//GO:0008144//GO:0043168//GO:0043167//GO:0030554//GO:0005515//GO:0016772//GO:0031434//GO:0004672//GO:0140096//GO:0036094	heterocyclic compound binding//nucleotide binding//transferase activity//protein kinase binding//kinase binding//carbohydrate derivative binding//binding//nucleoside phosphate binding//purine nucleotide binding//ATP binding//kinase activity//catalytic activity//phosphotransferase activity, alcohol group as acceptor//organic cyclic compound binding//adenyl ribonucleotide binding//purine ribonucleo…	GO:0043231//GO:0044424//GO:0043229//GO:0043227//GO:0005634//GO:0044464//GO:0005623//GO:0005622//GO:0043226	intracellular membrane-bounded organelle//intracellular part//intracellular organelle//membrane-bounded organelle//nucleus//cell part//cell//intracellular//organelle	KOG0583	Serine/threonine protein kinase
Cluster-53306.236279
Cluster-53306.216786
Cluster-53306.25449
Cluster-53306.216777
Cluster-53306.118102
Cluster-53306.227381
Cluster-53306.47516
Cluster-53306.223747
Cluster-53306.107817
Cluster-53306.225973
Cluster-53306.55012
Cluster-85502.0
Cluster-157595.0
Cluster-142594.1
Cluster-53306.160162
Cluster-53306.114206
Cluster-53306.184484
Cluster-53306.168755
Cluster-76069.0
Cluster-110138.0
Cluster-103924.0	1.57558	0.169683	3.23002	0.00385629	0.0459759	TRUE	344	1040518508	ANN45953.1	257	6.7e-20	byssal HSP-like protein 1 [Mytilus coruscus]	1083850897	XM_009594474.2	56	1.79492e-18	PREDICTED: Nicotiana tomentosiformis luminal-binding protein 5 (LOC104089546), mRNA	K09490	HSPA5, BIP	heat shock 70kDa protein 5	http://www.genome.jp/dbget-bin/www_bget?ko:K09490	P06761	251	7.3e-21	Endoplasmic reticulum chaperone BiP OS=Rattus norvegicus OX=10116 GN=Hspa5 PE=1 SV=1	PF00012	Hsp70	GO:0019222//GO:0048585//GO:0048468//GO:0060322//GO:0051641//GO:0010042//GO:0051651//GO:0051716//GO:0009968//GO:0048869//GO:0032446//GO:0048513//GO:0010720//GO:0048518//GO:0048519//GO:0060548//GO:0045185//GO:0032268//GO:0007155//GO:0071216//GO:0007179//GO:0007178//GO:0016477//GO:0009607//GO:1901565//GO:0009605//GO:0071287//GO:0019538//GO:0010243//GO:0071320//GO:0007154//GO:0033554//GO:0009892//GO:…	regulation of metabolic process//negative regulation of response to stimulus//cell development//head development//cellular localization//response to manganese ion//maintenance of location in cell//cellular response to stimulus//negative regulation of signal transduction//cellular developmental process//protein modification by small protein conjugation//animal organ development//positive regulatio…	GO:0098772//GO:1901363//GO:0000166//GO:0050839//GO:0016818//GO:0016817//GO:0005524//GO:0044877//GO:0005488//GO:0016887//GO:1901265//GO:0043028//GO:0043021//GO:0017076//GO:0043022//GO:0043027//GO:0016787//GO:0003824//GO:0097159//GO:0032559//GO:0032555//GO:0032553//GO:0043167//GO:0004869//GO:0030554//GO:0044389//GO:0030234//GO:0036094//GO:0045296//GO:0098641//GO:0004866//GO:0097367//GO:0019904//GO:…	molecular function regulator//heterocyclic compound binding//nucleotide binding//cell adhesion molecule binding//hydrolase activity, acting on acid anhydrides, in phosphorus-containing anhydrides//hydrolase activity, acting on acid anhydrides//ATP binding//protein-containing complex binding//binding//ATPase activity//nucleoside phosphate binding//cysteine-type endopeptidase regulator activity inv…	GO:0005783//GO:0005788//GO:0005789//GO:0030054//GO:0008180//GO:0043209//GO:0031974//GO:0048471//GO:0044428//GO:0044424//GO:0044425//GO:0044421//GO:0044422//GO:0030496//GO:0043229//GO:0030176//GO:0043227//GO:0070161//GO:0012505//GO:0031982//GO:0044446//GO:0044444//GO:0042175//GO:0005634//GO:0009986//GO:0005913//GO:0005912//GO:0005911//GO:0044464//GO:0071944//GO:0005615//GO:0070062//GO:0070013//GO:…	endoplasmic reticulum//endoplasmic reticulum lumen//endoplasmic reticulum membrane//cell junction//COP9 signalosome//myelin sheath//membrane-enclosed lumen//perinuclear region of cytoplasm//nuclear part//intracellular part//membrane part//extracellular region part//organelle part//midbody//intracellular organelle//integral component of endoplasmic reticulum membrane//membrane-bounded organelle//a…	KOG0100	Molecular chaperones GRP78/BiP/KAR2, HSP70 superfamily
Cluster-53306.200612
Cluster-53306.185607
Cluster-53306.140237
Cluster-53306.179586	7.87867	1.10702	2.82979	0.00131807	0.0244699	TRUE	2037	1242804770	XP_022343054.1	638	2.7e-63	ubiquitin-conjugating enzyme E2 C-like [Crassostrea virginica]	--	--	--	--	--	K06688	UBE2C, UBC11	ubiquitin-conjugating enzyme E2 C	http://www.genome.jp/dbget-bin/www_bget?ko:K06688	O00762	593	9.6e-60	Ubiquitin-conjugating enzyme E2 C OS=Homo sapiens OX=9606 GN=UBE2C PE=1 SV=1	--	--	GO:0010965//GO:0070936//GO:0071840//GO:0045787//GO:0070647//GO:0032446//GO:0140014//GO:0048518//GO:0007088//GO:0019725//GO:0030163//GO:0051128//GO:1902099//GO:1901564//GO:0010638//GO:0051783//GO:0016567//GO:0051785//GO:0044784//GO:0045840//GO:0022607//GO:0006807//GO:0043170//GO:0050789//GO:0044267//GO:1901575//GO:0044265//GO:0044260//GO:0016043//GO:0065003//GO:0065007//GO:0065008//GO:0051130//GO:…	regulation of mitotic sister chromatid separation//protein K48-linked ubiquitination//cellular component organization or biogenesis//positive regulation of cell cycle//protein modification by small protein conjugation or removal//protein modification by small protein conjugation//mitotic nuclear division//positive regulation of biological process//regulation of mitotic nuclear division//cellular …	GO:0061650//GO:1901363//GO:0000166//GO:0016740//GO:0061659//GO:0097367//GO:0005488//GO:1901265//GO:0017076//GO:0005524//GO:0043168//GO:0004842//GO:0003824//GO:0097159//GO:0032559//GO:0032555//GO:0032553//GO:0035639//GO:0019899//GO:0008144//GO:0019787//GO:0043167//GO:0031625//GO:0030554//GO:0005515//GO:0044389//GO:0061630//GO:0061631//GO:0140096//GO:0036094	ubiquitin-like protein conjugating enzyme activity//heterocyclic compound binding//nucleotide binding//transferase activity//ubiquitin-like protein ligase activity//carbohydrate derivative binding//binding//nucleoside phosphate binding//purine nucleotide binding//ATP binding//anion binding//ubiquitin-protein transferase activity//catalytic activity//organic cyclic compound binding//adenyl ribonuc…	GO:0031974//GO:0005654//GO:0031981//GO:1902494//GO:1990234//GO:0031461//GO:0043231//GO:0043233//GO:0005829//GO:0000151//GO:0000152//GO:0044428//GO:0044424//GO:0044422//GO:0043229//GO:0043227//GO:0044446//GO:0044444//GO:0005634//GO:0044464//GO:0005623//GO:0005622//GO:0032991//GO:0005737//GO:0070013//GO:0043226//GO:0005680	membrane-enclosed lumen//nucleoplasm//nuclear lumen//catalytic complex//transferase complex//cullin-RING ubiquitin ligase complex//intracellular membrane-bounded organelle//organelle lumen//cytosol//ubiquitin ligase complex//nuclear ubiquitin ligase complex//nuclear part//intracellular part//organelle part//intracellular organelle//membrane-bounded organelle//intracellular organelle part//cytopla…	KOG0421	Ubiquitin-protein ligase
Cluster-53306.179587
Cluster-53306.129644
Cluster-53306.47766	23.6179	0.147657	7.3168	7.83465e-13	7.5166e-10	TRUE	699	76780608	CAH04107.1	281	2.3e-22	heat shock protein 70 [Mytilus galloprovincialis]	62989583	AJ585375.1	410	0	Mytilus galloprovincialis hsp70-1 gene for heat shock protein 70, clone lambdaMg70_II_4	--	--	--	--	P08106	273	4.2e-23	Heat shock 70 kDa protein OS=Gallus gallus OX=9031 PE=1 SV=1	--	--	GO:0090084//GO:0090083//GO:0051049//GO:1901894//GO:1901896//GO:0016043//GO:0009408//GO:0034764//GO:0034765//GO:0034767//GO:0071840//GO:0070841//GO:0000003//GO:0048869//GO:0140013//GO:0061982//GO:0048515//GO:0044093//GO:0048518//GO:0048519//GO:1903169//GO:0032781//GO:0007281//GO:0007283//GO:0007286//GO:0072511//GO:0051128//GO:0010033//GO:0051704//GO:0044703//GO:0010243//GO:0070588//GO:0032414//GO:…	negative regulation of inclusion body assembly//regulation of inclusion body assembly//regulation of transport//regulation of calcium-transporting ATPase activity//positive regulation of calcium-transporting ATPase activity//cellular component organization//response to heat//positive regulation of transmembrane transport//regulation of ion transmembrane transport//positive regulation of ion trans…	GO:0019899//GO:1901363//GO:0000166//GO:0033142//GO:0097367//GO:0051861//GO:0005488//GO:1901265//GO:0017076//GO:0005524//GO:0035258//GO:0035257//GO:0032559//GO:0032555//GO:0032553//GO:0035639//GO:0008144//GO:0051082//GO:0043167//GO:0008289//GO:0051427//GO:0030554//GO:0005515//GO:0005102//GO:0097159//GO:0008134//GO:0036094//GO:0043168	enzyme binding//heterocyclic compound binding//nucleotide binding//progesterone receptor binding//carbohydrate derivative binding//glycolipid binding//binding//nucleoside phosphate binding//purine nucleotide binding//ATP binding//steroid hormone receptor binding//nuclear hormone receptor binding//adenyl ribonucleotide binding//purine ribonucleotide binding//ribonucleotide binding//purine ribonucl…	GO:0000795//GO:0031981//GO:0043209//GO:0016021//GO:0016020//GO:1902495//GO:0044297//GO:0000793//GO:0031974//GO:0000794//GO:0043235//GO:0043230//GO:0043231//GO:0043232//GO:0043233//GO:0044428//GO:0044424//GO:0044425//GO:0044427//GO:0044421//GO:0044422//GO:0043229//GO:0043228//GO:0034702//GO:0000228//GO:0043227//GO:0005856//GO:0072562//GO:0044430//GO:0043025//GO:0005737//GO:0099086//GO:0001673//GO:…	synaptonemal complex//nuclear lumen//myelin sheath//integral component of membrane//membrane//transmembrane transporter complex//cell body//condensed chromosome//membrane-enclosed lumen//condensed nuclear chromosome//receptor complex//extracellular organelle//intracellular membrane-bounded organelle//intracellular non-membrane-bounded organelle//organelle lumen//nuclear part//intracellular part//…	KOG0101	Molecular chaperones HSP70/HSC70, HSP70 superfamily
Cluster-53306.179588
Cluster-76080.12
Cluster-53306.148403	3.86091	0.0212722	7.51053	1.39182e-08	4.95437e-06	TRUE	2744	1242801063	XP_022341068.1	358	1e-30	LOW QUALITY PROTEIN: nuclear receptor subfamily 0 group B member 1-like [Crassostrea virginica]	--	--	--	--	--	--	--	--	--	--	--	--	--	--	--	GO:0032774//GO:0019222//GO:0044249//GO:0034641//GO:0023052//GO:0007165//GO:0034645//GO:0042221//GO:1901362//GO:1901360//GO:0080090//GO:0009719//GO:0006139//GO:0051716//GO:0071310//GO:0071495//GO:0060255//GO:0009987//GO:0006725//GO:1903506//GO:0032870//GO:2001141//GO:0010033//GO:0046483//GO:0009725//GO:0051252//GO:0071407//GO:0019438//GO:0048545//GO:0070887//GO:0031326//GO:0071383//GO:0031323//GO:…	RNA biosynthetic process//regulation of metabolic process//cellular biosynthetic process//cellular nitrogen compound metabolic process//signaling//signal transduction//cellular macromolecule biosynthetic process//response to chemical//organic cyclic compound biosynthetic process//organic cyclic compound metabolic process//regulation of primary metabolic process//response to endogenous stimulus//n…	GO:1901363//GO:0060089//GO:0038023//GO:0005488//GO:0003676//GO:0003677//GO:0097159//GO:0003707	heterocyclic compound binding//molecular transducer activity//signaling receptor activity//binding//nucleic acid binding//DNA binding//organic cyclic compound binding//steroid hormone receptor activity	GO:0005634//GO:0043231//GO:0044464//GO:0005623//GO:0005622//GO:0044424//GO:0043229//GO:0043227//GO:0043226	nucleus//intracellular membrane-bounded organelle//cell part//cell//intracellular//intracellular part//intracellular organelle//membrane-bounded organelle//organelle	--	--
Cluster-53306.162265	0.670211	0.0535236	3.65426	0.0039771	0.0467716	TRUE	1764	1207935902	XP_021357414.1	1507	3.9e-164	general transcription factor IIH subunit 4-like isoform X1 [Mizuhopecten yessoensis]	572312213	XM_006621761.1	46	3.62208e-12	PREDICTED: Apis dorsata general transcription factor IIH subunit 4-like (LOC102671379), transcript variant X2, mRNA	--	--	--	--	O70422	1189	6.5e-129	General transcription factor IIH subunit 4 OS=Mus musculus OX=10090 GN=Gtf2h4 PE=1 SV=1	PF18307//PF03849	Transcription factor Tfb2 (p52) C-terminal domain//Transcription factor Tfb2	GO:0090304//GO:0006807//GO:1901360//GO:0006139//GO:0051716//GO:0044260//GO:0071704//GO:0046483//GO:0006281//GO:0009987//GO:0006725//GO:0006289//GO:0006974//GO:0006950//GO:0008152//GO:0034641//GO:0044238//GO:0050896//GO:0044237//GO:0043170//GO:0033554//GO:0006259	nucleic acid metabolic process//nitrogen compound metabolic process//organic cyclic compound metabolic process//nucleobase-containing compound metabolic process//cellular response to stimulus//cellular macromolecule metabolic process//organic substance metabolic process//heterocycle metabolic process//DNA repair//cellular process//cellular aromatic compound metabolic process//nucleotide-excision …	GO:0060590//GO:0098772//GO:0030234//GO:0060589//GO:0001671//GO:0008047	ATPase regulator activity//molecular function regulator//enzyme regulator activity//nucleoside-triphosphatase regulator activity//ATPase activator activity//enzyme activator activity	GO:0090575//GO:0000439//GO:0005623//GO:0043227//GO:0043226//GO:0005634//GO:0044798//GO:0005622//GO:0005667//GO:0044424//GO:0032991//GO:0043231//GO:0044464//GO:0043229//GO:0044446//GO:0044428//GO:0044422	RNA polymerase II transcription factor complex//transcription factor TFIIH core complex//cell//membrane-bounded organelle//organelle//nucleus//nuclear transcription factor complex//intracellular//transcription factor complex//intracellular part//protein-containing complex//intracellular membrane-bounded organelle//cell part//intracellular organelle//intracellular organelle part//nuclear part//org…	KOG3471	RNA polymerase II transcription initiation/nucleotide excision repair factor TFIIH, subunit TFB2
Cluster-53306.94965
Cluster-129719.0
Cluster-53306.129281
Cluster-53306.190351	21.8049	0.46683	5.54418	3.89287e-09	1.65119e-06	TRUE	346	1160057910	OPL21709.1	311	3.7e-26	hypothetical protein AM593_06116, partial [Mytilus galloprovincialis]	--	--	--	--	--	--	--	--	--	A9JTP3	193	3.9e-14	Baculoviral IAP repeat-containing protein 7 OS=Xenopus tropicalis OX=8364 GN=birc7 PE=2 SV=1	PF00653	Inhibitor of Apoptosis domain	GO:0080090//GO:0019222//GO:0048583//GO:0007165//GO:0071840//GO:0051716//GO:0010605//GO:0009966//GO:0070647//GO:0043067//GO:0032446//GO:0043066//GO:0140014//GO:0044092//GO:0043281//GO:0048519//GO:0060255//GO:0060548//GO:0030162//GO:1901564//GO:0019538//GO:0016567//GO:0051865//GO:0022607//GO:0009892//GO:0006807//GO:0000226//GO:0043170//GO:0050789//GO:0044267//GO:0051346//GO:0044260//GO:0016043//GO:…	regulation of primary metabolic process//regulation of metabolic process//regulation of response to stimulus//signal transduction//cellular component organization or biogenesis//cellular response to stimulus//negative regulation of macromolecule metabolic process//regulation of signal transduction//protein modification by small protein conjugation or removal//regulation of programmed cell death//…	GO:0098772//GO:0016740//GO:0043028//GO:0030234//GO:0043027//GO:0019787//GO:0061134//GO:0004842//GO:0004857//GO:0004866//GO:0004869//GO:0061135//GO:0140096//GO:0030414//GO:0003824	molecular function regulator//transferase activity//cysteine-type endopeptidase regulator activity involved in apoptotic process//enzyme regulator activity//cysteine-type endopeptidase inhibitor activity involved in apoptotic process//ubiquitin-like protein transferase activity//peptidase regulator activity//ubiquitin-protein transferase activity//enzyme inhibitor activity//endopeptidase inhibito…	GO:0099512//GO:0099513//GO:0043231//GO:0043232//GO:0044424//GO:0044422//GO:0043229//GO:0043227//GO:0005856//GO:0044430//GO:0044446//GO:0043226//GO:0005874//GO:0005876//GO:0005737//GO:0005634//GO:0044464//GO:0005623//GO:0005622//GO:0099080//GO:0099081//GO:0043228//GO:0005819//GO:0015630	supramolecular fiber//polymeric cytoskeletal fiber//intracellular membrane-bounded organelle//intracellular non-membrane-bounded organelle//intracellular part//organelle part//intracellular organelle//membrane-bounded organelle//cytoskeleton//cytoskeletal part//intracellular organelle part//organelle//microtubule//spindle microtubule//cytoplasm//nucleus//cell part//cell//intracellular//supramolec…	--	--
Cluster-53306.24159
Cluster-140647.0
Cluster-119149.1
Cluster-53306.147025
Cluster-53306.60469
Cluster-53306.202415
Cluster-53306.121134
Cluster-53306.121135
Cluster-53306.121137
Cluster-53306.138739
Cluster-53306.54830
Cluster-53306.128316
Cluster-53306.115575
Cluster-53306.13772
Cluster-53306.13771
Cluster-121895.0
Cluster-53306.185818
Cluster-53306.96280
Cluster-53306.121129
Cluster-74842.0
Cluster-108241.0
Cluster-53306.113285
Cluster-53306.70557
Cluster-53306.97174
Cluster-53306.70120
Cluster-53306.193635
Cluster-53306.21652
Cluster-53306.105125
Cluster-53306.95898
Cluster-53306.203767
Cluster-80195.2
Cluster-53306.53319
Cluster-96015.0
Cluster-53306.19046
Cluster-135322.0
Cluster-150664.2
Cluster-116235.3
Cluster-53306.74893
Cluster-53306.192557
Cluster-53306.176043
Cluster-53306.200615
Cluster-157860.1
Cluster-53306.21647
Cluster-151238.1
Cluster-130377.0
Cluster-53306.145559
Cluster-52587.2
Cluster-128936.0
Cluster-53306.104562
Cluster-53306.52973
33°C vs Control
Cluster-53306.77277
Cluster-151242.0
Cluster-53306.21652
Cluster-53306.107812
Cluster-53306.148405
Cluster-53306.179586
Cluster-53306.82655
Cluster-53306.190351
Cluster-53306.94140
Cluster-53306.95898
Cluster-53306.65395
Cluster-53306.203766
Cluster-53306.203767
Cluster-53306.54037
Cluster-53306.170510
Cluster-53306.145564
Cluster-53306.217915
Cluster-53306.65398
Cluster-76911.0
Cluster-53306.28326
Cluster-53306.148444
Cluster-53306.202415
Cluster-53306.97731
Cluster-53306.121133
Cluster-53306.121134
Cluster-132028.14
Cluster-53306.121137
Cluster-95948.0
Cluster-53306.138739
Cluster-53306.80576
Cluster-53306.80661
Cluster-53306.62986
Cluster-53306.107038
Cluster-157404.0
Cluster-53306.80574
Cluster-53306.96954
Cluster-53306.21647
Cluster-151238.1
Cluster-53306.95901
Cluster-135322.0
Cluster-53306.96952
Cluster-53306.96953
Cluster-53306.13772
Cluster-110138.1
Cluster-53306.216783
Cluster-103924.0
Cluster-53306.216785
Cluster-53306.225645
Cluster-53306.216787
Cluster-53306.103891
Cluster-53306.116806
Cluster-53306.96280
Cluster-53306.64995
Cluster-53306.26477
Cluster-133855.9
Cluster-53306.13769
Cluster-117414.0
Cluster-53306.121129
Cluster-53306.129646
Cluster-53306.104562
Cluster-53306.80658
Cluster-53306.121727
Cluster-53306.47766
Cluster-53306.96544
Cluster-53306.65400
Cluster-53306.120882
Cluster-53306.53319
Cluster-53306.39648
Cluster-53306.236315
Cluster-53306.142786
Cluster-53306.133593
Cluster-53306.148403
Cluster-53306.162265

## Sheet: enzyme binding
enzyme binding
low salinity+33°C vs low salinity
Gene	F.value	D.value	log2foldchange	pvalue	padjust	significance	Gene Length	NR GI	NR ID	NR Score	NR Evalue	NR Description	NT GI	NT ID	NT Score	NT Evalue	NT Description	KO ID	KO Name	KO Description	Http Link	Swissprot ID	Swissprot Score	Swissprot Evalue	Swissprot Description	PFAM ID	PFAM description	Gene Ontology Biological Pathway	BP Description	Gene Ontology Molecular Function	MF Description	Gene Ontology Cellular Component	CC Description	KOG ID	KOG Description
Cluster-53306.47766	23.6179	0.147657	7.3168	7.83465e-13	7.5166e-10	TRUE	699	76780608	CAH04107.1	281	2.3e-22	heat shock protein 70 [Mytilus galloprovincialis]	62989583	AJ585375.1	410	0	Mytilus galloprovincialis hsp70-1 gene for heat shock protein 70, clone lambdaMg70_II_4	--	--	--	--	P08106	273	4.2e-23	Heat shock 70 kDa protein OS=Gallus gallus OX=9031 PE=1 SV=1	--	--	GO:0090084//GO:0090083//GO:0051049//GO:1901894//GO:1901896//GO:0016043//GO:0009408//GO:0034764//GO:0034765//GO:0034767//GO:0071840//GO:0070841//GO:0000003//GO:0048869//GO:0140013//GO:0061982//GO:0048515//GO:0044093//GO:0048518//GO:0048519//GO:1903169//GO:0032781//GO:0007281//GO:0007283//GO:0007286//GO:0072511//GO:0051128//GO:0010033//GO:0051704//GO:0044703//GO:0010243//GO:0070588//GO:0032414//GO:…	negative regulation of inclusion body assembly//regulation of inclusion body assembly//regulation of transport//regulation of calcium-transporting ATPase activity//positive regulation of calcium-transporting ATPase activity//cellular component organization//response to heat//positive regulation of transmembrane transport//regulation of ion transmembrane transport//positive regulation of ion trans…	GO:0019899//GO:1901363//GO:0000166//GO:0033142//GO:0097367//GO:0051861//GO:0005488//GO:1901265//GO:0017076//GO:0005524//GO:0035258//GO:0035257//GO:0032559//GO:0032555//GO:0032553//GO:0035639//GO:0008144//GO:0051082//GO:0043167//GO:0008289//GO:0051427//GO:0030554//GO:0005515//GO:0005102//GO:0097159//GO:0008134//GO:0036094//GO:0043168	enzyme binding//heterocyclic compound binding//nucleotide binding//progesterone receptor binding//carbohydrate derivative binding//glycolipid binding//binding//nucleoside phosphate binding//purine nucleotide binding//ATP binding//steroid hormone receptor binding//nuclear hormone receptor binding//adenyl ribonucleotide binding//purine ribonucleotide binding//ribonucleotide binding//purine ribonucl…	GO:0000795//GO:0031981//GO:0043209//GO:0016021//GO:0016020//GO:1902495//GO:0044297//GO:0000793//GO:0031974//GO:0000794//GO:0043235//GO:0043230//GO:0043231//GO:0043232//GO:0043233//GO:0044428//GO:0044424//GO:0044425//GO:0044427//GO:0044421//GO:0044422//GO:0043229//GO:0043228//GO:0034702//GO:0000228//GO:0043227//GO:0005856//GO:0072562//GO:0044430//GO:0043025//GO:0005737//GO:0099086//GO:0001673//GO:…	synaptonemal complex//nuclear lumen//myelin sheath//integral component of membrane//membrane//transmembrane transporter complex//cell body//condensed chromosome//membrane-enclosed lumen//condensed nuclear chromosome//receptor complex//extracellular organelle//intracellular membrane-bounded organelle//intracellular non-membrane-bounded organelle//organelle lumen//nuclear part//intracellular part//…	KOG0101	Molecular chaperones HSP70/HSC70, HSP70 superfamily
Cluster-53306.129281
Cluster-53306.77277	95.1146	5.95942	3.99657	0.00228059	0.0338925	TRUE	428	62752006	NP_001015785.1	293	5.6e-24	eukaryotic translation elongation factor 2, gene 2 [Xenopus tropicalis] >gi|58476387|gb|AAH89730.1| MGC108369 protein [Xenopus tropicalis] >gi|1270537807|gb|ATO96311.1| hypothetical protein, partial [synthetic construct]	1133482680	XM_003390550.3	62	1.0539e-21	PREDICTED: Amphimedon queenslandica elongation factor 2-like (LOC100641272), partial mRNA	K03234	EEF2	elongation factor 2	http://www.genome.jp/dbget-bin/www_bget?ko:K03234	Q90705	292	1.6e-25	Elongation factor 2 OS=Gallus gallus OX=9031 GN=EEF2 PE=1 SV=3	PF00679	Elongation factor G C-terminus	GO:0080090//GO:0019222//GO:0010604//GO:0010608//GO:0043043//GO:0010467//GO:0048513//GO:0048518//GO:0060255//GO:1901564//GO:1901566//GO:0019538//GO:0002376//GO:0009893//GO:0009891//GO:0006807//GO:1901576//GO:0044260//GO:0065007//GO:0045727//GO:0009889//GO:0050794//GO:0008152//GO:0030097//GO:0044271//GO:0010557//GO:0010556//GO:0048869//GO:0034250//GO:0030154//GO:0044249//GO:0034641//GO:0034645//GO:…	regulation of primary metabolic process//regulation of metabolic process//positive regulation of macromolecule metabolic process//posttranscriptional regulation of gene expression//peptide biosynthetic process//gene expression//animal organ development//positive regulation of biological process//regulation of macromolecule metabolic process//organonitrogen compound metabolic process//organonitrog…	GO:1901363//GO:0000166//GO:0003924//GO:0019901//GO:0019900//GO:0016818//GO:0016817//GO:0097367//GO:0005488//GO:0003676//GO:1901265//GO:0032549//GO:0017076//GO:0005525//GO:0003824//GO:0097159//GO:0019001//GO:0032555//GO:0003746//GO:0032550//GO:0032553//GO:0035639//GO:0019899//GO:0043168//GO:0043167//GO:0032561//GO:0016787//GO:0003723//GO:0005515//GO:0001883//GO:0001882//GO:0016462//GO:0008135//GO:…	heterocyclic compound binding//nucleotide binding//GTPase activity//protein kinase binding//kinase binding//hydrolase activity, acting on acid anhydrides, in phosphorus-containing anhydrides//hydrolase activity, acting on acid anhydrides//carbohydrate derivative binding//binding//nucleic acid binding//nucleoside phosphate binding//ribonucleoside binding//purine nucleotide binding//GTP binding//ca…	GO:0016020//GO:0043230//GO:0043231//GO:0044424//GO:0044421//GO:0044464//GO:0043229//GO:0005622//GO:0043227//GO:0043226//GO:0005737//GO:0031982//GO:0005844//GO:0005634//GO:1990904//GO:0005623//GO:0016234//GO:0016235//GO:0071944//GO:0005615//GO:0005886//GO:1903561//GO:0070062//GO:0032991//GO:0005576	membrane//extracellular organelle//intracellular membrane-bounded organelle//intracellular part//extracellular region part//cell part//intracellular organelle//intracellular//membrane-bounded organelle//organelle//cytoplasm//vesicle//polysome//nucleus//ribonucleoprotein complex//cell//inclusion body//aggresome//cell periphery//extracellular space//plasma membrane//extracellular vesicle//extracell…	KOG0469	Elongation factor 2
Cluster-85502.0
Cluster-53306.184753
Cluster-53306.121134	634.398	151.742	2.06377	0.00045907	0.0125548	TRUE	308	968034260	XP_002012597.2	515	7.3e-50	uncharacterized protein Dmoj_GI14272 [Drosophila mojavensis] >gi|946598744|gb|EDW05278.2| uncharacterized protein Dmoj_GI14272 [Drosophila mojavensis]	164510091	AM087937.1	254	1.36315e-128	Mytilus edulis mitochondrial partial ub gene for ubiquitin	--	--	--	--	Q63429	515	1.6e-51	Polyubiquitin-C OS=Rattus norvegicus OX=10116 GN=Ubc PE=1 SV=1	--	--	GO:0019725//GO:0009987//GO:0042592//GO:0065007//GO:0065008//GO:0010992	cellular homeostasis//cellular process//homeostatic process//biological regulation//regulation of biological quality//ubiquitin recycling	GO:0005515//GO:0019899//GO:0005488//GO:0002020	protein binding//enzyme binding//binding//protease binding	GO:0005622//GO:0043229//GO:1903561//GO:0043227//GO:0043226//GO:0005615//GO:0005737//GO:0043230//GO:0031982//GO:0043209//GO:0070062//GO:0005634//GO:0044464//GO:0005623//GO:0043231//GO:0005576//GO:0044424//GO:0044421	intracellular//intracellular organelle//extracellular vesicle//membrane-bounded organelle//organelle//extracellular space//cytoplasm//extracellular organelle//vesicle//myelin sheath//extracellular exosome//nucleus//cell part//cell//intracellular membrane-bounded organelle//extracellular region//intracellular part//extracellular region part	KOG0001	Ubiquitin and ubiquitin-like proteins
Cluster-53306.121135
Cluster-129801.4
Cluster-53306.121137	923.731	189.339	2.28669	8.49037e-07	0.000147085	TRUE	323	1020547687	XP_016108981.1	537	2.2e-52	PREDICTED: polyubiquitin-C isoform X1 [Sinocyclocheilus grahami]	164510091	AM087937.1	275	3.03496e-140	Mytilus edulis mitochondrial partial ub gene for ubiquitin	--	--	--	--	P0CG68	537	4.7e-54	Polyubiquitin-C OS=Sus scrofa OX=9823 GN=UBC PE=2 SV=1	--	--	GO:0051716//GO:0006301//GO:0072422//GO:0000165//GO:0075733//GO:0006283//GO:0006281//GO:0060548//GO:0061013//GO:0006289//GO:0046483//GO:0042325//GO:0042327//GO:0019538//GO:0000717//GO:0070987//GO:0009894//GO:0009892//GO:0009893//GO:0009890//GO:0009891//GO:0090263//GO:0051254//GO:0030177//GO:0071902//GO:0035556//GO:0071900//GO:0072331//GO:0050789//GO:0051347//GO:0071560//GO:0010646//GO:0002684//GO:…	cellular response to stimulus//postreplication repair//signal transduction involved in DNA damage checkpoint//MAPK cascade//intracellular transport of virus//transcription-coupled nucleotide-excision repair//DNA repair//negative regulation of cell death//regulation of mRNA catabolic process//nucleotide-excision repair//heterocycle metabolic process//regulation of phosphorylation//positive regulat…	GO:0005488//GO:0019899//GO:0002020//GO:0005515	binding//enzyme binding//protease binding//protein binding	GO:0043209//GO:0044428//GO:0044424//GO:0044421//GO:0044422//GO:0005654//GO:0005773//GO:0010008//GO:0044464//GO:0071944//GO:0070062//GO:0005615//GO:0005764//GO:0005765//GO:0005768//GO:0016020//GO:0098588//GO:0043230//GO:0043231//GO:0043233//GO:0005829//GO:0044433//GO:0044437//GO:0098852//GO:0030666//GO:0031090//GO:0070013//GO:0031974//GO:0005774//GO:0043229//GO:0005622//GO:0043227//GO:0043226//GO:…	myelin sheath//nuclear part//intracellular part//extracellular region part//organelle part//nucleoplasm//vacuole//endosome membrane//cell part//cell periphery//extracellular exosome//extracellular space//lysosome//lysosomal membrane//endosome//membrane//bounding membrane of organelle//extracellular organelle//intracellular membrane-bounded organelle//organelle lumen//cytosol//cytoplasmic vesicle …	KOG0001	Ubiquitin and ubiquitin-like proteins
Cluster-53306.193330
Cluster-130989.0
Cluster-53306.96952	3.59049	0.0160316	7.81723	1.66589e-14	2.16539e-11	TRUE	3641	1207950423	XP_021365195.1	1286	3.4e-138	tribbles homolog 2-like [Mizuhopecten yessoensis] >gi|1205894570|gb|OWF44684.1| Tribbles-like 2 [Mizuhopecten yessoensis]	--	--	--	--	--	--	--	--	--	Q5GLH2	857	4.2e-90	Tribbles homolog 2 OS=Bos taurus OX=9913 GN=TRIB2 PE=2 SV=1	--	--	GO:0032436//GO:0080090//GO:0019222//GO:0048583//GO:0007165//GO:0019220//GO:0023014//GO:0051716//GO:0010604//GO:0009966//GO:0000165//GO:0048518//GO:0060255//GO:0045859//GO:0030162//GO:0030163//GO:1901565//GO:0042325//GO:1901564//GO:0019538//GO:0042176//GO:0009896//GO:0009894//GO:0009893//GO:0006807//GO:0035556//GO:0071900//GO:0050789//GO:0044267//GO:1901575//GO:0044265//GO:0044260//GO:0043549//GO:…	positive regulation of proteasomal ubiquitin-dependent protein catabolic process//regulation of primary metabolic process//regulation of metabolic process//regulation of response to stimulus//signal transduction//regulation of phosphate metabolic process//signal transduction by protein phosphorylation//cellular response to stimulus//positive regulation of macromolecule metabolic process//regulati…	GO:1901363//GO:0000166//GO:0016740//GO:0019901//GO:0019900//GO:0097367//GO:0005488//GO:1901265//GO:0017076//GO:0005524//GO:0016301//GO:0003824//GO:0016773//GO:0097159//GO:0032559//GO:0032555//GO:0032553//GO:0035639//GO:0019899//GO:0008144//GO:0043168//GO:0043167//GO:0030554//GO:0005515//GO:0016772//GO:0031434//GO:0004672//GO:0140096//GO:0036094	heterocyclic compound binding//nucleotide binding//transferase activity//protein kinase binding//kinase binding//carbohydrate derivative binding//binding//nucleoside phosphate binding//purine nucleotide binding//ATP binding//kinase activity//catalytic activity//phosphotransferase activity, alcohol group as acceptor//organic cyclic compound binding//adenyl ribonucleotide binding//purine ribonucleo…	GO:0043231//GO:0044424//GO:0043229//GO:0043227//GO:0005634//GO:0044464//GO:0005623//GO:0005622//GO:0043226	intracellular membrane-bounded organelle//intracellular part//intracellular organelle//membrane-bounded organelle//nucleus//cell part//cell//intracellular//organelle	KOG0583	Serine/threonine protein kinase
Cluster-53306.75940
Cluster-103924.0	1.57558	0.169683	3.23002	0.00385629	0.0459759	TRUE	344	1040518508	ANN45953.1	257	6.7e-20	byssal HSP-like protein 1 [Mytilus coruscus]	1083850897	XM_009594474.2	56	1.79492e-18	PREDICTED: Nicotiana tomentosiformis luminal-binding protein 5 (LOC104089546), mRNA	K09490	HSPA5, BIP	heat shock 70kDa protein 5	http://www.genome.jp/dbget-bin/www_bget?ko:K09490	P06761	251	7.3e-21	Endoplasmic reticulum chaperone BiP OS=Rattus norvegicus OX=10116 GN=Hspa5 PE=1 SV=1	PF00012	Hsp70	GO:0019222//GO:0048585//GO:0048468//GO:0060322//GO:0051641//GO:0010042//GO:0051651//GO:0051716//GO:0009968//GO:0048869//GO:0032446//GO:0048513//GO:0010720//GO:0048518//GO:0048519//GO:0060548//GO:0045185//GO:0032268//GO:0007155//GO:0071216//GO:0007179//GO:0007178//GO:0016477//GO:0009607//GO:1901565//GO:0009605//GO:0071287//GO:0019538//GO:0010243//GO:0071320//GO:0007154//GO:0033554//GO:0009892//GO:…	regulation of metabolic process//negative regulation of response to stimulus//cell development//head development//cellular localization//response to manganese ion//maintenance of location in cell//cellular response to stimulus//negative regulation of signal transduction//cellular developmental process//protein modification by small protein conjugation//animal organ development//positive regulatio…	GO:0098772//GO:1901363//GO:0000166//GO:0050839//GO:0016818//GO:0016817//GO:0005524//GO:0044877//GO:0005488//GO:0016887//GO:1901265//GO:0043028//GO:0043021//GO:0017076//GO:0043022//GO:0043027//GO:0016787//GO:0003824//GO:0097159//GO:0032559//GO:0032555//GO:0032553//GO:0043167//GO:0004869//GO:0030554//GO:0044389//GO:0030234//GO:0036094//GO:0045296//GO:0098641//GO:0004866//GO:0097367//GO:0019904//GO:…	molecular function regulator//heterocyclic compound binding//nucleotide binding//cell adhesion molecule binding//hydrolase activity, acting on acid anhydrides, in phosphorus-containing anhydrides//hydrolase activity, acting on acid anhydrides//ATP binding//protein-containing complex binding//binding//ATPase activity//nucleoside phosphate binding//cysteine-type endopeptidase regulator activity inv…	GO:0005783//GO:0005788//GO:0005789//GO:0030054//GO:0008180//GO:0043209//GO:0031974//GO:0048471//GO:0044428//GO:0044424//GO:0044425//GO:0044421//GO:0044422//GO:0030496//GO:0043229//GO:0030176//GO:0043227//GO:0070161//GO:0012505//GO:0031982//GO:0044446//GO:0044444//GO:0042175//GO:0005634//GO:0009986//GO:0005913//GO:0005912//GO:0005911//GO:0044464//GO:0071944//GO:0005615//GO:0070062//GO:0070013//GO:…	endoplasmic reticulum//endoplasmic reticulum lumen//endoplasmic reticulum membrane//cell junction//COP9 signalosome//myelin sheath//membrane-enclosed lumen//perinuclear region of cytoplasm//nuclear part//intracellular part//membrane part//extracellular region part//organelle part//midbody//intracellular organelle//integral component of endoplasmic reticulum membrane//membrane-bounded organelle//a…	KOG0100	Molecular chaperones GRP78/BiP/KAR2, HSP70 superfamily
Cluster-53306.121129	1171.53	231.925	2.33671	1.04951e-08	3.89411e-06	TRUE	970	510473	CAA52416.1	740	1.9e-75	polyubiquitin [Artemia franciscana]	164510091	AM087937.1	356	0	Mytilus edulis mitochondrial partial ub gene for ubiquitin	K08770	UBC	ubiquitin C	http://www.genome.jp/dbget-bin/www_bget?ko:K08770	Q63429	731	4.6e-76	Polyubiquitin-C OS=Rattus norvegicus OX=10116 GN=Ubc PE=1 SV=1	PF13881//PF00240//PF11976//PF14560	Ubiquitin-2//Ubiquitin//Ubiquitin-2//Ubiquitin-like	GO:0019725//GO:0009987//GO:0042592//GO:0065007//GO:0065008//GO:0010992	cellular homeostasis//cellular process//homeostatic process//biological regulation//regulation of biological quality//ubiquitin recycling	GO:0005515//GO:0019899//GO:0005488//GO:0002020	protein binding//enzyme binding//binding//protease binding	GO:0005622//GO:0043229//GO:1903561//GO:0043227//GO:0043226//GO:0031982//GO:0005737//GO:0043230//GO:0070062//GO:0043209//GO:0005615//GO:0005634//GO:0044464//GO:0005623//GO:0043231//GO:0005576//GO:0044424//GO:0044421	intracellular//intracellular organelle//extracellular vesicle//membrane-bounded organelle//organelle//vesicle//cytoplasm//extracellular organelle//extracellular exosome//myelin sheath//extracellular space//nucleus//cell part//cell//intracellular membrane-bounded organelle//extracellular region//intracellular part//extracellular region part	KOG0001	Ubiquitin and ubiquitin-like proteins
Cluster-53306.25449
Cluster-53306.179586	7.87867	1.10702	2.82979	0.00131807	0.0244699	TRUE	2037	1242804770	XP_022343054.1	638	2.7e-63	ubiquitin-conjugating enzyme E2 C-like [Crassostrea virginica]	--	--	--	--	--	K06688	UBE2C, UBC11	ubiquitin-conjugating enzyme E2 C	http://www.genome.jp/dbget-bin/www_bget?ko:K06688	O00762	593	9.6e-60	Ubiquitin-conjugating enzyme E2 C OS=Homo sapiens OX=9606 GN=UBE2C PE=1 SV=1	--	--	GO:0010965//GO:0070936//GO:0071840//GO:0045787//GO:0070647//GO:0032446//GO:0140014//GO:0048518//GO:0007088//GO:0019725//GO:0030163//GO:0051128//GO:1902099//GO:1901564//GO:0010638//GO:0051783//GO:0016567//GO:0051785//GO:0044784//GO:0045840//GO:0022607//GO:0006807//GO:0043170//GO:0050789//GO:0044267//GO:1901575//GO:0044265//GO:0044260//GO:0016043//GO:0065003//GO:0065007//GO:0065008//GO:0051130//GO:…	regulation of mitotic sister chromatid separation//protein K48-linked ubiquitination//cellular component organization or biogenesis//positive regulation of cell cycle//protein modification by small protein conjugation or removal//protein modification by small protein conjugation//mitotic nuclear division//positive regulation of biological process//regulation of mitotic nuclear division//cellular …	GO:0061650//GO:1901363//GO:0000166//GO:0016740//GO:0061659//GO:0097367//GO:0005488//GO:1901265//GO:0017076//GO:0005524//GO:0043168//GO:0004842//GO:0003824//GO:0097159//GO:0032559//GO:0032555//GO:0032553//GO:0035639//GO:0019899//GO:0008144//GO:0019787//GO:0043167//GO:0031625//GO:0030554//GO:0005515//GO:0044389//GO:0061630//GO:0061631//GO:0140096//GO:0036094	ubiquitin-like protein conjugating enzyme activity//heterocyclic compound binding//nucleotide binding//transferase activity//ubiquitin-like protein ligase activity//carbohydrate derivative binding//binding//nucleoside phosphate binding//purine nucleotide binding//ATP binding//anion binding//ubiquitin-protein transferase activity//catalytic activity//organic cyclic compound binding//adenyl ribonuc…	GO:0031974//GO:0005654//GO:0031981//GO:1902494//GO:1990234//GO:0031461//GO:0043231//GO:0043233//GO:0005829//GO:0000151//GO:0000152//GO:0044428//GO:0044424//GO:0044422//GO:0043229//GO:0043227//GO:0044446//GO:0044444//GO:0005634//GO:0044464//GO:0005623//GO:0005622//GO:0032991//GO:0005737//GO:0070013//GO:0043226//GO:0005680	membrane-enclosed lumen//nucleoplasm//nuclear lumen//catalytic complex//transferase complex//cullin-RING ubiquitin ligase complex//intracellular membrane-bounded organelle//organelle lumen//cytosol//ubiquitin ligase complex//nuclear ubiquitin ligase complex//nuclear part//intracellular part//organelle part//intracellular organelle//membrane-bounded organelle//intracellular organelle part//cytopla…	KOG0421	Ubiquitin-protein ligase
Cluster-53306.179587
Cluster-53306.129644
Cluster-53306.104562	1690.61	403.391	2.06722	1.8944e-08	6.43632e-06	TRUE	395	148687613	EDL19560.1	619	8.2e-62	ubiquitin C, isoform CRA_a [Mus musculus] >gi|148687614|gb|EDL19561.1| ubiquitin C, isoform CRA_a [Mus musculus]	671761231	KJ817207.1	211	1.43274e-104	Mytilus galloprovincialis ubiquitin C (UBC) mRNA, partial cds	K08770	UBC	ubiquitin C	http://www.genome.jp/dbget-bin/www_bget?ko:K08770	Q63429	601	2.2e-61	Polyubiquitin-C OS=Rattus norvegicus OX=10116 GN=Ubc PE=1 SV=1	PF13881//PF00240//PF11976//PF14560	Ubiquitin-2 like Rad60 SUMO-like//Ubiquitin family//Ubiquitin-2 like Rad60 SUMO-like//Ubiquitin-like domain	GO:0019725//GO:0009987//GO:0042592//GO:0065007//GO:0065008//GO:0010992	cellular homeostasis//cellular process//homeostatic process//biological regulation//regulation of biological quality//ubiquitin recycling	GO:0005515//GO:0019899//GO:0005488//GO:0002020	protein binding//enzyme binding//binding//protease binding	GO:0005622//GO:0043229//GO:1903561//GO:0043227//GO:0043226//GO:0031982//GO:0005737//GO:0043230//GO:0070062//GO:0043209//GO:0005615//GO:0005634//GO:0044464//GO:0005623//GO:0043231//GO:0005576//GO:0044424//GO:0044421	intracellular//intracellular organelle//extracellular vesicle//membrane-bounded organelle//organelle//vesicle//cytoplasm//extracellular organelle//extracellular exosome//myelin sheath//extracellular space//nucleus//cell part//cell//intracellular membrane-bounded organelle//extracellular region//intracellular part//extracellular region part	KOG0001	Ubiquitin and ubiquitin-like proteins
Cluster-53306.172201
Cluster-53306.179588
Cluster-154406.0
33°C vs control
Cluster-53306.96954
Cluster-53306.72690
Cluster-53306.179586
Cluster-53306.47766
Cluster-53306.129646
Cluster-53306.96952
Cluster-53306.109211
Cluster-53306.96953
Cluster-56230.0
Cluster-53306.121134
Cluster-53306.121133
Cluster-103924.0
Cluster-53306.121129
Cluster-53306.121137
Cluster-53306.104562
Cluster-53306.77277
Cluster-22559.0

## Sheet: biosynthetic process
biosynthetic process
low salinity+33°C vs low salinity
Cluster-102574.0	4.12971	0.409735	3.35997	0.00416882	0.0480445	TRUE	611	1139844858	XP_019919189.1	570	6.1e-56	PREDICTED: homeobox protein 4-like [Crassostrea gigas]	--	--	--	--	--	K09355	PBX1	pre-B-cell leukemia transcription factor 1	http://www.genome.jp/dbget-bin/www_bget?ko:K09355	P40424	169	4.2e-11	Pre-B-cell leukemia transcription factor 1 OS=Homo sapiens OX=9606 GN=PBX1 PE=1 SV=1	PF05920//PF00046	Homeobox KN domain//Homeodomain	GO:0032774//GO:0019222//GO:0031326//GO:0031323//GO:0090304//GO:0044249//GO:0034641//GO:0006807//GO:0034645//GO:1901362//GO:0050789//GO:0097659//GO:0080090//GO:0006139//GO:0044260//GO:2000112//GO:0071704//GO:0010467//GO:0065007//GO:1901360//GO:0010468//GO:0018130//GO:1901576//GO:0019219//GO:0006725//GO:0009987//GO:0009889//GO:1903506//GO:0050794//GO:0009058//GO:0009059//GO:0051171//GO:0008152//GO:…	RNA biosynthetic process//regulation of metabolic process//regulation of cellular biosynthetic process//regulation of cellular metabolic process//nucleic acid metabolic process//cellular biosynthetic process//cellular nitrogen compound metabolic process//nitrogen compound metabolic process//cellular macromolecule biosynthetic process//organic cyclic compound biosynthetic process//regulation of bi…	GO:0005488//GO:0003677//GO:1901363//GO:0003676//GO:0097159	binding//DNA binding//heterocyclic compound binding//nucleic acid binding//organic cyclic compound binding	--	--	KOG0774	Transcription factor PBX and related HOX domain proteins
Cluster-87617.0
Cluster-53306.93256	12.8409	0.0272634	8.88362	4.64736e-07	9.28363e-05	TRUE	2141	1355993127	PRD34154.1	183	1.6e-10	crebl2 [Nephila clavipes]	--	--	--	--	--	--	--	--	--	Q5BJU6	154	8.1e-09	cAMP-responsive element-binding protein-like 2 OS=Rattus norvegicus OX=10116 GN=Crebl2 PE=2 SV=1	--	--	GO:0032774//GO:0019222//GO:0031326//GO:0031323//GO:0006139//GO:0090304//GO:0044249//GO:0034641//GO:0006807//GO:0034645//GO:1901362//GO:0050789//GO:0097659//GO:0080090//GO:1901576//GO:0044260//GO:2000112//GO:0071704//GO:0010467//GO:0065007//GO:1901360//GO:0060255//GO:0010468//GO:0019219//GO:0006725//GO:0009987//GO:0009889//GO:1903506//GO:0050794//GO:0009058//GO:0009059//GO:0051171//GO:0008152//GO:…	RNA biosynthetic process//regulation of metabolic process//regulation of cellular biosynthetic process//regulation of cellular metabolic process//nucleobase-containing compound metabolic process//nucleic acid metabolic process//cellular biosynthetic process//cellular nitrogen compound metabolic process//nitrogen compound metabolic process//cellular macromolecule biosynthetic process//organic cycl…	GO:0005488//GO:0003677//GO:1901363//GO:0003676//GO:0140110//GO:0043565//GO:0003700//GO:0097159	binding//DNA binding//heterocyclic compound binding//nucleic acid binding//transcription regulator activity//sequence-specific DNA binding//DNA-binding transcription factor activity//organic cyclic compound binding	--	--	--	--
Cluster-126196.0
Cluster-53306.57957
Cluster-53306.238846
Cluster-53306.77277	95.1146	5.95942	3.99657	0.00228059	0.0338925	TRUE	428	62752006	NP_001015785.1	293	5.6e-24	eukaryotic translation elongation factor 2, gene 2 [Xenopus tropicalis] >gi|58476387|gb|AAH89730.1| MGC108369 protein [Xenopus tropicalis] >gi|1270537807|gb|ATO96311.1| hypothetical protein, partial [synthetic construct]	1133482680	XM_003390550.3	62	1.0539e-21	PREDICTED: Amphimedon queenslandica elongation factor 2-like (LOC100641272), partial mRNA	K03234	EEF2	elongation factor 2	http://www.genome.jp/dbget-bin/www_bget?ko:K03234	Q90705	292	1.6e-25	Elongation factor 2 OS=Gallus gallus OX=9031 GN=EEF2 PE=1 SV=3	PF00679	Elongation factor G C-terminus	GO:0080090//GO:0019222//GO:0010604//GO:0010608//GO:0043043//GO:0010467//GO:0048513//GO:0048518//GO:0060255//GO:1901564//GO:1901566//GO:0019538//GO:0002376//GO:0009893//GO:0009891//GO:0006807//GO:1901576//GO:0044260//GO:0065007//GO:0045727//GO:0009889//GO:0050794//GO:0008152//GO:0030097//GO:0044271//GO:0010557//GO:0010556//GO:0048869//GO:0034250//GO:0030154//GO:0044249//GO:0034641//GO:0034645//GO:…	regulation of primary metabolic process//regulation of metabolic process//positive regulation of macromolecule metabolic process//posttranscriptional regulation of gene expression//peptide biosynthetic process//gene expression//animal organ development//positive regulation of biological process//regulation of macromolecule metabolic process//organonitrogen compound metabolic process//organonitrog…	GO:1901363//GO:0000166//GO:0003924//GO:0019901//GO:0019900//GO:0016818//GO:0016817//GO:0097367//GO:0005488//GO:0003676//GO:1901265//GO:0032549//GO:0017076//GO:0005525//GO:0003824//GO:0097159//GO:0019001//GO:0032555//GO:0003746//GO:0032550//GO:0032553//GO:0035639//GO:0019899//GO:0043168//GO:0043167//GO:0032561//GO:0016787//GO:0003723//GO:0005515//GO:0001883//GO:0001882//GO:0016462//GO:0008135//GO:…	heterocyclic compound binding//nucleotide binding//GTPase activity//protein kinase binding//kinase binding//hydrolase activity, acting on acid anhydrides, in phosphorus-containing anhydrides//hydrolase activity, acting on acid anhydrides//carbohydrate derivative binding//binding//nucleic acid binding//nucleoside phosphate binding//ribonucleoside binding//purine nucleotide binding//GTP binding//ca…	GO:0016020//GO:0043230//GO:0043231//GO:0044424//GO:0044421//GO:0044464//GO:0043229//GO:0005622//GO:0043227//GO:0043226//GO:0005737//GO:0031982//GO:0005844//GO:0005634//GO:1990904//GO:0005623//GO:0016234//GO:0016235//GO:0071944//GO:0005615//GO:0005886//GO:1903561//GO:0070062//GO:0032991//GO:0005576	membrane//extracellular organelle//intracellular membrane-bounded organelle//intracellular part//extracellular region part//cell part//intracellular organelle//intracellular//membrane-bounded organelle//organelle//cytoplasm//vesicle//polysome//nucleus//ribonucleoprotein complex//cell//inclusion body//aggresome//cell periphery//extracellular space//plasma membrane//extracellular vesicle//extracell…	KOG0469	Elongation factor 2
Cluster-53306.159307	13.8719	0.582483	4.56896	3.40049e-06	0.000413466	TRUE	1492	1205899837	OWF48685.1	356	9.7e-31	Cell death specification protein 2 [Mizuhopecten yessoensis]	23577037	AK113140.1	1362	0	Ciona intestinalis cDNA, clone:ciad010a08, full insert sequence	--	--	--	--	--	--	--	--	PF07716	Basic region leucine zipper	GO:0032774//GO:0019222//GO:0031326//GO:0031323//GO:0090304//GO:0044249//GO:0034641//GO:0006807//GO:0034645//GO:1901362//GO:0050789//GO:0097659//GO:0080090//GO:0006139//GO:0044260//GO:2000112//GO:0071704//GO:0010467//GO:0065007//GO:1901360//GO:0060255//GO:0010468//GO:1901576//GO:0019219//GO:0006725//GO:0009987//GO:0009889//GO:1903506//GO:0050794//GO:0009058//GO:0009059//GO:0051171//GO:0008152//GO:…	RNA biosynthetic process//regulation of metabolic process//regulation of cellular biosynthetic process//regulation of cellular metabolic process//nucleic acid metabolic process//cellular biosynthetic process//cellular nitrogen compound metabolic process//nitrogen compound metabolic process//cellular macromolecule biosynthetic process//organic cyclic compound biosynthetic process//regulation of bi…	GO:0140110//GO:0003700	transcription regulator activity//DNA-binding transcription factor activity	--	--	--	--
Cluster-53306.140373
Cluster-53306.116698
Cluster-53306.132918	17.993	0.983218	4.19585	0.00386318	0.0460117	TRUE	1795	328933188	AEB70965.1	1119	3.9e-119	arginase type I-like protein [Hyriopsis cumingii]	--	--	--	--	--	--	--	--	--	P05089	898	3.6e-95	Arginase-1 OS=Homo sapiens OX=9606 GN=ARG1 PE=1 SV=2	PF00491	Arginase family	GO:0019752//GO:0044249//GO:0034641//GO:0006807//GO:0071941//GO:0009064//GO:0006520//GO:0006525//GO:0071704//GO:1901605//GO:0019627//GO:1901576//GO:0009987//GO:0009058//GO:0008152//GO:0043436//GO:0044271//GO:0043604//GO:0044238//GO:1901564//GO:0006082//GO:1901566//GO:0044237//GO:0043603//GO:0000050//GO:0044281	carboxylic acid metabolic process//cellular biosynthetic process//cellular nitrogen compound metabolic process//nitrogen compound metabolic process//nitrogen cycle metabolic process//glutamine family amino acid metabolic process//cellular amino acid metabolic process//arginine metabolic process//organic substance metabolic process//alpha-amino acid metabolic process//urea metabolic process//organ…	GO:0004053//GO:0005488//GO:0043169//GO:0043167//GO:0046872//GO:0016787//GO:0003824//GO:0016813//GO:0016810	arginase activity//binding//cation binding//ion binding//metal ion binding//hydrolase activity//catalytic activity//hydrolase activity, acting on carbon-nitrogen (but not peptide) bonds, in linear amidines//hydrolase activity, acting on carbon-nitrogen (but not peptide) bonds	--	--	KOG2965	Arginase
Cluster-53306.94965
Cluster-53306.98219
Cluster-53306.26130
Cluster-53306.7074
Cluster-53306.92701	1.49161	0.138077	3.41176	0.00410584	0.0476018	TRUE	1907	1242797554	XP_022339191.1	180	3.2e-10	uncharacterized protein LOC111134463 isoform X1 [Crassostrea virginica]	--	--	--	--	--	--	--	--	--	Q0VD32	167	2.2e-10	cAMP-responsive element-binding protein-like 2 OS=Bos taurus OX=9913 GN=CREBL2 PE=1 SV=1	--	--	GO:0032774//GO:0019222//GO:0031326//GO:0031323//GO:0006139//GO:0090304//GO:0044249//GO:0034641//GO:0006807//GO:0034645//GO:1901362//GO:0050789//GO:0097659//GO:0080090//GO:1901576//GO:0044260//GO:2000112//GO:0071704//GO:0010467//GO:0065007//GO:1901360//GO:0060255//GO:0010468//GO:0019219//GO:0006725//GO:0009987//GO:0009889//GO:1903506//GO:0050794//GO:0009058//GO:0009059//GO:0051171//GO:0008152//GO:…	RNA biosynthetic process//regulation of metabolic process//regulation of cellular biosynthetic process//regulation of cellular metabolic process//nucleobase-containing compound metabolic process//nucleic acid metabolic process//cellular biosynthetic process//cellular nitrogen compound metabolic process//nitrogen compound metabolic process//cellular macromolecule biosynthetic process//organic cycl…	GO:0005488//GO:0003677//GO:1901363//GO:0003676//GO:0140110//GO:0043565//GO:0003700//GO:0097159	binding//DNA binding//heterocyclic compound binding//nucleic acid binding//transcription regulator activity//sequence-specific DNA binding//DNA-binding transcription factor activity//organic cyclic compound binding	--	--	--	--
Cluster-53306.53943
Cluster-53306.237483
Cluster-53306.142785
Cluster-53306.142786	63.4304	7.94144	2.99703	5.03055e-08	1.48177e-05	TRUE	1444	1207977326	XP_021379632.1	2150	8.9e-239	ruvB-like 1 [Mizuhopecten yessoensis] >gi|1205886772|gb|OWF37766.1| RuvB-like 1 [Mizuhopecten yessoensis]	1207977325	XM_021523957.1	474	0	PREDICTED: Mizuhopecten yessoensis ruvB-like 1 (LOC110467066), mRNA	K04499	RUVBL1, RVB1, INO80H	RuvB-like protein 1 (pontin 52)	http://www.genome.jp/dbget-bin/www_bget?ko:K04499	Q9DE26	2041	8.5e-228	RuvB-like 1 OS=Xenopus laevis OX=8355 GN=ruvbl1 PE=2 SV=1	PF17856//PF00004//PF05496//PF06068	TIP49//ATPase//Holliday//TIP49	GO:0044238//GO:0080090//GO:0019222//GO:0044249//GO:0034641//GO:0034645//GO:1901362//GO:1901360//GO:0032774//GO:0006139//GO:0051716//GO:0097659//GO:0032392//GO:0006281//GO:0060255//GO:0032508//GO:0009987//GO:0006725//GO:1903506//GO:0006974//GO:2001141//GO:0046483//GO:0051252//GO:0043170//GO:0006259//GO:0033554//GO:0019438//GO:0071103//GO:0031326//GO:0031323//GO:0090304//GO:0006807//GO:1901576//GO:…	primary metabolic process//regulation of primary metabolic process//regulation of metabolic process//cellular biosynthetic process//cellular nitrogen compound metabolic process//cellular macromolecule biosynthetic process//organic cyclic compound biosynthetic process//organic cyclic compound metabolic process//RNA biosynthetic process//nucleobase-containing compound metabolic process//cellular re…	GO:0035639//GO:0008144//GO:0043167//GO:1901363//GO:0043168//GO:0008026//GO:0000166//GO:0004386//GO:0016818//GO:0030554//GO:0097367//GO:0016817//GO:0070035//GO:0043139//GO:0009378//GO:0005488//GO:0016887//GO:0003678//GO:0017111//GO:1901265//GO:0042623//GO:0043141//GO:0017076//GO:0005524//GO:0016787//GO:0004003//GO:0140097//GO:0036094//GO:0003824//GO:0008094//GO:0097159//GO:0032559//GO:0032555//GO:…	purine ribonucleoside triphosphate binding//drug binding//ion binding//heterocyclic compound binding//anion binding//ATP-dependent helicase activity//nucleotide binding//helicase activity//hydrolase activity, acting on acid anhydrides, in phosphorus-containing anhydrides//adenyl nucleotide binding//carbohydrate derivative binding//hydrolase activity, acting on acid anhydrides//purine NTP-dependen…	GO:0005634//GO:0043231//GO:0044464//GO:0005623//GO:0044424//GO:0043229//GO:0005622//GO:0043227//GO:0043226	nucleus//intracellular membrane-bounded organelle//cell part//cell//intracellular part//intracellular organelle//intracellular//membrane-bounded organelle//organelle	KOG1942	DNA helicase, TBP-interacting protein
Cluster-53306.157189
Cluster-53306.47590	13.8965	0.133002	6.6868	1.0359e-07	2.74977e-05	TRUE	659	1207923797	XP_021350925.1	538	3.4e-52	uncharacterized protein LOC110448804 [Mizuhopecten yessoensis]	--	--	--	--	--	--	--	--	--	--	--	--	--	PF03175	DNA	GO:0090304//GO:0044249//GO:0034641//GO:0006807//GO:0034645//GO:1901360//GO:0006139//GO:0044260//GO:0071704//GO:0006260//GO:1901576//GO:0009987//GO:0006725//GO:0009058//GO:0009059//GO:0008152//GO:0046483//GO:0044238//GO:0044237//GO:0043170//GO:0006259	nucleic acid metabolic process//cellular biosynthetic process//cellular nitrogen compound metabolic process//nitrogen compound metabolic process//cellular macromolecule biosynthetic process//organic cyclic compound metabolic process//nucleobase-containing compound metabolic process//cellular macromolecule metabolic process//organic substance metabolic process//DNA replication//organic substance b…	GO:0003676//GO:0034061//GO:0005488//GO:0003677//GO:1901363//GO:0000166//GO:0003887//GO:0016740//GO:1901265//GO:0140097//GO:0036094//GO:0003824//GO:0016779//GO:0016772//GO:0097159	nucleic acid binding//DNA polymerase activity//binding//DNA binding//heterocyclic compound binding//nucleotide binding//DNA-directed DNA polymerase activity//transferase activity//nucleoside phosphate binding//catalytic activity, acting on DNA//small molecule binding//catalytic activity//nucleotidyltransferase activity//transferase activity, transferring phosphorus-containing groups//organic cycl…	--	--	--	--
Cluster-53306.47591	65.8848	0.076804	9.75395	3.66275e-20	1.15305e-16	TRUE	760	1229194506	XP_022111247.1	870	1.2e-90	uncharacterized protein LOC110990511 [Acanthaster planci]	--	--	--	--	--	--	--	--	--	--	--	--	--	PF03175	DNA	GO:0090304//GO:0044249//GO:0034641//GO:0006807//GO:0034645//GO:1901360//GO:0006139//GO:0044260//GO:0071704//GO:0006260//GO:1901576//GO:0009987//GO:0006725//GO:0009058//GO:0009059//GO:0008152//GO:0046483//GO:0044238//GO:0044237//GO:0043170//GO:0006259	nucleic acid metabolic process//cellular biosynthetic process//cellular nitrogen compound metabolic process//nitrogen compound metabolic process//cellular macromolecule biosynthetic process//organic cyclic compound metabolic process//nucleobase-containing compound metabolic process//cellular macromolecule metabolic process//organic substance metabolic process//DNA replication//organic substance b…	GO:0003676//GO:0034061//GO:0005488//GO:0003677//GO:1901363//GO:0000166//GO:0003887//GO:0016740//GO:1901265//GO:0140097//GO:0036094//GO:0003824//GO:0016779//GO:0016772//GO:0097159	nucleic acid binding//DNA polymerase activity//binding//DNA binding//heterocyclic compound binding//nucleotide binding//DNA-directed DNA polymerase activity//transferase activity//nucleoside phosphate binding//catalytic activity, acting on DNA//small molecule binding//catalytic activity//nucleotidyltransferase activity//transferase activity, transferring phosphorus-containing groups//organic cycl…	--	--	--	--
Cluster-53306.197535
Cluster-53306.138764	70.3435	0.0223963	11.5568	1.91383e-57	7.71178e-53	TRUE	4785	999985433	KXJ24574.1	2647	6.9e-296	putative DNA polymerase [Exaiptasia pallida]	--	--	--	--	--	--	--	--	--	Q9Y6Q3	167	5.6e-10	Zinc finger protein 37 homolog OS=Homo sapiens OX=9606 GN=ZFP37 PE=2 SV=3	PF03175	DNA	GO:0090304//GO:0044249//GO:0034641//GO:0006807//GO:0034645//GO:1901360//GO:0006139//GO:0044260//GO:0071704//GO:0006260//GO:1901576//GO:0009987//GO:0006725//GO:0009058//GO:0009059//GO:0008152//GO:0046483//GO:0044238//GO:0044237//GO:0043170//GO:0006259	nucleic acid metabolic process//cellular biosynthetic process//cellular nitrogen compound metabolic process//nitrogen compound metabolic process//cellular macromolecule biosynthetic process//organic cyclic compound metabolic process//nucleobase-containing compound metabolic process//cellular macromolecule metabolic process//organic substance metabolic process//DNA replication//organic substance b…	GO:0003676//GO:0034061//GO:0005488//GO:0003677//GO:1901363//GO:0000166//GO:0003887//GO:0016740//GO:1901265//GO:0140097//GO:0036094//GO:0003824//GO:0016779//GO:0016772//GO:0097159	nucleic acid binding//DNA polymerase activity//binding//DNA binding//heterocyclic compound binding//nucleotide binding//DNA-directed DNA polymerase activity//transferase activity//nucleoside phosphate binding//catalytic activity, acting on DNA//small molecule binding//catalytic activity//nucleotidyltransferase activity//transferase activity, transferring phosphorus-containing groups//organic cycl…	--	--	--	--
Cluster-126378.15	8.52961	0.213054	5.29929	9.79785e-09	3.6556e-06	TRUE	1006	1160078212	OPL33732.1	751	1e-76	hypothetical protein AM593_01849, partial [Mytilus galloprovincialis]	--	--	--	--	--	--	--	--	--	--	--	--	--	PF07716	Basic region leucine zipper	GO:0032774//GO:0019222//GO:0031326//GO:0031323//GO:0090304//GO:0044249//GO:0034641//GO:0006807//GO:0034645//GO:1901362//GO:0050789//GO:0097659//GO:0080090//GO:0006139//GO:0044260//GO:2000112//GO:0071704//GO:0010467//GO:0065007//GO:1901360//GO:0060255//GO:0010468//GO:1901576//GO:0019219//GO:0006725//GO:0009987//GO:0009889//GO:1903506//GO:0050794//GO:0009058//GO:0009059//GO:0051171//GO:0008152//GO:…	RNA biosynthetic process//regulation of metabolic process//regulation of cellular biosynthetic process//regulation of cellular metabolic process//nucleic acid metabolic process//cellular biosynthetic process//cellular nitrogen compound metabolic process//nitrogen compound metabolic process//cellular macromolecule biosynthetic process//organic cyclic compound biosynthetic process//regulation of bi…	GO:0140110//GO:0003700	transcription regulator activity//DNA-binding transcription factor activity	--	--	--	--
Cluster-43112.3
Cluster-82116.0
Cluster-138750.1
Cluster-138750.0
Cluster-53306.222829
Cluster-117156.1
Cluster-53306.176043
Cluster-53306.227381
Cluster-53306.47516
Cluster-157860.1
Cluster-53306.56366
Cluster-126378.7
Cluster-126378.0
Cluster-126378.1
Cluster-126378.2
Cluster-53306.121766
Cluster-53306.166434
Cluster-53306.159299
Cluster-53306.107817
Cluster-53306.225973
Cluster-53306.141103
Cluster-53306.105289
Cluster-53306.77273
Cluster-159869.1
Cluster-128638.1
Cluster-53306.55012
Cluster-53306.233364
Cluster-85502.0
Cluster-53306.115511
Cluster-53306.81351
Cluster-119941.0
Cluster-82199.0
Cluster-53306.16009
Cluster-53306.187088
Cluster-60982.0
Cluster-53306.103168
Cluster-53306.201706
Cluster-53306.187087
Cluster-53306.51708
Cluster-53306.81207
Cluster-53306.158398
Cluster-53306.158399
Cluster-53306.138243
Cluster-80616.0
Cluster-112845.0
Cluster-83618.0
Cluster-53306.140850
Cluster-119522.6
Cluster-53306.56873
Cluster-53306.200612
Cluster-53306.200615
Cluster-53306.167866
Cluster-53306.74287
Cluster-53306.128085
Cluster-37489.1
Cluster-53306.24484
Cluster-53306.159305
Cluster-53306.187094
Cluster-53306.187093
Cluster-53306.187091
Cluster-53306.159303
Cluster-157595.0
Cluster-76080.12
Cluster-53306.128120
Cluster-53306.187414
Cluster-53306.159296
Cluster-53306.148403
Cluster-53306.88663
Cluster-53306.75051
Cluster-47632.2
Cluster-53306.29493
Cluster-53306.29492
Cluster-39233.0
Cluster-53306.138638
Cluster-63212.3
Cluster-53306.24159
Cluster-140647.0
Cluster-53306.214996
Cluster-143497.0
Cluster-141125.1
Cluster-75088.0
Cluster-53306.147025
Cluster-70674.0
Cluster-53306.181901
Cluster-53306.49733
Cluster-53306.202415
Cluster-132596.0
Cluster-129801.4
Cluster-53306.121137
Cluster-78050.0
Cluster-53306.138739
Cluster-53306.79618
Cluster-53306.55350
Cluster-135322.0
Cluster-53306.141511
Cluster-53306.105837
Cluster-137000.3
Cluster-53306.61179
Cluster-53306.24591
Cluster-64325.1
Cluster-53306.185818
Cluster-108241.0
Cluster-53306.92797
Cluster-53306.127013
Cluster-53306.77281
Cluster-53306.77280
Cluster-53306.182401
Cluster-53306.187096
Cluster-135160.0
Cluster-53306.193635
Cluster-53306.21651
Cluster-127448.1
Cluster-53306.21652
Cluster-53306.73905
Cluster-53306.159300
Cluster-53306.114090
Cluster-53306.105125
Cluster-53306.211801
Cluster-53306.96280
Cluster-53306.225672
Cluster-80195.2
Cluster-53306.225671
Cluster-53306.98224
Cluster-96015.0
Cluster-53306.19046
Cluster-87392.0
Cluster-150664.2
Cluster-116235.3
Cluster-53306.74893
Cluster-53306.236279
Cluster-104026.1
Cluster-53306.235124
Cluster-53306.78302
Cluster-53306.92814
Cluster-134810.1
Cluster-53306.21647
Cluster-151238.1
Cluster-53306.65519
Cluster-127682.1
Cluster-53306.212031
Cluster-53306.183591
Cluster-53306.91784
Cluster-53306.159297
Cluster-53306.159295
Cluster-116107.0
Cluster-130377.0
Cluster-53306.145559
Cluster-78167.0
Cluster-53306.136019
Cluster-53306.136018
Cluster-53306.160025
Cluster-53306.52977
Cluster-53306.187983
Cluster-53306.132920
Cluster-53306.147214
33°C vs control
Cluster-102574.0
Cluster-53306.37334
Cluster-53306.77275
Cluster-53306.138101
Cluster-140652.2
Cluster-104095.0
Cluster-136796.0
Cluster-53306.49447
Cluster-53306.228880
Cluster-53306.24591
Cluster-53306.92701
Cluster-53306.179796
Cluster-53306.111460
Cluster-53306.142786
Cluster-53306.47590
Cluster-53306.47591
Cluster-98470.0
Cluster-114675.0
Cluster-53306.138764
Cluster-126378.15
Cluster-53306.215842
Cluster-53306.161860
Cluster-112762.0
Cluster-63212.3
Cluster-53306.158400
Cluster-53306.158402
Cluster-53306.77276
Cluster-53306.72770
Cluster-126378.7
Cluster-53306.166841
Cluster-126378.1
Cluster-126378.2
Cluster-53306.77273
Cluster-53306.166169
Cluster-53306.80658
Cluster-53306.107812
Cluster-53306.181901
Cluster-53306.21647
Cluster-53306.141103
Cluster-53306.77277
Cluster-128638.3
Cluster-128638.0
Cluster-100767.0
Cluster-53306.145564
Cluster-82199.0
Cluster-76911.0
Cluster-53306.3272
Cluster-109978.0
Cluster-53306.187089
Cluster-53306.97731
Cluster-53306.187087
Cluster-53306.51708
Cluster-53306.86478
Cluster-95948.0
Cluster-53306.158398
Cluster-53306.80574
Cluster-53306.138243
Cluster-53306.80661
Cluster-80616.0
Cluster-117414.0
Cluster-157404.0
Cluster-53306.115511
Cluster-53306.133593
Cluster-53306.189381
Cluster-53306.197044
Cluster-53306.187096
Cluster-53306.159307
Cluster-53306.187091
Cluster-53306.187090
Cluster-53306.67600
Cluster-53306.148403
Cluster-53306.177783
Cluster-53306.148405
Cluster-53306.93256
Cluster-53306.32050
Cluster-53306.50582
Cluster-53306.29493
Cluster-53306.184735
Cluster-53306.29495
Cluster-53306.26477
Cluster-53306.187094
Cluster-53306.113083
Cluster-143497.0
Cluster-53306.202415
Cluster-53306.121137
Cluster-53306.78309
Cluster-53306.150246
Cluster-53306.138739
Cluster-53306.190051
Cluster-53306.80576
Cluster-135322.0
Cluster-53306.119813
Cluster-53306.105836
Cluster-53306.114083
Cluster-53306.61179
Cluster-53306.121727
Cluster-53306.217915
Cluster-53306.50819
Cluster-53306.77281
Cluster-53306.159305
Cluster-53306.184421
Cluster-53306.150251
Cluster-53306.21651
Cluster-53306.21652
Cluster-100191.0
Cluster-53306.181899
Cluster-53306.96280
Cluster-53306.114090
Cluster-53306.159303
Cluster-87392.0
Cluster-133954.0
Cluster-141104.0
Cluster-53306.163182
Cluster-132028.14
Cluster-53306.62986
Cluster-53306.176210
Cluster-151238.1
Cluster-53306.103891
Cluster-53306.100363
Cluster-53306.159296
Cluster-53306.159297
Cluster-44222.1
Cluster-53306.159298
Cluster-53306.132918
Cluster-53306.64995
Cluster-53306.205706
Cluster-53306.132920
Cluster-53306.148444
Cluster-151620.0
Cluster-53306.12740
Cluster-53306.187086

## Sheet: cellular nitrogen compound meta
cellular nitrogen compound metabolic process
low salinity+33°C vs low salinity
Cluster-102574.0
Cluster-53306.209822
Cluster-87617.0
Cluster-53306.93256
Cluster-53306.57957
Cluster-53306.238846
Cluster-53306.77277
Cluster-142272.1
Cluster-53306.77273
Cluster-53306.140373
Cluster-53306.116698
Cluster-53306.132918
Cluster-53306.133302
Cluster-53306.180733
Cluster-53306.180732
Cluster-53306.7074
Cluster-53306.53943
Cluster-53306.237483
Cluster-53306.93648
Cluster-132150.1
Cluster-53306.142785
Cluster-53306.142786
Cluster-53306.231742
Cluster-53306.47590
Cluster-53306.47591
Cluster-53306.197535
Cluster-53306.138764
Cluster-53306.196803
Cluster-126378.15
Cluster-53306.78666
Cluster-53306.189935
Cluster-43112.3
Cluster-140731.0
Cluster-82116.0
Cluster-140747.1
Cluster-138750.1
Cluster-138750.0
Cluster-117156.1
Cluster-53306.176043
Cluster-53306.52977
Cluster-150368.2
Cluster-53306.13049
Cluster-53306.47516
Cluster-53306.159773
Cluster-157860.1
Cluster-53306.210653
Cluster-53306.142159
Cluster-126378.1
Cluster-126378.2
Cluster-53306.227381
Cluster-53306.166434
Cluster-53306.142157
Cluster-53306.107817
Cluster-90714.3
Cluster-53306.225973
Cluster-53306.141103
Cluster-53306.105289
Cluster-40756.0
Cluster-53306.141511
Cluster-53306.218343
Cluster-88859.0
Cluster-85502.0
Cluster-53306.115511
Cluster-53306.81351
Cluster-119941.0
Cluster-82199.0
Cluster-53306.133199
Cluster-53306.16009
Cluster-53306.187088
Cluster-60982.0
Cluster-53306.103168
Cluster-53306.201706
Cluster-53306.187087
Cluster-53306.51708
Cluster-134806.0
Cluster-53306.158398
Cluster-53306.158399
Cluster-53306.138243
Cluster-53306.114206
Cluster-126378.0
Cluster-80616.0
Cluster-53306.77280
Cluster-99003.8
Cluster-110138.0
Cluster-83618.0
Cluster-119522.6
Cluster-53306.56873
Cluster-53306.121766
Cluster-53306.200612
Cluster-53306.200615
Cluster-53306.167866
Cluster-147401.1
Cluster-53306.128085
Cluster-53306.60469
Cluster-37489.1
Cluster-53306.155464
Cluster-53306.24484
Cluster-53306.55382
Cluster-53306.159305
Cluster-53306.159307
Cluster-53306.187093
Cluster-53306.187091
Cluster-53306.159303
Cluster-157595.0
Cluster-126378.7
Cluster-53306.128120
Cluster-53306.26130
Cluster-53306.159296
Cluster-53306.148403
Cluster-53306.193635
Cluster-53306.162265
Cluster-104026.1
Cluster-53306.88663
Cluster-132596.0
Cluster-47632.2
Cluster-53306.92701
Cluster-53306.138638
Cluster-63212.3
Cluster-53306.24159
Cluster-140647.0
Cluster-53306.46397
Cluster-53306.187094
Cluster-53306.214996
Cluster-53306.81207
Cluster-141125.1
Cluster-134167.0
Cluster-53306.147025
Cluster-70674.0
Cluster-53306.181901
Cluster-136181.0
Cluster-53306.202415
Cluster-53306.209823
Cluster-53306.75051
Cluster-129801.4
Cluster-53306.121137
Cluster-78050.0
Cluster-53306.138739
Cluster-53306.54830
Cluster-34853.0
Cluster-53306.147214
Cluster-53306.79618
Cluster-53306.55350
Cluster-134426.1
Cluster-135322.0
Cluster-53306.105837
Cluster-78232.1
Cluster-137000.3
Cluster-53306.61179
Cluster-53306.24591
Cluster-53306.185818
Cluster-74842.0
Cluster-108241.0
Cluster-118537.1
Cluster-53306.92797
Cluster-53306.127013
Cluster-53306.77281
Cluster-53306.191198
Cluster-53306.187096
Cluster-153592.0
Cluster-80195.2
Cluster-53306.21651
Cluster-53306.21652
Cluster-40004.0
Cluster-53306.55012
Cluster-53306.73905
Cluster-53306.159300
Cluster-145104.0
Cluster-53306.105125
Cluster-53306.211801
Cluster-53306.96280
Cluster-53306.225672
Cluster-53306.226823
Cluster-53306.225671
Cluster-96015.0
Cluster-53306.132920
Cluster-53306.19046
Cluster-87392.0
Cluster-150664.2
Cluster-53306.81515
Cluster-116235.3
Cluster-53306.82121
Cluster-53306.74893
Cluster-53306.236279
Cluster-53306.94965
Cluster-76080.12
Cluster-53306.114090
Cluster-53306.142161
Cluster-53306.236675
Cluster-53306.235124
Cluster-53306.231736
Cluster-53306.92814
Cluster-53306.21647
Cluster-151238.1
Cluster-53306.196801
Cluster-53306.65519
Cluster-53306.187414
Cluster-53306.212031
Cluster-148034.0
Cluster-53306.91784
Cluster-53306.159297
Cluster-53306.159295
Cluster-53306.159299
Cluster-130377.0
Cluster-53306.145559
Cluster-53306.2844
Cluster-53306.78302
Cluster-53306.212433
Cluster-53306.136019
Cluster-53306.136018
Cluster-128936.0
Cluster-77040.1
Cluster-53306.141972
Cluster-53306.160622
Cluster-119286.0
Cluster-53306.187983
Cluster-154949.0
Cluster-53306.49733
Cluster-53306.40353
Cluster-53306.65619
Cluster-132150.3
Cluster-79567.0
33°C vs control
Cluster-53306.77277
Cluster-102574.0
Cluster-53306.37334
Cluster-132028.14
Cluster-53306.77275
Cluster-53306.77276
Cluster-140652.2
Cluster-104095.0
Cluster-53306.159307
Cluster-53306.132918
Cluster-53306.238364
Cluster-53306.145896
Cluster-53306.180733
Cluster-53306.180732
Cluster-53306.179796
Cluster-53306.111460
Cluster-53306.93648
Cluster-53306.142786
Cluster-53306.231742
Cluster-53306.47590
Cluster-53306.47591
Cluster-114675.0
Cluster-53306.138764
Cluster-126378.15
Cluster-53306.215842
Cluster-81587.0
Cluster-53306.19889
Cluster-53306.161860
Cluster-63212.3
Cluster-53306.158400
Cluster-53306.158402
Cluster-126378.7
Cluster-53306.166841
Cluster-126378.1
Cluster-53306.133593
Cluster-53306.77273
Cluster-53306.80658
Cluster-90714.3
Cluster-53306.107812
Cluster-53306.181901
Cluster-53306.141103
Cluster-53306.82655
Cluster-100767.0
Cluster-53306.49915
Cluster-53306.145564
Cluster-82199.0
Cluster-76911.0
Cluster-53306.3272
Cluster-53306.187089
Cluster-53306.96496
Cluster-53306.97731
Cluster-53306.187087
Cluster-53306.51708
Cluster-95948.0
Cluster-53306.158398
Cluster-53306.80574
Cluster-53306.123615
Cluster-53306.138243
Cluster-53306.80661
Cluster-80616.0
Cluster-117414.0
Cluster-157404.0
Cluster-99003.8
Cluster-53306.115511
Cluster-126378.2
Cluster-110138.1
Cluster-53306.189381
Cluster-53306.80576
Cluster-53306.59200
Cluster-53306.187096
Cluster-53306.187094
Cluster-53306.187091
Cluster-53306.187090
Cluster-53306.24591
Cluster-53306.39648
Cluster-53306.67600
Cluster-53306.148403
Cluster-53306.177783
Cluster-53306.162265
Cluster-53306.159297
Cluster-53306.93256
Cluster-53306.133302
Cluster-53306.50582
Cluster-53306.92701
Cluster-53306.184735
Cluster-53306.26477
Cluster-139537.2
Cluster-53306.225544
Cluster-53306.211182
Cluster-53306.113083
Cluster-53306.202415
Cluster-53306.159315
Cluster-53306.121137
Cluster-53306.138739
Cluster-53306.190051
Cluster-53306.107038
Cluster-135322.0
Cluster-53306.63317
Cluster-53306.119813
Cluster-53306.225645
Cluster-53306.105836
Cluster-53306.73068
Cluster-53306.114083
Cluster-53306.61179
Cluster-53306.121727
Cluster-53306.217915
Cluster-53306.50819
Cluster-53306.77281
Cluster-53306.159305
Cluster-53306.184421
Cluster-53306.21651
Cluster-53306.21652
Cluster-100191.0
Cluster-53306.181899
Cluster-102425.0
Cluster-53306.96280
Cluster-53306.28326
Cluster-53306.114090
Cluster-53306.170510
Cluster-53306.159303
Cluster-87392.0
Cluster-125054.0
Cluster-151665.3
Cluster-141104.0
Cluster-53306.94140
Cluster-151620.0
Cluster-53306.62986
Cluster-53306.231735
Cluster-53306.167716
Cluster-53306.21647
Cluster-151238.1
Cluster-53306.103891
Cluster-53306.100363
Cluster-53306.159296
Cluster-84733.0
Cluster-53306.132920
Cluster-53306.159298
Cluster-53306.180729
Cluster-53306.64995
Cluster-53306.148405
Cluster-53306.236315
Cluster-53306.141974
Cluster-53306.141975
Cluster-53306.148444
Cluster-53306.65619
Cluster-128657.0
Cluster-53306.187086

## Sheet: extracellular space
extracellular space
low salinity+33°C vs low salinity
Gene	F.value	D.value	log2foldchange	pvalue	padjust	significance	Gene Length	NR GI	NR ID	NR Score	NR Evalue	NR Description	NT GI	NT ID	NT Score	NT Evalue	NT Description	KO ID	KO Name	KO Description	Http Link	Swissprot ID	Swissprot Score	Swissprot Evalue	Swissprot Description	PFAM ID	PFAM description	Gene Ontology Biological Pathway	BP Description	Gene Ontology Molecular Function	MF Description	Gene Ontology Cellular Component	CC Description	KOG ID	KOG Description
Cluster-53306.107817
Cluster-53306.121129	1171.53	231.925	2.33671	1.04951e-08	3.89411e-06	TRUE	970	510473	CAA52416.1	740	1.9e-75	polyubiquitin [Artemia franciscana]	164510091	AM087937.1	356	0	Mytilus edulis mitochondrial partial ub gene for ubiquitin	K08770	UBC	ubiquitin C	http://www.genome.jp/dbget-bin/www_bget?ko:K08770	Q63429	731	4.6e-76	Polyubiquitin-C OS=Rattus norvegicus OX=10116 GN=Ubc PE=1 SV=1	PF13881//PF00240//PF11976//PF14560	Ubiquitin-2//Ubiquitin//Ubiquitin-2//Ubiquitin-like	GO:0019725//GO:0009987//GO:0042592//GO:0065007//GO:0065008//GO:0010992	cellular homeostasis//cellular process//homeostatic process//biological regulation//regulation of biological quality//ubiquitin recycling	GO:0005515//GO:0019899//GO:0005488//GO:0002020	protein binding//enzyme binding//binding//protease binding	GO:0005622//GO:0043229//GO:1903561//GO:0043227//GO:0043226//GO:0031982//GO:0005737//GO:0043230//GO:0070062//GO:0043209//GO:0005615//GO:0005634//GO:0044464//GO:0005623//GO:0043231//GO:0005576//GO:0044424//GO:0044421	intracellular//intracellular organelle//extracellular vesicle//membrane-bounded organelle//organelle//vesicle//cytoplasm//extracellular organelle//extracellular exosome//myelin sheath//extracellular space//nucleus//cell part//cell//intracellular membrane-bounded organelle//extracellular region//intracellular part//extracellular region part	KOG0001	Ubiquitin and ubiquitin-like proteins
Cluster-53306.129281
Cluster-140213.0
Cluster-53306.129644
Cluster-53306.104562	1690.61	403.391	2.06722	1.8944e-08	6.43632e-06	TRUE	395	148687613	EDL19560.1	619	8.2e-62	ubiquitin C, isoform CRA_a [Mus musculus] >gi|148687614|gb|EDL19561.1| ubiquitin C, isoform CRA_a [Mus musculus]	671761231	KJ817207.1	211	1.43274e-104	Mytilus galloprovincialis ubiquitin C (UBC) mRNA, partial cds	K08770	UBC	ubiquitin C	http://www.genome.jp/dbget-bin/www_bget?ko:K08770	Q63429	601	2.2e-61	Polyubiquitin-C OS=Rattus norvegicus OX=10116 GN=Ubc PE=1 SV=1	PF13881//PF00240//PF11976//PF14560	Ubiquitin-2 like Rad60 SUMO-like//Ubiquitin family//Ubiquitin-2 like Rad60 SUMO-like//Ubiquitin-like domain	GO:0019725//GO:0009987//GO:0042592//GO:0065007//GO:0065008//GO:0010992	cellular homeostasis//cellular process//homeostatic process//biological regulation//regulation of biological quality//ubiquitin recycling	GO:0005515//GO:0019899//GO:0005488//GO:0002020	protein binding//enzyme binding//binding//protease binding	GO:0005622//GO:0043229//GO:1903561//GO:0043227//GO:0043226//GO:0031982//GO:0005737//GO:0043230//GO:0070062//GO:0043209//GO:0005615//GO:0005634//GO:0044464//GO:0005623//GO:0043231//GO:0005576//GO:0044424//GO:0044421	intracellular//intracellular organelle//extracellular vesicle//membrane-bounded organelle//organelle//vesicle//cytoplasm//extracellular organelle//extracellular exosome//myelin sheath//extracellular space//nucleus//cell part//cell//intracellular membrane-bounded organelle//extracellular region//intracellular part//extracellular region part	KOG0001	Ubiquitin and ubiquitin-like proteins
Cluster-53306.121134	634.398	151.742	2.06377	0.00045907	0.0125548	TRUE	308	968034260	XP_002012597.2	515	7.3e-50	uncharacterized protein Dmoj_GI14272 [Drosophila mojavensis] >gi|946598744|gb|EDW05278.2| uncharacterized protein Dmoj_GI14272 [Drosophila mojavensis]	164510091	AM087937.1	254	1.36315e-128	Mytilus edulis mitochondrial partial ub gene for ubiquitin	--	--	--	--	Q63429	515	1.6e-51	Polyubiquitin-C OS=Rattus norvegicus OX=10116 GN=Ubc PE=1 SV=1	--	--	GO:0019725//GO:0009987//GO:0042592//GO:0065007//GO:0065008//GO:0010992	cellular homeostasis//cellular process//homeostatic process//biological regulation//regulation of biological quality//ubiquitin recycling	GO:0005515//GO:0019899//GO:0005488//GO:0002020	protein binding//enzyme binding//binding//protease binding	GO:0005622//GO:0043229//GO:1903561//GO:0043227//GO:0043226//GO:0005615//GO:0005737//GO:0043230//GO:0031982//GO:0043209//GO:0070062//GO:0005634//GO:0044464//GO:0005623//GO:0043231//GO:0005576//GO:0044424//GO:0044421	intracellular//intracellular organelle//extracellular vesicle//membrane-bounded organelle//organelle//extracellular space//cytoplasm//extracellular organelle//vesicle//myelin sheath//extracellular exosome//nucleus//cell part//cell//intracellular membrane-bounded organelle//extracellular region//intracellular part//extracellular region part	KOG0001	Ubiquitin and ubiquitin-like proteins
Cluster-53306.47766	23.6179	0.147657	7.3168	7.83465e-13	7.5166e-10	TRUE	699	76780608	CAH04107.1	281	2.3e-22	heat shock protein 70 [Mytilus galloprovincialis]	62989583	AJ585375.1	410	0	Mytilus galloprovincialis hsp70-1 gene for heat shock protein 70, clone lambdaMg70_II_4	--	--	--	--	P08106	273	4.2e-23	Heat shock 70 kDa protein OS=Gallus gallus OX=9031 PE=1 SV=1	--	--	GO:0090084//GO:0090083//GO:0051049//GO:1901894//GO:1901896//GO:0016043//GO:0009408//GO:0034764//GO:0034765//GO:0034767//GO:0071840//GO:0070841//GO:0000003//GO:0048869//GO:0140013//GO:0061982//GO:0048515//GO:0044093//GO:0048518//GO:0048519//GO:1903169//GO:0032781//GO:0007281//GO:0007283//GO:0007286//GO:0072511//GO:0051128//GO:0010033//GO:0051704//GO:0044703//GO:0010243//GO:0070588//GO:0032414//GO:…	negative regulation of inclusion body assembly//regulation of inclusion body assembly//regulation of transport//regulation of calcium-transporting ATPase activity//positive regulation of calcium-transporting ATPase activity//cellular component organization//response to heat//positive regulation of transmembrane transport//regulation of ion transmembrane transport//positive regulation of ion trans…	GO:0019899//GO:1901363//GO:0000166//GO:0033142//GO:0097367//GO:0051861//GO:0005488//GO:1901265//GO:0017076//GO:0005524//GO:0035258//GO:0035257//GO:0032559//GO:0032555//GO:0032553//GO:0035639//GO:0008144//GO:0051082//GO:0043167//GO:0008289//GO:0051427//GO:0030554//GO:0005515//GO:0005102//GO:0097159//GO:0008134//GO:0036094//GO:0043168	enzyme binding//heterocyclic compound binding//nucleotide binding//progesterone receptor binding//carbohydrate derivative binding//glycolipid binding//binding//nucleoside phosphate binding//purine nucleotide binding//ATP binding//steroid hormone receptor binding//nuclear hormone receptor binding//adenyl ribonucleotide binding//purine ribonucleotide binding//ribonucleotide binding//purine ribonucl…	GO:0000795//GO:0031981//GO:0043209//GO:0016021//GO:0016020//GO:1902495//GO:0044297//GO:0000793//GO:0031974//GO:0000794//GO:0043235//GO:0043230//GO:0043231//GO:0043232//GO:0043233//GO:0044428//GO:0044424//GO:0044425//GO:0044427//GO:0044421//GO:0044422//GO:0043229//GO:0043228//GO:0034702//GO:0000228//GO:0043227//GO:0005856//GO:0072562//GO:0044430//GO:0043025//GO:0005737//GO:0099086//GO:0001673//GO:…	synaptonemal complex//nuclear lumen//myelin sheath//integral component of membrane//membrane//transmembrane transporter complex//cell body//condensed chromosome//membrane-enclosed lumen//condensed nuclear chromosome//receptor complex//extracellular organelle//intracellular membrane-bounded organelle//intracellular non-membrane-bounded organelle//organelle lumen//nuclear part//intracellular part//…	KOG0101	Molecular chaperones HSP70/HSC70, HSP70 superfamily
Cluster-103924.0	1.57558	0.169683	3.23002	0.00385629	0.0459759	TRUE	344	1040518508	ANN45953.1	257	6.7e-20	byssal HSP-like protein 1 [Mytilus coruscus]	1083850897	XM_009594474.2	56	1.79492e-18	PREDICTED: Nicotiana tomentosiformis luminal-binding protein 5 (LOC104089546), mRNA	K09490	HSPA5, BIP	heat shock 70kDa protein 5	http://www.genome.jp/dbget-bin/www_bget?ko:K09490	P06761	251	7.3e-21	Endoplasmic reticulum chaperone BiP OS=Rattus norvegicus OX=10116 GN=Hspa5 PE=1 SV=1	PF00012	Hsp70	GO:0019222//GO:0048585//GO:0048468//GO:0060322//GO:0051641//GO:0010042//GO:0051651//GO:0051716//GO:0009968//GO:0048869//GO:0032446//GO:0048513//GO:0010720//GO:0048518//GO:0048519//GO:0060548//GO:0045185//GO:0032268//GO:0007155//GO:0071216//GO:0007179//GO:0007178//GO:0016477//GO:0009607//GO:1901565//GO:0009605//GO:0071287//GO:0019538//GO:0010243//GO:0071320//GO:0007154//GO:0033554//GO:0009892//GO:…	regulation of metabolic process//negative regulation of response to stimulus//cell development//head development//cellular localization//response to manganese ion//maintenance of location in cell//cellular response to stimulus//negative regulation of signal transduction//cellular developmental process//protein modification by small protein conjugation//animal organ development//positive regulatio…	GO:0098772//GO:1901363//GO:0000166//GO:0050839//GO:0016818//GO:0016817//GO:0005524//GO:0044877//GO:0005488//GO:0016887//GO:1901265//GO:0043028//GO:0043021//GO:0017076//GO:0043022//GO:0043027//GO:0016787//GO:0003824//GO:0097159//GO:0032559//GO:0032555//GO:0032553//GO:0043167//GO:0004869//GO:0030554//GO:0044389//GO:0030234//GO:0036094//GO:0045296//GO:0098641//GO:0004866//GO:0097367//GO:0019904//GO:…	molecular function regulator//heterocyclic compound binding//nucleotide binding//cell adhesion molecule binding//hydrolase activity, acting on acid anhydrides, in phosphorus-containing anhydrides//hydrolase activity, acting on acid anhydrides//ATP binding//protein-containing complex binding//binding//ATPase activity//nucleoside phosphate binding//cysteine-type endopeptidase regulator activity inv…	GO:0005783//GO:0005788//GO:0005789//GO:0030054//GO:0008180//GO:0043209//GO:0031974//GO:0048471//GO:0044428//GO:0044424//GO:0044425//GO:0044421//GO:0044422//GO:0030496//GO:0043229//GO:0030176//GO:0043227//GO:0070161//GO:0012505//GO:0031982//GO:0044446//GO:0044444//GO:0042175//GO:0005634//GO:0009986//GO:0005913//GO:0005912//GO:0005911//GO:0044464//GO:0071944//GO:0005615//GO:0070062//GO:0070013//GO:…	endoplasmic reticulum//endoplasmic reticulum lumen//endoplasmic reticulum membrane//cell junction//COP9 signalosome//myelin sheath//membrane-enclosed lumen//perinuclear region of cytoplasm//nuclear part//intracellular part//membrane part//extracellular region part//organelle part//midbody//intracellular organelle//integral component of endoplasmic reticulum membrane//membrane-bounded organelle//a…	KOG0100	Molecular chaperones GRP78/BiP/KAR2, HSP70 superfamily
Cluster-53306.121135
Cluster-53306.121137	923.731	189.339	2.28669	8.49037e-07	0.000147085	TRUE	323	1020547687	XP_016108981.1	537	2.2e-52	PREDICTED: polyubiquitin-C isoform X1 [Sinocyclocheilus grahami]	164510091	AM087937.1	275	3.03496e-140	Mytilus edulis mitochondrial partial ub gene for ubiquitin	--	--	--	--	P0CG68	537	4.7e-54	Polyubiquitin-C OS=Sus scrofa OX=9823 GN=UBC PE=2 SV=1	--	--	GO:0051716//GO:0006301//GO:0072422//GO:0000165//GO:0075733//GO:0006283//GO:0006281//GO:0060548//GO:0061013//GO:0006289//GO:0046483//GO:0042325//GO:0042327//GO:0019538//GO:0000717//GO:0070987//GO:0009894//GO:0009892//GO:0009893//GO:0009890//GO:0009891//GO:0090263//GO:0051254//GO:0030177//GO:0071902//GO:0035556//GO:0071900//GO:0072331//GO:0050789//GO:0051347//GO:0071560//GO:0010646//GO:0002684//GO:…	cellular response to stimulus//postreplication repair//signal transduction involved in DNA damage checkpoint//MAPK cascade//intracellular transport of virus//transcription-coupled nucleotide-excision repair//DNA repair//negative regulation of cell death//regulation of mRNA catabolic process//nucleotide-excision repair//heterocycle metabolic process//regulation of phosphorylation//positive regulat…	GO:0005488//GO:0019899//GO:0002020//GO:0005515	binding//enzyme binding//protease binding//protein binding	GO:0043209//GO:0044428//GO:0044424//GO:0044421//GO:0044422//GO:0005654//GO:0005773//GO:0010008//GO:0044464//GO:0071944//GO:0070062//GO:0005615//GO:0005764//GO:0005765//GO:0005768//GO:0016020//GO:0098588//GO:0043230//GO:0043231//GO:0043233//GO:0005829//GO:0044433//GO:0044437//GO:0098852//GO:0030666//GO:0031090//GO:0070013//GO:0031974//GO:0005774//GO:0043229//GO:0005622//GO:0043227//GO:0043226//GO:…	myelin sheath//nuclear part//intracellular part//extracellular region part//organelle part//nucleoplasm//vacuole//endosome membrane//cell part//cell periphery//extracellular exosome//extracellular space//lysosome//lysosomal membrane//endosome//membrane//bounding membrane of organelle//extracellular organelle//intracellular membrane-bounded organelle//organelle lumen//cytosol//cytoplasmic vesicle …	KOG0001	Ubiquitin and ubiquitin-like proteins
Cluster-53306.165794
Cluster-53306.25449
Cluster-53306.77277	95.1146	5.95942	3.99657	0.00228059	0.0338925	TRUE	428	62752006	NP_001015785.1	293	5.6e-24	eukaryotic translation elongation factor 2, gene 2 [Xenopus tropicalis] >gi|58476387|gb|AAH89730.1| MGC108369 protein [Xenopus tropicalis] >gi|1270537807|gb|ATO96311.1| hypothetical protein, partial [synthetic construct]	1133482680	XM_003390550.3	62	1.0539e-21	PREDICTED: Amphimedon queenslandica elongation factor 2-like (LOC100641272), partial mRNA	K03234	EEF2	elongation factor 2	http://www.genome.jp/dbget-bin/www_bget?ko:K03234	Q90705	292	1.6e-25	Elongation factor 2 OS=Gallus gallus OX=9031 GN=EEF2 PE=1 SV=3	PF00679	Elongation factor G C-terminus	GO:0080090//GO:0019222//GO:0010604//GO:0010608//GO:0043043//GO:0010467//GO:0048513//GO:0048518//GO:0060255//GO:1901564//GO:1901566//GO:0019538//GO:0002376//GO:0009893//GO:0009891//GO:0006807//GO:1901576//GO:0044260//GO:0065007//GO:0045727//GO:0009889//GO:0050794//GO:0008152//GO:0030097//GO:0044271//GO:0010557//GO:0010556//GO:0048869//GO:0034250//GO:0030154//GO:0044249//GO:0034641//GO:0034645//GO:…	regulation of primary metabolic process//regulation of metabolic process//positive regulation of macromolecule metabolic process//posttranscriptional regulation of gene expression//peptide biosynthetic process//gene expression//animal organ development//positive regulation of biological process//regulation of macromolecule metabolic process//organonitrogen compound metabolic process//organonitrog…	GO:1901363//GO:0000166//GO:0003924//GO:0019901//GO:0019900//GO:0016818//GO:0016817//GO:0097367//GO:0005488//GO:0003676//GO:1901265//GO:0032549//GO:0017076//GO:0005525//GO:0003824//GO:0097159//GO:0019001//GO:0032555//GO:0003746//GO:0032550//GO:0032553//GO:0035639//GO:0019899//GO:0043168//GO:0043167//GO:0032561//GO:0016787//GO:0003723//GO:0005515//GO:0001883//GO:0001882//GO:0016462//GO:0008135//GO:…	heterocyclic compound binding//nucleotide binding//GTPase activity//protein kinase binding//kinase binding//hydrolase activity, acting on acid anhydrides, in phosphorus-containing anhydrides//hydrolase activity, acting on acid anhydrides//carbohydrate derivative binding//binding//nucleic acid binding//nucleoside phosphate binding//ribonucleoside binding//purine nucleotide binding//GTP binding//ca…	GO:0016020//GO:0043230//GO:0043231//GO:0044424//GO:0044421//GO:0044464//GO:0043229//GO:0005622//GO:0043227//GO:0043226//GO:0005737//GO:0031982//GO:0005844//GO:0005634//GO:1990904//GO:0005623//GO:0016234//GO:0016235//GO:0071944//GO:0005615//GO:0005886//GO:1903561//GO:0070062//GO:0032991//GO:0005576	membrane//extracellular organelle//intracellular membrane-bounded organelle//intracellular part//extracellular region part//cell part//intracellular organelle//intracellular//membrane-bounded organelle//organelle//cytoplasm//vesicle//polysome//nucleus//ribonucleoprotein complex//cell//inclusion body//aggresome//cell periphery//extracellular space//plasma membrane//extracellular vesicle//extracell…	KOG0469	Elongation factor 2
Cluster-88910.0
Cluster-53306.236675
Cluster-132831.3
Cluster-53306.102660
Cluster-53306.142785
Cluster-53306.113285
33°C vs control
Cluster-53306.121129
Cluster-53306.47766
Cluster-53306.129646
Cluster-53306.107812
Cluster-53306.104562
Cluster-53306.121134
Cluster-53306.121133
Cluster-103924.0
Cluster-53306.121137
Cluster-53306.77277
Cluster-53306.134278

## Sheet: anatomical structure developmen
anatomical structure development
low salinity+33°C vs low salinity
Gene	F.value	D.value	log2foldchange	pvalue	padjust	significance	Gene Length	NR GI	NR ID	NR Score	NR Evalue	NR Description	NT GI	NT ID	NT Score	NT Evalue	NT Description	KO ID	KO Name	KO Description	Http Link	Swissprot ID	Swissprot Score	Swissprot Evalue	Swissprot Description	PFAM ID	PFAM description	Gene Ontology Biological Pathway	BP Description	Gene Ontology Molecular Function	MF Description	Gene Ontology Cellular Component	CC Description	KOG ID	KOG Description
Cluster-53306.107817
Cluster-102347.0
Cluster-53306.184323	9.08545	0.150647	5.9264	3.68187e-10	2.1074e-07	TRUE	866	1040518508	ANN45953.1	882	5.7e-92	byssal HSP-like protein 1 [Mytilus coruscus]	562745690	KF626379.1	59	1.03389e-19	Ichthyophthirius multifiliis hsp70 mRNA, complete cds	--	--	--	--	Q16956	846	1.9e-89	Endoplasmic reticulum chaperone BiP OS=Aplysia californica OX=6500 PE=1 SV=1	PF00012//PF06723	Hsp70//MreB/Mbl	GO:0032502//GO:0009987//GO:0009653//GO:0000902//GO:0048869//GO:0071840//GO:0048856//GO:0016043//GO:0032989	developmental process//cellular process//anatomical structure morphogenesis//cell morphogenesis//cellular developmental process//cellular component organization or biogenesis//anatomical structure development//cellular component organization//cellular component morphogenesis	GO:0035639//GO:0008144//GO:0036094//GO:0032553//GO:0005488//GO:1901363//GO:1901265//GO:0043168//GO:0030554//GO:0097367//GO:0000166//GO:0043167//GO:0032559//GO:0097159//GO:0032555//GO:0017076//GO:0005524	purine ribonucleoside triphosphate binding//drug binding//small molecule binding//ribonucleotide binding//binding//heterocyclic compound binding//nucleoside phosphate binding//anion binding//adenyl nucleotide binding//carbohydrate derivative binding//nucleotide binding//ion binding//adenyl ribonucleotide binding//organic cyclic compound binding//purine ribonucleotide binding//purine nucleotide bi…	--	--	KOG0100	Molecular chaperones GRP78/BiP/KAR2, HSP70 superfamily
Cluster-53306.129281
Cluster-94911.0
Cluster-53306.191425	8.53724	0.2679	5.00037	1.98845e-07	4.68566e-05	TRUE	1106	1040518508	ANN45953.1	1633	6e-179	byssal HSP-like protein 1 [Mytilus coruscus]	1207920199	XM_021493340.1	293	1.10861e-149	PREDICTED: Mizuhopecten yessoensis 78 kDa glucose-regulated protein-like (LOC110447563), mRNA	K09490	HSPA5, BIP	heat shock 70kDa protein 5	http://www.genome.jp/dbget-bin/www_bget?ko:K09490	Q16956	1616	1.2e-178	Endoplasmic reticulum chaperone BiP OS=Aplysia californica OX=6500 PE=1 SV=1	PF00012//PF06723	Hsp70//MreB/Mbl	GO:0048856//GO:0009653//GO:0071840//GO:0000902//GO:0048869//GO:0016043//GO:0032502//GO:0009987//GO:0032989	anatomical structure development//anatomical structure morphogenesis//cellular component organization or biogenesis//cell morphogenesis//cellular developmental process//cellular component organization//developmental process//cellular process//cellular component morphogenesis	GO:0035639//GO:0008144//GO:0005488//GO:1901363//GO:1901265//GO:0017076//GO:0005524//GO:0043168//GO:0000166//GO:0036094//GO:0097367//GO:0097159//GO:0030554//GO:0043167//GO:0032559//GO:0032555//GO:0032553	purine ribonucleoside triphosphate binding//drug binding//binding//heterocyclic compound binding//nucleoside phosphate binding//purine nucleotide binding//ATP binding//anion binding//nucleotide binding//small molecule binding//carbohydrate derivative binding//organic cyclic compound binding//adenyl nucleotide binding//ion binding//adenyl ribonucleotide binding//purine ribonucleotide binding//ribo…	GO:0005783//GO:0005788//GO:0043229//GO:0043227//GO:0005737//GO:0043226//GO:0044432//GO:0005622//GO:0044422//GO:0044424//GO:0031974//GO:0043231//GO:0043233//GO:0044464//GO:0005623//GO:0044446//GO:0070013//GO:0044444//GO:0012505	endoplasmic reticulum//endoplasmic reticulum lumen//intracellular organelle//membrane-bounded organelle//cytoplasm//organelle//endoplasmic reticulum part//intracellular//organelle part//intracellular part//membrane-enclosed lumen//intracellular membrane-bounded organelle//organelle lumen//cell part//cell//intracellular organelle part//intracellular organelle lumen//cytoplasmic part//endomembrane …	KOG0100	Molecular chaperones GRP78/BiP/KAR2, HSP70 superfamily
Cluster-53306.127741	1073.54	0.224143	12.2133	1.23496e-36	1.55508e-32	TRUE	454	76780606	CAH04106.1	766	8.5e-79	heat shock protein 70 [Mytilus galloprovincialis]	76780609	AJ783713.1	454	0	Mytilus galloprovincialis hsp70-4 gene for heat shock protein 70	--	--	--	--	P41827	677	3.9e-70	Heat shock protein 70 B2 OS=Anopheles albimanus OX=7167 GN=HSP70B2 PE=3 SV=1	PF00012//PF06723	Hsp70 protein//MreB/Mbl protein	GO:0032502//GO:0009987//GO:0009653//GO:0000902//GO:0048869//GO:0071840//GO:0048856//GO:0016043//GO:0032989	developmental process//cellular process//anatomical structure morphogenesis//cell morphogenesis//cellular developmental process//cellular component organization or biogenesis//anatomical structure development//cellular component organization//cellular component morphogenesis	GO:0035639//GO:0008144//GO:0036094//GO:0032553//GO:0005488//GO:1901363//GO:1901265//GO:0043168//GO:0030554//GO:0097367//GO:0000166//GO:0043167//GO:0032559//GO:0097159//GO:0032555//GO:0017076//GO:0005524	purine ribonucleoside triphosphate binding//drug binding//small molecule binding//ribonucleotide binding//binding//heterocyclic compound binding//nucleoside phosphate binding//anion binding//adenyl nucleotide binding//carbohydrate derivative binding//nucleotide binding//ion binding//adenyl ribonucleotide binding//organic cyclic compound binding//purine ribonucleotide binding//purine nucleotide bi…	--	--	KOG0101	Molecular chaperones HSP70/HSC70, HSP70 superfamily
Cluster-53306.77277	95.1146	5.95942	3.99657	0.00228059	0.0338925	TRUE	428	62752006	NP_001015785.1	293	5.6e-24	eukaryotic translation elongation factor 2, gene 2 [Xenopus tropicalis] >gi|58476387|gb|AAH89730.1| MGC108369 protein [Xenopus tropicalis] >gi|1270537807|gb|ATO96311.1| hypothetical protein, partial [synthetic construct]	1133482680	XM_003390550.3	62	1.0539e-21	PREDICTED: Amphimedon queenslandica elongation factor 2-like (LOC100641272), partial mRNA	K03234	EEF2	elongation factor 2	http://www.genome.jp/dbget-bin/www_bget?ko:K03234	Q90705	292	1.6e-25	Elongation factor 2 OS=Gallus gallus OX=9031 GN=EEF2 PE=1 SV=3	PF00679	Elongation factor G C-terminus	GO:0080090//GO:0019222//GO:0010604//GO:0010608//GO:0043043//GO:0010467//GO:0048513//GO:0048518//GO:0060255//GO:1901564//GO:1901566//GO:0019538//GO:0002376//GO:0009893//GO:0009891//GO:0006807//GO:1901576//GO:0044260//GO:0065007//GO:0045727//GO:0009889//GO:0050794//GO:0008152//GO:0030097//GO:0044271//GO:0010557//GO:0010556//GO:0048869//GO:0034250//GO:0030154//GO:0044249//GO:0034641//GO:0034645//GO:…	regulation of primary metabolic process//regulation of metabolic process//positive regulation of macromolecule metabolic process//posttranscriptional regulation of gene expression//peptide biosynthetic process//gene expression//animal organ development//positive regulation of biological process//regulation of macromolecule metabolic process//organonitrogen compound metabolic process//organonitrog…	GO:1901363//GO:0000166//GO:0003924//GO:0019901//GO:0019900//GO:0016818//GO:0016817//GO:0097367//GO:0005488//GO:0003676//GO:1901265//GO:0032549//GO:0017076//GO:0005525//GO:0003824//GO:0097159//GO:0019001//GO:0032555//GO:0003746//GO:0032550//GO:0032553//GO:0035639//GO:0019899//GO:0043168//GO:0043167//GO:0032561//GO:0016787//GO:0003723//GO:0005515//GO:0001883//GO:0001882//GO:0016462//GO:0008135//GO:…	heterocyclic compound binding//nucleotide binding//GTPase activity//protein kinase binding//kinase binding//hydrolase activity, acting on acid anhydrides, in phosphorus-containing anhydrides//hydrolase activity, acting on acid anhydrides//carbohydrate derivative binding//binding//nucleic acid binding//nucleoside phosphate binding//ribonucleoside binding//purine nucleotide binding//GTP binding//ca…	GO:0016020//GO:0043230//GO:0043231//GO:0044424//GO:0044421//GO:0044464//GO:0043229//GO:0005622//GO:0043227//GO:0043226//GO:0005737//GO:0031982//GO:0005844//GO:0005634//GO:1990904//GO:0005623//GO:0016234//GO:0016235//GO:0071944//GO:0005615//GO:0005886//GO:1903561//GO:0070062//GO:0032991//GO:0005576	membrane//extracellular organelle//intracellular membrane-bounded organelle//intracellular part//extracellular region part//cell part//intracellular organelle//intracellular//membrane-bounded organelle//organelle//cytoplasm//vesicle//polysome//nucleus//ribonucleoprotein complex//cell//inclusion body//aggresome//cell periphery//extracellular space//plasma membrane//extracellular vesicle//extracell…	KOG0469	Elongation factor 2
Cluster-53306.49939	2.29502	0.0633779	5.18875	2.59856e-06	0.0003362	TRUE	921	1040518508	ANN45953.1	959	7.2e-101	byssal HSP-like protein 1 [Mytilus coruscus]	62199303	AY967673.1	104	1.06401e-44	Schmidtea mediterranea clone NBE.7.04G mRNA sequence	K09490	HSPA5, BIP	heat shock 70kDa protein 5	http://www.genome.jp/dbget-bin/www_bget?ko:K09490	P29844	931	2.8e-99	Endoplasmic reticulum chaperone BiP OS=Drosophila melanogaster OX=7227 GN=Hsc70-3 PE=1 SV=2	PF00012//PF06723	Hsp70 protein//MreB/Mbl protein	GO:0032502//GO:0009987//GO:0009653//GO:0000902//GO:0048869//GO:0071840//GO:0048856//GO:0016043//GO:0032989	developmental process//cellular process//anatomical structure morphogenesis//cell morphogenesis//cellular developmental process//cellular component organization or biogenesis//anatomical structure development//cellular component organization//cellular component morphogenesis	GO:0035639//GO:0008144//GO:0036094//GO:0032553//GO:0005488//GO:1901363//GO:1901265//GO:0043168//GO:0030554//GO:0097367//GO:0000166//GO:0043167//GO:0032559//GO:0097159//GO:0032555//GO:0017076//GO:0005524	purine ribonucleoside triphosphate binding//drug binding//small molecule binding//ribonucleotide binding//binding//heterocyclic compound binding//nucleoside phosphate binding//anion binding//adenyl nucleotide binding//carbohydrate derivative binding//nucleotide binding//ion binding//adenyl ribonucleotide binding//organic cyclic compound binding//purine ribonucleotide binding//purine nucleotide bi…	--	--	KOG0100	Molecular chaperones GRP78/BiP/KAR2, HSP70 superfamily
Cluster-53306.100093	192.04	0.267447	9.48609	3.95181e-10	2.24279e-07	TRUE	344	76780608	CAH04107.1	533	6.7e-52	heat shock protein 70 [Mytilus galloprovincialis]	558492313	KF720584.1	138	4.68271e-64	Terua arcuatilis voucher MNHN-IM-2007-43340 heat shock protein 70 (HSP70) gene, partial cds	--	--	--	--	Q9GSU7	502	5.8e-50	Major heat shock 70 kDa protein Ab OS=Drosophila simulans OX=7240 GN=Hsp70Ab PE=3 SV=2	PF00012//PF06723	Hsp70//MreB/Mbl	GO:0032502//GO:0009987//GO:0009653//GO:0000902//GO:0048869//GO:0071840//GO:0048856//GO:0016043//GO:0032989	developmental process//cellular process//anatomical structure morphogenesis//cell morphogenesis//cellular developmental process//cellular component organization or biogenesis//anatomical structure development//cellular component organization//cellular component morphogenesis	GO:0035639//GO:0008144//GO:0036094//GO:0032553//GO:0005488//GO:1901363//GO:1901265//GO:0043168//GO:0030554//GO:0097367//GO:0000166//GO:0043167//GO:0032559//GO:0097159//GO:0032555//GO:0017076//GO:0005524	purine ribonucleoside triphosphate binding//drug binding//small molecule binding//ribonucleotide binding//binding//heterocyclic compound binding//nucleoside phosphate binding//anion binding//adenyl nucleotide binding//carbohydrate derivative binding//nucleotide binding//ion binding//adenyl ribonucleotide binding//organic cyclic compound binding//purine ribonucleotide binding//purine nucleotide bi…	--	--	KOG0101	Molecular chaperones HSP70/HSC70, HSP70 superfamily
Cluster-53306.4063
Cluster-53306.186039	34.9364	0.135706	8.00561	2.61763e-17	5.43698e-14	TRUE	675	1022777923	KZS21417.1	959	5.3e-101	HEAT shock 70 kDa protein cognate 4 [Daphnia magna]	765556652	KM114874.1	171	4.3792e-82	Acanthogobius hasta 78 kDa glucose-regulated protein (GRP78) mRNA, partial cds	K09490	HSPA5, BIP	heat shock 70kDa protein 5	http://www.genome.jp/dbget-bin/www_bget?ko:K09490	Q90593	947	2.9e-101	Endoplasmic reticulum chaperone BiP OS=Gallus gallus OX=9031 GN=HSPA5 PE=1 SV=1	PF00012//PF06723	Hsp70//MreB/Mbl	GO:0032502//GO:0009987//GO:0009653//GO:0000902//GO:0048869//GO:0071840//GO:0048856//GO:0016043//GO:0032989	developmental process//cellular process//anatomical structure morphogenesis//cell morphogenesis//cellular developmental process//cellular component organization or biogenesis//anatomical structure development//cellular component organization//cellular component morphogenesis	GO:0035639//GO:0008144//GO:0036094//GO:0032553//GO:0005488//GO:1901363//GO:1901265//GO:0043168//GO:0030554//GO:0097367//GO:0000166//GO:0043167//GO:0032559//GO:0097159//GO:0032555//GO:0017076//GO:0005524	purine ribonucleoside triphosphate binding//drug binding//small molecule binding//ribonucleotide binding//binding//heterocyclic compound binding//nucleoside phosphate binding//anion binding//adenyl nucleotide binding//carbohydrate derivative binding//nucleotide binding//ion binding//adenyl ribonucleotide binding//organic cyclic compound binding//purine ribonucleotide binding//purine nucleotide bi…	--	--	KOG0100	Molecular chaperones GRP78/BiP/KAR2, HSP70 superfamily
Cluster-53306.24493
Cluster-53306.131512	4.03928	0.057009	6.12965	7.29938e-09	2.82816e-06	TRUE	1947	1040518508	ANN45953.1	1907	1.8e-210	byssal HSP-like protein 1 [Mytilus coruscus]	1040518507	KX268639.1	438	0	Mytilus coruscus byssal HSP-like protein 1 mRNA, complete cds	K09490	HSPA5, BIP	heat shock 70kDa protein 5	http://www.genome.jp/dbget-bin/www_bget?ko:K09490	Q90593	1843	1e-204	Endoplasmic reticulum chaperone BiP OS=Gallus gallus OX=9031 GN=HSPA5 PE=1 SV=1	PF00012//PF06723	Hsp70 protein//MreB/Mbl protein	GO:0032502//GO:0009987//GO:0009653//GO:0000902//GO:0048869//GO:0071840//GO:0048856//GO:0016043//GO:0032989	developmental process//cellular process//anatomical structure morphogenesis//cell morphogenesis//cellular developmental process//cellular component organization or biogenesis//anatomical structure development//cellular component organization//cellular component morphogenesis	GO:0035639//GO:0008144//GO:0036094//GO:0032553//GO:0005488//GO:1901363//GO:1901265//GO:0043168//GO:0030554//GO:0097367//GO:0000166//GO:0043167//GO:0032559//GO:0097159//GO:0032555//GO:0017076//GO:0005524	purine ribonucleoside triphosphate binding//drug binding//small molecule binding//ribonucleotide binding//binding//heterocyclic compound binding//nucleoside phosphate binding//anion binding//adenyl nucleotide binding//carbohydrate derivative binding//nucleotide binding//ion binding//adenyl ribonucleotide binding//organic cyclic compound binding//purine ribonucleotide binding//purine nucleotide bi…	--	--	KOG0100	Molecular chaperones GRP78/BiP/KAR2, HSP70 superfamily
Cluster-53306.67882
Cluster-53306.121135
Cluster-53306.121137	923.731	189.339	2.28669	8.49037e-07	0.000147085	TRUE	323	1020547687	XP_016108981.1	537	2.2e-52	PREDICTED: polyubiquitin-C isoform X1 [Sinocyclocheilus grahami]	164510091	AM087937.1	275	3.03496e-140	Mytilus edulis mitochondrial partial ub gene for ubiquitin	--	--	--	--	P0CG68	537	4.7e-54	Polyubiquitin-C OS=Sus scrofa OX=9823 GN=UBC PE=2 SV=1	--	--	GO:0051716//GO:0006301//GO:0072422//GO:0000165//GO:0075733//GO:0006283//GO:0006281//GO:0060548//GO:0061013//GO:0006289//GO:0046483//GO:0042325//GO:0042327//GO:0019538//GO:0000717//GO:0070987//GO:0009894//GO:0009892//GO:0009893//GO:0009890//GO:0009891//GO:0090263//GO:0051254//GO:0030177//GO:0071902//GO:0035556//GO:0071900//GO:0072331//GO:0050789//GO:0051347//GO:0071560//GO:0010646//GO:0002684//GO:…	cellular response to stimulus//postreplication repair//signal transduction involved in DNA damage checkpoint//MAPK cascade//intracellular transport of virus//transcription-coupled nucleotide-excision repair//DNA repair//negative regulation of cell death//regulation of mRNA catabolic process//nucleotide-excision repair//heterocycle metabolic process//regulation of phosphorylation//positive regulat…	GO:0005488//GO:0019899//GO:0002020//GO:0005515	binding//enzyme binding//protease binding//protein binding	GO:0043209//GO:0044428//GO:0044424//GO:0044421//GO:0044422//GO:0005654//GO:0005773//GO:0010008//GO:0044464//GO:0071944//GO:0070062//GO:0005615//GO:0005764//GO:0005765//GO:0005768//GO:0016020//GO:0098588//GO:0043230//GO:0043231//GO:0043233//GO:0005829//GO:0044433//GO:0044437//GO:0098852//GO:0030666//GO:0031090//GO:0070013//GO:0031974//GO:0005774//GO:0043229//GO:0005622//GO:0043227//GO:0043226//GO:…	myelin sheath//nuclear part//intracellular part//extracellular region part//organelle part//nucleoplasm//vacuole//endosome membrane//cell part//cell periphery//extracellular exosome//extracellular space//lysosome//lysosomal membrane//endosome//membrane//bounding membrane of organelle//extracellular organelle//intracellular membrane-bounded organelle//organelle lumen//cytosol//cytoplasmic vesicle …	KOG0001	Ubiquitin and ubiquitin-like proteins
Cluster-53306.105307	109.217	0.1258	9.77363	1.70445e-27	1.22644e-23	TRUE	464	76780606	CAH04106.1	721	1.4e-73	heat shock protein 70 [Mytilus galloprovincialis]	76780605	AJ783711.1	239	4.64529e-120	Mytilus galloprovincialis hsp70-2 gene for heat shock protein 70	--	--	--	--	P41827	661	2.8e-68	Heat shock protein 70 B2 OS=Anopheles albimanus OX=7167 GN=HSP70B2 PE=3 SV=1	PF00012//PF06723	Hsp70 protein//MreB/Mbl protein	GO:0032502//GO:0009987//GO:0000902//GO:0048869//GO:0048856//GO:0016043//GO:0032989//GO:0009653//GO:0071840	developmental process//cellular process//cell morphogenesis//cellular developmental process//anatomical structure development//cellular component organization//cellular component morphogenesis//anatomical structure morphogenesis//cellular component organization or biogenesis	--	--	--	--	KOG0101	Molecular chaperones HSP70/HSC70, HSP70 superfamily
Cluster-53306.105309
Cluster-53306.105308	42.7154	0.126344	8.4063	9.02919e-08	2.44182e-05	TRUE	462	76780610	CAH04108.1	728	2.2e-74	heat shock protein 70 [Mytilus galloprovincialis]	76780609	AJ783713.1	232	3.59971e-116	Mytilus galloprovincialis hsp70-4 gene for heat shock protein 70	--	--	--	--	Q9GSU7	659	4.8e-68	Major heat shock 70 kDa protein Ab OS=Drosophila simulans OX=7240 GN=Hsp70Ab PE=3 SV=2	PF00012//PF06723	Hsp70 protein//MreB/Mbl protein	GO:0032502//GO:0009987//GO:0009653//GO:0000902//GO:0048869//GO:0071840//GO:0048856//GO:0016043//GO:0032989	developmental process//cellular process//anatomical structure morphogenesis//cell morphogenesis//cellular developmental process//cellular component organization or biogenesis//anatomical structure development//cellular component organization//cellular component morphogenesis	GO:0035639//GO:0008144//GO:0036094//GO:0032553//GO:0005488//GO:1901363//GO:1901265//GO:0043168//GO:0030554//GO:0097367//GO:0000166//GO:0043167//GO:0032559//GO:0097159//GO:0032555//GO:0017076//GO:0005524	purine ribonucleoside triphosphate binding//drug binding//small molecule binding//ribonucleotide binding//binding//heterocyclic compound binding//nucleoside phosphate binding//anion binding//adenyl nucleotide binding//carbohydrate derivative binding//nucleotide binding//ion binding//adenyl ribonucleotide binding//organic cyclic compound binding//purine ribonucleotide binding//purine nucleotide bi…	--	--	KOG0101	Molecular chaperones HSP70/HSC70, HSP70 superfamily
Cluster-53306.191426	11.821	0.211252	5.7948	2.38546e-10	1.43039e-07	TRUE	1107	1040518508	ANN45953.1	1486	6.7e-162	byssal HSP-like protein 1 [Mytilus coruscus]	1207920199	XM_021493340.1	282	1.44561e-143	PREDICTED: Mizuhopecten yessoensis 78 kDa glucose-regulated protein-like (LOC110447563), mRNA	K09490	HSPA5, BIP	heat shock 70kDa protein 5	http://www.genome.jp/dbget-bin/www_bget?ko:K09490	Q16956	1472	6.2e-162	Endoplasmic reticulum chaperone BiP OS=Aplysia californica OX=6500 PE=1 SV=1	PF00012//PF06723	Hsp70//MreB/Mbl	GO:0048856//GO:0009653//GO:0071840//GO:0000902//GO:0048869//GO:0016043//GO:0032502//GO:0009987//GO:0032989	anatomical structure development//anatomical structure morphogenesis//cellular component organization or biogenesis//cell morphogenesis//cellular developmental process//cellular component organization//developmental process//cellular process//cellular component morphogenesis	GO:0035639//GO:0008144//GO:0005488//GO:1901363//GO:1901265//GO:0017076//GO:0005524//GO:0043168//GO:0000166//GO:0036094//GO:0097367//GO:0097159//GO:0030554//GO:0043167//GO:0032559//GO:0032555//GO:0032553	purine ribonucleoside triphosphate binding//drug binding//binding//heterocyclic compound binding//nucleoside phosphate binding//purine nucleotide binding//ATP binding//anion binding//nucleotide binding//small molecule binding//carbohydrate derivative binding//organic cyclic compound binding//adenyl nucleotide binding//ion binding//adenyl ribonucleotide binding//purine ribonucleotide binding//ribo…	GO:0005783//GO:0005788//GO:0043229//GO:0043227//GO:0005737//GO:0043226//GO:0044432//GO:0005622//GO:0044422//GO:0044424//GO:0031974//GO:0043231//GO:0043233//GO:0044464//GO:0005623//GO:0044446//GO:0070013//GO:0044444//GO:0012505	endoplasmic reticulum//endoplasmic reticulum lumen//intracellular organelle//membrane-bounded organelle//cytoplasm//organelle//endoplasmic reticulum part//intracellular//organelle part//intracellular part//membrane-enclosed lumen//intracellular membrane-bounded organelle//organelle lumen//cell part//cell//intracellular organelle part//intracellular organelle lumen//cytoplasmic part//endomembrane …	KOG0100	Molecular chaperones GRP78/BiP/KAR2, HSP70 superfamily
Cluster-53306.187850
Cluster-53306.129711
Cluster-53306.96531	5.8622	0.0293912	7.64646	1.55633e-08	5.46274e-06	TRUE	1986	1040518508	ANN45953.1	1855	2e-204	byssal HSP-like protein 1 [Mytilus coruscus]	1040518507	KX268639.1	409	0	Mytilus coruscus byssal HSP-like protein 1 mRNA, complete cds	--	--	--	--	Q90593	1776	6.2e-197	Endoplasmic reticulum chaperone BiP OS=Gallus gallus OX=9031 GN=HSPA5 PE=1 SV=1	PF00012//PF06723	Hsp70//MreB/Mbl	GO:0032502//GO:0009987//GO:0009653//GO:0000902//GO:0048869//GO:0071840//GO:0048856//GO:0016043//GO:0032989	developmental process//cellular process//anatomical structure morphogenesis//cell morphogenesis//cellular developmental process//cellular component organization or biogenesis//anatomical structure development//cellular component organization//cellular component morphogenesis	GO:0035639//GO:0008144//GO:0036094//GO:0032553//GO:0005488//GO:1901363//GO:1901265//GO:0043168//GO:0030554//GO:0097367//GO:0000166//GO:0043167//GO:0032559//GO:0097159//GO:0032555//GO:0017076//GO:0005524	purine ribonucleoside triphosphate binding//drug binding//small molecule binding//ribonucleotide binding//binding//heterocyclic compound binding//nucleoside phosphate binding//anion binding//adenyl nucleotide binding//carbohydrate derivative binding//nucleotide binding//ion binding//adenyl ribonucleotide binding//organic cyclic compound binding//purine ribonucleotide binding//purine nucleotide bi…	--	--	KOG0100	Molecular chaperones GRP78/BiP/KAR2, HSP70 superfamily
Cluster-53306.127770	286.108	0.0863476	11.7047	1.91959e-33	2.03552e-29	TRUE	676	76780606	CAH04106.1	765	1.6e-78	heat shock protein 70 [Mytilus galloprovincialis]	76780605	AJ783711.1	261	4.08646e-132	Mytilus galloprovincialis hsp70-2 gene for heat shock protein 70	--	--	--	--	P41827	704	4.3e-73	Heat shock protein 70 B2 OS=Anopheles albimanus OX=7167 GN=HSP70B2 PE=3 SV=1	PF00012//PF06723	Hsp70//MreB/Mbl	GO:0032502//GO:0009987//GO:0000902//GO:0048869//GO:0048856//GO:0016043//GO:0032989//GO:0009653//GO:0071840	developmental process//cellular process//cell morphogenesis//cellular developmental process//anatomical structure development//cellular component organization//cellular component morphogenesis//anatomical structure morphogenesis//cellular component organization or biogenesis	--	--	--	--	KOG0101	Molecular chaperones HSP70/HSC70, HSP70 superfamily
Cluster-53306.127773	539.835	0.188592	11.4831	2.46646e-27	1.67311e-23	TRUE	676	76780606	CAH04106.1	765	1.6e-78	heat shock protein 70 [Mytilus galloprovincialis]	76780605	AJ783711.1	270	4.05765e-137	Mytilus galloprovincialis hsp70-2 gene for heat shock protein 70	--	--	--	--	P41827	704	4.3e-73	Heat shock protein 70 B2 OS=Anopheles albimanus OX=7167 GN=HSP70B2 PE=3 SV=1	PF00012//PF06723	Hsp70//MreB/Mbl	GO:0032502//GO:0009987//GO:0000902//GO:0048869//GO:0048856//GO:0016043//GO:0032989//GO:0009653//GO:0071840	developmental process//cellular process//cell morphogenesis//cellular developmental process//anatomical structure development//cellular component organization//cellular component morphogenesis//anatomical structure morphogenesis//cellular component organization or biogenesis	--	--	--	--	KOG0101	Molecular chaperones HSP70/HSC70, HSP70 superfamily
Cluster-103924.0	1.57558	0.169683	3.23002	0.00385629	0.0459759	TRUE	344	1040518508	ANN45953.1	257	6.7e-20	byssal HSP-like protein 1 [Mytilus coruscus]	1083850897	XM_009594474.2	56	1.79492e-18	PREDICTED: Nicotiana tomentosiformis luminal-binding protein 5 (LOC104089546), mRNA	K09490	HSPA5, BIP	heat shock 70kDa protein 5	http://www.genome.jp/dbget-bin/www_bget?ko:K09490	P06761	251	7.3e-21	Endoplasmic reticulum chaperone BiP OS=Rattus norvegicus OX=10116 GN=Hspa5 PE=1 SV=1	PF00012	Hsp70	GO:0019222//GO:0048585//GO:0048468//GO:0060322//GO:0051641//GO:0010042//GO:0051651//GO:0051716//GO:0009968//GO:0048869//GO:0032446//GO:0048513//GO:0010720//GO:0048518//GO:0048519//GO:0060548//GO:0045185//GO:0032268//GO:0007155//GO:0071216//GO:0007179//GO:0007178//GO:0016477//GO:0009607//GO:1901565//GO:0009605//GO:0071287//GO:0019538//GO:0010243//GO:0071320//GO:0007154//GO:0033554//GO:0009892//GO:…	regulation of metabolic process//negative regulation of response to stimulus//cell development//head development//cellular localization//response to manganese ion//maintenance of location in cell//cellular response to stimulus//negative regulation of signal transduction//cellular developmental process//protein modification by small protein conjugation//animal organ development//positive regulatio…	GO:0098772//GO:1901363//GO:0000166//GO:0050839//GO:0016818//GO:0016817//GO:0005524//GO:0044877//GO:0005488//GO:0016887//GO:1901265//GO:0043028//GO:0043021//GO:0017076//GO:0043022//GO:0043027//GO:0016787//GO:0003824//GO:0097159//GO:0032559//GO:0032555//GO:0032553//GO:0043167//GO:0004869//GO:0030554//GO:0044389//GO:0030234//GO:0036094//GO:0045296//GO:0098641//GO:0004866//GO:0097367//GO:0019904//GO:…	molecular function regulator//heterocyclic compound binding//nucleotide binding//cell adhesion molecule binding//hydrolase activity, acting on acid anhydrides, in phosphorus-containing anhydrides//hydrolase activity, acting on acid anhydrides//ATP binding//protein-containing complex binding//binding//ATPase activity//nucleoside phosphate binding//cysteine-type endopeptidase regulator activity inv…	GO:0005783//GO:0005788//GO:0005789//GO:0030054//GO:0008180//GO:0043209//GO:0031974//GO:0048471//GO:0044428//GO:0044424//GO:0044425//GO:0044421//GO:0044422//GO:0030496//GO:0043229//GO:0030176//GO:0043227//GO:0070161//GO:0012505//GO:0031982//GO:0044446//GO:0044444//GO:0042175//GO:0005634//GO:0009986//GO:0005913//GO:0005912//GO:0005911//GO:0044464//GO:0071944//GO:0005615//GO:0070062//GO:0070013//GO:…	endoplasmic reticulum//endoplasmic reticulum lumen//endoplasmic reticulum membrane//cell junction//COP9 signalosome//myelin sheath//membrane-enclosed lumen//perinuclear region of cytoplasm//nuclear part//intracellular part//membrane part//extracellular region part//organelle part//midbody//intracellular organelle//integral component of endoplasmic reticulum membrane//membrane-bounded organelle//a…	KOG0100	Molecular chaperones GRP78/BiP/KAR2, HSP70 superfamily
Cluster-53306.26620
Cluster-53306.25449
Cluster-53306.121974
Cluster-53306.203084
Cluster-53306.104043	24.6494	0.14703	7.39663	1.20397e-09	6.09473e-07	TRUE	397	76780606	CAH04106.1	622	3.7e-62	heat shock protein 70 [Mytilus galloprovincialis]	76780609	AJ783713.1	208	6.7028e-103	Mytilus galloprovincialis hsp70-4 gene for heat shock protein 70	--	--	--	--	Q9GSU7	562	7.3e-57	Major heat shock 70 kDa protein Ab OS=Drosophila simulans OX=7240 GN=Hsp70Ab PE=3 SV=2	PF00012//PF06723	Hsp70 protein//MreB/Mbl protein	GO:0032502//GO:0009987//GO:0009653//GO:0000902//GO:0048869//GO:0071840//GO:0048856//GO:0016043//GO:0032989	developmental process//cellular process//anatomical structure morphogenesis//cell morphogenesis//cellular developmental process//cellular component organization or biogenesis//anatomical structure development//cellular component organization//cellular component morphogenesis	GO:0035639//GO:0008144//GO:0036094//GO:0032553//GO:0005488//GO:1901363//GO:1901265//GO:0043168//GO:0030554//GO:0097367//GO:0000166//GO:0043167//GO:0032559//GO:0097159//GO:0032555//GO:0017076//GO:0005524	purine ribonucleoside triphosphate binding//drug binding//small molecule binding//ribonucleotide binding//binding//heterocyclic compound binding//nucleoside phosphate binding//anion binding//adenyl nucleotide binding//carbohydrate derivative binding//nucleotide binding//ion binding//adenyl ribonucleotide binding//organic cyclic compound binding//purine ribonucleotide binding//purine nucleotide bi…	--	--	KOG0101	Molecular chaperones HSP70/HSC70, HSP70 superfamily
Cluster-53306.96188	41.8906	0.0848112	8.92701	7.45543e-11	4.99031e-08	TRUE	1954	1040518508	ANN45953.1	1916	1.6e-211	byssal HSP-like protein 1 [Mytilus coruscus]	1040518507	KX268639.1	420	0	Mytilus coruscus byssal HSP-like protein 1 mRNA, complete cds	--	--	--	--	Q90593	1839	3e-204	Endoplasmic reticulum chaperone BiP OS=Gallus gallus OX=9031 GN=HSPA5 PE=1 SV=1	PF00012//PF06723	Hsp70 protein//MreB/Mbl protein	GO:0032502//GO:0009987//GO:0009653//GO:0000902//GO:0048869//GO:0071840//GO:0048856//GO:0016043//GO:0032989	developmental process//cellular process//anatomical structure morphogenesis//cell morphogenesis//cellular developmental process//cellular component organization or biogenesis//anatomical structure development//cellular component organization//cellular component morphogenesis	GO:0035639//GO:0008144//GO:0036094//GO:0032553//GO:0005488//GO:1901363//GO:1901265//GO:0043168//GO:0030554//GO:0097367//GO:0000166//GO:0043167//GO:0032559//GO:0097159//GO:0032555//GO:0017076//GO:0005524	purine ribonucleoside triphosphate binding//drug binding//small molecule binding//ribonucleotide binding//binding//heterocyclic compound binding//nucleoside phosphate binding//anion binding//adenyl nucleotide binding//carbohydrate derivative binding//nucleotide binding//ion binding//adenyl ribonucleotide binding//organic cyclic compound binding//purine ribonucleotide binding//purine nucleotide bi…	--	--	KOG0100	Molecular chaperones GRP78/BiP/KAR2, HSP70 superfamily
Cluster-91777.2
Cluster-53306.129644
Cluster-53306.47766	23.6179	0.147657	7.3168	7.83465e-13	7.5166e-10	TRUE	699	76780608	CAH04107.1	281	2.3e-22	heat shock protein 70 [Mytilus galloprovincialis]	62989583	AJ585375.1	410	0	Mytilus galloprovincialis hsp70-1 gene for heat shock protein 70, clone lambdaMg70_II_4	--	--	--	--	P08106	273	4.2e-23	Heat shock 70 kDa protein OS=Gallus gallus OX=9031 PE=1 SV=1	--	--	GO:0090084//GO:0090083//GO:0051049//GO:1901894//GO:1901896//GO:0016043//GO:0009408//GO:0034764//GO:0034765//GO:0034767//GO:0071840//GO:0070841//GO:0000003//GO:0048869//GO:0140013//GO:0061982//GO:0048515//GO:0044093//GO:0048518//GO:0048519//GO:1903169//GO:0032781//GO:0007281//GO:0007283//GO:0007286//GO:0072511//GO:0051128//GO:0010033//GO:0051704//GO:0044703//GO:0010243//GO:0070588//GO:0032414//GO:…	negative regulation of inclusion body assembly//regulation of inclusion body assembly//regulation of transport//regulation of calcium-transporting ATPase activity//positive regulation of calcium-transporting ATPase activity//cellular component organization//response to heat//positive regulation of transmembrane transport//regulation of ion transmembrane transport//positive regulation of ion trans…	GO:0019899//GO:1901363//GO:0000166//GO:0033142//GO:0097367//GO:0051861//GO:0005488//GO:1901265//GO:0017076//GO:0005524//GO:0035258//GO:0035257//GO:0032559//GO:0032555//GO:0032553//GO:0035639//GO:0008144//GO:0051082//GO:0043167//GO:0008289//GO:0051427//GO:0030554//GO:0005515//GO:0005102//GO:0097159//GO:0008134//GO:0036094//GO:0043168	enzyme binding//heterocyclic compound binding//nucleotide binding//progesterone receptor binding//carbohydrate derivative binding//glycolipid binding//binding//nucleoside phosphate binding//purine nucleotide binding//ATP binding//steroid hormone receptor binding//nuclear hormone receptor binding//adenyl ribonucleotide binding//purine ribonucleotide binding//ribonucleotide binding//purine ribonucl…	GO:0000795//GO:0031981//GO:0043209//GO:0016021//GO:0016020//GO:1902495//GO:0044297//GO:0000793//GO:0031974//GO:0000794//GO:0043235//GO:0043230//GO:0043231//GO:0043232//GO:0043233//GO:0044428//GO:0044424//GO:0044425//GO:0044427//GO:0044421//GO:0044422//GO:0043229//GO:0043228//GO:0034702//GO:0000228//GO:0043227//GO:0005856//GO:0072562//GO:0044430//GO:0043025//GO:0005737//GO:0099086//GO:0001673//GO:…	synaptonemal complex//nuclear lumen//myelin sheath//integral component of membrane//membrane//transmembrane transporter complex//cell body//condensed chromosome//membrane-enclosed lumen//condensed nuclear chromosome//receptor complex//extracellular organelle//intracellular membrane-bounded organelle//intracellular non-membrane-bounded organelle//organelle lumen//nuclear part//intracellular part//…	KOG0101	Molecular chaperones HSP70/HSC70, HSP70 superfamily
Cluster-53306.147214
Cluster-53306.129709
Cluster-53306.53815
33°C vs control
Cluster-53306.184323
Cluster-53306.107812
Cluster-53306.127741
Cluster-53306.77277
Cluster-53306.49939
Cluster-53306.100093
Cluster-53306.186039
Cluster-53306.131512
Cluster-53306.121137
Cluster-53306.105307
Cluster-53306.191425
Cluster-53306.105308
Cluster-53306.191426
Cluster-53306.96531
Cluster-53306.96954
Cluster-53306.127770
Cluster-53306.127773
Cluster-103924.0
Cluster-53306.127755
Cluster-53306.104043
Cluster-53306.96188
Cluster-53306.129646
Cluster-53306.47766
Cluster-53306.105310

## Sheet: DNA-binding transcription facto
DNA-binding transcription factor activity
F v D
Gene	F.value	D.value	log2foldchange	pvalue	padjust	significance	Gene Length	NR GI	NR ID	NR Score	NR Evalue	NR Description	NT GI	NT ID	NT Score	NT Evalue	NT Description	KO ID	KO Name	KO Description	Http Link	Swissprot ID	Swissprot Score	Swissprot Evalue	Swissprot Description	PFAM ID	PFAM description	Gene Ontology Biological Pathway	BP Description	Gene Ontology Molecular Function	MF Description	Gene Ontology Cellular Component	CC Description	KOG ID	KOG Description
Cluster-53306.21651	6.59769	0.139811	5.56462	1.7336e-06	0.000249395	TRUE	668	1160078213	OPL33733.1	519	5.5e-50	hypothetical protein AM593_01850, partial [Mytilus galloprovincialis]	--	--	--	--	--	--	--	--	--	--	--	--	--	PF00170//PF07716	bZIP transcription factor//Basic region leucine zipper	GO:0032774//GO:0019222//GO:0031326//GO:0031323//GO:0090304//GO:0044249//GO:0034641//GO:0006807//GO:0034645//GO:1901362//GO:0050789//GO:0097659//GO:0080090//GO:0006139//GO:0044260//GO:2000112//GO:0071704//GO:0010467//GO:0065007//GO:1901360//GO:0060255//GO:0010468//GO:1901576//GO:0019219//GO:0006725//GO:0009987//GO:0009889//GO:1903506//GO:0050794//GO:0009058//GO:0009059//GO:0051171//GO:0008152//GO:…	RNA biosynthetic process//regulation of metabolic process//regulation of cellular biosynthetic process//regulation of cellular metabolic process//nucleic acid metabolic process//cellular biosynthetic process//cellular nitrogen compound metabolic process//nitrogen compound metabolic process//cellular macromolecule biosynthetic process//organic cyclic compound biosynthetic process//regulation of bi…	GO:0140110//GO:0003700	transcription regulator activity//DNA-binding transcription factor activity	--	--	--	--
Cluster-53306.93256	12.8409	0.0272634	8.88362	4.64736e-07	9.28363e-05	TRUE	2141	1355993127	PRD34154.1	183	1.6e-10	crebl2 [Nephila clavipes]	--	--	--	--	--	--	--	--	--	Q5BJU6	154	8.1e-09	cAMP-responsive element-binding protein-like 2 OS=Rattus norvegicus OX=10116 GN=Crebl2 PE=2 SV=1	--	--	GO:0032774//GO:0019222//GO:0031326//GO:0031323//GO:0006139//GO:0090304//GO:0044249//GO:0034641//GO:0006807//GO:0034645//GO:1901362//GO:0050789//GO:0097659//GO:0080090//GO:1901576//GO:0044260//GO:2000112//GO:0071704//GO:0010467//GO:0065007//GO:1901360//GO:0060255//GO:0010468//GO:0019219//GO:0006725//GO:0009987//GO:0009889//GO:1903506//GO:0050794//GO:0009058//GO:0009059//GO:0051171//GO:0008152//GO:…	RNA biosynthetic process//regulation of metabolic process//regulation of cellular biosynthetic process//regulation of cellular metabolic process//nucleobase-containing compound metabolic process//nucleic acid metabolic process//cellular biosynthetic process//cellular nitrogen compound metabolic process//nitrogen compound metabolic process//cellular macromolecule biosynthetic process//organic cycl…	GO:0005488//GO:0003677//GO:1901363//GO:0003676//GO:0140110//GO:0043565//GO:0003700//GO:0097159	binding//DNA binding//heterocyclic compound binding//nucleic acid binding//transcription regulator activity//sequence-specific DNA binding//DNA-binding transcription factor activity//organic cyclic compound binding	--	--	--	--
Cluster-53306.21652	58.278	0.385675	7.23116	2.5906e-15	3.92437e-12	TRUE	412	1160078213	OPL33733.1	524	8.9e-51	hypothetical protein AM593_01850, partial [Mytilus galloprovincialis]	--	--	--	--	--	--	--	--	--	--	--	--	--	PF00170//PF07716//PF03131	bZIP transcription factor//Basic region leucine zipper//bZIP Maf transcription factor	GO:0032774//GO:0019222//GO:0031326//GO:0031323//GO:0090304//GO:0044249//GO:0034641//GO:0006807//GO:0044237//GO:0034645//GO:0043170//GO:1901362//GO:0050789//GO:0097659//GO:0080090//GO:0006139//GO:0044260//GO:2000112//GO:0071704//GO:0010467//GO:0065007//GO:1901360//GO:0060255//GO:0010468//GO:1901576//GO:0019219//GO:0006725//GO:0009987//GO:0009889//GO:1903506//GO:0050794//GO:0009058//GO:0009059//GO:…	RNA biosynthetic process//regulation of metabolic process//regulation of cellular biosynthetic process//regulation of cellular metabolic process//nucleic acid metabolic process//cellular biosynthetic process//cellular nitrogen compound metabolic process//nitrogen compound metabolic process//cellular metabolic process//cellular macromolecule biosynthetic process//macromolecule metabolic process//o…	GO:0003677//GO:0003676//GO:0140110//GO:0003700//GO:0097159//GO:1901363//GO:0005488	DNA binding//nucleic acid binding//transcription regulator activity//DNA-binding transcription factor activity//organic cyclic compound binding//heterocyclic compound binding//binding	GO:0043227//GO:0005634//GO:0043226//GO:0043231//GO:0044464//GO:0043229//GO:0005623//GO:0005622//GO:0044424	membrane-bounded organelle//nucleus//organelle//intracellular membrane-bounded organelle//cell part//intracellular organelle//cell//intracellular//intracellular part	--	--
Cluster-53306.128085
Cluster-53306.181901	42.1178	5.44579	2.94964	0.000351205	0.0106213	TRUE	963	--	--	--	--	--	--	--	--	--	--	--	--	--	--	--	--	--	--	PF07716	Basic region leucine zipper	GO:0032774//GO:0019222//GO:0031326//GO:0031323//GO:0090304//GO:0044249//GO:0034641//GO:0006807//GO:0034645//GO:1901362//GO:0050789//GO:0097659//GO:0080090//GO:0006139//GO:0044260//GO:2000112//GO:0071704//GO:0010467//GO:0065007//GO:1901360//GO:0060255//GO:0010468//GO:1901576//GO:0019219//GO:0006725//GO:0009987//GO:0009889//GO:1903506//GO:0050794//GO:0009058//GO:0009059//GO:0051171//GO:0008152//GO:…	RNA biosynthetic process//regulation of metabolic process//regulation of cellular biosynthetic process//regulation of cellular metabolic process//nucleic acid metabolic process//cellular biosynthetic process//cellular nitrogen compound metabolic process//nitrogen compound metabolic process//cellular macromolecule biosynthetic process//organic cyclic compound biosynthetic process//regulation of bi…	GO:0140110//GO:0003700	transcription regulator activity//DNA-binding transcription factor activity	--	--	--	--
Cluster-53306.92701	1.49161	0.138077	3.41176	0.00410584	0.0476018	TRUE	1907	1242797554	XP_022339191.1	180	3.2e-10	uncharacterized protein LOC111134463 isoform X1 [Crassostrea virginica]	--	--	--	--	--	--	--	--	--	Q0VD32	167	2.2e-10	cAMP-responsive element-binding protein-like 2 OS=Bos taurus OX=9913 GN=CREBL2 PE=1 SV=1	--	--	GO:0032774//GO:0019222//GO:0031326//GO:0031323//GO:0006139//GO:0090304//GO:0044249//GO:0034641//GO:0006807//GO:0034645//GO:1901362//GO:0050789//GO:0097659//GO:0080090//GO:1901576//GO:0044260//GO:2000112//GO:0071704//GO:0010467//GO:0065007//GO:1901360//GO:0060255//GO:0010468//GO:0019219//GO:0006725//GO:0009987//GO:0009889//GO:1903506//GO:0050794//GO:0009058//GO:0009059//GO:0051171//GO:0008152//GO:…	RNA biosynthetic process//regulation of metabolic process//regulation of cellular biosynthetic process//regulation of cellular metabolic process//nucleobase-containing compound metabolic process//nucleic acid metabolic process//cellular biosynthetic process//cellular nitrogen compound metabolic process//nitrogen compound metabolic process//cellular macromolecule biosynthetic process//organic cycl…	GO:0005488//GO:0003677//GO:1901363//GO:0003676//GO:0140110//GO:0043565//GO:0003700//GO:0097159	binding//DNA binding//heterocyclic compound binding//nucleic acid binding//transcription regulator activity//sequence-specific DNA binding//DNA-binding transcription factor activity//organic cyclic compound binding	--	--	--	--
Cluster-53306.105125
Cluster-53306.138638
Cluster-96015.0
Cluster-53306.19046
Cluster-150664.2
Cluster-60982.0
Cluster-53306.103168
Cluster-53306.202415	49.1879	14.3305	1.7789	0.00215765	0.0328589	TRUE	1933	763431409	AJQ21551.1	1242	2.3e-133	transcription factor jun-like protein [Mytilus galloprovincialis]	763431408	KP713440.1	1067	0	Mytilus galloprovincialis transcription factor jun-like protein mRNA, complete cds	K04448	JUN	transcription factor AP-1	http://www.genome.jp/dbget-bin/www_bget?ko:K04448	P18870	432	4.3e-41	Transcription factor AP-1 OS=Gallus gallus OX=9031 GN=JUN PE=1 SV=2	PF03131//PF03957//PF07716//PF00170	bZIP Maf transcription factor//Jun-like transcription factor//Basic region leucine zipper//bZIP transcription factor	GO:0032774//GO:0019222//GO:0031326//GO:0031323//GO:0090304//GO:0044249//GO:0034641//GO:0006807//GO:0044237//GO:0034645//GO:0043170//GO:1901362//GO:0050789//GO:0097659//GO:0080090//GO:0006139//GO:0044260//GO:2000112//GO:0071704//GO:0010467//GO:0065007//GO:1901360//GO:0060255//GO:0010468//GO:1901576//GO:0019219//GO:0006725//GO:0009987//GO:0009889//GO:1903506//GO:0050794//GO:0009058//GO:0009059//GO:…	RNA biosynthetic process//regulation of metabolic process//regulation of cellular biosynthetic process//regulation of cellular metabolic process//nucleic acid metabolic process//cellular biosynthetic process//cellular nitrogen compound metabolic process//nitrogen compound metabolic process//cellular metabolic process//cellular macromolecule biosynthetic process//macromolecule metabolic process//o…	GO:0003677//GO:0003676//GO:0140110//GO:0003700//GO:0097159//GO:1901363//GO:0005488	DNA binding//nucleic acid binding//transcription regulator activity//DNA-binding transcription factor activity//organic cyclic compound binding//heterocyclic compound binding//binding	GO:0043227//GO:0005634//GO:0043226//GO:0043231//GO:0044464//GO:0043229//GO:0005623//GO:0005622//GO:0044424	membrane-bounded organelle//nucleus//organelle//intracellular membrane-bounded organelle//cell part//intracellular organelle//cell//intracellular//intracellular part	--	--
Cluster-126378.7	8.20923	0.245045	5.05297	3.08894e-05	0.00204224	TRUE	670	1160078212	OPL33732.1	289	2.6e-23	hypothetical protein AM593_01849, partial [Mytilus galloprovincialis]	--	--	--	--	--	--	--	--	--	--	--	--	--	PF07716	Basic region leucine zipper	GO:0032774//GO:0019222//GO:0031326//GO:0031323//GO:0090304//GO:0044249//GO:0034641//GO:0006807//GO:0034645//GO:1901362//GO:0050789//GO:0097659//GO:0080090//GO:0006139//GO:0044260//GO:2000112//GO:0071704//GO:0010467//GO:0065007//GO:1901360//GO:0060255//GO:0010468//GO:1901576//GO:0019219//GO:0006725//GO:0009987//GO:0009889//GO:1903506//GO:0050794//GO:0009058//GO:0009059//GO:0051171//GO:0008152//GO:…	RNA biosynthetic process//regulation of metabolic process//regulation of cellular biosynthetic process//regulation of cellular metabolic process//nucleic acid metabolic process//cellular biosynthetic process//cellular nitrogen compound metabolic process//nitrogen compound metabolic process//cellular macromolecule biosynthetic process//organic cyclic compound biosynthetic process//regulation of bi…	GO:0140110//GO:0003700	transcription regulator activity//DNA-binding transcription factor activity	--	--	--	--
Cluster-53306.138739	29.1443	6.50088	2.16397	0.00019363	0.00716518	TRUE	1954	763431411	AJQ21552.1	1242	2.3e-133	transcription factor fos-like 1 [Mytilus galloprovincialis]	763431410	KP713441.1	1532	0	Mytilus galloprovincialis transcription factor fos-like 1 mRNA, complete cds	K09030	FOSL2	fos-like antigen 2	http://www.genome.jp/dbget-bin/www_bget?ko:K09030	P18625	235	3e-18	Fos-related antigen 2 OS=Gallus gallus OX=9031 GN=FOSL2 PE=1 SV=1	PF00170//PF03131	bZIP transcription factor//bZIP Maf transcription factor	GO:0032774//GO:0019222//GO:0031326//GO:0031323//GO:0090304//GO:0044249//GO:0034641//GO:0006807//GO:0044237//GO:0034645//GO:0043170//GO:1901362//GO:0050789//GO:0097659//GO:0080090//GO:0006139//GO:0044260//GO:2000112//GO:0071704//GO:0010467//GO:0065007//GO:1901360//GO:0060255//GO:0010468//GO:1901576//GO:0019219//GO:0006725//GO:0009987//GO:0009889//GO:1903506//GO:0050794//GO:0009058//GO:0009059//GO:…	RNA biosynthetic process//regulation of metabolic process//regulation of cellular biosynthetic process//regulation of cellular metabolic process//nucleic acid metabolic process//cellular biosynthetic process//cellular nitrogen compound metabolic process//nitrogen compound metabolic process//cellular metabolic process//cellular macromolecule biosynthetic process//macromolecule metabolic process//o…	GO:0003677//GO:0003676//GO:0140110//GO:0003700//GO:0097159//GO:1901363//GO:0005488	DNA binding//nucleic acid binding//transcription regulator activity//DNA-binding transcription factor activity//organic cyclic compound binding//heterocyclic compound binding//binding	GO:0043227//GO:0005634//GO:0043226//GO:0043231//GO:0044464//GO:0043229//GO:0005623//GO:0005622//GO:0044424	membrane-bounded organelle//nucleus//organelle//intracellular membrane-bounded organelle//cell part//intracellular organelle//cell//intracellular//intracellular part	--	--
Cluster-53306.138243	100.831	2.62011	5.25964	1.24841e-12	1.13811e-09	TRUE	364	1207973277	XP_021377450.1	246	1.3e-18	cAMP-responsive element-binding protein-like 2 isoform X4 [Mizuhopecten yessoensis] >gi|1205887913|gb|OWF38879.1| cAMP-responsive element-binding protein-like 2 [Mizuhopecten yessoensis]	--	--	--	--	--	--	--	--	--	A4IGK3	220	3.1e-17	cAMP-responsive element-binding protein-like 2 OS=Xenopus tropicalis OX=8364 GN=crebl2 PE=3 SV=1	--	--	GO:0032774//GO:0019222//GO:0031326//GO:0031323//GO:0006139//GO:0090304//GO:0044249//GO:0034641//GO:0006807//GO:0034645//GO:1901362//GO:0050789//GO:0097659//GO:0080090//GO:1901576//GO:0044260//GO:2000112//GO:0071704//GO:0010467//GO:0065007//GO:1901360//GO:0060255//GO:0010468//GO:0019219//GO:0006725//GO:0009987//GO:0009889//GO:1903506//GO:0050794//GO:0009058//GO:0009059//GO:0051171//GO:0008152//GO:…	RNA biosynthetic process//regulation of metabolic process//regulation of cellular biosynthetic process//regulation of cellular metabolic process//nucleobase-containing compound metabolic process//nucleic acid metabolic process//cellular biosynthetic process//cellular nitrogen compound metabolic process//nitrogen compound metabolic process//cellular macromolecule biosynthetic process//organic cycl…	GO:0005488//GO:0003677//GO:1901363//GO:0003676//GO:0140110//GO:0043565//GO:0003700//GO:0097159	binding//DNA binding//heterocyclic compound binding//nucleic acid binding//transcription regulator activity//sequence-specific DNA binding//DNA-binding transcription factor activity//organic cyclic compound binding	--	--	--	--
Cluster-53306.200612
Cluster-53306.200615
Cluster-53306.92814
Cluster-53306.21647	83.3403	0.152929	9.08273	1.011e-18	2.64533e-15	TRUE	891	1160078213	OPL33733.1	570	8.9e-56	hypothetical protein AM593_01850, partial [Mytilus galloprovincialis]	--	--	--	--	--	--	--	--	--	--	--	--	--	PF00170//PF07716//PF03131	bZIP//Basic//bZIP	GO:0032774//GO:0019222//GO:0031326//GO:0031323//GO:0090304//GO:0044249//GO:0034641//GO:0006807//GO:0044237//GO:0034645//GO:0043170//GO:1901362//GO:0050789//GO:0097659//GO:0080090//GO:0006139//GO:0044260//GO:2000112//GO:0071704//GO:0010467//GO:0065007//GO:1901360//GO:0060255//GO:0010468//GO:1901576//GO:0019219//GO:0006725//GO:0009987//GO:0009889//GO:1903506//GO:0050794//GO:0009058//GO:0009059//GO:…	RNA biosynthetic process//regulation of metabolic process//regulation of cellular biosynthetic process//regulation of cellular metabolic process//nucleic acid metabolic process//cellular biosynthetic process//cellular nitrogen compound metabolic process//nitrogen compound metabolic process//cellular metabolic process//cellular macromolecule biosynthetic process//macromolecule metabolic process//o…	GO:0003677//GO:0003676//GO:0140110//GO:0003700//GO:0097159//GO:1901363//GO:0005488	DNA binding//nucleic acid binding//transcription regulator activity//DNA-binding transcription factor activity//organic cyclic compound binding//heterocyclic compound binding//binding	GO:0043227//GO:0005634//GO:0043226//GO:0043231//GO:0044464//GO:0043229//GO:0005623//GO:0005622//GO:0044424	membrane-bounded organelle//nucleus//organelle//intracellular membrane-bounded organelle//cell part//intracellular organelle//cell//intracellular//intracellular part	--	--
Cluster-83618.0
Cluster-135322.0	1.70609	0.126087	3.75065	0.000457937	0.0125391	TRUE	1440	1160078533	OPL33805.1	684	8.7e-69	hypothetical protein AM593_03147, partial [Mytilus galloprovincialis]	--	--	--	--	--	--	--	--	--	--	--	--	--	PF03131//PF07716	bZIP//Basic	GO:0032774//GO:0019222//GO:0031326//GO:0031323//GO:0090304//GO:0044249//GO:0034641//GO:0006807//GO:0044237//GO:0034645//GO:0043170//GO:1901362//GO:0050789//GO:0097659//GO:0080090//GO:0006139//GO:0044260//GO:2000112//GO:0071704//GO:0010467//GO:0065007//GO:1901360//GO:0060255//GO:0010468//GO:1901576//GO:0019219//GO:0006725//GO:0009987//GO:0009889//GO:1903506//GO:0050794//GO:0009058//GO:0009059//GO:…	RNA biosynthetic process//regulation of metabolic process//regulation of cellular biosynthetic process//regulation of cellular metabolic process//nucleic acid metabolic process//cellular biosynthetic process//cellular nitrogen compound metabolic process//nitrogen compound metabolic process//cellular metabolic process//cellular macromolecule biosynthetic process//macromolecule metabolic process//o…	GO:0003677//GO:0003676//GO:0140110//GO:0003700//GO:0097159//GO:1901363//GO:0005488	DNA binding//nucleic acid binding//transcription regulator activity//DNA-binding transcription factor activity//organic cyclic compound binding//heterocyclic compound binding//binding	GO:0043227//GO:0005634//GO:0043226//GO:0043231//GO:0044464//GO:0043229//GO:0005623//GO:0005622//GO:0044424	membrane-bounded organelle//nucleus//organelle//intracellular membrane-bounded organelle//cell part//intracellular organelle//cell//intracellular//intracellular part	--	--
Cluster-53306.236279
Cluster-126378.15	8.52961	0.213054	5.29929	9.79785e-09	3.6556e-06	TRUE	1006	1160078212	OPL33732.1	751	1e-76	hypothetical protein AM593_01849, partial [Mytilus galloprovincialis]	--	--	--	--	--	--	--	--	--	--	--	--	--	PF07716	Basic region leucine zipper	GO:0032774//GO:0019222//GO:0031326//GO:0031323//GO:0090304//GO:0044249//GO:0034641//GO:0006807//GO:0034645//GO:1901362//GO:0050789//GO:0097659//GO:0080090//GO:0006139//GO:0044260//GO:2000112//GO:0071704//GO:0010467//GO:0065007//GO:1901360//GO:0060255//GO:0010468//GO:1901576//GO:0019219//GO:0006725//GO:0009987//GO:0009889//GO:1903506//GO:0050794//GO:0009058//GO:0009059//GO:0051171//GO:0008152//GO:…	RNA biosynthetic process//regulation of metabolic process//regulation of cellular biosynthetic process//regulation of cellular metabolic process//nucleic acid metabolic process//cellular biosynthetic process//cellular nitrogen compound metabolic process//nitrogen compound metabolic process//cellular macromolecule biosynthetic process//organic cyclic compound biosynthetic process//regulation of bi…	GO:0140110//GO:0003700	transcription regulator activity//DNA-binding transcription factor activity	--	--	--	--
Cluster-53306.167866
Cluster-53306.159296	23.2166	3.00763	2.94803	0.00123445	0.023512	TRUE	2933	1205899837	OWF48685.1	274	6.2e-21	Cell death specification protein 2 [Mizuhopecten yessoensis]	23577037	AK113140.1	927	0	Ciona intestinalis cDNA, clone:ciad010a08, full insert sequence	--	--	--	--	--	--	--	--	PF07716	Basic	GO:0032774//GO:0019222//GO:0031326//GO:0031323//GO:0090304//GO:0044249//GO:0034641//GO:0006807//GO:0034645//GO:1901362//GO:0050789//GO:0097659//GO:0080090//GO:0006139//GO:0044260//GO:2000112//GO:0071704//GO:0010467//GO:0065007//GO:1901360//GO:0060255//GO:0010468//GO:1901576//GO:0019219//GO:0006725//GO:0009987//GO:0009889//GO:1903506//GO:0050794//GO:0009058//GO:0009059//GO:0051171//GO:0008152//GO:…	RNA biosynthetic process//regulation of metabolic process//regulation of cellular biosynthetic process//regulation of cellular metabolic process//nucleic acid metabolic process//cellular biosynthetic process//cellular nitrogen compound metabolic process//nitrogen compound metabolic process//cellular macromolecule biosynthetic process//organic cyclic compound biosynthetic process//regulation of bi…	GO:0140110//GO:0003700	transcription regulator activity//DNA-binding transcription factor activity	--	--	--	--
Cluster-53306.159297	97.7255	2.51021	5.28267	3.24909e-08	1.00864e-05	TRUE	2779	1205899837	OWF48685.1	356	1.8e-30	Cell death specification protein 2 [Mizuhopecten yessoensis]	23577037	AK113140.1	1393	0	Ciona intestinalis cDNA, clone:ciad010a08, full insert sequence	--	--	--	--	--	--	--	--	PF07716	Basic	GO:0032774//GO:0019222//GO:0031326//GO:0031323//GO:0090304//GO:0044249//GO:0034641//GO:0006807//GO:0034645//GO:1901362//GO:0050789//GO:0097659//GO:0080090//GO:0006139//GO:0044260//GO:2000112//GO:0071704//GO:0010467//GO:0065007//GO:1901360//GO:0060255//GO:0010468//GO:1901576//GO:0019219//GO:0006725//GO:0009987//GO:0009889//GO:1903506//GO:0050794//GO:0009058//GO:0009059//GO:0051171//GO:0008152//GO:…	RNA biosynthetic process//regulation of metabolic process//regulation of cellular biosynthetic process//regulation of cellular metabolic process//nucleic acid metabolic process//cellular biosynthetic process//cellular nitrogen compound metabolic process//nitrogen compound metabolic process//cellular macromolecule biosynthetic process//organic cyclic compound biosynthetic process//regulation of bi…	GO:0140110//GO:0003700	transcription regulator activity//DNA-binding transcription factor activity	--	--	--	--
Cluster-82116.0
Cluster-53306.159295
Cluster-53306.159299
Cluster-53306.176043
Cluster-53306.159305	20.7936	1.01022	4.35953	2.52601e-05	0.00177826	TRUE	2115	1205899837	OWF48685.1	374	1.1e-32	Cell death specification protein 2 [Mizuhopecten yessoensis]	23577037	AK113140.1	1390	0	Ciona intestinalis cDNA, clone:ciad010a08, full insert sequence	--	--	--	--	--	--	--	--	PF07716	Basic region leucine zipper	GO:0032774//GO:0019222//GO:0031326//GO:0031323//GO:0090304//GO:0044249//GO:0034641//GO:0006807//GO:0034645//GO:1901362//GO:0050789//GO:0097659//GO:0080090//GO:0006139//GO:0044260//GO:2000112//GO:0071704//GO:0010467//GO:0065007//GO:1901360//GO:0060255//GO:0010468//GO:1901576//GO:0019219//GO:0006725//GO:0009987//GO:0009889//GO:1903506//GO:0050794//GO:0009058//GO:0009059//GO:0051171//GO:0008152//GO:…	RNA biosynthetic process//regulation of metabolic process//regulation of cellular biosynthetic process//regulation of cellular metabolic process//nucleic acid metabolic process//cellular biosynthetic process//cellular nitrogen compound metabolic process//nitrogen compound metabolic process//cellular macromolecule biosynthetic process//organic cyclic compound biosynthetic process//regulation of bi…	GO:0140110//GO:0003700	transcription regulator activity//DNA-binding transcription factor activity	--	--	--	--
Cluster-53306.159307	13.8719	0.582483	4.56896	3.40049e-06	0.000413466	TRUE	1492	1205899837	OWF48685.1	356	9.7e-31	Cell death specification protein 2 [Mizuhopecten yessoensis]	23577037	AK113140.1	1362	0	Ciona intestinalis cDNA, clone:ciad010a08, full insert sequence	--	--	--	--	--	--	--	--	PF07716	Basic region leucine zipper	GO:0032774//GO:0019222//GO:0031326//GO:0031323//GO:0090304//GO:0044249//GO:0034641//GO:0006807//GO:0034645//GO:1901362//GO:0050789//GO:0097659//GO:0080090//GO:0006139//GO:0044260//GO:2000112//GO:0071704//GO:0010467//GO:0065007//GO:1901360//GO:0060255//GO:0010468//GO:1901576//GO:0019219//GO:0006725//GO:0009987//GO:0009889//GO:1903506//GO:0050794//GO:0009058//GO:0009059//GO:0051171//GO:0008152//GO:…	RNA biosynthetic process//regulation of metabolic process//regulation of cellular biosynthetic process//regulation of cellular metabolic process//nucleic acid metabolic process//cellular biosynthetic process//cellular nitrogen compound metabolic process//nitrogen compound metabolic process//cellular macromolecule biosynthetic process//organic cyclic compound biosynthetic process//regulation of bi…	GO:0140110//GO:0003700	transcription regulator activity//DNA-binding transcription factor activity	--	--	--	--
Cluster-53306.159300
Cluster-53306.159303	5.23558	0.118614	5.46556	2.29114e-07	5.27552e-05	TRUE	1870	1205899837	OWF48685.1	356	1.2e-30	Cell death specification protein 2 [Mizuhopecten yessoensis]	23577037	AK113140.1	1381	0	Ciona intestinalis cDNA, clone:ciad010a08, full insert sequence	--	--	--	--	--	--	--	--	PF07716	Basic region leucine zipper	GO:0032774//GO:0019222//GO:0031326//GO:0031323//GO:0090304//GO:0044249//GO:0034641//GO:0006807//GO:0034645//GO:1901362//GO:0050789//GO:0097659//GO:0080090//GO:0006139//GO:0044260//GO:2000112//GO:0071704//GO:0010467//GO:0065007//GO:1901360//GO:0060255//GO:0010468//GO:1901576//GO:0019219//GO:0006725//GO:0009987//GO:0009889//GO:1903506//GO:0050794//GO:0009058//GO:0009059//GO:0051171//GO:0008152//GO:…	RNA biosynthetic process//regulation of metabolic process//regulation of cellular biosynthetic process//regulation of cellular metabolic process//nucleic acid metabolic process//cellular biosynthetic process//cellular nitrogen compound metabolic process//nitrogen compound metabolic process//cellular macromolecule biosynthetic process//organic cyclic compound biosynthetic process//regulation of bi…	GO:0140110//GO:0003700	transcription regulator activity//DNA-binding transcription factor activity	--	--	--	--
Cluster-53306.92797
Cluster-76080.12
Cluster-126378.0
Cluster-126378.1	8.87728	0.681085	3.69544	0.00250575	0.0358428	TRUE	692	1160078212	OPL33732.1	289	2.6e-23	hypothetical protein AM593_01849, partial [Mytilus galloprovincialis]	--	--	--	--	--	--	--	--	--	--	--	--	--	PF07716	Basic region leucine zipper	GO:0032774//GO:0019222//GO:0031326//GO:0031323//GO:0090304//GO:0044249//GO:0034641//GO:0006807//GO:0034645//GO:1901362//GO:0050789//GO:0097659//GO:0080090//GO:0006139//GO:0044260//GO:2000112//GO:0071704//GO:0010467//GO:0065007//GO:1901360//GO:0060255//GO:0010468//GO:1901576//GO:0019219//GO:0006725//GO:0009987//GO:0009889//GO:1903506//GO:0050794//GO:0009058//GO:0009059//GO:0051171//GO:0008152//GO:…	RNA biosynthetic process//regulation of metabolic process//regulation of cellular biosynthetic process//regulation of cellular metabolic process//nucleic acid metabolic process//cellular biosynthetic process//cellular nitrogen compound metabolic process//nitrogen compound metabolic process//cellular macromolecule biosynthetic process//organic cyclic compound biosynthetic process//regulation of bi…	GO:0140110//GO:0003700	transcription regulator activity//DNA-binding transcription factor activity	--	--	--	--
Cluster-126378.2	15.9257	0.928449	4.09819	0.000130342	0.00549961	TRUE	1150	1160078212	OPL33732.1	698	1.6e-70	hypothetical protein AM593_01849, partial [Mytilus galloprovincialis]	--	--	--	--	--	--	--	--	--	--	--	--	--	PF07716	Basic region leucine zipper	GO:0032774//GO:0019222//GO:0031326//GO:0031323//GO:0090304//GO:0044249//GO:0034641//GO:0006807//GO:0034645//GO:1901362//GO:0050789//GO:0097659//GO:0080090//GO:0006139//GO:0044260//GO:2000112//GO:0071704//GO:0010467//GO:0065007//GO:1901360//GO:0060255//GO:0010468//GO:1901576//GO:0019219//GO:0006725//GO:0009987//GO:0009889//GO:1903506//GO:0050794//GO:0009058//GO:0009059//GO:0051171//GO:0008152//GO:…	RNA biosynthetic process//regulation of metabolic process//regulation of cellular biosynthetic process//regulation of cellular metabolic process//nucleic acid metabolic process//cellular biosynthetic process//cellular nitrogen compound metabolic process//nitrogen compound metabolic process//cellular macromolecule biosynthetic process//organic cyclic compound biosynthetic process//regulation of bi…	GO:0140110//GO:0003700	transcription regulator activity//DNA-binding transcription factor activity	--	--	--	--
Cluster-53306.52977
C v A
Cluster-53306.21651
Cluster-53306.93256
Cluster-53306.21652
Cluster-53306.181901
Cluster-53306.92701
Cluster-140652.2
Cluster-53306.113083
Cluster-53306.202415
Cluster-53306.181899
Cluster-95948.0
Cluster-53306.138739
Cluster-53306.138243
Cluster-53306.80661
Cluster-157404.0
Cluster-53306.21647
Cluster-126378.15
Cluster-135322.0
Cluster-53306.179796
Cluster-126378.2
Cluster-53306.103891
Cluster-53306.159296
Cluster-53306.159297
Cluster-53306.159298
Cluster-53306.159305
Cluster-53306.159307
Cluster-53306.159303
Cluster-53306.148444
Cluster-126378.7
Cluster-126378.1
Cluster-53306.133593
Cluster-53306.80658

[truncated: 1 more sheets: All shared genes]
