# Supplementary material for: Molecular Responses to Thermal and Osmotic Stress in Arctic Intertidal Mussels (Mytilus edulis): The Limits of Resilience
Source: Genes (Basel). 2022 Jan 15;13(1):155. doi: 10.3390/genes13010155 (PMC8774603; doi:10.3390/genes13010155)
Supplement: Supplementary file 1 [file genes-13-00155-s001.zip › genes-1538545-supplementary/Supplementary_Spreadsheet_7.xlsx]

## Sheet: Introduction
Supplementary Spreadsheet S7.
Stress genes identified through dataminig the differentially expressed upregaulated gene lists (under the Swiss-Prot and NR database annotations) using keywords: caspase, catalase, superoxide dismutase, thioredoxin, glutathione, hypoxia, p38 and heat shock

## Sheet: Caspase
30°C vs control	B v A
Gene	B.value	A.value	log2foldchange	pvalue	padjust	significance	Gene Length	NR GI	NR ID	NR Score	NR Evalue	NR Description	NT GI	NT ID	NT Score	NT Evalue	NT Description	KO ID	KO Name	KO Description	Http Link	Swissprot ID	Swissprot Score	Swissprot Evalue	Swissprot Description	PFAM ID	PFAM description	Gene Ontology Biological Pathway	BP Description	Gene Ontology Molecular Function	MF Description	Gene Ontology Cellular Component	CC Description	KOG ID	KOG Description
Cluster-156864.0	1.92702	0.0403193	5.57969	2.30095e-05	0.00244745	TRUE	1331	325516449	ADZ24783.1	1427	5.6e-155	caspase 3/7-4 [Mytilus galloprovincialis]	325516448	HQ424454.1	825	0	Mytilus galloprovincialis caspase 3/7-4 mRNA, complete cds	--	--	--	--	Q60431	342	8e-31	Caspase-3 OS=Mesocricetus auratus OX=10036 GN=CASP3 PE=2 SV=1	PF00656	Caspase	--	--	--	--	--	--	--	--
Cluster-71365.0	1.87072	0.0585862	4.99629	6.9654e-05	0.00502683	TRUE	916	325516449	ADZ24783.1	895	1.9e-93	caspase 3/7-4 [Mytilus galloprovincialis]	325516448	HQ424454.1	480	0	Mytilus galloprovincialis caspase 3/7-4 mRNA, complete cds	K20008	DCP1	death caspase-1	http://www.genome.jp/dbget-bin/www_bget?ko:K20008	P42574	210	1.1e-15	Caspase-3 OS=Homo sapiens OX=9606 GN=CASP3 PE=1 SV=2	PF00656	Caspase domain	--	--	--	--	--	--	--	--
Cluster-103024.4	2.45097	0.0600279	5.35188	0.000118909	0.00706664	TRUE	894	836709191	XP_012789123.1	239	2.1e-17	PREDICTED: caspase-6-like [Sorex araneus]	--	--	--	--	--	--	--	--	--	P55214	222	4.4e-17	Caspase-7 OS=Mesocricetus auratus OX=10036 GN=CASP7 PE=1 SV=1	PF00656	Caspase domain	--	--	--	--	--	--	KOG3573	Caspase, apoptotic cysteine protease
Cluster-53306.2332	4.41002	0.113457	5.28094	0.000133085	0.0075952	TRUE	473	1160050590	OPL21048.1	165	4.3e-09	caspase 2, partial [Mytilus galloprovincialis]	--	--	--	--	--	--	--	--	--	--	--	--	--	PF00619	Caspase recruitment domain	GO:0009987//GO:0006915//GO:0050794//GO:0012501//GO:0043067//GO:0065007//GO:0008219//GO:0010941//GO:0042981//GO:0050789	cellular process//apoptotic process//regulation of cellular process//programmed cell death//regulation of programmed cell death//biological regulation//cell death//regulation of cell death//regulation of apoptotic process//regulation of biological process	--	--	--	--	--	--
Cluster-53306.108494	0.673233	0.0281706	4.58123	0.000228972	0.0107503	TRUE	1905	1160077271	OPL33543.1	1989	5.4e-220	caspase-2, partial [Mytilus galloprovincialis]	--	--	--	--	--	--	--	--	--	Q98943	367	1.4e-33	Caspase-2 OS=Gallus gallus OX=9031 GN=CASP2 PE=2 SV=2	PF00619//PF00656	Caspase recruitment domain//Caspase domain	GO:0009987//GO:0006915//GO:0050794//GO:0012501//GO:0043067//GO:0065007//GO:0008219//GO:0010941//GO:0042981//GO:0050789	cellular process//apoptotic process//regulation of cellular process//programmed cell death//regulation of programmed cell death//biological regulation//cell death//regulation of cell death//regulation of apoptotic process//regulation of biological process	--	--	--	--	KOG3573	Caspase, apoptotic cysteine protease
Cluster-53306.84164	1.32776	0.0576422	4.52817	0.000390928	0.014991	TRUE	931	325516445	ADZ24781.1	389	9e-35	caspase 3/7-2 [Mytilus galloprovincialis]	--	--	--	--	--	K02187	CASP3	caspase 3	http://www.genome.jp/dbget-bin/www_bget?ko:K02187	Q08DY9	164	2.4e-10	Caspase-3 OS=Bos taurus OX=9913 GN=CASP3 PE=2 SV=1	PF00656	Caspase	--	--	--	--	--	--	--	--
Cluster-53306.137395	0.393449	0.018498	4.41861	0.000396971	0.015135	TRUE	3519	850282360	XP_012859850.1	479	1.3e-44	PREDICTED: caspase-8 isoform X2 [Echinops telfairi]	--	--	--	--	--	K02187	CASP3	caspase 3	http://www.genome.jp/dbget-bin/www_bget?ko:K02187	P55866	381	6.4e-35	Caspase-3 OS=Xenopus laevis OX=8355 GN=casp3 PE=2 SV=1	--	--	GO:0006915//GO:0009987//GO:0050794//GO:0012501//GO:0023052//GO:0007165//GO:0007154//GO:0050789//GO:0008219//GO:0051716//GO:0050896//GO:0065007	apoptotic process//cellular process//regulation of cellular process//programmed cell death//signaling//signal transduction//cell communication//regulation of biological process//cell death//cellular response to stimulus//response to stimulus//biological regulation	GO:0016787//GO:0140096//GO:0008233//GO:0003824	hydrolase activity//catalytic activity, acting on a protein//peptidase activity//catalytic activity	GO:0044464//GO:0005623//GO:0005622//GO:0044424	cell part//cell//intracellular//intracellular part	--	--
Cluster-53306.110444	0.645737	0.0246057	4.71637	0.000545713	0.0183956	TRUE	2181	1160077271	OPL33543.1	1060	3.3e-112	caspase-2, partial [Mytilus galloprovincialis]	--	--	--	--	--	K04399	CASP9	caspase 9	http://www.genome.jp/dbget-bin/www_bget?ko:K04399	P55215	343	1e-30	Caspase-2 OS=Rattus norvegicus OX=10116 GN=Casp2 PE=1 SV=3	PF00619//PF00656	Caspase recruitment domain//Caspase domain	GO:0009987//GO:0006915//GO:0050794//GO:0012501//GO:0043067//GO:0065007//GO:0008219//GO:0010941//GO:0042981//GO:0050789	cellular process//apoptotic process//regulation of cellular process//programmed cell death//regulation of programmed cell death//biological regulation//cell death//regulation of cell death//regulation of apoptotic process//regulation of biological process	--	--	--	--	KOG3573	Caspase, apoptotic cysteine protease
Cluster-53306.235221	1.14666	0.0440237	4.70509	0.000574076	0.0189537	TRUE	1219	325516443	ADZ24780.1	477	7.4e-45	caspase 3/7-1 [Mytilus galloprovincialis]	--	--	--	--	--	--	--	--	--	Q8MJC3	319	3.4e-28	Caspase-3 OS=Oryctolagus cuniculus OX=9986 GN=CASP3 PE=2 SV=1	PF00656	Caspase	--	--	--	--	--	--	--	--
Cluster-53306.172066	1.66048	0.0917399	4.17575	0.000845274	0.0238143	TRUE	926	284159258	ADB80147.1	999	1.7e-105	caspase-8 [Mytilus californianus]	694568349	KJ689445.1	441	0	Mytilus galloprovincialis caspase-8 mRNA, complete cds	K04398	CASP8	caspase 8	http://www.genome.jp/dbget-bin/www_bget?ko:K04398	O89110	276	2.5e-23	Caspase-8 OS=Mus musculus OX=10090 GN=Casp8 PE=1 SV=1	--	--	--	--	--	--	--	--	--	--
Cluster-143541.7	1.49612	0.115408	3.69725	0.000931804	0.0252239	TRUE	465	1160077271	OPL33543.1	166	3.3e-09	caspase-2, partial [Mytilus galloprovincialis]	--	--	--	--	--	--	--	--	--	--	--	--	--	--	--	--	--	--	--	--	--	--	--
Cluster-157948.1	0.482075	0.037087	3.69944	0.000959916	0.0257102	TRUE	1447	325516439	ADZ24778.1	943	8.1e-99	caspase 2 [Mytilus galloprovincialis]	--	--	--	--	--	--	--	--	--	--	--	--	--	--	--	--	--	--	--	--	--	--	--
Cluster-53306.138141	0.561019	0.0340946	4.04239	0.00175056	0.036342	TRUE	1574	325516441	ADZ24779.1	1938	3.7e-214	caspase 8 [Mytilus galloprovincialis]	325516440	HQ424450.1	1250	0	Mytilus galloprovincialis caspase 8 mRNA, complete cds	--	--	--	--	Q08DY9	288	1.7e-24	Caspase-3 OS=Bos taurus OX=9913 GN=CASP3 PE=2 SV=1	PF00656	Caspase	--	--	--	--	--	--	--	--
Cluster-53306.46146	1.0345	0.0697853	3.89478	0.00236856	0.0430345	TRUE	769	325516441	ADZ24779.1	415	7.2e-38	caspase 8 [Mytilus galloprovincialis]	--	--	--	--	--	--	--	--	--	Q60431	179	3.7e-12	Caspase-3 OS=Mesocricetus auratus OX=10036 GN=CASP3 PE=2 SV=1	PF00656	Caspase	--	--	GO:0016787//GO:0070011//GO:0003824//GO:0008233//GO:0140096//GO:0008234	hydrolase activity//peptidase activity, acting on L-amino acid peptides//catalytic activity//peptidase activity//catalytic activity, acting on a protein//cysteine-type peptidase activity	--	--	--	--
Cluster-101181.6	0.380077	0.0234477	4.01555	0.00069247	0.0212471	TRUE	3623	762148092	XP_011411968.1	511	2.5e-48	PREDICTED: uncharacterized protein LOC105317124 [Crassostrea gigas]	--	--	--	--	--	--	--	--	--	O89110	419	2.6e-39	Caspase-8 OS=Mus musculus OX=10090 GN=Casp8 PE=1 SV=1	PF00656	Caspase domain	--	--	--	--	--	--	--	--
Cluster-71538.2	1.09609	0.0563707	4.27955	0.00154053	0.033944	TRUE	952	1160054906	OPL21411.1	637	1.6e-63	hypothetical protein AM593_04191, partial [Mytilus galloprovincialis]	--	--	--	--	--	--	--	--	--	O02002	166	1.5e-10	Caspase-1 OS=Drosophila melanogaster OX=7227 GN=Dcp-1 PE=1 SV=1	--	--	--	--	--	--	--	--	--	--
33°C vs control	C v A
Gene	C.value	A.value	log2foldchange	pvalue	padjust	significance	Gene Length	NR GI	NR ID	NR Score	NR Evalue	NR Description	NT GI	NT ID	NT Score	NT Evalue	NT Description	KO ID	KO Name	KO Description	Http Link	Swissprot ID	Swissprot Score	Swissprot Evalue	Swissprot Description	PFAM ID	PFAM description	Gene Ontology Biological Pathway	BP Description	Gene Ontology Molecular Function	MF Description	Gene Ontology Cellular Component	CC Description	KOG ID	KOG Description
Cluster-84530.2	1.88247	0.0522143	5.17176	3.98027e-05	0.00267677	TRUE	1056	694568352	AIS73194.1	214	2e-14	caspase-8 [Mytilus coruscus]	284159255	FJ937784.1	38	5.99425e-08	Mytilus californianus caspase-8-like protein mRNA, complete cds	--	--	--	--	Q2PFV2	149	1.5e-08	Caspase-3 OS=Macaca fascicularis OX=9541 GN=CASP3 PE=2 SV=1	--	--	--	--	--	--	--	--	--	--
Cluster-53306.103837	1.17024	0.0525127	4.47792	0.000172665	0.00707874	TRUE	1050	697287802	BAP74439.1	1276	1.4e-137	cysteine peptidase [Mytilus californianus]	284159255	FJ937784.1	593	0	Mytilus californianus caspase-8-like protein mRNA, complete cds	--	--	--	--	Q14790	199	2.4e-14	Caspase-8 OS=Homo sapiens OX=9606 GN=CASP8 PE=1 SV=1	PF01335	Death effector domain	GO:0009987//GO:0006915//GO:0050794//GO:0012501//GO:0043067//GO:0065007//GO:0008219//GO:0010941//GO:0042981//GO:0050789	cellular process//apoptotic process//regulation of cellular process//programmed cell death//regulation of programmed cell death//biological regulation//cell death//regulation of cell death//regulation of apoptotic process//regulation of biological process	GO:0005488//GO:0005515	binding//protein binding	--	--	--	--
Cluster-62475.11	1.79772	0.0748902	4.5887	0.000310245	0.0102813	TRUE	1033	1160076704	OPL33451.1	791	2.4e-81	hypothetical protein AM593_01096, partial [Mytilus galloprovincialis]	--	--	--	--	--	--	--	--	--	O89110	158	1.3e-09	Caspase-8 OS=Mus musculus OX=10090 GN=Casp8 PE=1 SV=1	--	--	--	--	--	--	--	--	--	--
Cluster-53306.137395	0.285923	0.0190081	3.91365	0.000935464	0.020415	TRUE	3519	850282360	XP_012859850.1	479	1.3e-44	PREDICTED: caspase-8 isoform X2 [Echinops telfairi]	--	--	--	--	--	K02187	CASP3	caspase 3	http://www.genome.jp/dbget-bin/www_bget?ko:K02187	P55866	381	6.4e-35	Caspase-3 OS=Xenopus laevis OX=8355 GN=casp3 PE=2 SV=1	--	--	GO:0006915//GO:0009987//GO:0050794//GO:0012501//GO:0023052//GO:0007165//GO:0007154//GO:0050789//GO:0008219//GO:0051716//GO:0050896//GO:0065007	apoptotic process//cellular process//regulation of cellular process//programmed cell death//signaling//signal transduction//cell communication//regulation of biological process//cell death//cellular response to stimulus//response to stimulus//biological regulation	GO:0016787//GO:0140096//GO:0008233//GO:0003824	hydrolase activity//catalytic activity, acting on a protein//peptidase activity//catalytic activity	GO:0044464//GO:0005623//GO:0005622//GO:0044424	cell part//cell//intracellular//intracellular part	--	--
Cluster-152598.0	0.580451	0.0453767	3.67543	0.00152664	0.0273432	TRUE	1460	762090748	XP_011427757.1	867	5.3e-90	PREDICTED: caspase-14-like [Crassostrea gigas] >gi|762090750|ref|XP_011427758.1| PREDICTED: caspase-14-like [Crassostrea gigas]	--	--	--	--	--	--	--	--	--	P55866	218	2.1e-16	Caspase-3 OS=Xenopus laevis OX=8355 GN=casp3 PE=2 SV=1	--	--	--	--	--	--	--	--	--	--
Cluster-121371.0	0.496795	0.04824	3.3665	0.00211509	0.0330115	TRUE	1143	1242802431	XP_022341800.1	317	2.5e-26	caspase-6-like [Crassostrea virginica] >gi|1242802433|ref|XP_022341801.1| caspase-6-like [Crassostrea virginica]	--	--	--	--	--	--	--	--	--	P97864	254	1.1e-20	Caspase-7 OS=Mus musculus OX=10090 GN=Casp7 PE=1 SV=2	--	--	--	--	--	--	--	--	--	--
Cluster-31897.0	0.391108	0.0414263	3.2364	0.00391405	0.047284	TRUE	1331	1108995913	XP_019129708.1	354	1.5e-30	PREDICTED: caspase-8-like isoform X2 [Larimichthys crocea]	--	--	--	--	--	--	--	--	--	Q9JHX4	338	2.3e-30	Caspase-8 OS=Rattus norvegicus OX=10116 GN=Casp8 PE=1 SV=1	PF00656	Caspase domain	GO:0006915//GO:0009987//GO:0097190//GO:0050794//GO:0012501//GO:0023052//GO:0007165//GO:0007154//GO:0008219//GO:0051716//GO:0050896//GO:0050789//GO:0065007	apoptotic process//cellular process//apoptotic signaling pathway//regulation of cellular process//programmed cell death//signaling//signal transduction//cell communication//cell death//cellular response to stimulus//response to stimulus//regulation of biological process//biological regulation	GO:0016787//GO:0140096//GO:0008234//GO:0003824//GO:0070011//GO:0008233	hydrolase activity//catalytic activity, acting on a protein//cysteine-type peptidase activity//catalytic activity//peptidase activity, acting on L-amino acid peptides//peptidase activity	GO:0005622//GO:0005737//GO:0044464//GO:0005623//GO:0044424	intracellular//cytoplasm//cell part//cell//intracellular part	--	--
Cluster-53306.192388	0.521072	0.0365397	3.83698	0.00168639	0.0290423	TRUE	1509	1160078959	OPL33914.1	265	3.5e-20	caspase-3-like 1 protein, partial [Mytilus galloprovincialis]	--	--	--	--	--	--	--	--	--	--	--	--	--	--	--	--	--	--	--	--	--	--	--
low sal+30°C vs 30°C	E v B
Gene	E.value	B.value	log2foldchange	pvalue	padjust	significance	Gene Length	NR GI	NR ID	NR Score	NR Evalue	NR Description	NT GI	NT ID	NT Score	NT Evalue	NT Description	KO ID	KO Name	KO Description	Http Link	Swissprot ID	Swissprot Score	Swissprot Evalue	Swissprot Description	PFAM ID	PFAM description	Gene Ontology Biological Pathway	BP Description	Gene Ontology Molecular Function	MF Description	Gene Ontology Cellular Component	CC Description	KOG ID	KOG Description
Cluster-53306.38541	2.7139	0.0342107	6.31318	2.16348e-07	0.000176446	TRUE	1469	1160077271	OPL33543.1	1529	9.2e-167	caspase-2, partial [Mytilus galloprovincialis]	--	--	--	--	--	--	--	--	--	P55215	364	2.5e-33	Caspase-2 OS=Rattus norvegicus OX=10116 GN=Casp2 PE=1 SV=3	--	--	--	--	--	--	--	--	KOG3573	Caspase, apoptotic cysteine protease
Cluster-87561.0	1.59241	0.0326334	5.61289	3.64914e-06	0.000994861	TRUE	1540	919071046	XP_013416922.1	327	2.3e-27	caspase-3, partial [Lingula anatina]	--	--	--	--	--	--	--	--	--	P42575	216	3.8e-16	Caspase-2 OS=Homo sapiens OX=9606 GN=CASP2 PE=1 SV=2	PF00619//PF00656	Caspase recruitment domain//Caspase domain	GO:0009987//GO:0006915//GO:0050794//GO:0012501//GO:0043067//GO:0065007//GO:0008219//GO:0010941//GO:0042981//GO:0050789	cellular process//apoptotic process//regulation of cellular process//programmed cell death//regulation of programmed cell death//biological regulation//cell death//regulation of cell death//regulation of apoptotic process//regulation of biological process	--	--	--	--	--	--
Cluster-37421.0	3.11282	0.0649295	5.58564	6.81401e-06	0.00144029	TRUE	774	762147768	XP_011457198.1	304	5.4e-25	PREDICTED: caspase-2-like [Crassostrea gigas]	--	--	--	--	--	--	--	--	--	P42575	153	3.8e-09	Caspase-2 OS=Homo sapiens OX=9606 GN=CASP2 PE=1 SV=2	--	--	--	--	--	--	--	--	--	--
Cluster-143541.4	0.832508	0.0368983	4.50205	0.000213068	0.0124276	TRUE	1362	1160077271	OPL33543.1	310	1.9e-25	caspase-2, partial [Mytilus galloprovincialis]	--	--	--	--	--	--	--	--	--	P42575	160	1e-09	Caspase-2 OS=Homo sapiens OX=9606 GN=CASP2 PE=1 SV=2	--	--	--	--	--	--	--	--	KOG3573	Caspase, apoptotic cysteine protease
Cluster-53306.161071	1.06384	0.0302016	5.14258	0.000232248	0.0130937	TRUE	1664	325516441	ADZ24779.1	1801	3e-198	caspase 8 [Mytilus galloprovincialis]	325516440	HQ424450.1	1239	0	Mytilus galloprovincialis caspase 8 mRNA, complete cds	--	--	--	--	Q08DY9	257	7.2e-21	Caspase-3 OS=Bos taurus OX=9913 GN=CASP3 PE=2 SV=1	PF00656	Caspase domain	--	--	--	--	--	--	--	--
Cluster-138964.5	0.776104	0.0298784	4.70374	0.000448554	0.0194809	TRUE	1682	1024962964	XP_016302597.1	367	5.8e-32	PREDICTED: caspase-6-like isoform X1 [Sinocyclocheilus anshuiensis]	--	--	--	--	--	--	--	--	--	P55214	344	5.9e-31	Caspase-7 OS=Mesocricetus auratus OX=10036 GN=CASP7 PE=1 SV=1	PF00656	Caspase	--	--	--	--	--	--	--	--
Cluster-138964.0	0.886907	0.0312923	4.82577	0.000481197	0.0201657	TRUE	1606	1024962964	XP_016302597.1	371	1.9e-32	PREDICTED: caspase-6-like isoform X1 [Sinocyclocheilus anshuiensis]	--	--	--	--	--	K04397	CASP7	caspase 7	http://www.genome.jp/dbget-bin/www_bget?ko:K04397	P55214	346	3.3e-31	Caspase-7 OS=Mesocricetus auratus OX=10036 GN=CASP7 PE=1 SV=1	PF00656	Caspase	--	--	--	--	--	--	--	--
Cluster-150835.5	0.881944	0.0396649	4.48101	0.000679031	0.0248389	TRUE	1267	325516439	ADZ24778.1	628	2.4e-62	caspase 2 [Mytilus galloprovincialis]	--	--	--	--	--	--	--	--	--	--	--	--	--	--	--	--	--	--	--	--	--	--	--
Cluster-138964.2	0.270349	0.0176956	3.93977	0.00194106	0.044625	TRUE	2840	1024962964	XP_016302597.1	367	9.8e-32	PREDICTED: caspase-6-like isoform X1 [Sinocyclocheilus anshuiensis]	--	--	--	--	--	K04397	CASP7	caspase 7	http://www.genome.jp/dbget-bin/www_bget?ko:K04397	P55214	344	1e-30	Caspase-7 OS=Mesocricetus auratus OX=10036 GN=CASP7 PE=1 SV=1	PF00656	Caspase	--	--	--	--	--	--	--	--
low sal+33°C vs 33°C	F v C
Gene	F.value	C.value	log2foldchange	pvalue	padjust	significance	Gene Length	NR GI	NR ID	NR Score	NR Evalue	NR Description	NT GI	NT ID	NT Score	NT Evalue	NT Description	KO ID	KO Name	KO Description	Http Link	Swissprot ID	Swissprot Score	Swissprot Evalue	Swissprot Description	PFAM ID	PFAM description	Gene Ontology Biological Pathway	BP Description	Gene Ontology Molecular Function	MF Description	Gene Ontology Cellular Component	CC Description	KOG ID	KOG Description
Cluster-45512.0	3.88396	0.0282202	7.10733	6.88647e-07	0.000348731	TRUE	2045	1160077271	OPL33543.1	1522	8.3e-166	caspase-2, partial [Mytilus galloprovincialis]	--	--	--	--	--	K02186	CASP2	caspase 2	http://www.genome.jp/dbget-bin/www_bget?ko:K02186	P55215	308	1.1e-26	Caspase-2 OS=Rattus norvegicus OX=10116 GN=Casp2 PE=1 SV=3	--	--	--	--	--	--	--	--	KOG3573	Caspase, apoptotic cysteine protease
Cluster-53306.50454	11.0143	0.223911	5.60941	1.00771e-06	0.00044569	TRUE	1522	325516445	ADZ24781.1	892	7e-93	caspase 3/7-2 [Mytilus galloprovincialis]	--	--	--	--	--	K04396	CASP6	caspase 6	http://www.genome.jp/dbget-bin/www_bget?ko:K04396	Q8MJC3	308	8e-27	Caspase-3 OS=Oryctolagus cuniculus OX=9986 GN=CASP3 PE=2 SV=1	PF00656	Caspase domain	--	--	--	--	--	--	--	--
Cluster-53306.38540	1.63272	0.0278928	5.87472	3.1305e-05	0.00373449	TRUE	2069	1160077271	OPL33543.1	1503	1.3e-163	caspase-2, partial [Mytilus galloprovincialis]	144225138	AJ938094.1	48	3.29426e-13	Mytilus galloprovincialis microsatellite ISSR sequence, clone 12.312	--	--	--	--	P55215	364	3.5e-33	Caspase-2 OS=Rattus norvegicus OX=10116 GN=Casp2 PE=1 SV=3	--	--	--	--	--	--	--	--	KOG3573	Caspase, apoptotic cysteine protease
Cluster-101607.0	1.19835	0.0465599	4.69857	6.09318e-05	0.00563254	TRUE	2033	325516439	ADZ24778.1	1024	4.6e-108	caspase 2 [Mytilus galloprovincialis]	325516438	HQ424449.1	166	8.20653e-79	Mytilus galloprovincialis caspase 2 mRNA, complete cds	--	--	--	--	--	--	--	--	--	--	--	--	--	--	--	--	--	--
Cluster-53306.23605	1.02539	0.0278256	5.20791	0.000159039	0.010307	TRUE	2074	284159256	ADB80146.1	2903	0	caspase-8-like protein [Mytilus californianus]	284159255	FJ937784.1	826	0	Mytilus californianus caspase-8-like protein mRNA, complete cds	--	--	--	--	Q14790	214	8.7e-16	Caspase-8 OS=Homo sapiens OX=9606 GN=CASP8 PE=1 SV=1	--	--	--	--	--	--	--	--	--	--
Cluster-53306.97560	1.78684	0.113237	3.96256	0.000164267	0.0105097	TRUE	880	325516445	ADZ24781.1	476	7e-45	caspase 3/7-2 [Mytilus galloprovincialis]	325516444	HQ424452.1	357	0	Mytilus galloprovincialis caspase 3/7-2 mRNA, complete cds	--	--	--	--	P97864	178	5.5e-12	Caspase-7 OS=Mus musculus OX=10090 GN=Casp7 PE=1 SV=2	PF00656	Caspase domain	--	--	--	--	--	--	KOG3573	Caspase, apoptotic cysteine protease
Cluster-53306.230148	0.815464	0.0235072	5.12044	0.000186736	0.0113422	TRUE	2455	1160077271	OPL33543.1	678	7.3e-68	caspase-2, partial [Mytilus galloprovincialis]	--	--	--	--	--	K04396	CASP6	caspase 6	http://www.genome.jp/dbget-bin/www_bget?ko:K04396	P42573	221	1.6e-16	Cell death protein 3 OS=Caenorhabditis elegans OX=6239 GN=ced-3 PE=1 SV=2	--	--	--	--	--	--	--	--	--	--
Cluster-53306.84155	0.754509	0.0385506	4.29747	0.000551382	0.0214395	TRUE	1497	325516445	ADZ24781.1	878	2.9e-91	caspase 3/7-2 [Mytilus galloprovincialis]	--	--	--	--	--	--	--	--	--	Q8MJC3	310	4.6e-27	Caspase-3 OS=Oryctolagus cuniculus OX=9986 GN=CASP3 PE=2 SV=1	PF00656	Caspase	--	--	--	--	--	--	--	--
Cluster-53306.192387	1.14348	0.0539947	4.4113	0.00103905	0.0303249	TRUE	1509	1160078959	OPL33914.1	265	3.5e-20	caspase-3-like 1 protein, partial [Mytilus galloprovincialis]	--	--	--	--	--	--	--	--	--	--	--	--	--	--	--	--	--	--	--	--	--	--	--
Cluster-53306.119652	1.5976	0.0952315	4.07429	0.00116012	0.0321519	TRUE	606	325516443	ADZ24780.1	272	2.2e-21	caspase 3/7-1 [Mytilus galloprovincialis]	325516442	HQ424451.1	157	2.36859e-74	Mytilus galloprovincialis caspase 3/7-1 mRNA, complete cds	--	--	--	--	--	--	--	--	--	--	--	--	--	--	--	--	--	--
Cluster-118812.3	0.61155	0.0563577	3.44275	0.00130282	0.0342639	TRUE	1024	325516443	ADZ24780.1	582	4.1e-57	caspase 3/7-1 [Mytilus galloprovincialis]	325516444	HQ424452.1	137	5.37166e-63	Mytilus galloprovincialis caspase 3/7-2 mRNA, complete cds	--	--	--	--	P42574	252	1.7e-20	Caspase-3 OS=Homo sapiens OX=9606 GN=CASP3 PE=1 SV=2	--	--	--	--	--	--	--	--	--	--
Cluster-53306.84183	2.66574	0.296483	3.18118	0.00134153	0.0347646	TRUE	1030	325516443	ADZ24780.1	1457	1.4e-158	caspase 3/7-1 [Mytilus galloprovincialis]	325516442	HQ424451.1	842	0	Mytilus galloprovincialis caspase 3/7-1 mRNA, complete cds	K04397	CASP7	caspase 7	http://www.genome.jp/dbget-bin/www_bget?ko:K04397	Q08DY9	398	2e-37	Caspase-3 OS=Bos taurus OX=9913 GN=CASP3 PE=2 SV=1	PF00656	Caspase domain	--	--	--	--	--	--	--	--
Cluster-53306.130893	2.64677	0.091332	4.84462	3.51169e-05	0.00398589	TRUE	2813	697287802	BAP74439.1	3798	0	cysteine peptidase [Mytilus californianus]	284159255	FJ937784.1	1244	0	Mytilus californianus caspase-8-like protein mRNA, complete cds	--	--	--	--	Q9JHX4	503	3.6e-49	Caspase-8 OS=Rattus norvegicus OX=10116 GN=Casp8 PE=1 SV=1	PF01335//PF00656	Death effector domain//Caspase domain	GO:0009987//GO:0006915//GO:0050794//GO:0012501//GO:0043067//GO:0065007//GO:0008219//GO:0010941//GO:0042981//GO:0050789	cellular process//apoptotic process//regulation of cellular process//programmed cell death//regulation of programmed cell death//biological regulation//cell death//regulation of cell death//regulation of apoptotic process//regulation of biological process	GO:0005488//GO:0005515	binding//protein binding	--	--	--	--
low sal+30°C vs low sal	E v D
Gene	E.value	D.value	log2foldchange	pvalue	padjust	significance	Gene Length	NR GI	NR ID	NR Score	NR Evalue	NR Description	NT GI	NT ID	NT Score	NT Evalue	NT Description	KO ID	KO Name	KO Description	Http Link	Swissprot ID	Swissprot Score	Swissprot Evalue	Swissprot Description	PFAM ID	PFAM description	Gene Ontology Biological Pathway	BP Description	Gene Ontology Molecular Function	MF Description	Gene Ontology Cellular Component	CC Description	KOG ID	KOG Description
Cluster-53306.138140	5.48987	0.0970003	5.81838	1.83245e-06	0.000508046	TRUE	891	325516441	ADZ24779.1	649	6.1e-65	caspase 8 [Mytilus galloprovincialis]	325516440	HQ424450.1	499	0	Mytilus galloprovincialis caspase 8 mRNA, complete cds	K02187	CASP3	caspase 3	http://www.genome.jp/dbget-bin/www_bget?ko:K02187	Q08DY9	194	7.8e-14	Caspase-3 OS=Bos taurus OX=9913 GN=CASP3 PE=2 SV=1	PF00656	Caspase	--	--	--	--	--	--	--	--
Cluster-37421.0	3.31302	0.100054	5.05665	2.48343e-05	0.00292808	TRUE	774	762147768	XP_011457198.1	304	5.4e-25	PREDICTED: caspase-2-like [Crassostrea gigas]	--	--	--	--	--	--	--	--	--	P42575	153	3.8e-09	Caspase-2 OS=Homo sapiens OX=9606 GN=CASP2 PE=1 SV=2	--	--	--	--	--	--	--	--	--	--
Cluster-101181.3	0.705308	0.0152352	5.54006	7.5381e-05	0.00592372	TRUE	3607	762148092	XP_011411968.1	511	2.5e-48	PREDICTED: uncharacterized protein LOC105317124 [Crassostrea gigas]	--	--	--	--	--	K04398	CASP8	caspase 8	http://www.genome.jp/dbget-bin/www_bget?ko:K04398	O89110	419	2.6e-39	Caspase-8 OS=Mus musculus OX=10090 GN=Casp8 PE=1 SV=1	PF00656	Caspase domain	--	--	--	--	--	--	--	--
Cluster-53306.84166	2.8932	0.12778	4.4764	0.000122039	0.00816621	TRUE	945	325516445	ADZ24781.1	389	9.2e-35	caspase 3/7-2 [Mytilus galloprovincialis]	--	--	--	--	--	--	--	--	--	Q08DY9	164	2.5e-10	Caspase-3 OS=Bos taurus OX=9913 GN=CASP3 PE=2 SV=1	PF00656	Caspase	--	--	--	--	--	--	--	--
Cluster-53306.138141	1.12207	0.0349131	5.00866	0.000276141	0.0135245	TRUE	1574	325516441	ADZ24779.1	1938	3.7e-214	caspase 8 [Mytilus galloprovincialis]	325516440	HQ424450.1	1250	0	Mytilus galloprovincialis caspase 8 mRNA, complete cds	--	--	--	--	Q08DY9	288	1.7e-24	Caspase-3 OS=Bos taurus OX=9913 GN=CASP3 PE=2 SV=1	PF00656	Caspase	--	--	--	--	--	--	--	--
Cluster-101181.2	0.433344	0.0250775	4.1003	0.000707431	0.0239583	TRUE	2941	762148092	XP_011411968.1	511	2e-48	PREDICTED: uncharacterized protein LOC105317124 [Crassostrea gigas]	--	--	--	--	--	K04398	CASP8	caspase 8	http://www.genome.jp/dbget-bin/www_bget?ko:K04398	O89110	382	4.1e-35	Caspase-8 OS=Mus musculus OX=10090 GN=Casp8 PE=1 SV=1	PF00656	Caspase domain	--	--	--	--	--	--	--	--
Cluster-47395.0	0.574524	0.0366355	3.9847	0.00165557	0.0388232	TRUE	1500	325516441	ADZ24779.1	337	1.6e-28	caspase 8 [Mytilus galloprovincialis]	--	--	--	--	--	--	--	--	--	Q95ND5	223	5.7e-17	Caspase-3 OS=Sus scrofa OX=9823 GN=CASP3 PE=1 SV=1	--	--	--	--	--	--	--	--	KOG3573	Caspase, apoptotic cysteine protease
Cluster-122893.0	0.354651	0.038645	3.204	0.00237649	0.0472785	TRUE	1422	1242764244	XP_022321371.1	326	2.8e-27	caspase-8-like [Crassostrea virginica] >gi|1242764246|ref|XP_022321372.1| caspase-8-like [Crassostrea virginica] >gi|1242764248|ref|XP_022321373.1| caspase-8-like [Crassostrea virginica]	--	--	--	--	--	K04398	CASP8	caspase 8	http://www.genome.jp/dbget-bin/www_bget?ko:K04398	Q60431	263	1.2e-21	Caspase-3 OS=Mesocricetus auratus OX=10036 GN=CASP3 PE=2 SV=1	--	--	--	--	--	--	--	--	--	--
Cluster-25400.1	1.70753	0.0341536	5.651	1.51999e-05	0.00211367	TRUE	1609	1160077271	OPL33543.1	216	1.8e-14	caspase-2, partial [Mytilus galloprovincialis]	--	--	--	--	--	--	--	--	--	--	--	--	--	--	--	--	--	--	--	--	--	--	--
Cluster-81252.0	0.623404	0.0312057	4.3228	0.0010642	0.0302782	TRUE	1761	1160077271	OPL33543.1	351	4.4e-30	caspase-2, partial [Mytilus galloprovincialis]	--	--	--	--	--	--	--	--	--	--	--	--	--	--	--	--	--	--	--	--	--	--	--
low sal+33°C vs low sal	F v D
Gene	F.value	D.value	log2foldchange	pvalue	padjust	significance	Gene Length	NR GI	NR ID	NR Score	NR Evalue	NR Description	NT GI	NT ID	NT Score	NT Evalue	NT Description	KO ID	KO Name	KO Description	Http Link	Swissprot ID	Swissprot Score	Swissprot Evalue	Swissprot Description	PFAM ID	PFAM description	Gene Ontology Biological Pathway	BP Description	Gene Ontology Molecular Function	MF Description	Gene Ontology Cellular Component	CC Description	KOG ID	KOG Description
Cluster-53306.138140	6.40337	0.103257	5.95208	6.25511e-07	0.000116906	TRUE	891	325516441	ADZ24779.1	649	6.1e-65	caspase 8 [Mytilus galloprovincialis]	325516440	HQ424450.1	499	0	Mytilus galloprovincialis caspase 8 mRNA, complete cds	K02187	CASP3	caspase 3	http://www.genome.jp/dbget-bin/www_bget?ko:K02187	Q08DY9	194	7.8e-14	Caspase-3 OS=Bos taurus OX=9913 GN=CASP3 PE=2 SV=1	PF00656	Caspase	--	--	--	--	--	--	--	--
Cluster-53306.138610	16.9067	3.01917	2.48602	8.04625e-05	0.00396555	TRUE	1665	325516441	ADZ24779.1	1972	4.5e-218	caspase 8 [Mytilus galloprovincialis]	325516440	HQ424450.1	1288	0	Mytilus galloprovincialis caspase 8 mRNA, complete cds	--	--	--	--	Q08DY9	287	2.4e-24	Caspase-3 OS=Bos taurus OX=9913 GN=CASP3 PE=2 SV=1	PF00656	Caspase	--	--	--	--	--	--	--	--
Cluster-53306.230148	0.877716	0.0237764	5.21323	0.000152269	0.00609545	TRUE	2455	1160077271	OPL33543.1	678	7.3e-68	caspase-2, partial [Mytilus galloprovincialis]	--	--	--	--	--	K04396	CASP6	caspase 6	http://www.genome.jp/dbget-bin/www_bget?ko:K04396	P42573	221	1.6e-16	Cell death protein 3 OS=Caenorhabditis elegans OX=6239 GN=ced-3 PE=1 SV=2	--	--	--	--	--	--	--	--	--	--
Cluster-54622.0	3.55492	0.129426	4.78793	0.000240492	0.0082702	TRUE	451	325516445	ADZ24781.1	387	7.5e-35	caspase 3/7-2 [Mytilus galloprovincialis]	325516444	HQ424452.1	170	1.02464e-81	Mytilus galloprovincialis caspase 3/7-2 mRNA, complete cds	--	--	--	--	Q5IS54	122	8.8e-06	Caspase-3 OS=Pan troglodytes OX=9598 GN=CASP3 PE=2 SV=1	--	--	--	--	--	--	--	--	--	--
Cluster-53306.177406	1.57887	0.060739	4.71915	0.0003368	0.0103336	TRUE	4799	612046400	XP_007501685.1	528	3.6e-50	PREDICTED: caspase-8 isoform X2 [Monodelphis domestica]	--	--	--	--	--	K04398	CASP8	caspase 8	http://www.genome.jp/dbget-bin/www_bget?ko:K04398	Q9JHX4	451	6.6e-43	Caspase-8 OS=Rattus norvegicus OX=10116 GN=Casp8 PE=1 SV=1	PF01335//PF00656	Death//Caspase	GO:0009987//GO:0006915//GO:0050794//GO:0012501//GO:0043067//GO:0065007//GO:0008219//GO:0010941//GO:0042981//GO:0050789	cellular process//apoptotic process//regulation of cellular process//programmed cell death//regulation of programmed cell death//biological regulation//cell death//regulation of cell death//regulation of apoptotic process//regulation of biological process	GO:0005488//GO:0005515	binding//protein binding	--	--	--	--
Cluster-53306.175756	1.04968	0.043921	4.58676	0.000572575	0.0145466	TRUE	1329	284159258	ADB80147.1	452	6.4e-42	caspase-8 [Mytilus californianus]	--	--	--	--	--	K04398	CASP8	caspase 8	http://www.genome.jp/dbget-bin/www_bget?ko:K04398	Q9JHX4	300	5.9e-26	Caspase-8 OS=Rattus norvegicus OX=10116 GN=Casp8 PE=1 SV=1	PF00656	Caspase	--	--	--	--	--	--	--	--
Cluster-53306.55175	1.53022	0.0954758	3.99646	0.000749395	0.0172042	TRUE	831	325516445	ADZ24781.1	840	4.1e-87	caspase 3/7-2 [Mytilus galloprovincialis]	325516444	HQ424452.1	381	0	Mytilus galloprovincialis caspase 3/7-2 mRNA, complete cds	--	--	--	--	Q5IS54	252	1.4e-20	Caspase-3 OS=Pan troglodytes OX=9598 GN=CASP3 PE=2 SV=1	PF00656	Caspase domain	--	--	--	--	--	--	--	--
Cluster-118812.3	0.659649	0.0679505	3.28044	0.00170786	0.0285457	TRUE	1024	325516443	ADZ24780.1	582	4.1e-57	caspase 3/7-1 [Mytilus galloprovincialis]	325516444	HQ424452.1	137	5.37166e-63	Mytilus galloprovincialis caspase 3/7-2 mRNA, complete cds	--	--	--	--	P42574	252	1.7e-20	Caspase-3 OS=Homo sapiens OX=9606 GN=CASP3 PE=1 SV=2	--	--	--	--	--	--	--	--	--	--
Cluster-81252.0	0.467695	0.0331465	3.82009	0.00263346	0.0368892	TRUE	1761	1160077271	OPL33543.1	351	4.4e-30	caspase-2, partial [Mytilus galloprovincialis]	--	--	--	--	--	--	--	--	--	--	--	--	--	--	--	--	--	--	--	--	--	--	--
Cluster-52112.0	0.805156	0.0613101	3.72209	0.00265848	0.0370701	TRUE	1344	1242762272	XP_022320316.1	382	8.5e-34	caspase-3-like [Crassostrea virginica]	--	--	--	--	--	K04397	CASP7	caspase 7	http://www.genome.jp/dbget-bin/www_bget?ko:K04397	P97864	202	1.4e-14	Caspase-7 OS=Mus musculus OX=10090 GN=Casp7 PE=1 SV=2	--	--	--	--	--	--	--	--	--	--
Cluster-53306.233463	1.22949	0.0909206	3.76644	0.0026676	0.0371324	TRUE	642	325516443	ADZ24780.1	620	1e-61	caspase 3/7-1 [Mytilus galloprovincialis]	325516442	HQ424451.1	295	4.86654e-151	Mytilus galloprovincialis caspase 3/7-1 mRNA, complete cds	K04397	CASP7	caspase 7	http://www.genome.jp/dbget-bin/www_bget?ko:K04397	P97864	166	9.9e-11	Caspase-7 OS=Mus musculus OX=10090 GN=Casp7 PE=1 SV=2	PF00656	Caspase domain	--	--	--	--	--	--	--	--
Cluster-53306.237939	0.358331	0.0272507	3.72718	0.00291832	0.0391118	TRUE	2142	1160077271	OPL33543.1	2035	2.8e-225	caspase-2, partial [Mytilus galloprovincialis]	--	--	--	--	--	--	--	--	--	Q98943	378	8.6e-35	Caspase-2 OS=Gallus gallus OX=9031 GN=CASP2 PE=2 SV=2	PF00619//PF00656	Caspase//Caspase	GO:0009987//GO:0006915//GO:0050794//GO:0012501//GO:0043067//GO:0065007//GO:0008219//GO:0010941//GO:0042981//GO:0050789	cellular process//apoptotic process//regulation of cellular process//programmed cell death//regulation of programmed cell death//biological regulation//cell death//regulation of cell death//regulation of apoptotic process//regulation of biological process	--	--	--	--	KOG3573	Caspase, apoptotic cysteine protease
Cluster-118812.0	5.32687	0.39587	3.74614	0.00340142	0.0427155	TRUE	550	325516443	ADZ24780.1	562	4.6e-55	caspase 3/7-1 [Mytilus galloprovincialis]	325516444	HQ424452.1	137	2.80338e-63	Mytilus galloprovincialis caspase 3/7-2 mRNA, complete cds	--	--	--	--	Q08DY9	240	2.2e-19	Caspase-3 OS=Bos taurus OX=9913 GN=CASP3 PE=2 SV=1	--	--	--	--	--	--	--	--	--	--
Cluster-103024.4	0.853117	0.065292	3.70738	0.00347814	0.0433102	TRUE	894	836709191	XP_012789123.1	239	2.1e-17	PREDICTED: caspase-6-like [Sorex araneus]	--	--	--	--	--	--	--	--	--	P55214	222	4.4e-17	Caspase-7 OS=Mesocricetus auratus OX=10036 GN=CASP7 PE=1 SV=1	PF00656	Caspase domain	--	--	--	--	--	--	KOG3573	Caspase, apoptotic cysteine protease
Cluster-62475.11	3.06947	0.126292	4.60974	0.000229806	0.00801824	TRUE	1033	1160076704	OPL33451.1	791	2.4e-81	hypothetical protein AM593_01096, partial [Mytilus galloprovincialis]	--	--	--	--	--	--	--	--	--	O89110	158	1.3e-09	Caspase-8 OS=Mus musculus OX=10090 GN=Casp8 PE=1 SV=1	--	--	--	--	--	--	--	--	--	--
Cluster-53306.56873	1.85846	0.137539	3.77117	0.000813877	0.0181129	TRUE	2285	1242819392	XP_022290441.1	333	6.9e-28	uncharacterized protein LOC111102083 [Crassostrea virginica]	--	--	--	--	--	K02186	CASP2	caspase 2	http://www.genome.jp/dbget-bin/www_bget?ko:K02186	P29594	162	1e-09	Caspase-2 OS=Mus musculus OX=10090 GN=Casp2 PE=1 SV=5	PF10488//PF00619//PF02229//PF16739	Phosphatase-1 catalytic subunit binding region//Caspase recruitment domain//Transcriptional Coactivator p15 (PC4)//Caspase recruitment domain	GO:0032774//GO:0019222//GO:0031326//GO:0031323//GO:0090304//GO:0044249//GO:0034641//GO:0006807//GO:0034645//GO:0008219//GO:0010941//GO:1901362//GO:0050789//GO:0097659//GO:0080090//GO:0006139//GO:0044260//GO:0042981//GO:2000112//GO:0010467//GO:0071704//GO:0043067//GO:0065007//GO:1901360//GO:0010468//GO:0018130//GO:0009987//GO:1901576//GO:0019219//GO:0006725//GO:0006915//GO:0009889//GO:1903506//GO:…	RNA biosynthetic process//regulation of metabolic process//regulation of cellular biosynthetic process//regulation of cellular metabolic process//nucleic acid metabolic process//cellular biosynthetic process//cellular nitrogen compound metabolic process//nitrogen compound metabolic process//cellular macromolecule biosynthetic process//cell death//regulation of cell death//organic cyclic compound …	GO:0005488//GO:0003677//GO:1901363//GO:0003676//GO:0097159	binding//DNA binding//heterocyclic compound binding//nucleic acid binding//organic cyclic compound binding	--	--	--	--
Low salinity vs control
Gene	D.value	A.value	log2foldchange	pvalue	padjust	significance	Gene Length	NR GI	NR ID	NR Score	NR Evalue	NR Description	NT GI	NT ID	NT Score	NT Evalue	NT Description	KO ID	KO Name	KO Description	Http Link	Swissprot ID	Swissprot Score	Swissprot Evalue	Swissprot Description	PFAM ID	PFAM description	Gene Ontology Biological Pathway	BP Description	Gene Ontology Molecular Function	MF Description	Gene Ontology Cellular Component	CC Description	KOG ID	KOG Description
Cluster-53306.184746	10.1661	0.104567	6.60414	3.3e-06	0.00107877	TRUE	547	325516445	ADZ24781.1	476	4.3e-45	caspase 3/7-2 [Mytilus galloprovincialis]	325516444	HQ424452.1	376	0	Mytilus galloprovincialis caspase 3/7-2 mRNA, complete cds	--	--	--	--	P97864	178	3.4e-12	Caspase-7 OS=Mus musculus OX=10090 GN=Casp7 PE=1 SV=2	PF00656	Caspase domain	--	--	--	--	--	--	KOG3573	Caspase, apoptotic cysteine protease
Cluster-53306.192388	2.30812	0.0379046	5.92929	4.53e-06	0.00127514	TRUE	1509	1160078959	OPL33914.1	265	3.5e-20	caspase-3-like 1 protein, partial [Mytilus galloprovincialis]	--	--	--	--	--	--	--	--	--	--	--	--	--	--	--	--	--	--	--	--	--	--	--
Cluster-156864.0	2.32428	0.0429737	5.75643	1.3e-05	0.00231067	TRUE	1331	325516449	ADZ24783.1	1427	5.6e-155	caspase 3/7-4 [Mytilus galloprovincialis]	325516448	HQ424454.1	825	0	Mytilus galloprovincialis caspase 3/7-4 mRNA, complete cds	--	--	--	--	Q60431	342	8e-31	Caspase-3 OS=Mesocricetus auratus OX=10036 GN=CASP3 PE=2 SV=1	PF00656	Caspase	--	--	--	--	--	--	--	--
Cluster-53306.225665	1.91677	0.0338851	5.82335	1.55e-05	0.00253889	TRUE	1688	325516449	ADZ24783.1	708	1.7e-71	caspase 3/7-4 [Mytilus galloprovincialis]	--	--	--	--	--	--	--	--	--	O08738	282	9.2e-24	Caspase-6 OS=Mus musculus OX=10090 GN=Casp6 PE=1 SV=1	PF00656	Caspase	--	--	--	--	--	--	--	--
Cluster-53306.50456	1.88121	0.0368781	5.67492	3.28e-05	0.00398866	TRUE	1551	325516445	ADZ24781.1	882	1e-91	caspase 3/7-2 [Mytilus galloprovincialis]	--	--	--	--	--	K04396	CASP6	caspase 6	http://www.genome.jp/dbget-bin/www_bget?ko:K04396	Q8MJC3	305	1.8e-26	Caspase-3 OS=Oryctolagus cuniculus OX=9986 GN=CASP3 PE=2 SV=1	PF00656	Caspase domain	--	--	--	--	--	--	--	--
Cluster-53306.2081	2.45424	0.0797741	4.94607	9.14e-05	0.00734413	TRUE	717	325516449	ADZ24783.1	762	3.9e-78	caspase 3/7-4 [Mytilus galloprovincialis]	--	--	--	--	--	K02187	CASP3	caspase 3	http://www.genome.jp/dbget-bin/www_bget?ko:K02187	Q8MJC3	305	8.4e-27	Caspase-3 OS=Oryctolagus cuniculus OX=9986 GN=CASP3 PE=2 SV=1	PF00656	Caspase domain	--	--	--	--	--	--	--	--
Cluster-53306.97560	1.99113	0.0901911	4.46343	0.00025414	0.013792	TRUE	880	325516445	ADZ24781.1	476	7e-45	caspase 3/7-2 [Mytilus galloprovincialis]	325516444	HQ424452.1	357	0	Mytilus galloprovincialis caspase 3/7-2 mRNA, complete cds	--	--	--	--	P97864	178	5.5e-12	Caspase-7 OS=Mus musculus OX=10090 GN=Casp7 PE=1 SV=2	PF00656	Caspase domain	--	--	--	--	--	--	KOG3573	Caspase, apoptotic cysteine protease
Cluster-53306.137395	0.465628	0.0197064	4.56803	0.00036931	0.0170098	TRUE	3519	850282360	XP_012859850.1	479	1.3e-44	PREDICTED: caspase-8 isoform X2 [Echinops telfairi]	--	--	--	--	--	K02187	CASP3	caspase 3	http://www.genome.jp/dbget-bin/www_bget?ko:K02187	P55866	381	6.4e-35	Caspase-3 OS=Xenopus laevis OX=8355 GN=casp3 PE=2 SV=1	--	--	GO:0006915//GO:0009987//GO:0050794//GO:0012501//GO:0023052//GO:0007165//GO:0007154//GO:0050789//GO:0008219//GO:0051716//GO:0050896//GO:0065007	apoptotic process//cellular process//regulation of cellular process//programmed cell death//signaling//signal transduction//cell communication//regulation of biological process//cell death//cellular response to stimulus//response to stimulus//biological regulation	GO:0016787//GO:0140096//GO:0008233//GO:0003824	hydrolase activity//catalytic activity, acting on a protein//peptidase activity//catalytic activity	GO:0044464//GO:0005623//GO:0005622//GO:0044424	cell part//cell//intracellular//intracellular part	--	--
Cluster-71365.0	1.29465	0.0624432	4.3704	0.00039412	0.0176652	TRUE	916	325516449	ADZ24783.1	895	1.9e-93	caspase 3/7-4 [Mytilus galloprovincialis]	325516448	HQ424454.1	480	0	Mytilus galloprovincialis caspase 3/7-4 mRNA, complete cds	K20008	DCP1	death caspase-1	http://www.genome.jp/dbget-bin/www_bget?ko:K20008	P42574	210	1.1e-15	Caspase-3 OS=Homo sapiens OX=9606 GN=CASP3 PE=1 SV=2	PF00656	Caspase domain	--	--	--	--	--	--	--	--
Cluster-9341.0	1.51579	0.0636949	4.57264	0.00069465	0.0245981	TRUE	898	325516441	ADZ24779.1	385	2.5e-34	caspase 8 [Mytilus galloprovincialis]	--	--	--	--	--	--	--	--	--	Q8MJC3	261	1.3e-21	Caspase-3 OS=Oryctolagus cuniculus OX=9986 GN=CASP3 PE=2 SV=1	PF00656	Caspase	--	--	--	--	--	--	--	--
Cluster-45471.0	0.947558	0.0558029	4.09024	0.00173441	0.0408431	TRUE	1025	1160077271	OPL33543.1	1164	1.4e-124	caspase-2, partial [Mytilus galloprovincialis]	--	--	--	--	--	--	--	--	--	P45436	313	1.4e-27	Cell death protein 3 OS=Caenorhabditis remanei OX=31234 GN=ced-3 PE=3 SV=2	--	--	--	--	--	--	--	--	KOG3573	Caspase, apoptotic cysteine protease
Cluster-53306.116291	0.468739	0.0281209	4.0639	0.00183579	0.0421672	TRUE	2034	1160077271	OPL33543.1	1060	3.1e-112	caspase-2, partial [Mytilus galloprovincialis]	183223997	AB433994.1	93	3.13e-38	Mytilus galloprovincialis gene for twitchin, partial cds, clone: TOPOXL_tw_D1_11f-3_12r	--	--	--	--	P55215	343	9.4e-31	Caspase-2 OS=Rattus norvegicus OX=10116 GN=Casp2 PE=1 SV=3	PF00619//PF00656	Caspase recruitment domain//Caspase domain	GO:0009987//GO:0006915//GO:0050794//GO:0012501//GO:0043067//GO:0065007//GO:0008219//GO:0010941//GO:0042981//GO:0050789	cellular process//apoptotic process//regulation of cellular process//programmed cell death//regulation of programmed cell death//biological regulation//cell death//regulation of cell death//regulation of apoptotic process//regulation of biological process	--	--	--	--	KOG3573	Caspase, apoptotic cysteine protease
Cluster-53306.138138	0.539263	0.0344774	3.97284	0.00246873	0.049007	TRUE	1659	325516441	ADZ24779.1	1738	6e-191	caspase 8 [Mytilus galloprovincialis]	325516440	HQ424450.1	1168	0	Mytilus galloprovincialis caspase 8 mRNA, complete cds	K02187	CASP3	caspase 3	http://www.genome.jp/dbget-bin/www_bget?ko:K02187	Q08DY9	258	5.5e-21	Caspase-3 OS=Bos taurus OX=9913 GN=CASP3 PE=2 SV=1	PF00656	Caspase	--	--	--	--	--	--	--	--
Cluster-53306.233801	1.09171	0.0724025	3.9203	0.00110816	0.0317522	TRUE	790	1160078712	OPL33846.1	938	1.7e-98	hypothetical protein AM593_03819, partial [Mytilus galloprovincialis]	--	--	--	--	--	--	--	--	--	P97864	211	7.3e-16	Caspase-7 OS=Mus musculus OX=10090 GN=Casp7 PE=1 SV=2	PF00656	Caspase	--	--	--	--	--	--	--	--
Cluster-121996.0	1.64833	0.0249446	6.0476	3.37527e-06	0.00108852	TRUE	2293	--	--	--	--	--	--	--	--	--	--	--	--	--	--	--	--	--	--	PF16739	Caspase recruitment domain	--	--	--	--	--	--	--	--
Cluster-53306.19208	1.42356	0.0634124	4.48961	8.89088e-05	0.00724668	TRUE	902	1160075916	OPL33322.1	176	4.4e-10	hypothetical protein AM593_07388, partial [Mytilus galloprovincialis]	--	--	--	--	--	--	--	--	--	--	--	--	--	PF00619	Caspase recruitment domain	GO:0009987//GO:0006915//GO:0050794//GO:0012501//GO:0043067//GO:0065007//GO:0008219//GO:0010941//GO:0042981//GO:0050789	cellular process//apoptotic process//regulation of cellular process//programmed cell death//regulation of programmed cell death//biological regulation//cell death//regulation of cell death//regulation of apoptotic process//regulation of biological process	--	--	--	--	--	--
Cluster-53306.88191	0.425893	0.0263682	4.0194	0.000309141	0.0153714	TRUE	2607	1160071349	OPL32692.1	379	3.7e-33	hypothetical protein AM593_10633, partial [Mytilus galloprovincialis]	47076289	AJ549256.1	75	4.07854e-28	Mytilus coruscus ApaI satellite DNA, type 2, clone 3	--	--	--	--	--	--	--	--	PF00656	Caspase domain	--	--	--	--	--	--	--	--
Cluster-53306.6014	0.912238	0.032797	4.7946	0.000431081	0.0185887	TRUE	1744	1207943043	XP_021361272.1	839	1.1e-86	ensconsin-like [Mizuhopecten yessoensis] >gi|1205897107|gb|OWF46636.1| hypothetical protein KP79_PYT10299 [Mizuhopecten yessoensis]	--	--	--	--	--	--	--	--	--	P39922	128	6.9e-06	Myosin heavy chain, clone 203 (Fragment) OS=Hydra vulgaris OX=6087 PE=2 SV=1	PF00619	Caspase recruitment domain	GO:0009987//GO:0006915//GO:0050794//GO:0012501//GO:0043067//GO:0065007//GO:0008219//GO:0010941//GO:0042981//GO:0050789	cellular process//apoptotic process//regulation of cellular process//programmed cell death//regulation of programmed cell death//biological regulation//cell death//regulation of cell death//regulation of apoptotic process//regulation of biological process	--	--	--	--	--	--
Cluster-152804.14	0.524343	0.030375	4.11083	0.000853625	0.0274465	TRUE	2248	1160074706	OPL33142.1	2312	2.3e-257	neuralized pats1, partial [Mytilus galloprovincialis]	--	--	--	--	--	--	--	--	--	--	--	--	--	PF00619//PF16739	Caspase recruitment domain//Caspase recruitment domain	GO:0009987//GO:0006915//GO:0050794//GO:0012501//GO:0043067//GO:0065007//GO:0008219//GO:0010941//GO:0042981//GO:0050789	cellular process//apoptotic process//regulation of cellular process//programmed cell death//regulation of programmed cell death//biological regulation//cell death//regulation of cell death//regulation of apoptotic process//regulation of biological process	--	--	--	--	--	--
Cluster-119509.0	0.352838	0.0180892	4.29081	0.000913907	0.028568	TRUE	3162	763431355	AJQ21524.1	4672	0	NOD-like receptor 1 [Mytilus galloprovincialis]	763431354	KP125929.1	2609	0	Mytilus galloprovincialis NOD-like receptor 1 mRNA, complete cds	--	--	--	--	--	--	--	--	PF00619//PF18738//PF05729	Caspase recruitment domain//DZIP3/ hRUL138-like HEPN//NACHT domain	GO:0009987//GO:0006915//GO:0050794//GO:0012501//GO:0043067//GO:0065007//GO:0008219//GO:0010941//GO:0042981//GO:0050789	cellular process//apoptotic process//regulation of cellular process//programmed cell death//regulation of programmed cell death//biological regulation//cell death//regulation of cell death//regulation of apoptotic process//regulation of biological process	--	--	--	--	--	--
Very low salinity vs control
Gene	G.value	A.value	log2foldchange	pvalue	padjust	significance	Gene Length	NR GI	NR ID	NR Score	NR Evalue	NR Description	NT GI	NT ID	NT Score	NT Evalue	NT Description	KO ID	KO Name	KO Description	Http Link	Swissprot ID	Swissprot Score	Swissprot Evalue	Swissprot Description	PFAM ID	PFAM description	Gene Ontology Biological Pathway	BP Description	Gene Ontology Molecular Function	MF Description	Gene Ontology Cellular Component	CC Description	KOG ID	KOG Description
Cluster-25400.1	11.2638	0.0386414	8.18817	2.28223e-13	5.04329e-10	TRUE	1609	1160077271	OPL33543.1	216	1.8e-14	caspase-2, partial [Mytilus galloprovincialis]	--	--	--	--	--	--	--	--	--	--	--	--	--	--	--	--	--	--	--	--	--	--	--
Cluster-118812.3	2.81998	0.0607168	5.5389	2.82878e-07	6.88505e-05	TRUE	1024	325516443	ADZ24780.1	582	4.1e-57	caspase 3/7-1 [Mytilus galloprovincialis]	325516444	HQ424452.1	137	5.37166e-63	Mytilus galloprovincialis caspase 3/7-2 mRNA, complete cds	--	--	--	--	P42574	252	1.7e-20	Caspase-3 OS=Homo sapiens OX=9606 GN=CASP3 PE=1 SV=2	--	--	--	--	--	--	--	--	--	--
Cluster-147546.0	1.62962	0.116296	3.80317	4.86646e-05	0.00253418	TRUE	1684	1158936947	XP_020316779.1	165	1.5e-08	caspase-8-like isoform X3 [Oncorhynchus kisutch] >gi|1158936949|ref|XP_020316780.1| caspase-8-like isoform X3 [Oncorhynchus kisutch] >gi|1158936951|ref|XP_020316781.1| caspase-8-like isoform X3 [Oncorhynchus kisutch] >gi|1158936953|ref|XP_020316782.1| caspase-8-like isoform X4 [Oncorhynchus kisutch]	--	--	--	--	--	--	--	--	--	Q54G05	142	1.6e-07	Putative leucine-rich repeat-containing protein DDB_G0290503 OS=Dictyostelium discoideum OX=44689 GN=DDB_G0290503 PE=4 SV=1	--	--	--	--	--	--	--	--	--	--
Cluster-53306.73873	9.79112	0.600424	4.02175	6.40573e-05	0.00306671	TRUE	465	325516445	ADZ24781.1	524	1e-50	caspase 3/7-2 [Mytilus galloprovincialis]	325516444	HQ424452.1	411	0	Mytilus galloprovincialis caspase 3/7-2 mRNA, complete cds	--	--	--	--	--	--	--	--	--	--	--	--	--	--	--	--	--	--
Cluster-53306.50456	1.88236	0.0400864	5.55363	7.40497e-05	0.00338034	TRUE	1551	325516445	ADZ24781.1	882	1e-91	caspase 3/7-2 [Mytilus galloprovincialis]	--	--	--	--	--	K04396	CASP6	caspase 6	http://www.genome.jp/dbget-bin/www_bget?ko:K04396	Q8MJC3	305	1.8e-26	Caspase-3 OS=Oryctolagus cuniculus OX=9986 GN=CASP3 PE=2 SV=1	PF00656	Caspase domain	--	--	--	--	--	--	--	--
Cluster-53306.235221	1.961	0.0510041	5.26528	0.000125778	0.00484831	TRUE	1219	325516443	ADZ24780.1	477	7.4e-45	caspase 3/7-1 [Mytilus galloprovincialis]	--	--	--	--	--	--	--	--	--	Q8MJC3	319	3.4e-28	Caspase-3 OS=Oryctolagus cuniculus OX=9986 GN=CASP3 PE=2 SV=1	PF00656	Caspase	--	--	--	--	--	--	--	--
Cluster-53306.2339	0.598975	0.0295083	4.34448	0.000136169	0.00511299	TRUE	2107	1160050590	OPL21048.1	234	1.9e-16	caspase 2, partial [Mytilus galloprovincialis]	--	--	--	--	--	--	--	--	--	--	--	--	--	PF00619	Caspase recruitment domain	GO:0009987//GO:0006915//GO:0050794//GO:0012501//GO:0043067//GO:0065007//GO:0008219//GO:0010941//GO:0042981//GO:0050789	cellular process//apoptotic process//regulation of cellular process//programmed cell death//regulation of programmed cell death//biological regulation//cell death//regulation of cell death//regulation of apoptotic process//regulation of biological process	--	--	--	--	--	--
Cluster-53306.171624	1.16153	0.0802813	3.85005	0.00014792	0.00539538	TRUE	1834	762133240	XP_011449817.1	900	9.9e-94	PREDICTED: caspase-2-like isoform X1 [Crassostrea gigas]	312270818	HQ236391.1	57	2.89293e-18	Mytilus galloprovincialis fibrinogen-related protein (FREP_G1) gene, complete cds	--	--	--	--	O89110	395	7.9e-37	Caspase-8 OS=Mus musculus OX=10090 GN=Casp8 PE=1 SV=1	--	--	--	--	GO:0003824//GO:0016787	catalytic activity//hydrolase activity	--	--	--	--
Cluster-53306.2896	1.01374	0.0284549	5.15496	0.000190082	0.00632007	TRUE	2185	1160077271	OPL33543.1	687	5.9e-69	caspase-2, partial [Mytilus galloprovincialis]	--	--	--	--	--	K04398	CASP8	caspase 8	http://www.genome.jp/dbget-bin/www_bget?ko:K04398	O89110	237	2e-18	Caspase-8 OS=Mus musculus OX=10090 GN=Casp8 PE=1 SV=1	--	--	--	--	--	--	--	--	--	--
Cluster-53306.23605	0.716951	0.0299778	4.58179	0.000201396	0.00656034	TRUE	2074	284159256	ADB80146.1	2903	0	caspase-8-like protein [Mytilus californianus]	284159255	FJ937784.1	826	0	Mytilus californianus caspase-8-like protein mRNA, complete cds	--	--	--	--	Q14790	214	8.7e-16	Caspase-8 OS=Homo sapiens OX=9606 GN=CASP8 PE=1 SV=1	--	--	--	--	--	--	--	--	--	--
Cluster-53306.137395	0.48839	0.0214266	4.51675	0.000202572	0.00658866	TRUE	3519	850282360	XP_012859850.1	479	1.3e-44	PREDICTED: caspase-8 isoform X2 [Echinops telfairi]	--	--	--	--	--	K02187	CASP3	caspase 3	http://www.genome.jp/dbget-bin/www_bget?ko:K02187	P55866	381	6.4e-35	Caspase-3 OS=Xenopus laevis OX=8355 GN=casp3 PE=2 SV=1	--	--	GO:0006915//GO:0009987//GO:0050794//GO:0012501//GO:0023052//GO:0007165//GO:0007154//GO:0050789//GO:0008219//GO:0051716//GO:0050896//GO:0065007	apoptotic process//cellular process//regulation of cellular process//programmed cell death//signaling//signal transduction//cell communication//regulation of biological process//cell death//cellular response to stimulus//response to stimulus//biological regulation	GO:0016787//GO:0140096//GO:0008233//GO:0003824	hydrolase activity//catalytic activity, acting on a protein//peptidase activity//catalytic activity	GO:0044464//GO:0005623//GO:0005622//GO:0044424	cell part//cell//intracellular//intracellular part	--	--
Cluster-53306.237939	2.36889	0.108449	4.4461	0.000278774	0.00804913	TRUE	2142	1160077271	OPL33543.1	2035	2.8e-225	caspase-2, partial [Mytilus galloprovincialis]	--	--	--	--	--	--	--	--	--	Q98943	378	8.6e-35	Caspase-2 OS=Gallus gallus OX=9031 GN=CASP2 PE=2 SV=2	PF00619//PF00656	Caspase//Caspase	GO:0009987//GO:0006915//GO:0050794//GO:0012501//GO:0043067//GO:0065007//GO:0008219//GO:0010941//GO:0042981//GO:0050789	cellular process//apoptotic process//regulation of cellular process//programmed cell death//regulation of programmed cell death//biological regulation//cell death//regulation of cell death//regulation of apoptotic process//regulation of biological process	--	--	--	--	KOG3573	Caspase, apoptotic cysteine protease
Cluster-53306.219303	0.752796	0.0498589	3.9169	0.000309255	0.00859244	TRUE	1247	1160050590	OPL21048.1	234	1.1e-16	caspase 2, partial [Mytilus galloprovincialis]	--	--	--	--	--	--	--	--	--	--	--	--	--	PF00619	Caspase recruitment domain	GO:0009987//GO:0006915//GO:0050794//GO:0012501//GO:0043067//GO:0065007//GO:0008219//GO:0010941//GO:0042981//GO:0050789	cellular process//apoptotic process//regulation of cellular process//programmed cell death//regulation of programmed cell death//biological regulation//cell death//regulation of cell death//regulation of apoptotic process//regulation of biological process	--	--	--	--	--	--
Cluster-53306.203416	2.57407	0.220946	3.54072	0.000370521	0.00965861	TRUE	1006	325516445	ADZ24781.1	617	3.6e-61	caspase 3/7-2 [Mytilus galloprovincialis]	325516444	HQ424452.1	273	1.31871e-138	Mytilus galloprovincialis caspase 3/7-2 mRNA, complete cds	K04397	CASP7	caspase 7	http://www.genome.jp/dbget-bin/www_bget?ko:K04397	Q08DY9	224	2.9e-17	Caspase-3 OS=Bos taurus OX=9913 GN=CASP3 PE=2 SV=1	PF00656	Caspase domain	--	--	--	--	--	--	--	--
Cluster-108729.0	0.747106	0.0766781	3.28487	0.000492172	0.011563	TRUE	971	325516447	ADZ24782.1	242	1e-17	caspase 3/7-3 [Mytilus galloprovincialis]	--	--	--	--	--	--	--	--	--	--	--	--	--	--	--	--	--	--	--	--	--	--	--
Cluster-53306.233463	2.94251	0.153628	4.25682	0.000505806	0.011773	TRUE	642	325516443	ADZ24780.1	620	1e-61	caspase 3/7-1 [Mytilus galloprovincialis]	325516442	HQ424451.1	295	4.86654e-151	Mytilus galloprovincialis caspase 3/7-1 mRNA, complete cds	K04397	CASP7	caspase 7	http://www.genome.jp/dbget-bin/www_bget?ko:K04397	P97864	166	9.9e-11	Caspase-7 OS=Mus musculus OX=10090 GN=Casp7 PE=1 SV=2	PF00656	Caspase domain	--	--	--	--	--	--	--	--
Cluster-53306.2093	8.09597	0.798592	3.3391	0.000536119	0.0122545	TRUE	865	325516449	ADZ24783.1	772	3.3e-79	caspase 3/7-4 [Mytilus galloprovincialis]	--	--	--	--	--	K02187	CASP3	caspase 3	http://www.genome.jp/dbget-bin/www_bget?ko:K02187	Q8MJC3	313	1.2e-27	Caspase-3 OS=Oryctolagus cuniculus OX=9986 GN=CASP3 PE=2 SV=1	PF00656	Caspase domain	--	--	--	--	--	--	--	--
Cluster-53306.216744	0.926058	0.0414493	4.48144	0.000589624	0.0129887	TRUE	1500	325516439	ADZ24778.1	262	7.8e-20	caspase 2 [Mytilus galloprovincialis]	--	--	--	--	--	--	--	--	--	--	--	--	--	--	--	--	--	--	--	--	--	--	--
Cluster-84530.2	0.803211	0.0588769	3.76939	0.000702234	0.0145123	TRUE	1056	694568352	AIS73194.1	214	2e-14	caspase-8 [Mytilus coruscus]	284159255	FJ937784.1	38	5.99425e-08	Mytilus californianus caspase-8-like protein mRNA, complete cds	--	--	--	--	Q2PFV2	149	1.5e-08	Caspase-3 OS=Macaca fascicularis OX=9541 GN=CASP3 PE=2 SV=1	--	--	--	--	--	--	--	--	--	--
Cluster-87561.0	0.781834	0.0403727	4.27769	0.000738777	0.0149871	TRUE	1540	919071046	XP_013416922.1	327	2.3e-27	caspase-3, partial [Lingula anatina]	--	--	--	--	--	--	--	--	--	P42575	216	3.8e-16	Caspase-2 OS=Homo sapiens OX=9606 GN=CASP2 PE=1 SV=2	PF00619//PF00656	Caspase recruitment domain//Caspase domain	GO:0009987//GO:0006915//GO:0050794//GO:0012501//GO:0043067//GO:0065007//GO:0008219//GO:0010941//GO:0042981//GO:0050789	cellular process//apoptotic process//regulation of cellular process//programmed cell death//regulation of programmed cell death//biological regulation//cell death//regulation of cell death//regulation of apoptotic process//regulation of biological process	--	--	--	--	--	--
Cluster-53306.14137	0.911308	0.0463294	4.29913	0.000964558	0.0176807	TRUE	1342	325516447	ADZ24782.1	453	4.9e-42	caspase 3/7-3 [Mytilus galloprovincialis]	--	--	--	--	--	--	--	--	--	P42575	176	1.4e-11	Caspase-2 OS=Homo sapiens OX=9606 GN=CASP2 PE=1 SV=2	--	--	--	--	--	--	--	--	--	--
Cluster-53306.230150	0.585627	0.0276698	4.40334	0.000967225	0.017718	TRUE	2247	1160077271	OPL33543.1	688	4.7e-69	caspase-2, partial [Mytilus galloprovincialis]	--	--	--	--	--	--	--	--	--	P42573	227	2.9e-17	Cell death protein 3 OS=Caenorhabditis elegans OX=6239 GN=ced-3 PE=1 SV=2	--	--	--	--	--	--	--	--	--	--
Cluster-53306.50459	0.633978	0.0366376	4.11517	0.00100298	0.0180981	TRUE	1697	325516445	ADZ24781.1	688	3.5e-69	caspase 3/7-2 [Mytilus galloprovincialis]	--	--	--	--	--	K04396	CASP6	caspase 6	http://www.genome.jp/dbget-bin/www_bget?ko:K04396	Q8MJC3	251	3.6e-20	Caspase-3 OS=Oryctolagus cuniculus OX=9986 GN=CASP3 PE=2 SV=1	PF00656	Caspase domain	--	--	GO:0003824//GO:0016787	catalytic activity//hydrolase activity	--	--	--	--
Cluster-65209.0	3.75629	0.336899	3.47679	0.00122638	0.0204678	TRUE	366	325516443	ADZ24780.1	319	4.7e-27	caspase 3/7-1 [Mytilus galloprovincialis]	325516444	HQ424452.1	80	8.7558e-32	Mytilus galloprovincialis caspase 3/7-2 mRNA, complete cds	--	--	--	--	Q08DY9	137	1.3e-07	Caspase-3 OS=Bos taurus OX=9913 GN=CASP3 PE=2 SV=1	PF00656	Caspase domain	GO:0006915//GO:0050794//GO:0012501//GO:0032501//GO:0050789//GO:0008219//GO:0050896//GO:0002376//GO:0065007//GO:0048519//GO:0009987//GO:0048523	apoptotic process//regulation of cellular process//programmed cell death//multicellular organismal process//regulation of biological process//cell death//response to stimulus//immune system process//biological regulation//negative regulation of biological process//cellular process//negative regulation of cellular process	GO:0016787//GO:0004175//GO:0140096//GO:0008233//GO:0003824//GO:0008234//GO:0070011	hydrolase activity//endopeptidase activity//catalytic activity, acting on a protein//peptidase activity//catalytic activity//cysteine-type peptidase activity//peptidase activity, acting on L-amino acid peptides	--	--	--	--
Cluster-122672.0	6.51602	1.48556	2.13317	0.00123573	0.0205716	TRUE	1758	325516447	ADZ24782.1	1699	2.1e-186	caspase 3/7-3 [Mytilus galloprovincialis]	325516446	HQ424453.1	1129	0	Mytilus galloprovincialis caspase 3/7-3 mRNA, complete cds	--	--	--	--	Q95ND5	226	3e-17	Caspase-3 OS=Sus scrofa OX=9823 GN=CASP3 PE=1 SV=1	PF00656	Caspase domain	--	--	GO:0003824//GO:0016787	catalytic activity//hydrolase activity	--	--	--	--
Cluster-118812.0	8.6515	0.874846	3.30496	0.00186605	0.02652	TRUE	550	325516443	ADZ24780.1	562	4.6e-55	caspase 3/7-1 [Mytilus galloprovincialis]	325516444	HQ424452.1	137	2.80338e-63	Mytilus galloprovincialis caspase 3/7-2 mRNA, complete cds	--	--	--	--	Q08DY9	240	2.2e-19	Caspase-3 OS=Bos taurus OX=9913 GN=CASP3 PE=2 SV=1	--	--	--	--	--	--	--	--	--	--
Cluster-121371.0	0.667593	0.0543955	3.6192	0.0019207	0.0269917	TRUE	1143	1242802431	XP_022341800.1	317	2.5e-26	caspase-6-like [Crassostrea virginica] >gi|1242802433|ref|XP_022341801.1| caspase-6-like [Crassostrea virginica]	--	--	--	--	--	--	--	--	--	P97864	254	1.1e-20	Caspase-7 OS=Mus musculus OX=10090 GN=Casp7 PE=1 SV=2	--	--	--	--	--	--	--	--	--	--
Cluster-53306.18713	0.514405	0.0662391	2.955	0.00207311	0.0282617	TRUE	2051	325516439	ADZ24778.1	1024	4.6e-108	caspase 2 [Mytilus galloprovincialis]	325516438	HQ424449.1	166	8.2805e-79	Mytilus galloprovincialis caspase 2 mRNA, complete cds	--	--	--	--	--	--	--	--	--	--	--	--	--	--	--	--	--	--
Cluster-53306.1346	0.98243	0.10285	3.26199	0.00229398	0.0300767	TRUE	1098	325516441	ADZ24779.1	620	1.7e-61	caspase 8 [Mytilus galloprovincialis]	--	--	--	--	--	--	--	--	--	P42574	288	1.2e-24	Caspase-3 OS=Homo sapiens OX=9606 GN=CASP3 PE=1 SV=2	PF00656	Caspase domain	--	--	--	--	--	--	--	--
Cluster-143541.7	1.49264	0.133708	3.4825	0.0023809	0.030739	TRUE	465	1160077271	OPL33543.1	166	3.3e-09	caspase-2, partial [Mytilus galloprovincialis]	--	--	--	--	--	--	--	--	--	--	--	--	--	--	--	--	--	--	--	--	--	--	--
Cluster-53306.84168	3.45302	0.224465	3.94214	0.00260694	0.032509	TRUE	769	325516445	ADZ24781.1	639	7.7e-64	caspase 3/7-2 [Mytilus galloprovincialis]	--	--	--	--	--	K04397	CASP7	caspase 7	http://www.genome.jp/dbget-bin/www_bget?ko:K04397	Q98943	246	6.3e-20	Caspase-2 OS=Gallus gallus OX=9031 GN=CASP2 PE=2 SV=2	--	--	--	--	--	--	--	--	--	--
Cluster-53306.97560	0.77138	0.0979464	2.96987	0.0026435	0.0327833	TRUE	880	325516445	ADZ24781.1	476	7e-45	caspase 3/7-2 [Mytilus galloprovincialis]	325516444	HQ424452.1	357	0	Mytilus galloprovincialis caspase 3/7-2 mRNA, complete cds	--	--	--	--	P97864	178	5.5e-12	Caspase-7 OS=Mus musculus OX=10090 GN=Casp7 PE=1 SV=2	PF00656	Caspase domain	--	--	--	--	--	--	KOG3573	Caspase, apoptotic cysteine protease
Cluster-157948.1	0.433928	0.0429675	3.33735	0.0032063	0.0367756	TRUE	1447	325516439	ADZ24778.1	943	8.1e-99	caspase 2 [Mytilus galloprovincialis]	--	--	--	--	--	--	--	--	--	--	--	--	--	--	--	--	--	--	--	--	--	--	--
Cluster-82828.2	0.462086	0.0447724	3.36888	0.00325452	0.0371189	TRUE	1668	284159258	ADB80147.1	1142	7.8e-122	caspase-8 [Mytilus californianus]	--	--	--	--	--	--	--	--	--	Q9JHX4	624	2e-63	Caspase-8 OS=Rattus norvegicus OX=10116 GN=Casp8 PE=1 SV=1	PF01335//PF00656	Death effector domain//Caspase domain	GO:0009987//GO:0006915//GO:0050794//GO:0012501//GO:0043067//GO:0065007//GO:0008219//GO:0010941//GO:0042981//GO:0050789	cellular process//apoptotic process//regulation of cellular process//programmed cell death//regulation of programmed cell death//biological regulation//cell death//regulation of cell death//regulation of apoptotic process//regulation of biological process	GO:0005488//GO:0005515	binding//protein binding	--	--	--	--
Cluster-138442.0	0.894055	0.135195	2.72221	0.00328667	0.0372974	TRUE	1548	325516447	ADZ24782.1	693	8.4e-70	caspase 3/7-3 [Mytilus galloprovincialis]	--	--	--	--	--	--	--	--	--	P42574	269	2.7e-22	Caspase-3 OS=Homo sapiens OX=9606 GN=CASP3 PE=1 SV=2	PF00656	Caspase domain	--	--	--	--	--	--	--	--
Cluster-53306.46146	0.907971	0.0808505	3.49163	0.00357894	0.0392483	TRUE	769	325516441	ADZ24779.1	415	7.2e-38	caspase 8 [Mytilus galloprovincialis]	--	--	--	--	--	--	--	--	--	Q60431	179	3.7e-12	Caspase-3 OS=Mesocricetus auratus OX=10036 GN=CASP3 PE=2 SV=1	PF00656	Caspase	--	--	GO:0016787//GO:0070011//GO:0003824//GO:0008233//GO:0140096//GO:0008234	hydrolase activity//peptidase activity, acting on L-amino acid peptides//catalytic activity//peptidase activity//catalytic activity, acting on a protein//cysteine-type peptidase activity	--	--	--	--
Cluster-53306.162501	1.3156	0.105918	3.63367	0.00366496	0.0398474	TRUE	587	1139747666	XP_019930379.1	228	2.7e-16	PREDICTED: caspase-1-like isoform X2 [Crassostrea gigas]	--	--	--	--	--	--	--	--	--	--	--	--	--	--	--	--	--	--	--	--	--	--	--
Cluster-53306.237943	1.72997	0.145607	3.57163	0.00386313	0.0410833	TRUE	427	1160077271	OPL33543.1	725	4.5e-74	caspase-2, partial [Mytilus galloprovincialis]	--	--	--	--	--	--	--	--	--	--	--	--	--	--	--	--	--	--	--	--	--	--	--
Cluster-53306.84182	6.24156	0.54167	3.5249	0.0039589	0.041701	TRUE	1057	325516443	ADZ24780.1	1439	1.8e-156	caspase 3/7-1 [Mytilus galloprovincialis]	325516442	HQ424451.1	766	0	Mytilus galloprovincialis caspase 3/7-1 mRNA, complete cds	K04397	CASP7	caspase 7	http://www.genome.jp/dbget-bin/www_bget?ko:K04397	Q08DY9	399	1.6e-37	Caspase-3 OS=Bos taurus OX=9913 GN=CASP3 PE=2 SV=1	PF00656	Caspase domain	--	--	--	--	--	--	--	--
Cluster-53306.84184	22.8019	3.31798	2.7796	0.00403451	0.0421541	TRUE	418	325516443	ADZ24780.1	678	1.2e-68	caspase 3/7-1 [Mytilus galloprovincialis]	325516442	HQ424451.1	330	1.07462e-170	Mytilus galloprovincialis caspase 3/7-1 mRNA, complete cds	K04397	CASP7	caspase 7	http://www.genome.jp/dbget-bin/www_bget?ko:K04397	Q8MJC3	202	4.3e-15	Caspase-3 OS=Oryctolagus cuniculus OX=9986 GN=CASP3 PE=2 SV=1	PF00656	Caspase domain	--	--	--	--	--	--	--	--
Cluster-53306.230152	0.305435	0.0267645	3.51125	0.00439905	0.0443083	TRUE	2323	1160077271	OPL33543.1	688	4.8e-69	caspase-2, partial [Mytilus galloprovincialis]	--	--	--	--	--	K20106	CED-3	cell death protein 3	http://www.genome.jp/dbget-bin/www_bget?ko:K20106	P42573	227	3e-17	Cell death protein 3 OS=Caenorhabditis elegans OX=6239 GN=ced-3 PE=1 SV=2	--	--	--	--	--	--	--	--	--	--
Cluster-53306.177407	0.243459	0.0246158	3.31708	0.00464018	0.0456674	TRUE	4675	612046400	XP_007501685.1	528	3.5e-50	PREDICTED: caspase-8 isoform X2 [Monodelphis domestica]	--	--	--	--	--	--	--	--	--	Q9JHX4	451	6.5e-43	Caspase-8 OS=Rattus norvegicus OX=10116 GN=Casp8 PE=1 SV=1	PF01335//PF00656	Death//Caspase	GO:0009987//GO:0006915//GO:0050794//GO:0012501//GO:0043067//GO:0065007//GO:0008219//GO:0010941//GO:0042981//GO:0050789	cellular process//apoptotic process//regulation of cellular process//programmed cell death//regulation of programmed cell death//biological regulation//cell death//regulation of cell death//regulation of apoptotic process//regulation of biological process	GO:0005488//GO:0005515	binding//protein binding	--	--	--	--
Cluster-31897.0	0.365495	0.0467123	2.96584	0.0047747	0.0464877	TRUE	1331	1108995913	XP_019129708.1	354	1.5e-30	PREDICTED: caspase-8-like isoform X2 [Larimichthys crocea]	--	--	--	--	--	--	--	--	--	Q9JHX4	338	2.3e-30	Caspase-8 OS=Rattus norvegicus OX=10116 GN=Casp8 PE=1 SV=1	PF00656	Caspase domain	GO:0006915//GO:0009987//GO:0097190//GO:0050794//GO:0012501//GO:0023052//GO:0007165//GO:0007154//GO:0008219//GO:0051716//GO:0050896//GO:0050789//GO:0065007	apoptotic process//cellular process//apoptotic signaling pathway//regulation of cellular process//programmed cell death//signaling//signal transduction//cell communication//cell death//cellular response to stimulus//response to stimulus//regulation of biological process//biological regulation	GO:0016787//GO:0140096//GO:0008234//GO:0003824//GO:0070011//GO:0008233	hydrolase activity//catalytic activity, acting on a protein//cysteine-type peptidase activity//catalytic activity//peptidase activity, acting on L-amino acid peptides//peptidase activity	GO:0005622//GO:0005737//GO:0044464//GO:0005623//GO:0044424	intracellular//cytoplasm//cell part//cell//intracellular part	--	--
Cluster-53306.172063	1.97423	0.215706	3.19473	0.00492278	0.0473432	TRUE	926	284159258	ADB80147.1	1001	9.7e-106	caspase-8 [Mytilus californianus]	694568349	KJ689445.1	441	0	Mytilus galloprovincialis caspase-8 mRNA, complete cds	--	--	--	--	O89110	274	4.3e-23	Caspase-8 OS=Mus musculus OX=10090 GN=Casp8 PE=1 SV=1	--	--	--	--	--	--	--	--	--	--
Cluster-139792.5	0.854081	0.101343	3.06948	0.00537365	0.0498649	TRUE	732	284159258	ADB80147.1	956	1.3e-100	caspase-8 [Mytilus californianus]	284159257	FJ937785.1	265	2.65056e-134	Mytilus californianus caspase-8 (casp8) mRNA, complete cds	--	--	--	--	Q14790	249	2.7e-20	Caspase-8 OS=Homo sapiens OX=9606 GN=CASP8 PE=1 SV=1	--	--	--	--	--	--	--	--	--	--
Cluster-26486.0	3.39893	0.169747	4.32167	2.71206e-05	0.00171427	TRUE	728	1160078712	OPL33846.1	772	2.7e-79	hypothetical protein AM593_03819, partial [Mytilus galloprovincialis]	--	--	--	--	--	--	--	--	--	Q8MJC3	246	5.9e-20	Caspase-3 OS=Oryctolagus cuniculus OX=9986 GN=CASP3 PE=2 SV=1	PF00656	Caspase domain	--	--	--	--	--	--	--	--
Cluster-53306.2103	9.02908	0.578166	3.96526	0.000392155	0.0100234	TRUE	1466	1160078712	OPL33846.1	1087	1.6e-115	hypothetical protein AM593_03819, partial [Mytilus galloprovincialis]	--	--	--	--	--	--	--	--	--	P70677	289	1.2e-24	Caspase-3 OS=Mus musculus OX=10090 GN=Casp3 PE=1 SV=1	PF00656	Caspase	--	--	--	--	--	--	--	--
Cluster-146605.0	1.04137	0.0865933	3.59077	0.00126084	0.0208312	TRUE	718	1160004993	OPL07272.1	261	4.8e-20	cell 3 death protein, partial [Mytilus galloprovincialis]	--	--	--	--	--	K04401	CASP14	caspase 14	http://www.genome.jp/dbget-bin/www_bget?ko:K04401	P31944	190	1.8e-13	Caspase-14 OS=Homo sapiens OX=9606 GN=CASP14 PE=1 SV=2	PF00656	Caspase domain	--	--	--	--	--	--	KOG3573	Caspase, apoptotic cysteine protease
Cluster-53306.191477	3.82991	0.201418	4.25731	0.00167915	0.0248869	TRUE	1031	1351470855	XP_013385613.2	170	2.5e-09	uncharacterized protein LOC106155364 isoform X1 [Lingula anatina]	--	--	--	--	--	--	--	--	--	Q98943	143	7.4e-08	Caspase-2 OS=Gallus gallus OX=9031 GN=CASP2 PE=2 SV=2	--	--	--	--	--	--	--	--	--	--
Cluster-53306.2077	0.752048	0.0553642	3.76601	0.00209604	0.0284387	TRUE	1123	1160078712	OPL33846.1	1501	1.2e-163	hypothetical protein AM593_03819, partial [Mytilus galloprovincialis]	122056407	EF080944.1	137	5.90937e-63	Mytilus galloprovincialis putative caspase 3 mRNA, partial cds	--	--	--	--	Q8MJC3	316	7e-28	Caspase-3 OS=Oryctolagus cuniculus OX=9986 GN=CASP3 PE=2 SV=1	PF00656	Caspase	--	--	--	--	--	--	--	--
Cluster-53306.2099	0.644874	0.0725484	3.15197	0.00453897	0.0450719	TRUE	857	1160078712	OPL33846.1	1175	6e-126	hypothetical protein AM593_03819, partial [Mytilus galloprovincialis]	122056407	EF080944.1	126	5.81635e-57	Mytilus galloprovincialis putative caspase 3 mRNA, partial cds	K02187	CASP3	caspase 3	http://www.genome.jp/dbget-bin/www_bget?ko:K02187	Q8MJC3	337	2e-30	Caspase-3 OS=Oryctolagus cuniculus OX=9986 GN=CASP3 PE=2 SV=1	PF00656	Caspase domain	--	--	--	--	--	--	--	--
Very low salinity vs low salinity
Gene	G.value	D.value	log2foldchange	pvalue	padjust	significance	Gene Length	NR GI	NR ID	NR Score	NR Evalue	NR Description	NT GI	NT ID	NT Score	NT Evalue	NT Description	KO ID	KO Name	KO Description	Http Link	Swissprot ID	Swissprot Score	Swissprot Evalue	Swissprot Description	PFAM ID	PFAM description	Gene Ontology Biological Pathway	BP Description	Gene Ontology Molecular Function	MF Description	Gene Ontology Cellular Component	CC Description	KOG ID	KOG Description
Cluster-25400.1	12.2294	0.0400787	8.26551	3.99477e-13	2.00872e-09	TRUE	1609	1160077271	OPL33543.1	216	1.8e-14	caspase-2, partial [Mytilus galloprovincialis]	--	--	--	--	--	--	--	--	--	--	--	--	--	--	--	--	--	--	--	--	--	--	--
Cluster-53306.73873	10.6942	0.196012	5.78458	3.60815e-08	2.42679e-05	TRUE	465	325516445	ADZ24781.1	524	1e-50	caspase 3/7-2 [Mytilus galloprovincialis]	325516444	HQ424452.1	411	0	Mytilus galloprovincialis caspase 3/7-2 mRNA, complete cds	--	--	--	--	--	--	--	--	--	--	--	--	--	--	--	--	--	--
Cluster-118812.3	3.07019	0.0751447	5.36046	3.47388e-07	0.000125626	TRUE	1024	325516443	ADZ24780.1	582	4.1e-57	caspase 3/7-1 [Mytilus galloprovincialis]	325516444	HQ424452.1	137	5.37166e-63	Mytilus galloprovincialis caspase 3/7-2 mRNA, complete cds	--	--	--	--	P42574	252	1.7e-20	Caspase-3 OS=Homo sapiens OX=9606 GN=CASP3 PE=1 SV=2	--	--	--	--	--	--	--	--	--	--
Cluster-53306.237939	2.53313	0.0301058	6.40551	4.82284e-07	0.000156941	TRUE	2142	1160077271	OPL33543.1	2035	2.8e-225	caspase-2, partial [Mytilus galloprovincialis]	--	--	--	--	--	--	--	--	--	Q98943	378	8.6e-35	Caspase-2 OS=Gallus gallus OX=9031 GN=CASP2 PE=2 SV=2	PF00619//PF00656	Caspase//Caspase	GO:0009987//GO:0006915//GO:0050794//GO:0012501//GO:0043067//GO:0065007//GO:0008219//GO:0010941//GO:0042981//GO:0050789	cellular process//apoptotic process//regulation of cellular process//programmed cell death//regulation of programmed cell death//biological regulation//cell death//regulation of cell death//regulation of apoptotic process//regulation of biological process	--	--	--	--	KOG3573	Caspase, apoptotic cysteine protease
Cluster-53306.175328	1.72684	0.0917664	4.24849	1.50021e-05	0.00153802	TRUE	1429	1205897023	OWF46575.1	180	2.4e-10	Caspase activity and apoptosis inhibitor 1 [Mizuhopecten yessoensis]	--	--	--	--	--	--	--	--	--	--	--	--	--	--	--	--	--	--	--	--	--	--	--
Cluster-53306.203416	2.81532	0.154787	4.19239	2.85852e-05	0.00238145	TRUE	1006	325516445	ADZ24781.1	617	3.6e-61	caspase 3/7-2 [Mytilus galloprovincialis]	325516444	HQ424452.1	273	1.31871e-138	Mytilus galloprovincialis caspase 3/7-2 mRNA, complete cds	K04397	CASP7	caspase 7	http://www.genome.jp/dbget-bin/www_bget?ko:K04397	Q08DY9	224	2.9e-17	Caspase-3 OS=Bos taurus OX=9913 GN=CASP3 PE=2 SV=1	PF00656	Caspase domain	--	--	--	--	--	--	--	--
Cluster-113929.0	2.15586	0.0398558	5.76591	3.88207e-05	0.00293017	TRUE	1618	1160077271	OPL33543.1	2021	9e-224	caspase-2, partial [Mytilus galloprovincialis]	--	--	--	--	--	--	--	--	--	Q98943	370	5.5e-34	Caspase-2 OS=Gallus gallus OX=9031 GN=CASP2 PE=2 SV=2	PF00619//PF00656	Caspase recruitment domain//Caspase domain	GO:0009987//GO:0006915//GO:0050794//GO:0012501//GO:0043067//GO:0065007//GO:0008219//GO:0010941//GO:0042981//GO:0050789	cellular process//apoptotic process//regulation of cellular process//programmed cell death//regulation of programmed cell death//biological regulation//cell death//regulation of cell death//regulation of apoptotic process//regulation of biological process	--	--	--	--	KOG3573	Caspase, apoptotic cysteine protease
Cluster-53306.233463	3.13673	0.100447	4.97639	9.39782e-05	0.00525135	TRUE	642	325516443	ADZ24780.1	620	1e-61	caspase 3/7-1 [Mytilus galloprovincialis]	325516442	HQ424451.1	295	4.86654e-151	Mytilus galloprovincialis caspase 3/7-1 mRNA, complete cds	K04397	CASP7	caspase 7	http://www.genome.jp/dbget-bin/www_bget?ko:K04397	P97864	166	9.9e-11	Caspase-7 OS=Mus musculus OX=10090 GN=Casp7 PE=1 SV=2	PF00656	Caspase domain	--	--	--	--	--	--	--	--
Cluster-53306.121141	2.12293	0.0517549	5.36817	0.000111071	0.00583224	TRUE	1246	325516441	ADZ24779.1	343	2.6e-29	caspase 8 [Mytilus galloprovincialis]	697287801	AB924644.1	67	5.38074e-24	Mytilus californianus gene for cysteine peptidase, complete cds	--	--	--	--	Q5IS99	284	4e-24	Caspase-3 OS=Saimiri boliviensis boliviensis OX=39432 GN=CASP3 PE=2 SV=1	PF00656	Caspase domain	--	--	--	--	--	--	--	--
Cluster-118812.0	9.62362	0.439185	4.45203	0.000148749	0.00700435	TRUE	550	325516443	ADZ24780.1	562	4.6e-55	caspase 3/7-1 [Mytilus galloprovincialis]	325516444	HQ424452.1	137	2.80338e-63	Mytilus galloprovincialis caspase 3/7-2 mRNA, complete cds	--	--	--	--	Q08DY9	240	2.2e-19	Caspase-3 OS=Bos taurus OX=9913 GN=CASP3 PE=2 SV=1	--	--	--	--	--	--	--	--	--	--
Cluster-53306.2896	1.115	0.0295133	5.24792	0.000156641	0.00722774	TRUE	2185	1160077271	OPL33543.1	687	5.9e-69	caspase-2, partial [Mytilus galloprovincialis]	--	--	--	--	--	K04398	CASP8	caspase 8	http://www.genome.jp/dbget-bin/www_bget?ko:K04398	O89110	237	2e-18	Caspase-8 OS=Mus musculus OX=10090 GN=Casp8 PE=1 SV=1	--	--	--	--	--	--	--	--	--	--
Cluster-53306.84184	24.6447	2.63209	3.22759	0.000174955	0.0077261	TRUE	418	325516443	ADZ24780.1	678	1.2e-68	caspase 3/7-1 [Mytilus galloprovincialis]	325516442	HQ424451.1	330	1.07462e-170	Mytilus galloprovincialis caspase 3/7-1 mRNA, complete cds	K04397	CASP7	caspase 7	http://www.genome.jp/dbget-bin/www_bget?ko:K04397	Q8MJC3	202	4.3e-15	Caspase-3 OS=Oryctolagus cuniculus OX=9986 GN=CASP3 PE=2 SV=1	PF00656	Caspase domain	--	--	--	--	--	--	--	--
Cluster-27261.0	2.34674	0.10765	4.45572	0.00020866	0.00865593	TRUE	719	325516443	ADZ24780.1	448	1e-41	caspase 3/7-1 [Mytilus galloprovincialis]	--	--	--	--	--	--	--	--	--	--	--	--	--	--	--	--	--	--	--	--	--	--	--
Cluster-16765.3	2.7557	0.0898885	4.90998	0.000209324	0.00867644	TRUE	1288	908488653	XP_013094562.1	176	6.2e-10	PREDICTED: caspase-3-like [Biomphalaria glabrata]	--	--	--	--	--	--	--	--	--	Q98943	147	3.2e-08	Caspase-2 OS=Gallus gallus OX=9031 GN=CASP2 PE=2 SV=2	PF00656	Caspase	--	--	--	--	--	--	--	--
Cluster-53306.84183	8.38766	0.662072	3.65023	0.000245648	0.00963037	TRUE	1030	325516443	ADZ24780.1	1457	1.4e-158	caspase 3/7-1 [Mytilus galloprovincialis]	325516442	HQ424451.1	842	0	Mytilus galloprovincialis caspase 3/7-1 mRNA, complete cds	K04397	CASP7	caspase 7	http://www.genome.jp/dbget-bin/www_bget?ko:K04397	Q08DY9	398	2e-37	Caspase-3 OS=Bos taurus OX=9913 GN=CASP3 PE=2 SV=1	PF00656	Caspase domain	--	--	--	--	--	--	--	--
Cluster-53306.34827	1.55637	0.0690493	4.50011	0.000275421	0.0103389	TRUE	1495	325516445	ADZ24781.1	870	2.4e-90	caspase 3/7-2 [Mytilus galloprovincialis]	--	--	--	--	--	--	--	--	--	Q8MJC3	314	1.6e-27	Caspase-3 OS=Oryctolagus cuniculus OX=9986 GN=CASP3 PE=2 SV=1	PF00656	Caspase	--	--	--	--	--	--	--	--
Cluster-53306.235221	2.20903	0.0857056	4.69646	0.000451952	0.0140905	TRUE	1219	325516443	ADZ24780.1	477	7.4e-45	caspase 3/7-1 [Mytilus galloprovincialis]	--	--	--	--	--	--	--	--	--	Q8MJC3	319	3.4e-28	Caspase-3 OS=Oryctolagus cuniculus OX=9986 GN=CASP3 PE=2 SV=1	PF00656	Caspase	--	--	--	--	--	--	--	--
Cluster-53306.216744	1.03879	0.0429911	4.60295	0.000454541	0.0141386	TRUE	1500	325516439	ADZ24778.1	262	7.8e-20	caspase 2 [Mytilus galloprovincialis]	--	--	--	--	--	--	--	--	--	--	--	--	--	--	--	--	--	--	--	--	--	--	--
Cluster-121177.0	0.534804	0.0439882	3.6178	0.000459243	0.0142212	TRUE	1466	762090748	XP_011427757.1	881	1.3e-91	PREDICTED: caspase-14-like [Crassostrea gigas] >gi|762090750|ref|XP_011427758.1| PREDICTED: caspase-14-like [Crassostrea gigas]	--	--	--	--	--	--	--	--	--	P55866	222	7.2e-17	Caspase-3 OS=Xenopus laevis OX=8355 GN=casp3 PE=2 SV=1	--	--	--	--	--	--	--	--	--	--
Cluster-53306.177407	0.267734	0.0137939	4.28833	0.000479404	0.0146352	TRUE	4675	612046400	XP_007501685.1	528	3.5e-50	PREDICTED: caspase-8 isoform X2 [Monodelphis domestica]	--	--	--	--	--	--	--	--	--	Q9JHX4	451	6.5e-43	Caspase-8 OS=Rattus norvegicus OX=10116 GN=Casp8 PE=1 SV=1	PF01335//PF00656	Death//Caspase	GO:0009987//GO:0006915//GO:0050794//GO:0012501//GO:0043067//GO:0065007//GO:0008219//GO:0010941//GO:0042981//GO:0050789	cellular process//apoptotic process//regulation of cellular process//programmed cell death//regulation of programmed cell death//biological regulation//cell death//regulation of cell death//regulation of apoptotic process//regulation of biological process	GO:0005488//GO:0005515	binding//protein binding	--	--	--	--
Cluster-53306.230150	0.643952	0.028699	4.49646	0.00078771	0.019959	TRUE	2247	1160077271	OPL33543.1	688	4.7e-69	caspase-2, partial [Mytilus galloprovincialis]	--	--	--	--	--	--	--	--	--	P42573	227	2.9e-17	Cell death protein 3 OS=Caenorhabditis elegans OX=6239 GN=ced-3 PE=1 SV=2	--	--	--	--	--	--	--	--	--	--
Cluster-53306.194485	1.76761	0.118324	3.91398	0.000865964	0.0211527	TRUE	545	325516443	ADZ24780.1	475	5.6e-45	caspase 3/7-1 [Mytilus galloprovincialis]	325516442	HQ424451.1	226	9.30306e-113	Mytilus galloprovincialis caspase 3/7-1 mRNA, complete cds	--	--	--	--	P97864	165	1.1e-10	Caspase-7 OS=Mus musculus OX=10090 GN=Casp7 PE=1 SV=2	PF00656	Caspase	--	--	--	--	--	--	--	--
Cluster-82919.0	4.20133	0.461428	3.14821	0.00128326	0.0269743	TRUE	505	325516445	ADZ24781.1	796	3.1e-82	caspase 3/7-2 [Mytilus galloprovincialis]	325516444	HQ424452.1	389	0	Mytilus galloprovincialis caspase 3/7-2 mRNA, complete cds	--	--	--	--	Q8MJC3	243	9.1e-20	Caspase-3 OS=Oryctolagus cuniculus OX=9986 GN=CASP3 PE=2 SV=1	--	--	--	--	--	--	--	--	--	--
Cluster-53306.55134	4.41229	0.382753	3.49623	0.00170279	0.0318441	TRUE	448	325516445	ADZ24781.1	635	1.3e-63	caspase 3/7-2 [Mytilus galloprovincialis]	325516444	HQ424452.1	322	3.24414e-166	Mytilus galloprovincialis caspase 3/7-2 mRNA, complete cds	K02187	CASP3	caspase 3	http://www.genome.jp/dbget-bin/www_bget?ko:K02187	O01382	209	7.1e-16	Caspase OS=Drosophila melanogaster OX=7227 GN=Drice PE=1 SV=2	--	--	--	--	--	--	--	--	--	--
Cluster-139792.5	0.93823	0.0880965	3.42274	0.00249654	0.0397813	TRUE	732	284159258	ADB80147.1	956	1.3e-100	caspase-8 [Mytilus californianus]	284159257	FJ937785.1	265	2.65056e-134	Mytilus californianus caspase-8 (casp8) mRNA, complete cds	--	--	--	--	Q14790	249	2.7e-20	Caspase-8 OS=Homo sapiens OX=9606 GN=CASP8 PE=1 SV=1	--	--	--	--	--	--	--	--	--	--
Cluster-122672.1	1.82569	0.127345	3.87851	0.00278491	0.0424075	TRUE	994	325516447	ADZ24782.1	1359	3.2e-147	caspase 3/7-3 [Mytilus galloprovincialis]	325516446	HQ424453.1	760	0	Mytilus galloprovincialis caspase 3/7-3 mRNA, complete cds	K02187	CASP3	caspase 3	http://www.genome.jp/dbget-bin/www_bget?ko:K02187	Q95ND5	214	4.2e-16	Caspase-3 OS=Sus scrofa OX=9823 GN=CASP3 PE=1 SV=1	PF00656	Caspase domain	--	--	GO:0003824//GO:0016787	catalytic activity//hydrolase activity	--	--	--	--
Cluster-53306.196494	1.45819	0.143943	3.35222	0.00281057	0.0426619	TRUE	448	325516443	ADZ24780.1	489	1.1e-46	caspase 3/7-1 [Mytilus galloprovincialis]	325516442	HQ424451.1	225	2.71083e-112	Mytilus galloprovincialis caspase 3/7-1 mRNA, complete cds	--	--	--	--	P97864	165	9e-11	Caspase-7 OS=Mus musculus OX=10090 GN=Casp7 PE=1 SV=2	PF00656	Caspase domain	--	--	--	--	--	--	--	--
Cluster-53306.119652	6.41217	0.458347	3.81177	0.00284113	0.0429385	TRUE	606	325516443	ADZ24780.1	272	2.2e-21	caspase 3/7-1 [Mytilus galloprovincialis]	325516442	HQ424451.1	157	2.36859e-74	Mytilus galloprovincialis caspase 3/7-1 mRNA, complete cds	--	--	--	--	--	--	--	--	--	--	--	--	--	--	--	--	--	--
Cluster-53306.237943	1.91912	0.151023	3.67814	0.0029906	0.0441518	TRUE	427	1160077271	OPL33543.1	725	4.5e-74	caspase-2, partial [Mytilus galloprovincialis]	--	--	--	--	--	--	--	--	--	--	--	--	--	--	--	--	--	--	--	--	--	--	--
Cluster-138240.0	0.412176	0.0304757	3.76623	0.00311605	0.0451665	TRUE	2116	1160077271	OPL33543.1	687	5.7e-69	caspase-2, partial [Mytilus galloprovincialis]	--	--	--	--	--	K04398	CASP8	caspase 8	http://www.genome.jp/dbget-bin/www_bget?ko:K04398	O89110	237	1.9e-18	Caspase-8 OS=Mus musculus OX=10090 GN=Casp8 PE=1 SV=1	--	--	--	--	--	--	--	--	--	--
Cluster-53306.230152	0.338896	0.0277601	3.61799	0.00340305	0.0473981	TRUE	2323	1160077271	OPL33543.1	688	4.8e-69	caspase-2, partial [Mytilus galloprovincialis]	--	--	--	--	--	K20106	CED-3	cell death protein 3	http://www.genome.jp/dbget-bin/www_bget?ko:K20106	P42573	227	3e-17	Cell death protein 3 OS=Caenorhabditis elegans OX=6239 GN=ced-3 PE=1 SV=2	--	--	--	--	--	--	--	--	--	--
Cluster-53306.2103	9.75654	0.0929689	6.67028	2.43429e-10	5.04021e-07	TRUE	1466	1160078712	OPL33846.1	1087	1.6e-115	hypothetical protein AM593_03819, partial [Mytilus galloprovincialis]	--	--	--	--	--	--	--	--	--	P70677	289	1.2e-24	Caspase-3 OS=Mus musculus OX=10090 GN=Casp3 PE=1 SV=1	PF00656	Caspase	--	--	--	--	--	--	--	--
Cluster-53306.2101	4.2607	0.146355	4.87287	7.38057e-05	0.00449198	TRUE	896	1160078712	OPL33846.1	1146	1.4e-122	hypothetical protein AM593_03819, partial [Mytilus galloprovincialis]	122056407	EF080944.1	126	6.09231e-57	Mytilus galloprovincialis putative caspase 3 mRNA, partial cds	K02187	CASP3	caspase 3	http://www.genome.jp/dbget-bin/www_bget?ko:K02187	Q8MJC3	338	1.6e-30	Caspase-3 OS=Oryctolagus cuniculus OX=9986 GN=CASP3 PE=2 SV=1	PF00656	Caspase	--	--	--	--	--	--	--	--
Cluster-53306.114246	3.66242	0.180701	4.34478	0.000524288	0.0155013	TRUE	2201	1160054906	OPL21411.1	1115	1.4e-118	hypothetical protein AM593_04191, partial [Mytilus galloprovincialis]	--	--	--	--	--	--	--	--	--	O02002	202	2.3e-14	Caspase-1 OS=Drosophila melanogaster OX=7227 GN=Dcp-1 PE=1 SV=1	--	--	--	--	--	--	--	--	--	--
Cluster-53306.35039	1.42709	0.0733637	4.29526	0.000640357	0.0175973	TRUE	879	1160050868	OPL21068.1	521	4.2e-50	hypothetical protein AM593_00592, partial [Mytilus galloprovincialis]	--	--	--	--	--	--	--	--	--	O08738	231	3.9e-18	Caspase-6 OS=Mus musculus OX=10090 GN=Casp6 PE=1 SV=1	PF00656	Caspase	--	--	GO:0016787//GO:0004175//GO:0004197//GO:0140096//GO:0003824//GO:0070011//GO:0008233//GO:0008234	hydrolase activity//endopeptidase activity//cysteine-type endopeptidase activity//catalytic activity, acting on a protein//catalytic activity//peptidase activity, acting on L-amino acid peptides//peptidase activity//cysteine-type peptidase activity	--	--	--	--
Cluster-146605.0	1.14603	0.0898143	3.68805	0.000937393	0.0222438	TRUE	718	1160004993	OPL07272.1	261	4.8e-20	cell 3 death protein, partial [Mytilus galloprovincialis]	--	--	--	--	--	K04401	CASP14	caspase 14	http://www.genome.jp/dbget-bin/www_bget?ko:K04401	P31944	190	1.8e-13	Caspase-14 OS=Homo sapiens OX=9606 GN=CASP14 PE=1 SV=2	PF00656	Caspase domain	--	--	--	--	--	--	KOG3573	Caspase, apoptotic cysteine protease
Cluster-53306.2076	3.46651	0.380067	3.18621	0.00163552	0.0310325	TRUE	1380	1160078712	OPL33846.1	1479	5.4e-161	hypothetical protein AM593_03819, partial [Mytilus galloprovincialis]	325516448	HQ424454.1	123	4.42784e-55	Mytilus galloprovincialis caspase 3/7-4 mRNA, complete cds	--	--	--	--	P55210	322	1.7e-28	Caspase-7 OS=Homo sapiens OX=9606 GN=CASP7 PE=1 SV=1	PF00656	Caspase	--	--	--	--	--	--	KOG3573	Caspase, apoptotic cysteine protease
Cluster-26486.0	3.67816	0.425735	3.1136	0.00237991	0.0387536	TRUE	728	1160078712	OPL33846.1	772	2.7e-79	hypothetical protein AM593_03819, partial [Mytilus galloprovincialis]	--	--	--	--	--	--	--	--	--	Q8MJC3	246	5.9e-20	Caspase-3 OS=Oryctolagus cuniculus OX=9986 GN=CASP3 PE=2 SV=1	PF00656	Caspase domain	--	--	--	--	--	--	--	--
Cluster-53306.2104	0.813582	0.0660043	3.62264	0.00297908	0.0440767	TRUE	1921	1160078712	OPL33846.1	874	1.1e-90	hypothetical protein AM593_03819, partial [Mytilus galloprovincialis]	--	--	--	--	--	--	--	--	--	P70677	289	1.6e-24	Caspase-3 OS=Mus musculus OX=10090 GN=Casp3 PE=1 SV=1	PF00656	Caspase	--	--	--	--	--	--	--	--

## Sheet: Catalase
30°C vs control
N/A
33°C vs control
N/A
low sal+30°C vs 30°C
N/A
low sal+33°C vs 33°C
N/A
low sal+30°C vs low sal
N/A
low sal+33°C vs low sal
N/A
Low salinity vs control
N/A
Very low salinity vs control
N/A
Very low salinty vs low salinity
N/A

## Sheet: ﻿Superoxide dismutase
30°C vs control
Gene	B.value	A.value	log2foldchange	pvalue	padjust	significance	Gene Length	NR GI	NR ID	NR Score	NR Evalue	NR Description	NT GI	NT ID	NT Score	NT Evalue	NT Description	KO ID	KO Name	KO Description	Http Link	Swissprot ID	Swissprot Score	Swissprot Evalue	Swissprot Description	PFAM ID	PFAM description	Gene Ontology Biological Pathway	BP Description	Gene Ontology Molecular Function	MF Description	Gene Ontology Cellular Component	CC Description	KOG ID	KOG Description
Cluster-53306.131730	18.4384	0.267763	6.10219	1.74319e-05	0.00201529	TRUE	512	941507847	ALK82329.1	214	9.7e-15	copper/zinc superoxide dismutase [Pinctada fucata]	--	--	--	--	--	--	--	--	--	--	--	--	--	--	--	--	--	--	--	--	--	--	--
Cluster-53306.70542	3.06012	0.0954892	5.00451	0.000249769	0.0113556	TRUE	562	941507847	ALK82329.1	217	4.8e-15	copper/zinc superoxide dismutase [Pinctada fucata]	--	--	--	--	--	--	--	--	--	--	--	--	--	--	--	--	--	--	--	--	--	--	--
Cluster-53306.102805	1.76544	0.180863	3.28629	0.00234643	0.0428252	TRUE	471	941507847	ALK82329.1	200	3.7e-13	copper/zinc superoxide dismutase [Pinctada fucata]	205362631	AJ586906.3	166	1.79681e-79	Mytilus galloprovincialis hsp90-2 gene for heat shock protein 90	--	--	--	--	--	--	--	--	--	--	--	--	--	--	--	--	--	--
Cluster-53306.68087	1.72148	0.141971	3.59905	0.00267961	0.0461199	TRUE	378	941507847	ALK82329.1	301	5.8e-25	copper/zinc superoxide dismutase [Pinctada fucata]	--	--	--	--	--	--	--	--	--	--	--	--	--	--	--	--	--	--	--	--	--	--	--
33°C vs control
Gene	C.value	A.value	log2foldchange	pvalue	padjust	significance	Gene Length	NR GI	NR ID	NR Score	NR Evalue	NR Description	NT GI	NT ID	NT Score	NT Evalue	NT Description	KO ID	KO Name	KO Description	Http Link	Swissprot ID	Swissprot Score	Swissprot Evalue	Swissprot Description	PFAM ID	PFAM description	Gene Ontology Biological Pathway	BP Description	Gene Ontology Molecular Function	MF Description	Gene Ontology Cellular Component	CC Description	KOG ID	KOG Description
Cluster-53306.93155	106.078	1.89973	5.80333	7.18e-12	7.79e-09	TRUE	2369	941507847	ALK82329.1	278	1.7e-21	copper/zinc superoxide dismutase [Pinctada fucata]	--	--	--	--	--	--	--	--	--	--	--	--	--	--	--	--	--	--	--	--	--	--	--
Cluster-53306.93154	3.56283	0.0897192	5.30238	3.3e-06	0.00046885	TRUE	2579	941507847	ALK82329.1	278	1.9e-21	copper/zinc superoxide dismutase [Pinctada fucata]	--	--	--	--	--	--	--	--	--	--	--	--	--	--	--	--	--	--	--	--	--	--	--
Cluster-53306.93153	1.82366	0.0678896	4.73731	4.39e-05	0.00287277	TRUE	2492	941507847	ALK82329.1	278	1.8e-21	copper/zinc superoxide dismutase [Pinctada fucata]	--	--	--	--	--	--	--	--	--	--	--	--	--	--	--	--	--	--	--	--	--	--	--
Cluster-53306.64374	1.88775	0.0805384	4.54838	0.00028958	0.00984231	TRUE	1623	941507847	ALK82329.1	165	1.5e-08	copper/zinc superoxide dismutase [Pinctada fucata]	205362631	AJ586906.3	61	1.53e-20	Mytilus galloprovincialis hsp90-2 gene for heat shock protein 90	--	--	--	--	--	--	--	--	--	--	--	--	--	--	--	--	--	--
Cluster-53306.131730	6.57962	0.276387	4.56946	0.00074762	0.0178454	TRUE	512	941507847	ALK82329.1	214	9.7e-15	copper/zinc superoxide dismutase [Pinctada fucata]	--	--	--	--	--	--	--	--	--	--	--	--	--	--	--	--	--	--	--	--	--	--	--
Cluster-53306.103547	1.18532	0.0712382	4.06225	0.00192388	0.0313045	TRUE	774	941507847	ALK82329.1	199	8.1e-13	copper/zinc superoxide dismutase [Pinctada fucata]	205362631	AJ586906.3	166	3.04e-79	Mytilus galloprovincialis hsp90-2 gene for heat shock protein 90	--	--	--	--	--	--	--	--	--	--	--	--	--	--	--	--	--	--
Cluster-53306.26503	1.33238	0.0931391	3.84465	0.00254194	0.0367885	TRUE	592	941507847	ALK82329.1	195	1.8e-12	copper/zinc superoxide dismutase [Pinctada fucata]	--	--	--	--	--	--	--	--	--	--	--	--	--	--	--	--	--	--	--	--	--	--	--
Cluster-53306.131720	7.92344	1.01785	2.95674	0.00288146	0.039616	TRUE	309	941507847	ALK82329.1	166	2.2e-09	copper/zinc superoxide dismutase [Pinctada fucata]	205362631	AJ586906.3	178	2.42e-86	Mytilus galloprovincialis hsp90-2 gene for heat shock protein 90	--	--	--	--	--	--	--	--	--	--	--	--	--	--	--	--	--	--
low sal+30°C vs 30°C
Gene	E.value	B.value	log2foldchange	pvalue	padjust	significance	Gene Length	NR GI	NR ID	NR Score	NR Evalue	NR Description	NT GI	NT ID	NT Score	NT Evalue	NT Description	KO ID	KO Name	KO Description	Http Link	Swissprot ID	Swissprot Score	Swissprot Evalue	Swissprot Description	PFAM ID	PFAM description	Gene Ontology Biological Pathway	BP Description	Gene Ontology Molecular Function	MF Description	Gene Ontology Cellular Component	CC Description	KOG ID	KOG Description
Cluster-53306.145832	7.23093	0.025772	8.13418	1.68806e-06	0.000620375	TRUE	1950	332356353	AEE60900.1	823	9e-85	superoxide dismutase [Mytilus chilensis]	34481599	AJ581746.1	637	0	Mytilus edulis mRNA for superoxide dismutase (sod gene)	K04565	SOD1	superoxide dismutase, Cu-Zn family	http://www.genome.jp/dbget-bin/www_bget?ko:K04565	P10791	566	1.2e-56	Superoxide dismutase [Cu-Zn] OS=Drosophila virilis OX=7244 GN=Sod1 PE=3 SV=2	--	--	GO:0000305//GO:0000303//GO:0000302//GO:0006801//GO:0070887//GO:0098754//GO:0051716//GO:0009636//GO:0071451//GO:0071450//GO:0009987//GO:0034614//GO:0072593//GO:0006950//GO:0008152//GO:0034599//GO:0010035//GO:0006979//GO:0055114//GO:1901700//GO:0042221//GO:0050896//GO:1990748//GO:0044237//GO:0019430//GO:1901701//GO:0033554//GO:0098869//GO:0097237	response to oxygen radical//response to superoxide//response to reactive oxygen species//superoxide metabolic process//cellular response to chemical stimulus//detoxification//cellular response to stimulus//response to toxic substance//cellular response to superoxide//cellular response to oxygen radical//cellular process//cellular response to reactive oxygen species//reactive oxygen species metabo…	GO:0016491//GO:0016721//GO:0043167//GO:0046872//GO:0043169//GO:0016209//GO:0003824//GO:0004784//GO:0005488	oxidoreductase activity//oxidoreductase activity, acting on superoxide radicals as acceptor//ion binding//metal ion binding//cation binding//antioxidant activity//catalytic activity//superoxide dismutase activity//binding	--	--	KOG0441	Cu2+/Zn2+ superoxide dismutase SOD1
Cluster-53306.65580	1.03335	0.0512288	4.3419	0.000861814	0.0284275	TRUE	981	941507847	ALK82329.1	175	6.2e-10	copper/zinc superoxide dismutase [Pinctada fucata]	--	--	--	--	--	--	--	--	--	--	--	--	--	--	--	--	--	--	--	--	--	--	--
Cluster-53306.93154	0.458554	0.0194864	4.55218	0.000878258	0.0287984	TRUE	2579	941507847	ALK82329.1	278	1.9e-21	copper/zinc superoxide dismutase [Pinctada fucata]	--	--	--	--	--	--	--	--	--	--	--	--	--	--	--	--	--	--	--	--	--	--	--
Cluster-53306.189713	0.594888	0.049464	3.59666	0.00174121	0.0421461	TRUE	1016	941507847	ALK82329.1	223	1.7e-15	copper/zinc superoxide dismutase [Pinctada fucata]	--	--	--	--	--	--	--	--	--	--	--	--	--	--	--	--	--	--	--	--	--	--	--
Cluster-41279.0	1.89892	0.0991594	4.24502	0.00180646	0.0429743	TRUE	1577	941507847	ALK82329.1	268	1.6e-20	copper/zinc superoxide dismutase [Pinctada fucata]	--	--	--	--	--	--	--	--	--	--	--	--	--	--	--	--	--	--	--	--	--	--	--
low sal+33°C vs 33°C
Gene	F.value	C.value	log2foldchange	pvalue	padjust	significance	Gene Length	NR GI	NR ID	NR Score	NR Evalue	NR Description	NT GI	NT ID	NT Score	NT Evalue	NT Description	KO ID	KO Name	KO Description	Http Link	Swissprot ID	Swissprot Score	Swissprot Evalue	Swissprot Description	PFAM ID	PFAM description	Gene Ontology Biological Pathway	BP Description	Gene Ontology Molecular Function	MF Description	Gene Ontology Cellular Component	CC Description	KOG ID	KOG Description
Cluster-53306.194750	2.5043	0.139861	4.17597	0.000129307	0.00905267	TRUE	1287	402122771	AFQ32467.1	579	1.2e-56	CuZn superoxide dismutase [Mytilus galloprovincialis]	402122770	JN863296.1	470	0	Mytilus galloprovincialis CuZn superoxide dismutase mRNA, complete cds	K04565	SOD1	superoxide dismutase, Cu-Zn family	http://www.genome.jp/dbget-bin/www_bget?ko:K04565	P00443	216	3.2e-16	Superoxide dismutase [Cu-Zn] OS=Equus caballus OX=9796 GN=SOD1 PE=1 SV=2	PF00080	Copper/zinc	GO:0009987//GO:0072593//GO:0006801//GO:0044237//GO:0008152	cellular process//reactive oxygen species metabolic process//superoxide metabolic process//cellular metabolic process//metabolic process	GO:0043169//GO:0043167//GO:0046872//GO:0005488	cation binding//ion binding//metal ion binding//binding	--	--	KOG0441	Cu2+/Zn2+ superoxide dismutase SOD1
Cluster-53306.102678	0.519549	0.0279198	4.22008	0.000479596	0.0197567	TRUE	2067	941507847	ALK82329.1	172	2.9e-09	copper/zinc superoxide dismutase [Pinctada fucata]	--	--	--	--	--	--	--	--	--	--	--	--	--	--	--	--	--	--	--	--	--	--	--
Cluster-53306.55760	3.05701	0.15649	4.29272	0.000758903	0.0255331	TRUE	1356	941507847	ALK82329.1	216	1.5e-14	copper/zinc superoxide dismutase [Pinctada fucata]	--	--	--	--	--	--	--	--	--	--	--	--	--	PF00531	Death domain	GO:0051716//GO:0050896//GO:0009987//GO:0050794//GO:0065007//GO:0007165//GO:0007154//GO:0050789//GO:0023052	cellular response to stimulus//response to stimulus//cellular process//regulation of cellular process//biological regulation//signal transduction//cell communication//regulation of biological process//signaling	GO:0005515//GO:0005488	protein binding//binding	--	--	--	--
Cluster-82854.1	0.90879	0.0616563	3.89083	0.00159736	0.0381164	TRUE	936	941507847	ALK82329.1	193	4.9e-12	copper/zinc superoxide dismutase [Pinctada fucata]	--	--	--	--	--	--	--	--	--	--	--	--	--	--	--	--	--	--	--	--	--	--	--
Cluster-53306.118309	1.63102	0.129437	3.66594	0.0019868	0.0429963	TRUE	541	941507847	ALK82329.1	217	4.6e-15	copper/zinc superoxide dismutase [Pinctada fucata]	--	--	--	--	--	--	--	--	--	--	--	--	--	--	--	--	--	--	--	--	--	--	--
Cluster-53306.116085	1.21515	0.172104	2.79544	0.0024923	0.0483716	TRUE	579	941507847	ALK82329.1	242	6.3e-18	copper/zinc superoxide dismutase [Pinctada fucata]	595597761	KJ018292.1	102	8.4688e-44	Mytilus chilensis microsatellite Mch-UCH05 sequence	--	--	--	--	--	--	--	--	--	--	--	--	--	--	--	--	--	--
low sal+30°C vs low sal
Gene	E.value	D.value	log2foldchange	pvalue	padjust	significance	Gene Length	NR GI	NR ID	NR Score	NR Evalue	NR Description	NT GI	NT ID	NT Score	NT Evalue	NT Description	KO ID	KO Name	KO Description	Http Link	Swissprot ID	Swissprot Score	Swissprot Evalue	Swissprot Description	PFAM ID	PFAM description	Gene Ontology Biological Pathway	BP Description	Gene Ontology Molecular Function	MF Description	Gene Ontology Cellular Component	CC Description	KOG ID	KOG Description
Cluster-53306.131730	8.93342	0.107331	6.3852	7.6398e-06	0.00132538	TRUE	512	941507847	ALK82329.1	214	9.7e-15	copper/zinc superoxide dismutase [Pinctada fucata]	--	--	--	--	--	--	--	--	--	--	--	--	--	--	--	--	--	--	--	--	--	--	--
Cluster-41279.0	2.01873	0.0348467	5.86355	2.98684e-05	0.00327163	TRUE	1577	941507847	ALK82329.1	268	1.6e-20	copper/zinc superoxide dismutase [Pinctada fucata]	--	--	--	--	--	--	--	--	--	--	--	--	--	--	--	--	--	--	--	--	--	--	--
Cluster-53306.69577	1.12913	0.0662394	4.09773	0.00141004	0.0355003	TRUE	988	941507847	ALK82329.1	165	9e-09	copper/zinc superoxide dismutase [Pinctada fucata]	--	--	--	--	--	--	--	--	--	--	--	--	--	--	--	--	--	--	--	--	--	--	--
Cluster-53306.93153	0.318431	0.0220519	3.8479	0.00157944	0.0378678	TRUE	2492	941507847	ALK82329.1	278	1.8e-21	copper/zinc superoxide dismutase [Pinctada fucata]	--	--	--	--	--	--	--	--	--	--	--	--	--	--	--	--	--	--	--	--	--	--	--
low sal+33°C vs low sal
Gene	F.value	D.value	log2foldchange	pvalue	padjust	significance	Gene Length	NR GI	NR ID	NR Score	NR Evalue	NR Description	NT GI	NT ID	NT Score	NT Evalue	NT Description	KO ID	KO Name	KO Description	Http Link	Swissprot ID	Swissprot Score	Swissprot Evalue	Swissprot Description	PFAM ID	PFAM description	Gene Ontology Biological Pathway	BP Description	Gene Ontology Molecular Function	MF Description	Gene Ontology Cellular Component	CC Description	KOG ID	KOG Description
Cluster-53306.93155	126.46	2.87185	5.45892	5.17645e-19	1.42867e-15	TRUE	2369	941507847	ALK82329.1	278	1.7e-21	copper/zinc superoxide dismutase [Pinctada fucata]	--	--	--	--	--	--	--	--	--	--	--	--	--	--	--	--	--	--	--	--	--	--	--
Cluster-53306.93154	19.1958	0.115448	7.36612	2.30169e-14	2.86255e-11	TRUE	2579	941507847	ALK82329.1	278	1.9e-21	copper/zinc superoxide dismutase [Pinctada fucata]	--	--	--	--	--	--	--	--	--	--	--	--	--	--	--	--	--	--	--	--	--	--	--
Cluster-53306.93153	3.6374	0.0234234	7.28962	3.3861e-14	4.08511e-11	TRUE	2492	941507847	ALK82329.1	278	1.8e-21	copper/zinc superoxide dismutase [Pinctada fucata]	--	--	--	--	--	--	--	--	--	--	--	--	--	--	--	--	--	--	--	--	--	--	--
Cluster-53306.55760	3.27399	0.0430465	6.25611	1.84329e-06	0.00025898	TRUE	1356	941507847	ALK82329.1	216	1.5e-14	copper/zinc superoxide dismutase [Pinctada fucata]	--	--	--	--	--	--	--	--	--	--	--	--	--	PF00531	Death domain	GO:0051716//GO:0050896//GO:0009987//GO:0050794//GO:0065007//GO:0007165//GO:0007154//GO:0050789//GO:0023052	cellular response to stimulus//response to stimulus//cellular process//regulation of cellular process//biological regulation//signal transduction//cell communication//regulation of biological process//signaling	GO:0005515//GO:0005488	protein binding//binding	--	--	--	--
Cluster-145418.0	2.80282	0.0775179	5.18298	0.000100353	0.00462773	TRUE	753	1207960959	XP_021370839.1	651	3e-65	uncharacterized protein LOC110461622 [Mizuhopecten yessoensis] >gi|1205891349|gb|OWF42083.1| Superoxide dismutase [Mn] 1 [Mizuhopecten yessoensis]	--	--	--	--	--	--	--	--	--	Q9KD10	462	5.5e-45	Superoxide dismutase [Mn] OS=Bacillus halodurans (strain ATCC BAA-125 / DSM 18197 / FERM 7344 / JCM 9153 / C-125) OX=272558 GN=sodA PE=3 SV=1	--	--	GO:0008152	metabolic process	--	--	--	--	KOG0876	Manganese superoxide dismutase
Cluster-53306.102446	1.99773	0.117536	4.09134	0.000263584	0.00880544	TRUE	592	941507847	ALK82329.1	248	1.3e-18	copper/zinc superoxide dismutase [Pinctada fucata]	205362631	AJ586906.3	194	6.24513e-95	Mytilus galloprovincialis hsp90-2 gene for heat shock protein 90	--	--	--	--	--	--	--	--	--	--	--	--	--	--	--	--	--	--
Cluster-53306.238935	1.77423	0.0696274	4.67644	0.0002733	0.00898992	TRUE	1006	941507847	ALK82329.1	321	7.5e-27	copper/zinc superoxide dismutase [Pinctada fucata]	225638978	FJ804478.1	57	1.56274e-18	Mytilus galloprovincialis mytimycin precursor (MMg2) gene, complete cds	--	--	--	--	--	--	--	--	--	--	--	--	--	--	--	--	--	--
Cluster-53306.102678	0.551325	0.0282395	4.29387	0.000390839	0.0113628	TRUE	2067	941507847	ALK82329.1	172	2.9e-09	copper/zinc superoxide dismutase [Pinctada fucata]	--	--	--	--	--	--	--	--	--	--	--	--	--	--	--	--	--	--	--	--	--	--	--
Cluster-53306.189714	2.18475	0.160959	3.74545	0.000815705	0.0181386	TRUE	1011	941507847	ALK82329.1	223	1.7e-15	copper/zinc superoxide dismutase [Pinctada fucata]	--	--	--	--	--	--	--	--	--	--	--	--	--	--	--	--	--	--	--	--	--	--	--
Cluster-53306.64374	2.05264	0.098129	4.38258	0.00144624	0.0258844	TRUE	1623	941507847	ALK82329.1	165	1.5e-08	copper/zinc superoxide dismutase [Pinctada fucata]	205362631	AJ586906.3	61	1.52594e-20	Mytilus galloprovincialis hsp90-2 gene for heat shock protein 90	--	--	--	--	--	--	--	--	--	--	--	--	--	--	--	--	--	--
Cluster-53306.189713	1.68388	0.189856	3.14326	0.0031613	0.0410112	TRUE	1016	941507847	ALK82329.1	223	1.7e-15	copper/zinc superoxide dismutase [Pinctada fucata]	--	--	--	--	--	--	--	--	--	--	--	--	--	--	--	--	--	--	--	--	--	--	--
Low salinity vs control
Gene	D.value	A.value	log2foldchange	pvalue	padjust	significance	Gene Length	NR GI	NR ID	NR Score	NR Evalue	NR Description	NT GI	NT ID	NT Score	NT Evalue	NT Description	KO ID	KO Name	KO Description	Http Link	Swissprot ID	Swissprot Score	Swissprot Evalue	Swissprot Description	PFAM ID	PFAM description	Gene Ontology Biological Pathway	BP Description	Gene Ontology Molecular Function	MF Description	Gene Ontology Cellular Component	CC Description	KOG ID	KOG Description
Cluster-53306.217904	0.942178	0.0366889	4.68491	0.000186688	0.0114669	TRUE	1559	941507847	ALK82329.1	194	6.2e-12	copper/zinc superoxide dismutase [Pinctada fucata]	--	--	--	--	--	--	--	--	--	--	--	--	--	--	--	--	--	--	--	--	--	--	--
Cluster-53306.194752	124.046	24.971	2.31255	0.00060022	0.0226002	TRUE	1247	402122771	AFQ32467.1	1157	1.1e-123	CuZn superoxide dismutase [Mytilus galloprovincialis]	402122770	JN863296.1	898	0	Mytilus galloprovincialis CuZn superoxide dismutase mRNA, complete cds	K04565	SOD1	superoxide dismutase, Cu-Zn family	http://www.genome.jp/dbget-bin/www_bget?ko:K04565	Q01137	356	1.8e-32	Superoxide dismutase [Cu-Zn] OS=Schistosoma mansoni OX=6183 GN=SOD PE=1 SV=1	PF00080	Copper/zinc	GO:0009987//GO:0072593//GO:0006801//GO:0044237//GO:0008152	cellular process//reactive oxygen species metabolic process//superoxide metabolic process//cellular metabolic process//metabolic process	GO:0043169//GO:0043167//GO:0046872//GO:0005488	cation binding//ion binding//metal ion binding//binding	--	--	KOG0441	Cu2+/Zn2+ superoxide dismutase SOD1
Cluster-53306.101670	0.66105	0.0378044	4.13388	0.000666575	0.0240161	TRUE	1513	941507847	ALK82329.1	268	1.6e-20	copper/zinc superoxide dismutase [Pinctada fucata]	205362631	AJ586906.3	118	2.92839e-52	Mytilus galloprovincialis hsp90-2 gene for heat shock protein 90	--	--	--	--	--	--	--	--	--	--	--	--	--	--	--	--	--	--
Cluster-53306.48319	0.929271	0.0551572	4.07735	0.00153534	0.0382151	TRUE	1037	941507847	ALK82329.1	214	2e-14	copper/zinc superoxide dismutase [Pinctada fucata]	--	--	--	--	--	--	--	--	--	--	--	--	--	--	--	--	--	--	--	--	--	--	--
Very low salinity vs control
Gene	G.value	A.value	log2foldchange	pvalue	padjust	significance	Gene Length	NR GI	NR ID	NR Score	NR Evalue	NR Description	NT GI	NT ID	NT Score	NT Evalue	NT Description	KO ID	KO Name	KO Description	Http Link	Swissprot ID	Swissprot Score	Swissprot Evalue	Swissprot Description	PFAM ID	PFAM description	Gene Ontology Biological Pathway	BP Description	Gene Ontology Molecular Function	MF Description	Gene Ontology Cellular Component	CC Description	KOG ID	KOG Description
Cluster-53306.194752	98.4804	27.1252	1.86012	2.33e-05	0.00155242	TRUE	1247	402122771	AFQ32467.1	1157	1.1e-123	CuZn superoxide dismutase [Mytilus galloprovincialis]	402122770	JN863296.1	898	0	Mytilus galloprovincialis CuZn superoxide dismutase mRNA, complete cds	K04565	SOD1	superoxide dismutase, Cu-Zn family	http://www.genome.jp/dbget-bin/www_bget?ko:K04565	Q01137	356	1.8e-32	Superoxide dismutase [Cu-Zn] OS=Schistosoma mansoni OX=6183 GN=SOD PE=1 SV=1	PF00080	Copper/zinc	GO:0009987//GO:0072593//GO:0006801//GO:0044237//GO:0008152	cellular process//reactive oxygen species metabolic process//superoxide metabolic process//cellular metabolic process//metabolic process	GO:0043169//GO:0043167//GO:0046872//GO:0005488	cation binding//ion binding//metal ion binding//binding	--	--	KOG0441	Cu2+/Zn2+ superoxide dismutase SOD1
Cluster-53306.217904	1.62054	0.0398807	5.34504	2.38e-05	0.00157431	TRUE	1559	941507847	ALK82329.1	194	6.2e-12	copper/zinc superoxide dismutase [Pinctada fucata]	--	--	--	--	--	--	--	--	--	--	--	--	--	--	--	--	--	--	--	--	--	--	--
Cluster-53306.131730	10.2931	0.311304	5.04341	3.92e-05	0.00219008	TRUE	512	941507847	ALK82329.1	214	9.7e-15	copper/zinc superoxide dismutase [Pinctada fucata]	--	--	--	--	--	--	--	--	--	--	--	--	--	--	--	--	--	--	--	--	--	--	--
Cluster-53306.102676	13.3559	0.83657	3.99443	0.00120366	0.0202447	TRUE	365	941507847	ALK82329.1	360	8.1e-32	copper/zinc superoxide dismutase [Pinctada fucata]	--	--	--	--	--	--	--	--	--	--	--	--	--	--	--	--	--	--	--	--	--	--	--
Cluster-53306.102679	3.22943	0.306085	3.40063	0.00183246	0.0262282	TRUE	530	941507847	ALK82329.1	306	2.2e-25	copper/zinc superoxide dismutase [Pinctada fucata]	--	--	--	--	--	--	--	--	--	--	--	--	--	--	--	--	--	--	--	--	--	--	--
Very low salinty vs low salinity
Cluster-62697.2	4.55957	0.295749	3.91145	0.000475504	0.0145411	TRUE	773	1207960959	XP_021370839.1	703	2.9e-71	uncharacterized protein LOC110461622 [Mizuhopecten yessoensis] >gi|1205891349|gb|OWF42083.1| Superoxide dismutase [Mn] 1 [Mizuhopecten yessoensis]	--	--	--	--	--	K04564	SOD2	superoxide dismutase, Fe-Mn family	http://www.genome.jp/dbget-bin/www_bget?ko:K04564	Q9F326	522	6.2e-52	Superoxide dismutase [Mn/Fe] OS=Staphylococcus carnosus OX=1281 GN=sodA PE=3 SV=1	--	--	GO:0008152	metabolic process	--	--	--	--	KOG0876	Manganese superoxide dismutase

## Sheet: ﻿Thioredoxin
30°C vs control	B v A
Gene	B.value	A.value	log2foldchange	pvalue	padjust	significance	Gene Length	NR GI	NR ID	NR Score	NR Evalue	NR Description	NT GI	NT ID	NT Score	NT Evalue	NT Description	KO ID	KO Name	KO Description	Http Link	Swissprot ID	Swissprot Score	Swissprot Evalue	Swissprot Description	PFAM ID	PFAM description	Gene Ontology Biological Pathway	BP Description	Gene Ontology Molecular Function	MF Description	Gene Ontology Cellular Component	CC Description	KOG ID	KOG Description
Cluster-139168.0	2.89213	0.100308	4.85221	0.000388861	0.0149372	TRUE	535	1242830910	XP_022296477.1	285	6e-23	thioredoxin domain-containing protein 9-like [Crassostrea virginica]	676476777	XM_009062655.1	50	6.27919e-15	Lottia gigantea hypothetical protein mRNA	--	--	--	--	Q8K581	206	1.9e-15	Thioredoxin domain-containing protein 9 OS=Rattus norvegicus OX=10116 GN=Txndc9 PE=2 SV=2	--	--	GO:0008152//GO:1901564//GO:0044249//GO:0034641//GO:0006807//GO:0044281//GO:0044283//GO:0046116//GO:1901360//GO:0006139//GO:1901362//GO:0071704//GO:0055086//GO:0018130//GO:0034404//GO:1901576//GO:0009987//GO:0006725//GO:0009058//GO:0009116//GO:0019438//GO:0034654//GO:0008616//GO:0009119//GO:0042455//GO:0046483//GO:0044238//GO:0044271//GO:1901566//GO:1901137//GO:1901135//GO:0044237//GO:1901657//GO:…	metabolic process//organonitrogen compound metabolic process//cellular biosynthetic process//cellular nitrogen compound metabolic process//nitrogen compound metabolic process//small molecule metabolic process//small molecule biosynthetic process//queuosine metabolic process//organic cyclic compound metabolic process//nucleobase-containing compound metabolic process//organic cyclic compound biosyn…	GO:0016740//GO:0016763//GO:0140098//GO:0003824//GO:0008479//GO:0016757//GO:0140101	transferase activity//transferase activity, transferring pentosyl groups//catalytic activity, acting on RNA//catalytic activity//queuine tRNA-ribosyltransferase activity//transferase activity, transferring glycosyl groups//catalytic activity, acting on a tRNA	GO:0005737//GO:0005623//GO:0044464//GO:0005622//GO:0044424	cytoplasm//cell//cell part//intracellular//intracellular part	KOG1672	ATP binding protein
Cluster-53306.151216	0.586089	0.0286978	4.35554	0.000405673	0.0153146	TRUE	1870	957843314	XP_014672021.1	1072	1.2e-113	PREDICTED: thioredoxin domain-containing protein 5-like [Priapulus caudatus]	1325279030	XM_023468397.1	46	3.84426e-12	PREDICTED: Eurytemora affinis thioredoxin domain-containing protein 5-like (LOC111698141), transcript variant X2, mRNA	K13984	TXNDC5, ERP46	thioredoxin domain-containing protein 5	http://www.genome.jp/dbget-bin/www_bget?ko:K13984	Q91W90	879	6.1e-93	Thioredoxin domain-containing protein 5 OS=Mus musculus OX=10090 GN=Txndc5 PE=1 SV=2	--	--	--	--	--	--	--	--	KOG0191	Thioredoxin/protein disulfide isomerase
Cluster-53306.36055	0.756231	0.0463105	4.02859	0.00085259	0.0239076	TRUE	1384	762080959	XP_011419860.1	1494	9.9e-163	PREDICTED: thioredoxin reductase 1, cytoplasmic [Crassostrea gigas] >gi|762080961|ref|XP_011419868.1| PREDICTED: thioredoxin reductase 1, cytoplasmic [Crassostrea gigas] >gi|762080963|ref|XP_011419875.1| PREDICTED: thioredoxin reductase 1, cytoplasmic [Crassostrea gigas]	--	--	--	--	--	--	--	--	--	O89049	1203	1.2e-130	Thioredoxin reductase 1, cytoplasmic OS=Rattus norvegicus OX=10116 GN=Txnrd1 PE=1 SV=5	PF07992//PF00070//PF02852	Pyridine//Pyridine//Pyridine	GO:0042592//GO:0070887//GO:0098754//GO:0051716//GO:0009636//GO:0098869//GO:0065007//GO:0065008//GO:0019725//GO:0009987//GO:0050794//GO:1990748//GO:0008152//GO:0042221//GO:0045454//GO:0055114//GO:0050896//GO:0050789//GO:0097237	homeostatic process//cellular response to chemical stimulus//detoxification//cellular response to stimulus//response to toxic substance//cellular oxidant detoxification//biological regulation//regulation of biological quality//cellular homeostasis//cellular process//regulation of cellular process//cellular detoxification//metabolic process//response to chemical//cell redox homeostasis//oxidation-…	GO:0005488//GO:0000166//GO:1901363//GO:1901265//GO:0016491//GO:0043168//GO:0050662//GO:0050660//GO:0043167//GO:0016667//GO:0016668//GO:0016209//GO:0036094//GO:0003824//GO:0048037//GO:0009055//GO:0097159//GO:0016651//GO:0004791//GO:0015035//GO:0015036	binding//nucleotide binding//heterocyclic compound binding//nucleoside phosphate binding//oxidoreductase activity//anion binding//coenzyme binding//flavin adenine dinucleotide binding//ion binding//oxidoreductase activity, acting on a sulfur group of donors//oxidoreductase activity, acting on a sulfur group of donors, NAD(P) as acceptor//antioxidant activity//small molecule binding//catalytic act…	GO:0005623	cell	KOG4716	Thioredoxin reductase
Cluster-53306.133326	0.483529	0.0511439	3.24107	0.00239549	0.0432937	TRUE	3133	1207917242	XP_021347433.1	774	6.9e-79	thioredoxin domain-containing protein 11-like [Mizuhopecten yessoensis] >gi|1205906530|gb|OWF53332.1| Thioredoxin domain-containing protein 11 [Mizuhopecten yessoensis]	697287801	AB924644.1	67	1.37569e-23	Mytilus californianus gene for cysteine peptidase, complete cds	--	--	--	--	Q6PKC3	398	6.1e-37	Thioredoxin domain-containing protein 11 OS=Homo sapiens OX=9606 GN=TXNDC11 PE=1 SV=2	PF00085	Thioredoxin	GO:0019725//GO:0009987//GO:0050794//GO:0042592//GO:0065007//GO:0045454//GO:0065008//GO:0050789	cellular homeostasis//cellular process//regulation of cellular process//homeostatic process//biological regulation//cell redox homeostasis//regulation of biological quality//regulation of biological process	--	--	--	--	KOG0190	Protein disulfide isomerase (prolyl 4-hydroxylase beta subunit)
Cluster-136557.2	1.41437	0.0438439	5.01238	1.06166e-06	0.000324827	TRUE	1224	392494478	AFM73924.1	846	1.2e-87	thiredoxin [Mytilus galloprovincialis]	392494477	JQ866921.1	573	0	Mytilus galloprovincialis thiredoxin mRNA, complete cds	K03671	trxA	thioredoxin 1	http://www.genome.jp/dbget-bin/www_bget?ko:K03671	P97615	365	1.6e-33	Thioredoxin, mitochondrial OS=Rattus norvegicus OX=10116 GN=Txn2 PE=2 SV=1	PF00085	Thioredoxin	GO:0019725//GO:0018904//GO:0009987//GO:0050794//GO:0042592//GO:0044281//GO:0008152//GO:0045454//GO:0050789//GO:0055114//GO:0071704//GO:0065007//GO:0006662//GO:0065008	cellular homeostasis//ether metabolic process//cellular process//regulation of cellular process//homeostatic process//small molecule metabolic process//metabolic process//cell redox homeostasis//regulation of biological process//oxidation-reduction process//organic substance metabolic process//biological regulation//glycerol ether metabolic process//regulation of biological quality	GO:0003824//GO:0016491//GO:0016667//GO:0015035//GO:0015036	catalytic activity//oxidoreductase activity//oxidoreductase activity, acting on a sulfur group of donors//protein disulfide oxidoreductase activity//disulfide oxidoreductase activity	GO:0005623	cell	KOG0910	Thioredoxin-like protein
33°C vs control	C v A
Gene	C.value	A.value	log2foldchange	pvalue	padjust	significance	Gene Length	NR GI	NR ID	NR Score	NR Evalue	NR Description	NT GI	NT ID	NT Score	NT Evalue	NT Description	KO ID	KO Name	KO Description	Http Link	Swissprot ID	Swissprot Score	Swissprot Evalue	Swissprot Description	PFAM ID	PFAM description	Gene Ontology Biological Pathway	BP Description	Gene Ontology Molecular Function	MF Description	Gene Ontology Cellular Component	CC Description	KOG ID	KOG Description
Cluster-53306.120841	0.905924	0.0308725	4.87346	6.70136e-06	0.000779133	TRUE	1786	306451460	ADM88874.1	905	2.5e-94	thioredoxin peroxidase [Cristaria plicata]	1059213657	XM_017898474.1	99	1.26449e-41	PREDICTED: Eufriesea mexicana peroxiredoxin 1 (LOC108546414), mRNA	--	--	--	--	P0CB50	811	4.4e-85	Peroxiredoxin-1 OS=Gallus gallus OX=9031 GN=PRDX1 PE=1 SV=1	PF00578//PF10417//PF08534	AhpC/TSA family//C-terminal domain of 1-Cys peroxiredoxin//Redoxin	GO:0008152//GO:0055114	metabolic process//oxidation-reduction process	GO:0016491//GO:0003824//GO:0016209//GO:0016684//GO:0051920	oxidoreductase activity//catalytic activity//antioxidant activity//oxidoreductase activity, acting on peroxide as acceptor//peroxiredoxin activity	--	--	KOG0852	Alkyl hydroperoxide reductase, thiol specific antioxidant and related enzymes
Cluster-53306.151216	0.572339	0.0294857	4.28412	0.000110816	0.00530267	TRUE	1870	957843314	XP_014672021.1	1072	1.2e-113	PREDICTED: thioredoxin domain-containing protein 5-like [Priapulus caudatus]	1325279030	XM_023468397.1	46	3.84426e-12	PREDICTED: Eurytemora affinis thioredoxin domain-containing protein 5-like (LOC111698141), transcript variant X2, mRNA	K13984	TXNDC5, ERP46	thioredoxin domain-containing protein 5	http://www.genome.jp/dbget-bin/www_bget?ko:K13984	Q91W90	879	6.1e-93	Thioredoxin domain-containing protein 5 OS=Mus musculus OX=10090 GN=Txndc5 PE=1 SV=2	--	--	--	--	--	--	--	--	KOG0191	Thioredoxin/protein disulfide isomerase
Cluster-53306.128867	17.1518	3.83639	2.1611	0.0024484	0.0359348	TRUE	1465	762085768	XP_011425198.1	1128	2.9e-120	PREDICTED: thioredoxin-like protein 1 [Crassostrea gigas] >gi|405974556|gb|EKC39191.1| Thioredoxin-like protein 1 [Crassostrea gigas]	15384733	AJ308548.1	104	1.71731e-44	Mytilus edulis eg gene for endo-1,4-beta-D-glucanase, exons 1-3	--	--	--	--	O43396	792	5.8e-83	Thioredoxin-like protein 1 OS=Homo sapiens OX=9606 GN=TXNL1 PE=1 SV=3	PF00085//PF06201	Thioredoxin//PITH domain	GO:0019725//GO:0018904//GO:0009987//GO:0050794//GO:0042592//GO:0044281//GO:0008152//GO:0045454//GO:0050789//GO:0055114//GO:0071704//GO:0065007//GO:0006662//GO:0065008	cellular homeostasis//ether metabolic process//cellular process//regulation of cellular process//homeostatic process//small molecule metabolic process//metabolic process//cell redox homeostasis//regulation of biological process//oxidation-reduction process//organic substance metabolic process//biological regulation//glycerol ether metabolic process//regulation of biological quality	GO:0003824//GO:0016491//GO:0016667//GO:0015035//GO:0015036	catalytic activity//oxidoreductase activity//oxidoreductase activity, acting on a sulfur group of donors//protein disulfide oxidoreductase activity//disulfide oxidoreductase activity	GO:0005623	cell	KOG0908	Thioredoxin-like protein
Cluster-134797.0	27.3472	9.88426	1.46824	0.00271307	0.038235	TRUE	1303	1242744817	XP_022293667.1	578	1.5e-56	thioredoxin domain-containing protein plp1-like [Crassostrea virginica]	--	--	--	--	--	--	--	--	--	O14096	381	2.4e-35	Queuine tRNA-ribosyltransferase accessory subunit 2 OS=Schizosaccharomyces pombe (strain 972 / ATCC 24843) OX=284812 GN=SPAC2F3.13c PE=3 SV=4	--	--	--	--	--	--	--	--	KOG1672	ATP binding protein
low sal+30°C vs 30°C	E v B
Gene	E.value	B.value	log2foldchange	pvalue	padjust	significance	Gene Length	NR GI	NR ID	NR Score	NR Evalue	NR Description	NT GI	NT ID	NT Score	NT Evalue	NT Description	KO ID	KO Name	KO Description	Http Link	Swissprot ID	Swissprot Score	Swissprot Evalue	Swissprot Description	PFAM ID	PFAM description	Gene Ontology Biological Pathway	BP Description	Gene Ontology Molecular Function	MF Description	Gene Ontology Cellular Component	CC Description	KOG ID	KOG Description
Cluster-53306.124470	7.94279	0.579367	3.77932	8.94109e-05	0.00744496	TRUE	1476	762085768	XP_011425198.1	1128	2.9e-120	PREDICTED: thioredoxin-like protein 1 [Crassostrea gigas] >gi|405974556|gb|EKC39191.1| Thioredoxin-like protein 1 [Crassostrea gigas]	15384733	AJ308548.1	104	1.73052e-44	Mytilus edulis eg gene for endo-1,4-beta-D-glucanase, exons 1-3	--	--	--	--	O43396	792	5.9e-83	Thioredoxin-like protein 1 OS=Homo sapiens OX=9606 GN=TXNL1 PE=1 SV=3	PF00085//PF06201	Thioredoxin//PITH domain	GO:0019725//GO:0018904//GO:0009987//GO:0050794//GO:0042592//GO:0044281//GO:0008152//GO:0045454//GO:0050789//GO:0055114//GO:0071704//GO:0065007//GO:0006662//GO:0065008	cellular homeostasis//ether metabolic process//cellular process//regulation of cellular process//homeostatic process//small molecule metabolic process//metabolic process//cell redox homeostasis//regulation of biological process//oxidation-reduction process//organic substance metabolic process//biological regulation//glycerol ether metabolic process//regulation of biological quality	GO:0003824//GO:0016491//GO:0016667//GO:0015035//GO:0015036	catalytic activity//oxidoreductase activity//oxidoreductase activity, acting on a sulfur group of donors//protein disulfide oxidoreductase activity//disulfide oxidoreductase activity	GO:0005623	cell	KOG0908	Thioredoxin-like protein
Cluster-53306.82395	1.08032	0.0813195	3.73526	0.000788116	0.0270337	TRUE	618	1233213743	XP_022206322.1	149	4e-07	thioredoxin domain-containing protein 12-like [Nilaparvata lugens]	--	--	--	--	--	--	--	--	--	--	--	--	--	--	--	--	--	--	--	--	--	--	--
Cluster-136557.1	1.00269	0.0463611	4.44044	0.000256446	0.0139094	TRUE	1084	392494478	AFM73924.1	846	1.1e-87	thiredoxin [Mytilus galloprovincialis]	392494477	JQ866921.1	573	0	Mytilus galloprovincialis thiredoxin mRNA, complete cds	--	--	--	--	P97615	365	1.4e-33	Thioredoxin, mitochondrial OS=Rattus norvegicus OX=10116 GN=Txn2 PE=2 SV=1	PF00085	Thioredoxin	GO:0019725//GO:0018904//GO:0009987//GO:0050794//GO:0042592//GO:0044281//GO:0008152//GO:0045454//GO:0050789//GO:0055114//GO:0071704//GO:0065007//GO:0006662//GO:0065008	cellular homeostasis//ether metabolic process//cellular process//regulation of cellular process//homeostatic process//small molecule metabolic process//metabolic process//cell redox homeostasis//regulation of biological process//oxidation-reduction process//organic substance metabolic process//biological regulation//glycerol ether metabolic process//regulation of biological quality	GO:0003824//GO:0016491//GO:0016667//GO:0015035//GO:0015036	catalytic activity//oxidoreductase activity//oxidoreductase activity, acting on a sulfur group of donors//protein disulfide oxidoreductase activity//disulfide oxidoreductase activity	GO:0005623	cell	KOG0910	Thioredoxin-like protein
low sal+33°C vs 33°C	F v C
Gene	F.value	C.value	log2foldchange	pvalue	padjust	significance	Gene Length	NR GI	NR ID	NR Score	NR Evalue	NR Description	NT GI	NT ID	NT Score	NT Evalue	NT Description	KO ID	KO Name	KO Description	Http Link	Swissprot ID	Swissprot Score	Swissprot Evalue	Swissprot Description	PFAM ID	PFAM description	Gene Ontology Biological Pathway	BP Description	Gene Ontology Molecular Function	MF Description	Gene Ontology Cellular Component	CC Description	KOG ID	KOG Description
Cluster-53306.18910	8.65261	0.66977	3.69617	0.000342152	0.0161369	TRUE	512	1215272742	OXA59052.1	329	4.5e-28	Thioredoxin-2 [Folsomia candida]	354545630	HE605206.1	46	1.00249e-12	Candida parapsilosis strain CDC317 annotated contig 005809	K03671	trxA	thioredoxin 1	http://www.genome.jp/dbget-bin/www_bget?ko:K03671	O14463	264	3.4e-22	Thioredoxin-1 OS=Schizosaccharomyces pombe (strain 972 / ATCC 24843) OX=284812 GN=trx1 PE=3 SV=3	PF00085//PF00578	Thioredoxin//AhpC/TSA family	GO:0019725//GO:0009987//GO:0050794//GO:0042592//GO:0065007//GO:0008152//GO:0045454//GO:0065008//GO:0050789//GO:0055114	cellular homeostasis//cellular process//regulation of cellular process//homeostatic process//biological regulation//metabolic process//cell redox homeostasis//regulation of biological quality//regulation of biological process//oxidation-reduction process	GO:0016209//GO:0003824//GO:0016491	antioxidant activity//catalytic activity//oxidoreductase activity	--	--	KOG0907	Thioredoxin
Cluster-53306.36055	0.679747	0.0416982	4.03272	0.000710602	0.0245701	TRUE	1384	762080959	XP_011419860.1	1494	9.9e-163	PREDICTED: thioredoxin reductase 1, cytoplasmic [Crassostrea gigas] >gi|762080961|ref|XP_011419868.1| PREDICTED: thioredoxin reductase 1, cytoplasmic [Crassostrea gigas] >gi|762080963|ref|XP_011419875.1| PREDICTED: thioredoxin reductase 1, cytoplasmic [Crassostrea gigas]	--	--	--	--	--	--	--	--	--	O89049	1203	1.2e-130	Thioredoxin reductase 1, cytoplasmic OS=Rattus norvegicus OX=10116 GN=Txnrd1 PE=1 SV=5	PF07992//PF00070//PF02852	Pyridine//Pyridine//Pyridine	GO:0042592//GO:0070887//GO:0098754//GO:0051716//GO:0009636//GO:0098869//GO:0065007//GO:0065008//GO:0019725//GO:0009987//GO:0050794//GO:1990748//GO:0008152//GO:0042221//GO:0045454//GO:0055114//GO:0050896//GO:0050789//GO:0097237	homeostatic process//cellular response to chemical stimulus//detoxification//cellular response to stimulus//response to toxic substance//cellular oxidant detoxification//biological regulation//regulation of biological quality//cellular homeostasis//cellular process//regulation of cellular process//cellular detoxification//metabolic process//response to chemical//cell redox homeostasis//oxidation-…	GO:0005488//GO:0000166//GO:1901363//GO:1901265//GO:0016491//GO:0043168//GO:0050662//GO:0050660//GO:0043167//GO:0016667//GO:0016668//GO:0016209//GO:0036094//GO:0003824//GO:0048037//GO:0009055//GO:0097159//GO:0016651//GO:0004791//GO:0015035//GO:0015036	binding//nucleotide binding//heterocyclic compound binding//nucleoside phosphate binding//oxidoreductase activity//anion binding//coenzyme binding//flavin adenine dinucleotide binding//ion binding//oxidoreductase activity, acting on a sulfur group of donors//oxidoreductase activity, acting on a sulfur group of donors, NAD(P) as acceptor//antioxidant activity//small molecule binding//catalytic act…	GO:0005623	cell	KOG4716	Thioredoxin reductase
Cluster-53306.54830	1.30683	0.0580003	4.49493	0.000781879	0.0259963	TRUE	995	871258157	XP_012942590.1	741	1.5e-75	PREDICTED: thioredoxin-like protein 4A [Aplysia californica]	1041106631	XM_017421012.1	184	3.8907e-89	PREDICTED: Kryptolebias marmoratus thioredoxin like 4A (txnl4a), mRNA	--	--	--	--	P83876	699	2.4e-72	Thioredoxin-like protein 4A OS=Homo sapiens OX=9606 GN=TXNL4A PE=1 SV=1	PF02966	Mitosis protein DIM1	GO:0090304//GO:0006807//GO:1901360//GO:0006139//GO:0071704//GO:0010467//GO:0008380//GO:0016071//GO:0009987//GO:0006725//GO:0000375//GO:0000377//GO:0008152//GO:0046483//GO:0016070//GO:0044238//GO:0034641//GO:0000398//GO:0043170//GO:0006396//GO:0044237//GO:0006397	nucleic acid metabolic process//nitrogen compound metabolic process//organic cyclic compound metabolic process//nucleobase-containing compound metabolic process//organic substance metabolic process//gene expression//RNA splicing//mRNA metabolic process//cellular process//cellular aromatic compound metabolic process//RNA splicing, via transesterification reactions//RNA splicing, via transesterific…	--	--	GO:1990904//GO:0043229//GO:0005623//GO:0120114//GO:0005622//GO:0043227//GO:0043226//GO:0097525//GO:0005634//GO:0046540//GO:0044422//GO:0032991//GO:0043231//GO:0030532//GO:0044464//GO:0044446//GO:0097526//GO:0044428//GO:0044424//GO:0005681	ribonucleoprotein complex//intracellular organelle//cell//Sm-like protein family complex//intracellular//membrane-bounded organelle//organelle//spliceosomal snRNP complex//nucleus//U4/U6 x U5 tri-snRNP complex//organelle part//protein-containing complex//intracellular membrane-bounded organelle//small nuclear ribonucleoprotein complex//cell part//intracellular organelle part//spliceosomal tri-snR…	KOG3414	Component of the U4/U6.U5 snRNP/mitosis protein DIM1
low sal+30°C vs low sal	E v D
Gene	E.value	D.value	log2foldchange	pvalue	padjust	significance	Gene Length	NR GI	NR ID	NR Score	NR Evalue	NR Description	NT GI	NT ID	NT Score	NT Evalue	NT Description	KO ID	KO Name	KO Description	Http Link	Swissprot ID	Swissprot Score	Swissprot Evalue	Swissprot Description	PFAM ID	PFAM description	Gene Ontology Biological Pathway	BP Description	Gene Ontology Molecular Function	MF Description	Gene Ontology Cellular Component	CC Description	KOG ID	KOG Description
Cluster-53306.82395	1.15332	0.0889211	3.7058	0.000830556	0.0262451	TRUE	618	1233213743	XP_022206322.1	149	4e-07	thioredoxin domain-containing protein 12-like [Nilaparvata lugens]	--	--	--	--	--	--	--	--	--	--	--	--	--	--	--	--	--	--	--	--	--	--	--
Cluster-53306.18910	8.42673	1.00037	3.08685	0.00179296	0.0403918	TRUE	512	1215272742	OXA59052.1	329	4.5e-28	Thioredoxin-2 [Folsomia candida]	354545630	HE605206.1	46	1.00249e-12	Candida parapsilosis strain CDC317 annotated contig 005809	K03671	trxA	thioredoxin 1	http://www.genome.jp/dbget-bin/www_bget?ko:K03671	O14463	264	3.4e-22	Thioredoxin-1 OS=Schizosaccharomyces pombe (strain 972 / ATCC 24843) OX=284812 GN=trx1 PE=3 SV=3	PF00085//PF00578	Thioredoxin//AhpC/TSA family	GO:0019725//GO:0009987//GO:0050794//GO:0042592//GO:0065007//GO:0008152//GO:0045454//GO:0065008//GO:0050789//GO:0055114	cellular homeostasis//cellular process//regulation of cellular process//homeostatic process//biological regulation//metabolic process//cell redox homeostasis//regulation of biological quality//regulation of biological process//oxidation-reduction process	GO:0016209//GO:0003824//GO:0016491	antioxidant activity//catalytic activity//oxidoreductase activity	--	--	KOG0907	Thioredoxin
low sal+33°C vs low sal	F v D
Gene	F.value	D.value	log2foldchange	pvalue	padjust	significance	Gene Length	NR GI	NR ID	NR Score	NR Evalue	NR Description	NT GI	NT ID	NT Score	NT Evalue	NT Description	KO ID	KO Name	KO Description	Http Link	Swissprot ID	Swissprot Score	Swissprot Evalue	Swissprot Description	PFAM ID	PFAM description	Gene Ontology Biological Pathway	BP Description	Gene Ontology Molecular Function	MF Description	Gene Ontology Cellular Component	CC Description	KOG ID	KOG Description
Cluster-53306.114206	1.50826	0.0521635	4.86153	9.86429e-05	0.00457717	TRUE	1119	871258157	XP_012942590.1	741	1.7e-75	PREDICTED: thioredoxin-like protein 4A [Aplysia californica]	1041106631	XM_017421012.1	184	4.39325e-89	PREDICTED: Kryptolebias marmoratus thioredoxin like 4A (txnl4a), mRNA	K12859	TXNL4A, DIB1	U5 snRNP protein, DIM1 family	http://www.genome.jp/dbget-bin/www_bget?ko:K12859	P83876	699	2.7e-72	Thioredoxin-like protein 4A OS=Homo sapiens OX=9606 GN=TXNL4A PE=1 SV=1	PF02966	Mitosis protein DIM1	GO:0090304//GO:0006807//GO:1901360//GO:0006139//GO:0071704//GO:0010467//GO:0008380//GO:0016071//GO:0009987//GO:0006725//GO:0000375//GO:0000377//GO:0008152//GO:0046483//GO:0016070//GO:0044238//GO:0034641//GO:0000398//GO:0043170//GO:0006396//GO:0044237//GO:0006397	nucleic acid metabolic process//nitrogen compound metabolic process//organic cyclic compound metabolic process//nucleobase-containing compound metabolic process//organic substance metabolic process//gene expression//RNA splicing//mRNA metabolic process//cellular process//cellular aromatic compound metabolic process//RNA splicing, via transesterification reactions//RNA splicing, via transesterific…	--	--	GO:1990904//GO:0043229//GO:0005623//GO:0120114//GO:0005622//GO:0043227//GO:0043226//GO:0097525//GO:0005634//GO:0046540//GO:0044422//GO:0032991//GO:0043231//GO:0030532//GO:0044464//GO:0044446//GO:0097526//GO:0044428//GO:0044424//GO:0005681	ribonucleoprotein complex//intracellular organelle//cell//Sm-like protein family complex//intracellular//membrane-bounded organelle//organelle//spliceosomal snRNP complex//nucleus//U4/U6 x U5 tri-snRNP complex//organelle part//protein-containing complex//intracellular membrane-bounded organelle//small nuclear ribonucleoprotein complex//cell part//intracellular organelle part//spliceosomal tri-snR…	KOG3414	Component of the U4/U6.U5 snRNP/mitosis protein DIM1
Cluster-53306.54830	1.38358	0.0586643	4.56464	0.000663018	0.0159272	TRUE	995	871258157	XP_012942590.1	741	1.5e-75	PREDICTED: thioredoxin-like protein 4A [Aplysia californica]	1041106631	XM_017421012.1	184	3.8907e-89	PREDICTED: Kryptolebias marmoratus thioredoxin like 4A (txnl4a), mRNA	--	--	--	--	P83876	699	2.4e-72	Thioredoxin-like protein 4A OS=Homo sapiens OX=9606 GN=TXNL4A PE=1 SV=1	PF02966	Mitosis protein DIM1	GO:0090304//GO:0006807//GO:1901360//GO:0006139//GO:0071704//GO:0010467//GO:0008380//GO:0016071//GO:0009987//GO:0006725//GO:0000375//GO:0000377//GO:0008152//GO:0046483//GO:0016070//GO:0044238//GO:0034641//GO:0000398//GO:0043170//GO:0006396//GO:0044237//GO:0006397	nucleic acid metabolic process//nitrogen compound metabolic process//organic cyclic compound metabolic process//nucleobase-containing compound metabolic process//organic substance metabolic process//gene expression//RNA splicing//mRNA metabolic process//cellular process//cellular aromatic compound metabolic process//RNA splicing, via transesterification reactions//RNA splicing, via transesterific…	--	--	GO:1990904//GO:0043229//GO:0005623//GO:0120114//GO:0005622//GO:0043227//GO:0043226//GO:0097525//GO:0005634//GO:0046540//GO:0044422//GO:0032991//GO:0043231//GO:0030532//GO:0044464//GO:0044446//GO:0097526//GO:0044428//GO:0044424//GO:0005681	ribonucleoprotein complex//intracellular organelle//cell//Sm-like protein family complex//intracellular//membrane-bounded organelle//organelle//spliceosomal snRNP complex//nucleus//U4/U6 x U5 tri-snRNP complex//organelle part//protein-containing complex//intracellular membrane-bounded organelle//small nuclear ribonucleoprotein complex//cell part//intracellular organelle part//spliceosomal tri-snR…	KOG3414	Component of the U4/U6.U5 snRNP/mitosis protein DIM1
Cluster-53306.124470	13.189	2.23077	2.56466	0.000686966	0.0163327	TRUE	1476	762085768	XP_011425198.1	1128	2.9e-120	PREDICTED: thioredoxin-like protein 1 [Crassostrea gigas] >gi|405974556|gb|EKC39191.1| Thioredoxin-like protein 1 [Crassostrea gigas]	15384733	AJ308548.1	104	1.73052e-44	Mytilus edulis eg gene for endo-1,4-beta-D-glucanase, exons 1-3	--	--	--	--	O43396	792	5.9e-83	Thioredoxin-like protein 1 OS=Homo sapiens OX=9606 GN=TXNL1 PE=1 SV=3	PF00085//PF06201	Thioredoxin//PITH domain	GO:0019725//GO:0018904//GO:0009987//GO:0050794//GO:0042592//GO:0044281//GO:0008152//GO:0045454//GO:0050789//GO:0055114//GO:0071704//GO:0065007//GO:0006662//GO:0065008	cellular homeostasis//ether metabolic process//cellular process//regulation of cellular process//homeostatic process//small molecule metabolic process//metabolic process//cell redox homeostasis//regulation of biological process//oxidation-reduction process//organic substance metabolic process//biological regulation//glycerol ether metabolic process//regulation of biological quality	GO:0003824//GO:0016491//GO:0016667//GO:0015035//GO:0015036	catalytic activity//oxidoreductase activity//oxidoreductase activity, acting on a sulfur group of donors//protein disulfide oxidoreductase activity//disulfide oxidoreductase activity	GO:0005623	cell	KOG0908	Thioredoxin-like protein
Cluster-53306.18910	9.29822	1.0608	3.14486	0.000920321	0.019584	TRUE	512	1215272742	OXA59052.1	329	4.5e-28	Thioredoxin-2 [Folsomia candida]	354545630	HE605206.1	46	1.00249e-12	Candida parapsilosis strain CDC317 annotated contig 005809	K03671	trxA	thioredoxin 1	http://www.genome.jp/dbget-bin/www_bget?ko:K03671	O14463	264	3.4e-22	Thioredoxin-1 OS=Schizosaccharomyces pombe (strain 972 / ATCC 24843) OX=284812 GN=trx1 PE=3 SV=3	PF00085//PF00578	Thioredoxin//AhpC/TSA family	GO:0019725//GO:0009987//GO:0050794//GO:0042592//GO:0065007//GO:0008152//GO:0045454//GO:0065008//GO:0050789//GO:0055114	cellular homeostasis//cellular process//regulation of cellular process//homeostatic process//biological regulation//metabolic process//cell redox homeostasis//regulation of biological quality//regulation of biological process//oxidation-reduction process	GO:0016209//GO:0003824//GO:0016491	antioxidant activity//catalytic activity//oxidoreductase activity	--	--	KOG0907	Thioredoxin
Cluster-134797.0	45.6006	10.761	2.08277	0.00116663	0.0227495	TRUE	1303	1242744817	XP_022293667.1	578	1.5e-56	thioredoxin domain-containing protein plp1-like [Crassostrea virginica]	--	--	--	--	--	--	--	--	--	O14096	381	2.4e-35	Queuine tRNA-ribosyltransferase accessory subunit 2 OS=Schizosaccharomyces pombe (strain 972 / ATCC 24843) OX=284812 GN=SPAC2F3.13c PE=3 SV=4	--	--	--	--	--	--	--	--	KOG1672	ATP binding protein
Cluster-53306.143601	14.8199	0.60193	4.62995	0.00180349	0.0295077	TRUE	1031	762085768	XP_011425198.1	1128	2e-120	PREDICTED: thioredoxin-like protein 1 [Crassostrea gigas] >gi|405974556|gb|EKC39191.1| Thioredoxin-like protein 1 [Crassostrea gigas]	1133414693	XM_020024092.1	46	2.0883e-12	PREDICTED: Aethina tumida thioredoxin-like protein 1 (LOC109607612), mRNA	--	--	--	--	O43396	792	4.1e-83	Thioredoxin-like protein 1 OS=Homo sapiens OX=9606 GN=TXNL1 PE=1 SV=3	PF00085//PF06201	Thioredoxin//PITH domain	GO:0019725//GO:0018904//GO:0009987//GO:0050794//GO:0042592//GO:0044281//GO:0008152//GO:0045454//GO:0050789//GO:0055114//GO:0071704//GO:0065007//GO:0006662//GO:0065008	cellular homeostasis//ether metabolic process//cellular process//regulation of cellular process//homeostatic process//small molecule metabolic process//metabolic process//cell redox homeostasis//regulation of biological process//oxidation-reduction process//organic substance metabolic process//biological regulation//glycerol ether metabolic process//regulation of biological quality	GO:0003824//GO:0016491//GO:0016667//GO:0015035//GO:0015036	catalytic activity//oxidoreductase activity//oxidoreductase activity, acting on a sulfur group of donors//protein disulfide oxidoreductase activity//disulfide oxidoreductase activity	GO:0005623	cell	KOG0908	Thioredoxin-like protein
Cluster-28722.2	2.20961	0.0989339	4.49059	9.86073e-05	0.00457657	TRUE	590	928073068	XP_013886376.1	279	3.3e-22	PREDICTED: zonadhesin [Austrofundulus limnaeus]	--	--	--	--	--	--	--	--	--	Q5XHX6	154	2.2e-09	Thioredoxin domain-containing protein 2 OS=Rattus norvegicus OX=10116 GN=Txndc2 PE=1 SV=2	--	--	--	--	--	--	--	--	--	--
Low salinity vs control
Gene	D.value	A.value	log2foldchange	pvalue	padjust	significance	Gene Length	NR GI	NR ID	NR Score	NR Evalue	NR Description	NT GI	NT ID	NT Score	NT Evalue	NT Description	KO ID	KO Name	KO Description	Http Link	Swissprot ID	Swissprot Score	Swissprot Evalue	Swissprot Description	PFAM ID	PFAM description	Gene Ontology Biological Pathway	BP Description	Gene Ontology Molecular Function	MF Description	Gene Ontology Cellular Component	CC Description	KOG ID	KOG Description
Cluster-139168.0	2.1353	0.106912	4.32409	0.000355854	0.0166271	TRUE	535	1242830910	XP_022296477.1	285	6e-23	thioredoxin domain-containing protein 9-like [Crassostrea virginica]	676476777	XM_009062655.1	50	6.27919e-15	Lottia gigantea hypothetical protein mRNA	--	--	--	--	Q8K581	206	1.9e-15	Thioredoxin domain-containing protein 9 OS=Rattus norvegicus OX=10116 GN=Txndc9 PE=2 SV=2	--	--	GO:0008152//GO:1901564//GO:0044249//GO:0034641//GO:0006807//GO:0044281//GO:0044283//GO:0046116//GO:1901360//GO:0006139//GO:1901362//GO:0071704//GO:0055086//GO:0018130//GO:0034404//GO:1901576//GO:0009987//GO:0006725//GO:0009058//GO:0009116//GO:0019438//GO:0034654//GO:0008616//GO:0009119//GO:0042455//GO:0046483//GO:0044238//GO:0044271//GO:1901566//GO:1901137//GO:1901135//GO:0044237//GO:1901657//GO:…	metabolic process//organonitrogen compound metabolic process//cellular biosynthetic process//cellular nitrogen compound metabolic process//nitrogen compound metabolic process//small molecule metabolic process//small molecule biosynthetic process//queuosine metabolic process//organic cyclic compound metabolic process//nucleobase-containing compound metabolic process//organic cyclic compound biosyn…	GO:0016740//GO:0016763//GO:0140098//GO:0003824//GO:0008479//GO:0016757//GO:0140101	transferase activity//transferase activity, transferring pentosyl groups//catalytic activity, acting on RNA//catalytic activity//queuine tRNA-ribosyltransferase activity//transferase activity, transferring glycosyl groups//catalytic activity, acting on a tRNA	GO:0005737//GO:0005623//GO:0044464//GO:0005622//GO:0044424	cytoplasm//cell//cell part//intracellular//intracellular part	KOG1672	ATP binding protein
Cluster-53306.36055	1.17129	0.0493375	4.5702	0.000662853	0.0239493	TRUE	1384	762080959	XP_011419860.1	1494	9.9e-163	PREDICTED: thioredoxin reductase 1, cytoplasmic [Crassostrea gigas] >gi|762080961|ref|XP_011419868.1| PREDICTED: thioredoxin reductase 1, cytoplasmic [Crassostrea gigas] >gi|762080963|ref|XP_011419875.1| PREDICTED: thioredoxin reductase 1, cytoplasmic [Crassostrea gigas]	--	--	--	--	--	--	--	--	--	O89049	1203	1.2e-130	Thioredoxin reductase 1, cytoplasmic OS=Rattus norvegicus OX=10116 GN=Txnrd1 PE=1 SV=5	PF07992//PF00070//PF02852	Pyridine//Pyridine//Pyridine	GO:0042592//GO:0070887//GO:0098754//GO:0051716//GO:0009636//GO:0098869//GO:0065007//GO:0065008//GO:0019725//GO:0009987//GO:0050794//GO:1990748//GO:0008152//GO:0042221//GO:0045454//GO:0055114//GO:0050896//GO:0050789//GO:0097237	homeostatic process//cellular response to chemical stimulus//detoxification//cellular response to stimulus//response to toxic substance//cellular oxidant detoxification//biological regulation//regulation of biological quality//cellular homeostasis//cellular process//regulation of cellular process//cellular detoxification//metabolic process//response to chemical//cell redox homeostasis//oxidation-…	GO:0005488//GO:0000166//GO:1901363//GO:1901265//GO:0016491//GO:0043168//GO:0050662//GO:0050660//GO:0043167//GO:0016667//GO:0016668//GO:0016209//GO:0036094//GO:0003824//GO:0048037//GO:0009055//GO:0097159//GO:0016651//GO:0004791//GO:0015035//GO:0015036	binding//nucleotide binding//heterocyclic compound binding//nucleoside phosphate binding//oxidoreductase activity//anion binding//coenzyme binding//flavin adenine dinucleotide binding//ion binding//oxidoreductase activity, acting on a sulfur group of donors//oxidoreductase activity, acting on a sulfur group of donors, NAD(P) as acceptor//antioxidant activity//small molecule binding//catalytic act…	GO:0005623	cell	KOG4716	Thioredoxin reductase
Cluster-53306.144938	2.34458	0.139242	4.06708	0.000685574	0.0244231	TRUE	570	391358072	AFM43654.1	424	4.8e-39	thioredoxin 1 [Mytilus galloprovincialis]	391358071	JQ863367.1	398	0	Mytilus galloprovincialis thioredoxin 1 mRNA, complete cds	--	--	--	--	O14463	227	7.4e-18	Thioredoxin-1 OS=Schizosaccharomyces pombe (strain 972 / ATCC 24843) OX=284812 GN=trx1 PE=3 SV=3	PF00085	Thioredoxin	GO:0006457//GO:0045454//GO:0042592//GO:0070887//GO:0000103//GO:0050789//GO:0051716//GO:0065007//GO:0065008//GO:0019725//GO:0009987//GO:0050794//GO:0006950//GO:0008152//GO:0042221//GO:0034599//GO:0006979//GO:0055114//GO:0050896//GO:0044237//GO:0006790//GO:0033554	protein folding//cell redox homeostasis//homeostatic process//cellular response to chemical stimulus//sulfate assimilation//regulation of biological process//cellular response to stimulus//biological regulation//regulation of biological quality//cellular homeostasis//cellular process//regulation of cellular process//response to stress//metabolic process//response to chemical//cellular response to…	GO:0016491//GO:0016667//GO:0003824//GO:0016671//GO:0015035//GO:0015036	oxidoreductase activity//oxidoreductase activity, acting on a sulfur group of donors//catalytic activity//oxidoreductase activity, acting on a sulfur group of donors, disulfide as acceptor//protein disulfide oxidoreductase activity//disulfide oxidoreductase activity	GO:0005623//GO:0005737//GO:0044464//GO:0005622//GO:0044424	cell//cytoplasm//cell part//intracellular//intracellular part	KOG0907	Thioredoxin
Cluster-53306.120841	0.446787	0.0320258	3.80512	0.00135681	0.0355925	TRUE	1786	306451460	ADM88874.1	905	2.5e-94	thioredoxin peroxidase [Cristaria plicata]	1059213657	XM_017898474.1	99	1.26449e-41	PREDICTED: Eufriesea mexicana peroxiredoxin 1 (LOC108546414), mRNA	--	--	--	--	P0CB50	811	4.4e-85	Peroxiredoxin-1 OS=Gallus gallus OX=9031 GN=PRDX1 PE=1 SV=1	PF00578//PF10417//PF08534	AhpC/TSA family//C-terminal domain of 1-Cys peroxiredoxin//Redoxin	GO:0008152//GO:0055114	metabolic process//oxidation-reduction process	GO:0016491//GO:0003824//GO:0016209//GO:0016684//GO:0051920	oxidoreductase activity//catalytic activity//antioxidant activity//oxidoreductase activity, acting on peroxide as acceptor//peroxiredoxin activity	--	--	KOG0852	Alkyl hydroperoxide reductase, thiol specific antioxidant and related enzymes
Cluster-53306.144939	13.3017	0.905882	3.87634	0.0014152	0.0364707	TRUE	630	391358072	AFM43654.1	461	2.7e-43	thioredoxin 1 [Mytilus galloprovincialis]	391358071	JQ863367.1	499	0	Mytilus galloprovincialis thioredoxin 1 mRNA, complete cds	--	--	--	--	Q7KQL8	245	6.7e-20	Thioredoxin OS=Plasmodium falciparum (isolate 3D7) OX=36329 GN=PF14_0545 PE=1 SV=1	PF00085	Thioredoxin	GO:0006457//GO:0045454//GO:0042592//GO:0070887//GO:0000103//GO:0050789//GO:0051716//GO:0065007//GO:0065008//GO:0019725//GO:0009987//GO:0050794//GO:0006950//GO:0008152//GO:0042221//GO:0034599//GO:0006979//GO:0055114//GO:0050896//GO:0044237//GO:0006790//GO:0033554	protein folding//cell redox homeostasis//homeostatic process//cellular response to chemical stimulus//sulfate assimilation//regulation of biological process//cellular response to stimulus//biological regulation//regulation of biological quality//cellular homeostasis//cellular process//regulation of cellular process//response to stress//metabolic process//response to chemical//cellular response to…	GO:0016491//GO:0016667//GO:0003824//GO:0016671//GO:0015035//GO:0015036	oxidoreductase activity//oxidoreductase activity, acting on a sulfur group of donors//catalytic activity//oxidoreductase activity, acting on a sulfur group of donors, disulfide as acceptor//protein disulfide oxidoreductase activity//disulfide oxidoreductase activity	GO:0005623//GO:0005737//GO:0044464//GO:0005622//GO:0044424	cell//cytoplasm//cell part//intracellular//intracellular part	KOG0907	Thioredoxin
Cluster-146568.0	0.816276	0.0980869	3.06992	0.00193336	0.0432932	TRUE	1431	1242752357	XP_022314997.1	506	3.8e-48	thioredoxin domain-containing protein 12-like [Crassostrea virginica]	168830255	EU336958.1	39	2.27876e-08	Mytilus edulis alpha-amylase gene, partial cds	K05360	TXNDC12	protein-disulfide reductase (glutathione)	http://www.genome.jp/dbget-bin/www_bget?ko:K05360	H9D1R1	392	1.4e-36	Thioredoxin domain-containing protein 12 OS=Epinephelus coioides OX=94232 GN=Txndc12 PE=1 SV=1	--	--	--	--	--	--	--	--	--	--
Cluster-136557.2	1.31448	0.0467304	4.81199	0.000165068	0.0106468	TRUE	1224	392494478	AFM73924.1	846	1.2e-87	thiredoxin [Mytilus galloprovincialis]	392494477	JQ866921.1	573	0	Mytilus galloprovincialis thiredoxin mRNA, complete cds	K03671	trxA	thioredoxin 1	http://www.genome.jp/dbget-bin/www_bget?ko:K03671	P97615	365	1.6e-33	Thioredoxin, mitochondrial OS=Rattus norvegicus OX=10116 GN=Txn2 PE=2 SV=1	PF00085	Thioredoxin	GO:0019725//GO:0018904//GO:0009987//GO:0050794//GO:0042592//GO:0044281//GO:0008152//GO:0045454//GO:0050789//GO:0055114//GO:0071704//GO:0065007//GO:0006662//GO:0065008	cellular homeostasis//ether metabolic process//cellular process//regulation of cellular process//homeostatic process//small molecule metabolic process//metabolic process//cell redox homeostasis//regulation of biological process//oxidation-reduction process//organic substance metabolic process//biological regulation//glycerol ether metabolic process//regulation of biological quality	GO:0003824//GO:0016491//GO:0016667//GO:0015035//GO:0015036	catalytic activity//oxidoreductase activity//oxidoreductase activity, acting on a sulfur group of donors//protein disulfide oxidoreductase activity//disulfide oxidoreductase activity	GO:0005623	cell	KOG0910	Thioredoxin-like protein
Very low salinity vs control
Gene	G.value	A.value	log2foldchange	pvalue	padjust	significance	Gene Length	NR GI	NR ID	NR Score	NR Evalue	NR Description	NT GI	NT ID	NT Score	NT Evalue	NT Description	KO ID	KO Name	KO Description	Http Link	Swissprot ID	Swissprot Score	Swissprot Evalue	Swissprot Description	PFAM ID	PFAM description	Gene Ontology Biological Pathway	BP Description	Gene Ontology Molecular Function	MF Description	Gene Ontology Cellular Component	CC Description	KOG ID	KOG Description
Cluster-53306.151216	0.819799	0.0332481	4.62583	2.35074e-05	0.0015615	TRUE	1870	957843314	XP_014672021.1	1072	1.2e-113	PREDICTED: thioredoxin domain-containing protein 5-like [Priapulus caudatus]	1325279030	XM_023468397.1	46	3.84426e-12	PREDICTED: Eurytemora affinis thioredoxin domain-containing protein 5-like (LOC111698141), transcript variant X2, mRNA	K13984	TXNDC5, ERP46	thioredoxin domain-containing protein 5	http://www.genome.jp/dbget-bin/www_bget?ko:K13984	Q91W90	879	6.1e-93	Thioredoxin domain-containing protein 5 OS=Mus musculus OX=10090 GN=Txndc5 PE=1 SV=2	--	--	--	--	--	--	--	--	KOG0191	Thioredoxin/protein disulfide isomerase
Cluster-53306.114211	3.42098	0.200156	4.10037	0.000114534	0.00456288	TRUE	691	871258157	XP_012942590.1	741	1e-75	PREDICTED: thioredoxin-like protein 4A [Aplysia californica]	1041106631	XM_017421012.1	184	2.66343e-89	PREDICTED: Kryptolebias marmoratus thioredoxin like 4A (txnl4a), mRNA	--	--	--	--	P83876	699	1.7e-72	Thioredoxin-like protein 4A OS=Homo sapiens OX=9606 GN=TXNL4A PE=1 SV=1	PF02966	Mitosis	GO:0090304//GO:0006807//GO:1901360//GO:0006139//GO:0071704//GO:0010467//GO:0008380//GO:0016071//GO:0009987//GO:0006725//GO:0000375//GO:0000377//GO:0008152//GO:0046483//GO:0016070//GO:0044238//GO:0034641//GO:0000398//GO:0043170//GO:0006396//GO:0044237//GO:0006397	nucleic acid metabolic process//nitrogen compound metabolic process//organic cyclic compound metabolic process//nucleobase-containing compound metabolic process//organic substance metabolic process//gene expression//RNA splicing//mRNA metabolic process//cellular process//cellular aromatic compound metabolic process//RNA splicing, via transesterification reactions//RNA splicing, via transesterific…	--	--	GO:1990904//GO:0043229//GO:0005623//GO:0120114//GO:0005622//GO:0043227//GO:0043226//GO:0097525//GO:0005634//GO:0046540//GO:0044422//GO:0032991//GO:0043231//GO:0030532//GO:0044464//GO:0044446//GO:0097526//GO:0044428//GO:0044424//GO:0005681	ribonucleoprotein complex//intracellular organelle//cell//Sm-like protein family complex//intracellular//membrane-bounded organelle//organelle//spliceosomal snRNP complex//nucleus//U4/U6 x U5 tri-snRNP complex//organelle part//protein-containing complex//intracellular membrane-bounded organelle//small nuclear ribonucleoprotein complex//cell part//intracellular organelle part//spliceosomal tri-snR…	KOG3414	Component of the U4/U6.U5 snRNP/mitosis protein DIM1
Cluster-53306.144939	16.1432	0.981745	4.03885	0.000240616	0.00731853	TRUE	630	391358072	AFM43654.1	461	2.7e-43	thioredoxin 1 [Mytilus galloprovincialis]	391358071	JQ863367.1	499	0	Mytilus galloprovincialis thioredoxin 1 mRNA, complete cds	--	--	--	--	Q7KQL8	245	6.7e-20	Thioredoxin OS=Plasmodium falciparum (isolate 3D7) OX=36329 GN=PF14_0545 PE=1 SV=1	PF00085	Thioredoxin	GO:0006457//GO:0045454//GO:0042592//GO:0070887//GO:0000103//GO:0050789//GO:0051716//GO:0065007//GO:0065008//GO:0019725//GO:0009987//GO:0050794//GO:0006950//GO:0008152//GO:0042221//GO:0034599//GO:0006979//GO:0055114//GO:0050896//GO:0044237//GO:0006790//GO:0033554	protein folding//cell redox homeostasis//homeostatic process//cellular response to chemical stimulus//sulfate assimilation//regulation of biological process//cellular response to stimulus//biological regulation//regulation of biological quality//cellular homeostasis//cellular process//regulation of cellular process//response to stress//metabolic process//response to chemical//cellular response to…	GO:0016491//GO:0016667//GO:0003824//GO:0016671//GO:0015035//GO:0015036	oxidoreductase activity//oxidoreductase activity, acting on a sulfur group of donors//catalytic activity//oxidoreductase activity, acting on a sulfur group of donors, disulfide as acceptor//protein disulfide oxidoreductase activity//disulfide oxidoreductase activity	GO:0005623//GO:0005737//GO:0044464//GO:0005622//GO:0044424	cell//cytoplasm//cell part//intracellular//intracellular part	KOG0907	Thioredoxin
Cluster-53306.86773	2.54194	0.296931	3.09337	0.000870988	0.0166293	TRUE	1271	306451460	ADM88874.1	905	1.8e-94	thioredoxin peroxidase [Cristaria plicata]	1059213657	XM_017898474.1	99	8.93336e-42	PREDICTED: Eufriesea mexicana peroxiredoxin 1 (LOC108546414), mRNA	--	--	--	--	P0CB50	811	3.2e-85	Peroxiredoxin-1 OS=Gallus gallus OX=9031 GN=PRDX1 PE=1 SV=1	PF00578//PF10417//PF08534	AhpC/TSA family//C-terminal domain of 1-Cys peroxiredoxin//Redoxin	GO:0008152//GO:0055114	metabolic process//oxidation-reduction process	GO:0016491//GO:0003824//GO:0016209//GO:0016684//GO:0051920	oxidoreductase activity//catalytic activity//antioxidant activity//oxidoreductase activity, acting on peroxide as acceptor//peroxiredoxin activity	--	--	KOG0852	Alkyl hydroperoxide reductase, thiol specific antioxidant and related enzymes
Cluster-154950.0	0.683946	0.0578363	3.56423	0.00110049	0.0191638	TRUE	1075	1207974488	XP_021378107.1	753	6.5e-77	thioredoxin-like protein AAED1 [Mizuhopecten yessoensis] >gi|1205887603|gb|OWF38577.1| Thioredoxin-like protein AAED1 [Mizuhopecten yessoensis]	--	--	--	--	--	--	--	--	--	Q9D1A0	463	6e-45	Thioredoxin-like protein AAED1 OS=Mus musculus OX=10090 GN=Aaed1 PE=2 SV=1	PF00578//PF13911	AhpC/TSA family//AhpC/TSA antioxidant enzyme	GO:0055114//GO:0008152	oxidation-reduction process//metabolic process	GO:0003824//GO:0016209//GO:0016491	catalytic activity//antioxidant activity//oxidoreductase activity	--	--	--	--
Cluster-53306.175610	1.07239	0.0858757	3.64176	0.00178452	0.0258025	TRUE	724	762121871	XP_011443875.1	145	1.4e-06	PREDICTED: thioredoxin domain-containing protein 3 homolog isoform X20 [Crassostrea gigas]	--	--	--	--	--	--	--	--	--	--	--	--	--	--	--	--	--	--	--	--	--	--	--
Cluster-90283.0	3.33033	0.0610147	5.77066	3.49238e-06	0.000418436	TRUE	1019	1351571865	XP_024070240.1	188	2e-11	stonustoxin subunit alpha-like [Terrapene mexicana triunguis]	--	--	--	--	--	--	--	--	--	--	--	--	--	PF18078	Thioredoxin-like SNTX domain	--	--	--	--	--	--	--	--
Cluster-131828.0	8.56718	0.267563	5.00424	6.7027e-06	0.000659023	TRUE	991	1242742312	XP_022341202.1	569	1.3e-55	uncharacterized protein LOC111135430 [Crassostrea virginica]	--	--	--	--	--	--	--	--	--	--	--	--	--	PF01323	DSBA-like thioredoxin domain	--	--	GO:0003824//GO:0015036//GO:0015035//GO:0016667//GO:0016491	catalytic activity//disulfide oxidoreductase activity//protein disulfide oxidoreductase activity//oxidoreductase activity, acting on a sulfur group of donors//oxidoreductase activity	--	--	--	--
Cluster-53306.37151	0.82235	0.0493053	4.06083	0.00011585	0.00459918	TRUE	1261	1242837459	XP_022299859.1	552	1.5e-53	UBX domain-containing protein 7-like isoform X1 [Crassostrea virginica]	831299704	XM_012826319.1	39	2.00126e-08	PREDICTED: Clupea harengus UBX domain protein 7 (ubxn7), mRNA	--	--	--	--	O94888	442	1.9e-42	UBX domain-containing protein 7 OS=Homo sapiens OX=9606 GN=UBXN7 PE=1 SV=2	PF14555//PF13899	UBA-like domain//Thioredoxin-like	--	--	--	--	--	--	KOG1364	Predicted ubiquitin regulatory protein, contains UAS and UBX domains
Cluster-135096.0	2.12488	0.214629	3.30495	0.00116416	0.0198559	TRUE	689	1160075537	OPL33263.1	784	1.1e-80	nucleoredoxin 1, partial [Mytilus galloprovincialis]	689867279	LM343943.1	39	1.06948e-08	Strongylus vulgaris genome assembly S_vulgaris_Kentucky ,scaffold SVUK_contig0061886	K17609	NXN	nucleoredoxin	http://www.genome.jp/dbget-bin/www_bget?ko:K17609	P97346	332	6e-30	Nucleoredoxin OS=Mus musculus OX=10090 GN=Nxn PE=1 SV=1	PF00085//PF00578//PF13905//PF13098	Thioredoxin//AhpC/TSA family//Thioredoxin-like//Thioredoxin-like domain	GO:0019725//GO:0009987//GO:0050794//GO:0042592//GO:0065007//GO:0008152//GO:0045454//GO:0065008//GO:0050789//GO:0055114	cellular homeostasis//cellular process//regulation of cellular process//homeostatic process//biological regulation//metabolic process//cell redox homeostasis//regulation of biological quality//regulation of biological process//oxidation-reduction process	GO:0016209//GO:0003824//GO:0016491	antioxidant activity//catalytic activity//oxidoreductase activity	--	--	--	--
Cluster-152314.0	0.834986	0.112025	2.9008	0.00355184	0.0390824	TRUE	555	762144171	XP_011455351.1	505	1.9e-48	PREDICTED: endoplasmic reticulum resident protein 44 [Crassostrea gigas]	908409125	XM_013210126.1	36	3.95786e-07	PREDICTED: Biomphalaria glabrata endoplasmic reticulum resident protein 44-like (LOC106054315), mRNA	K17264	ERP44, TXNDC4	endoplasmic reticulum resident protein 44	http://www.genome.jp/dbget-bin/www_bget?ko:K17264	Q9D1Q6	389	1.2e-36	Endoplasmic reticulum resident protein 44 OS=Mus musculus OX=10090 GN=Erp44 PE=1 SV=1	PF00085//PF04756//PF01216	Thioredoxin//OST3 / OST6 family, transporter family//Calsequestrin	GO:0019725//GO:0065008//GO:0009987//GO:0050794//GO:0042592//GO:0065007//GO:0045454//GO:0050789	cellular homeostasis//regulation of biological quality//cellular process//regulation of cellular process//homeostatic process//biological regulation//cell redox homeostasis//regulation of biological process	GO:0043169//GO:0043167//GO:0005488//GO:0046872//GO:0005509	cation binding//ion binding//binding//metal ion binding//calcium ion binding	GO:0005623	cell	--	--
Very low salinty vs low salinity
Cluster-53306.114211	3.76736	0.112614	5.07722	6.73e-06	0.00092009	TRUE	691	871258157	XP_012942590.1	741	1e-75	PREDICTED: thioredoxin-like protein 4A [Aplysia californica]	1041106631	XM_017421012.1	184	2.66e-89	PREDICTED: Kryptolebias marmoratus thioredoxin like 4A (txnl4a), mRNA	--	--	--	--	P83876	699	1.7e-72	Thioredoxin-like protein 4A OS=Homo sapiens OX=9606 GN=TXNL4A PE=1 SV=1	PF02966	Mitosis	GO:0090304//GO:0006807//GO:1901360//GO:0006139//GO:0071704//GO:0010467//GO:0008380//GO:0016071//GO:0009987//GO:0006725//GO:0000375//GO:0000377//GO:0008152//GO:0046483//GO:0016070//GO:0044238//GO:0034641//GO:0000398//GO:0043170//GO:0006396//GO:0044237//GO:0006397	nucleic acid metabolic process//nitrogen compound metabolic process//organic cyclic compound metabolic process//nucleobase-containing compound metabolic process//organic substance metabolic process//gene expression//RNA splicing//mRNA metabolic process//cellular process//cellular aromatic compound metabolic process//RNA splicing, via transesterification reactions//RNA splicing, via transesterific…	--	--	GO:1990904//GO:0043229//GO:0005623//GO:0120114//GO:0005622//GO:0043227//GO:0043226//GO:0097525//GO:0005634//GO:0046540//GO:0044422//GO:0032991//GO:0043231//GO:0030532//GO:0044464//GO:0044446//GO:0097526//GO:0044428//GO:0044424//GO:0005681	ribonucleoprotein complex//intracellular organelle//cell//Sm-like protein family complex//intracellular//membrane-bounded organelle//organelle//spliceosomal snRNP complex//nucleus//U4/U6 x U5 tri-snRNP complex//organelle part//protein-containing complex//intracellular membrane-bounded organelle//small nuclear ribonucleoprotein complex//cell part//intracellular organelle part//spliceosomal tri-snR…	KOG3414	Component of the U4/U6.U5 snRNP/mitosis protein DIM1

## Sheet: ﻿Glutathione
30°C vs control	B v A
Gene	B.value	A.value	log2foldchange	pvalue	padjust	significance	Gene Length	NR GI	NR ID	NR Score	NR Evalue	NR Description	NT GI	NT ID	NT Score	NT Evalue	NT Description	KO ID	KO Name	KO Description	Http Link	Swissprot ID	Swissprot Score	Swissprot Evalue	Swissprot Description	PFAM ID	PFAM description	Gene Ontology Biological Pathway	BP Description	Gene Ontology Molecular Function	MF Description	Gene Ontology Cellular Component	CC Description	KOG ID	KOG Description
Cluster-53306.21001	4.45162	0.0711362	5.96534	1.36062e-06	0.000395155	TRUE	901	294860880	ADF45336.1	428	2.6e-39	microsomal glutathione-s-transferase [Azumapecten farreri]	--	--	--	--	--	K00799	GST, gst	glutathione S-transferase	http://www.genome.jp/dbget-bin/www_bget?ko:K00799	P10620	362	2.6e-33	Microsomal glutathione S-transferase 1 OS=Homo sapiens OX=9606 GN=MGST1 PE=1 SV=1	--	--	--	--	--	--	--	--	--	--
Cluster-53306.213220	3.31869	0.0382774	6.43866	6.53289e-06	0.00109351	TRUE	1402	1207904768	XP_021358368.1	419	4.5e-38	microsomal glutathione S-transferase 3-like [Mizuhopecten yessoensis]	--	--	--	--	--	--	--	--	--	Q9CPU4	306	1.3e-26	Microsomal glutathione S-transferase 3 OS=Mus musculus OX=10090 GN=Mgst3 PE=1 SV=1	--	--	--	--	--	--	--	--	--	--
Cluster-53306.81468	29.3204	2.0996	3.804	8.66352e-06	0.00129154	TRUE	1053	402227995	AFQ35985.1	601	2.7e-59	glutathione S-transferase sigma 3 [Mytilus galloprovincialis]	--	--	--	--	--	--	--	--	--	P46436	324	7.8e-29	Glutathione S-transferase 1 OS=Ascaris suum OX=6253 GN=GST1 PE=1 SV=3	PF14497//PF00043//PF02798	Glutathione S-transferase, C-terminal domain//Glutathione S-transferase, C-terminal domain//Glutathione S-transferase, N-terminal domain	--	--	GO:0005488//GO:0005515	binding//protein binding	--	--	--	--
Cluster-119591.0	1.42981	0.0468689	4.93114	0.000174597	0.00904541	TRUE	1145	1207934589	XP_021356708.1	398	1e-35	microsomal glutathione S-transferase 1-like [Mizuhopecten yessoensis] >gi|1205900145|gb|OWF48910.1| Microsomal glutathione S-transferase 1 [Mizuhopecten yessoensis]	--	--	--	--	--	K00799	GST, gst	glutathione S-transferase	http://www.genome.jp/dbget-bin/www_bget?ko:K00799	P10620	347	1.8e-31	Microsomal glutathione S-transferase 1 OS=Homo sapiens OX=9606 GN=MGST1 PE=1 SV=1	PF01124	MAPEG family	--	--	--	--	--	--	--	--
Cluster-53306.145896	0.607333	0.0255183	4.57253	0.000219418	0.0104408	TRUE	2103	1207941149	XP_021360247.1	1644	6.1e-180	glutathione S-transferase C-terminal domain-containing protein-like [Mizuhopecten yessoensis] >gi|1207941151|ref|XP_021360248.1| glutathione S-transferase C-terminal domain-containing protein-like [Mizuhopecten yessoensis] >gi|1207941153|ref|XP_021360250.1| glutathione S-transferase C-terminal domain-containing protein-like [Mizuhopecten yessoensis] >gi|1207941155|ref|XP_021360251.1| glutathione …	676459494	XM_009057071.1	147	3.09859e-68	Lottia gigantea hypothetical protein partial mRNA	--	--	--	--	Q5RL51	698	6.6e-72	Glutathione S-transferase C-terminal domain-containing protein OS=Mus musculus OX=10090 GN=Gstcd PE=2 SV=1	PF05206//PF13679//PF13847//PF05175	Methyltransferase//Methyltransferase//Methyltransferase//Methyltransferase	GO:0016070//GO:0008033//GO:0044238//GO:0009987//GO:0006725//GO:0090304//GO:0034641//GO:0006807//GO:0008152//GO:0034660//GO:1901360//GO:0046483//GO:0034470//GO:0006139//GO:0006399//GO:0010467//GO:0044237//GO:0043170//GO:0071704//GO:0006396	RNA metabolic process//tRNA processing//primary metabolic process//cellular process//cellular aromatic compound metabolic process//nucleic acid metabolic process//cellular nitrogen compound metabolic process//nitrogen compound metabolic process//metabolic process//ncRNA metabolic process//organic cyclic compound metabolic process//heterocycle metabolic process//ncRNA processing//nucleobase-contai…	GO:0003824//GO:0008168//GO:0016740//GO:0016741	catalytic activity//methyltransferase activity//transferase activity//transferase activity, transferring one-carbon groups	--	--	--	--
Cluster-53306.7352	1.32685	0.0366564	5.17952	0.000223485	0.0105727	TRUE	1464	1242805465	XP_022343427.1	1266	2.9e-136	S-formylglutathione hydrolase-like [Crassostrea virginica]	--	--	--	--	--	--	--	--	--	B0BNE5	1179	7.8e-128	S-formylglutathione hydrolase OS=Rattus norvegicus OX=10116 GN=Esd PE=2 SV=1	PF00756	Putative esterase	GO:0017001//GO:0044248//GO:0044281//GO:0070887//GO:0098754//GO:0051716//GO:0016999//GO:0009636//GO:0071704//GO:0046185//GO:0009987//GO:1901575//GO:1990748//GO:0008152//GO:0042221//GO:0044282//GO:0009056//GO:0010033//GO:1901700//GO:1901701//GO:0006081//GO:0050896//GO:0046292//GO:0046294//GO:0044237//GO:0110095//GO:0017144//GO:0097237//GO:0110096	antibiotic catabolic process//cellular catabolic process//small molecule metabolic process//cellular response to chemical stimulus//detoxification//cellular response to stimulus//antibiotic metabolic process//response to toxic substance//organic substance metabolic process//aldehyde catabolic process//cellular process//organic substance catabolic process//cellular detoxification//metabolic proces…	GO:0016790//GO:0016787//GO:0052689//GO:0003824//GO:0016788//GO:0018738	thiolester hydrolase activity//hydrolase activity//carboxylic ester hydrolase activity//catalytic activity//hydrolase activity, acting on ester bonds//S-formylglutathione hydrolase activity	GO:0005737//GO:0005623//GO:0044464//GO:0005622//GO:0044424	cytoplasm//cell//cell part//intracellular//intracellular part	--	--
Cluster-53306.59327	1.61442	0.0995639	4.02121	0.000250297	0.0113685	TRUE	539	1351383477	XP_023931514.1	267	7.3e-21	microsomal glutathione S-transferase 1, partial [Lingula anatina]	--	--	--	--	--	K00799	GST, gst	glutathione S-transferase	http://www.genome.jp/dbget-bin/www_bget?ko:K00799	P10620	217	1e-16	Microsomal glutathione S-transferase 1 OS=Homo sapiens OX=9606 GN=MGST1 PE=1 SV=1	PF01124	MAPEG	--	--	--	--	--	--	--	--
Cluster-53306.154758	1.32269	0.0671845	4.2989	0.000729868	0.0219487	TRUE	2234	1242831184	XP_022296622.1	886	5.1e-92	glutathione S-transferase Mu 3-like [Crassostrea virginica]	1277360798	KY365433.1	428	0	Mytilus galloprovincialis glutathione S-transferase mu mRNA, partial cds	--	--	--	--	Q9TSM5	524	1.1e-51	Glutathione S-transferase Mu 1 OS=Macaca fascicularis OX=9541 GN=GSTM1 PE=2 SV=3	PF14497//PF00043//PF02798	Glutathione S-transferase, C-terminal domain//Glutathione S-transferase, C-terminal domain//Glutathione S-transferase, N-terminal domain	GO:0008152	metabolic process	GO:0016765//GO:0016740//GO:0004364//GO:0005488//GO:0003824//GO:0005515	transferase activity, transferring alkyl or aryl (other than methyl) groups//transferase activity//glutathione transferase activity//binding//catalytic activity//protein binding	--	--	--	--
Cluster-113468.0	0.315315	0.0200617	3.97434	0.00099997	0.0262855	TRUE	2675	1242820052	XP_022290800.1	677	1e-67	glutathione peroxidase 2-like [Crassostrea virginica]	--	--	--	--	--	K00432	gpx	glutathione peroxidase	http://www.genome.jp/dbget-bin/www_bget?ko:K00432	Q865R2	382	3.7e-35	Glutathione peroxidase 1 OS=Macaca fuscata fuscata OX=9543 GN=GPX1 PE=2 SV=3	PF00255	Glutathione peroxidase	GO:0006950//GO:0008152//GO:0006979//GO:0050896//GO:0055114	response to stress//metabolic process//response to oxidative stress//response to stimulus//oxidation-reduction process	GO:0016209//GO:0004601//GO:0003824//GO:0004602//GO:0016684//GO:0016491	antioxidant activity//peroxidase activity//catalytic activity//glutathione peroxidase activity//oxidoreductase activity, acting on peroxide as acceptor//oxidoreductase activity	--	--	KOG1651	Glutathione peroxidase
Cluster-7963.3	2.85364	0.167496	4.09022	0.00131843	0.0309347	TRUE	1471	256549338	ACU83223.1	396	2.2e-35	microsomal glutathione S-transferase [Ruditapes philippinarum]	--	--	--	--	--	--	--	--	--	P10620	347	2.3e-31	Microsomal glutathione S-transferase 1 OS=Homo sapiens OX=9606 GN=MGST1 PE=1 SV=1	PF01124	MAPEG family	--	--	--	--	--	--	--	--
Cluster-53306.81466	54.8782	7.34889	2.90056	0.00296475	0.0486028	TRUE	1116	402227995	AFQ35985.1	422	1.6e-38	glutathione S-transferase sigma 3 [Mytilus galloprovincialis]	--	--	--	--	--	--	--	--	--	P18426	206	3.9e-15	S-crystallin SL11 OS=Nototodarus sloanii OX=215440 PE=2 SV=1	PF14497//PF00043	Glutathione S-transferase, C-terminal domain//Glutathione S-transferase, C-terminal domain	--	--	--	--	--	--	--	--
Cluster-53306.145894	0.582778	0.0720673	3.03258	0.00306856	0.0495634	TRUE	2172	1242771439	XP_022325189.1	1706	4.1e-187	glutathione S-transferase C-terminal domain-containing protein-like isoform X2 [Crassostrea virginica] >gi|1242772228|ref|XP_022325613.1| glutathione S-transferase C-terminal domain-containing protein-like isoform X2 [Crassostrea virginica]	676459494	XM_009057071.1	147	3.20202e-68	Lottia gigantea hypothetical protein partial mRNA	--	--	--	--	Q5RL51	897	5.8e-95	Glutathione S-transferase C-terminal domain-containing protein OS=Mus musculus OX=10090 GN=Gstcd PE=2 SV=1	PF05206//PF13679//PF13847//PF05175	Methyltransferase//Methyltransferase//Methyltransferase//Methyltransferase	GO:0016070//GO:0008033//GO:0044238//GO:0009987//GO:0006725//GO:0090304//GO:0034641//GO:0006807//GO:0008152//GO:0034660//GO:1901360//GO:0046483//GO:0034470//GO:0006139//GO:0006399//GO:0010467//GO:0044237//GO:0043170//GO:0071704//GO:0006396	RNA metabolic process//tRNA processing//primary metabolic process//cellular process//cellular aromatic compound metabolic process//nucleic acid metabolic process//cellular nitrogen compound metabolic process//nitrogen compound metabolic process//metabolic process//ncRNA metabolic process//organic cyclic compound metabolic process//heterocycle metabolic process//ncRNA processing//nucleobase-contai…	GO:0003824//GO:0008168//GO:0016740//GO:0016741	catalytic activity//methyltransferase activity//transferase activity//transferase activity, transferring one-carbon groups	--	--	--	--
33°C vs control	C v A
Gene	C.value	A.value	log2foldchange	pvalue	padjust	significance	Gene Length	NR GI	NR ID	NR Score	NR Evalue	NR Description	NT GI	NT ID	NT Score	NT Evalue	NT Description	KO ID	KO Name	KO Description	Http Link	Swissprot ID	Swissprot Score	Swissprot Evalue	Swissprot Description	PFAM ID	PFAM description	Gene Ontology Biological Pathway	BP Description	Gene Ontology Molecular Function	MF Description	Gene Ontology Cellular Component	CC Description	KOG ID	KOG Description
Cluster-53306.213220	1.09442	0.0393284	4.80264	0.000318555	0.0104492	TRUE	1402	1207904768	XP_021358368.1	419	4.5e-38	microsomal glutathione S-transferase 3-like [Mizuhopecten yessoensis]	--	--	--	--	--	--	--	--	--	Q9CPU4	306	1.3e-26	Microsomal glutathione S-transferase 3 OS=Mus musculus OX=10090 GN=Mgst3 PE=1 SV=1	--	--	--	--	--	--	--	--	--	--
Cluster-125934.0	9.16205	0.556239	4.04338	0.000389325	0.0118904	TRUE	1067	961112583	XP_014779450.1	529	6e-51	PREDICTED: putative glutathione-specific gamma-glutamylcyclotransferase 2 [Octopus bimaculoides] >gi|918306442|gb|KOF78496.1| hypothetical protein OCBIM_22030706mg [Octopus bimaculoides]	--	--	--	--	--	--	--	--	--	Q5SPB6	429	5.2e-41	Glutathione-specific gamma-glutamylcyclotransferase 1 OS=Danio rerio OX=7955 GN=chac1 PE=3 SV=1	--	--	--	--	--	--	--	--	KOG3182	Predicted cation transporter
Cluster-53306.145896	0.605418	0.0262189	4.53424	0.000568675	0.0151422	TRUE	2103	1207941149	XP_021360247.1	1644	6.1e-180	glutathione S-transferase C-terminal domain-containing protein-like [Mizuhopecten yessoensis] >gi|1207941151|ref|XP_021360248.1| glutathione S-transferase C-terminal domain-containing protein-like [Mizuhopecten yessoensis] >gi|1207941153|ref|XP_021360250.1| glutathione S-transferase C-terminal domain-containing protein-like [Mizuhopecten yessoensis] >gi|1207941155|ref|XP_021360251.1| glutathione …	676459494	XM_009057071.1	147	3.09859e-68	Lottia gigantea hypothetical protein partial mRNA	--	--	--	--	Q5RL51	698	6.6e-72	Glutathione S-transferase C-terminal domain-containing protein OS=Mus musculus OX=10090 GN=Gstcd PE=2 SV=1	PF05206//PF13679//PF13847//PF05175	Methyltransferase//Methyltransferase//Methyltransferase//Methyltransferase	GO:0016070//GO:0008033//GO:0044238//GO:0009987//GO:0006725//GO:0090304//GO:0034641//GO:0006807//GO:0008152//GO:0034660//GO:1901360//GO:0046483//GO:0034470//GO:0006139//GO:0006399//GO:0010467//GO:0044237//GO:0043170//GO:0071704//GO:0006396	RNA metabolic process//tRNA processing//primary metabolic process//cellular process//cellular aromatic compound metabolic process//nucleic acid metabolic process//cellular nitrogen compound metabolic process//nitrogen compound metabolic process//metabolic process//ncRNA metabolic process//organic cyclic compound metabolic process//heterocycle metabolic process//ncRNA processing//nucleobase-contai…	GO:0003824//GO:0008168//GO:0016740//GO:0016741	catalytic activity//methyltransferase activity//transferase activity//transferase activity, transferring one-carbon groups	--	--	--	--
Cluster-53306.51307	11.6363	0.52064	4.4829	0.000814166	0.0187365	TRUE	1089	356984433	AET43964.1	646	1.7e-64	glutathione peroxidase, partial [Reishia clavigera]	--	--	--	--	--	--	--	--	--	Q4AEH5	423	2.6e-40	Glutathione peroxidase 3 OS=Hylobates lar OX=9580 GN=GPX3 PE=2 SV=2	--	--	--	--	--	--	--	--	KOG1651	Glutathione peroxidase
Cluster-53306.25768	1.10383	0.0563211	4.29744	0.0011308	0.0229291	TRUE	979	1207980646	XP_021339859.1	487	4.1e-46	glutathione S-transferase DHAR1, mitochondrial-like [Mizuhopecten yessoensis] >gi|1205815147|gb|OWF36830.1| Glutathione S-transferase DHAR3, chloroplastic [Mizuhopecten yessoensis]	--	--	--	--	--	--	--	--	--	Q811Q2	291	4.8e-25	Chloride intracellular channel protein 6 OS=Rattus norvegicus OX=10116 GN=Clic6 PE=1 SV=1	--	--	--	--	--	--	--	--	KOG1422	Intracellular Cl- channel CLIC, contains GST domain
Cluster-79401.0	0.806186	0.0638915	3.65776	0.00265263	0.0377557	TRUE	863	1207980646	XP_021339859.1	489	2.1e-46	glutathione S-transferase DHAR1, mitochondrial-like [Mizuhopecten yessoensis] >gi|1205815147|gb|OWF36830.1| Glutathione S-transferase DHAR3, chloroplastic [Mizuhopecten yessoensis]	--	--	--	--	--	--	--	--	--	Q811Q2	291	4.3e-25	Chloride intracellular channel protein 6 OS=Rattus norvegicus OX=10116 GN=Clic6 PE=1 SV=1	--	--	--	--	--	--	--	--	KOG1422	Intracellular Cl- channel CLIC, contains GST domain
Cluster-53306.25769	0.539659	0.0524628	3.36693	0.00320832	0.0421827	TRUE	1051	1207980646	XP_021339859.1	487	4.4e-46	glutathione S-transferase DHAR1, mitochondrial-like [Mizuhopecten yessoensis] >gi|1205815147|gb|OWF36830.1| Glutathione S-transferase DHAR3, chloroplastic [Mizuhopecten yessoensis]	--	--	--	--	--	--	--	--	--	Q811Q2	293	3e-25	Chloride intracellular channel protein 6 OS=Rattus norvegicus OX=10116 GN=Clic6 PE=1 SV=1	--	--	--	--	--	--	--	--	KOG1422	Intracellular Cl- channel CLIC, contains GST domain
Cluster-155773.0	1.42272	0.0909874	3.96897	0.00103471	0.0217593	TRUE	606	1242744182	XP_022290433.1	375	2.5e-33	gamma-glutamyltranspeptidase 1-like isoform X2 [Crassostrea virginica]	--	--	--	--	--	--	--	--	--	P19440	255	4.4e-21	Glutathione hydrolase 1 proenzyme OS=Homo sapiens OX=9606 GN=GGT1 PE=1 SV=2	PF01019	Gamma-glutamyltranspeptidase	--	--	--	--	--	--	KOG2410	Gamma-glutamyltransferase
low sal+30°C vs 30°C	E v B
Gene	E.value	B.value	log2foldchange	pvalue	padjust	significance	Gene Length	NR GI	NR ID	NR Score	NR Evalue	NR Description	NT GI	NT ID	NT Score	NT Evalue	NT Description	KO ID	KO Name	KO Description	Http Link	Swissprot ID	Swissprot Score	Swissprot Evalue	Swissprot Description	PFAM ID	PFAM description	Gene Ontology Biological Pathway	BP Description	Gene Ontology Molecular Function	MF Description	Gene Ontology Cellular Component	CC Description	KOG ID	KOG Description
Cluster-156423.2	0.946124	0.0470998	4.3287	0.000149866	0.0102265	TRUE	1067	961112583	XP_014779450.1	533	2.1e-51	PREDICTED: putative glutathione-specific gamma-glutamylcyclotransferase 2 [Octopus bimaculoides] >gi|918306442|gb|KOF78496.1| hypothetical protein OCBIM_22030706mg [Octopus bimaculoides]	--	--	--	--	--	K07232	CHAC, chaC	glutathione-specific gamma-glutamylcyclotransferase	http://www.genome.jp/dbget-bin/www_bget?ko:K07232	Q5SPB6	433	1.8e-41	Glutathione-specific gamma-glutamylcyclotransferase 1 OS=Danio rerio OX=7955 GN=chac1 PE=3 SV=1	--	--	--	--	--	--	--	--	KOG3182	Predicted cation transporter
Cluster-53306.51307	12.823	0.845226	3.92234	0.000176462	0.0112003	TRUE	1089	356984433	AET43964.1	646	1.7e-64	glutathione peroxidase, partial [Reishia clavigera]	--	--	--	--	--	--	--	--	--	Q4AEH5	423	2.6e-40	Glutathione peroxidase 3 OS=Hylobates lar OX=9580 GN=GPX3 PE=2 SV=2	--	--	--	--	--	--	--	--	KOG1651	Glutathione peroxidase
Cluster-154225.1	1.15007	0.0645957	4.15913	0.000509006	0.0208325	TRUE	778	1126216107	XP_019642047.1	785	9.1e-81	PREDICTED: hydroxyacylglutathione hydrolase, mitochondrial-like [Branchiostoma belcheri]	1339093900	XM_023852434.1	63	5.52427e-22	PREDICTED: Cryptotermes secundus hydroxyacylglutathione hydrolase, mitochondrial (LOC111864867), transcript variant X3, mRNA	K01069	gloB, gloC, HAGH	hydroxyacylglutathione hydrolase	http://www.genome.jp/dbget-bin/www_bget?ko:K01069	B4F6K2	726	1.4e-75	Hydroxyacylglutathione hydrolase, mitochondrial OS=Xenopus tropicalis OX=8364 GN=hagh PE=2 SV=1	--	--	--	--	--	--	--	--	KOG0813	Glyoxylase
Cluster-53306.143096	1.34333	0.0601862	4.48512	0.000691033	0.0251119	TRUE	835	402227991	AFQ35983.1	530	3.6e-51	glutathione S-transferase sigma 1 [Mytilus galloprovincialis]	--	--	--	--	--	--	--	--	--	P46434	369	3.7e-34	Glutathione S-transferase 1 (Fragment) OS=Onchocerca volvulus OX=6282 GN=GST1 PE=1 SV=1	--	--	--	--	--	--	--	--	KOG1695	Glutathione S-transferase
Cluster-71731.0	1.23779	0.063776	4.28459	0.000996045	0.0308708	TRUE	788	908470166	XP_013088272.1	638	1e-63	PREDICTED: putative glutathione-specific gamma-glutamylcyclotransferase 2 [Biomphalaria glabrata] >gi|908470170|ref|XP_013088273.1| PREDICTED: putative glutathione-specific gamma-glutamylcyclotransferase 2 [Biomphalaria glabrata] >gi|908470172|ref|XP_013088274.1| PREDICTED: putative glutathione-specific gamma-glutamylcyclotransferase 2 [Biomphalaria glabrata] >gi|908470175|ref|XP_013088275.1| PRE…	1344047349	XM_024047983.1	34	7.39762e-06	PREDICTED: Quercus suber gamma-glutamylcyclotransferase 2-3 (LOC112015572), transcript variant X4, mRNA	K07232	CHAC, chaC	glutathione-specific gamma-glutamylcyclotransferase	http://www.genome.jp/dbget-bin/www_bget?ko:K07232	Q8WUX2	610	4e-62	Glutathione-specific gamma-glutamylcyclotransferase 2 OS=Homo sapiens OX=9606 GN=CHAC2 PE=1 SV=1	--	--	--	--	--	--	--	--	KOG3182	Predicted cation transporter
Cluster-53306.142971	3.49053	0.0668125	5.72188	5.46831e-06	0.00126262	TRUE	1404	762141342	XP_011453855.1	597	1e-58	PREDICTED: gamma-glutamyltranspeptidase 1 isoform X2 [Crassostrea gigas]	--	--	--	--	--	--	--	--	--	P07314	384	1.1e-35	Glutathione hydrolase 1 proenzyme OS=Rattus norvegicus OX=10116 GN=Ggt1 PE=1 SV=4	--	--	--	--	--	--	--	--	KOG2410	Gamma-glutamyltransferase
Cluster-53306.141648	2.3034	0.187162	3.62572	0.000966486	0.0303788	TRUE	2925	762141340	XP_011453854.1	1996	1.3e-220	PREDICTED: gamma-glutamyltranspeptidase 1 isoform X1 [Crassostrea gigas]	--	--	--	--	--	--	--	--	--	P07314	1253	4.1e-136	Glutathione hydrolase 1 proenzyme OS=Rattus norvegicus OX=10116 GN=Ggt1 PE=1 SV=4	--	--	--	--	--	--	--	--	KOG2410	Gamma-glutamyltransferase
low sal+33°C vs 33°C	F v C
Gene	F.value	C.value	log2foldchange	pvalue	padjust	significance	Gene Length	NR GI	NR ID	NR Score	NR Evalue	NR Description	NT GI	NT ID	NT Score	NT Evalue	NT Description	KO ID	KO Name	KO Description	Http Link	Swissprot ID	Swissprot Score	Swissprot Evalue	Swissprot Description	PFAM ID	PFAM description	Gene Ontology Biological Pathway	BP Description	Gene Ontology Molecular Function	MF Description	Gene Ontology Cellular Component	CC Description	KOG ID	KOG Description
Cluster-45512.0	3.88396	0.0282202	7.10733	6.88647e-07	0.000348731	TRUE	2045	1160077271	OPL33543.1	1522	8.3e-166	caspase-2, partial [Mytilus galloprovincialis]	--	--	--	--	--	K02186	CASP2	caspase 2	http://www.genome.jp/dbget-bin/www_bget?ko:K02186	P55215	308	1.1e-26	Caspase-2 OS=Rattus norvegicus OX=10116 GN=Casp2 PE=1 SV=3	--	--	--	--	--	--	--	--	KOG3573	Caspase, apoptotic cysteine protease
Cluster-53306.50454	11.0143	0.223911	5.60941	1.00771e-06	0.00044569	TRUE	1522	325516445	ADZ24781.1	892	7e-93	caspase 3/7-2 [Mytilus galloprovincialis]	--	--	--	--	--	K04396	CASP6	caspase 6	http://www.genome.jp/dbget-bin/www_bget?ko:K04396	Q8MJC3	308	8e-27	Caspase-3 OS=Oryctolagus cuniculus OX=9986 GN=CASP3 PE=2 SV=1	PF00656	Caspase domain	--	--	--	--	--	--	--	--
Cluster-53306.38540	1.63272	0.0278928	5.87472	3.1305e-05	0.00373449	TRUE	2069	1160077271	OPL33543.1	1503	1.3e-163	caspase-2, partial [Mytilus galloprovincialis]	144225138	AJ938094.1	48	3.29426e-13	Mytilus galloprovincialis microsatellite ISSR sequence, clone 12.312	--	--	--	--	P55215	364	3.5e-33	Caspase-2 OS=Rattus norvegicus OX=10116 GN=Casp2 PE=1 SV=3	--	--	--	--	--	--	--	--	KOG3573	Caspase, apoptotic cysteine protease
Cluster-101607.0	1.19835	0.0465599	4.69857	6.09318e-05	0.00563254	TRUE	2033	325516439	ADZ24778.1	1024	4.6e-108	caspase 2 [Mytilus galloprovincialis]	325516438	HQ424449.1	166	8.20653e-79	Mytilus galloprovincialis caspase 2 mRNA, complete cds	--	--	--	--	--	--	--	--	--	--	--	--	--	--	--	--	--	--
Cluster-53306.23605	1.02539	0.0278256	5.20791	0.000159039	0.010307	TRUE	2074	284159256	ADB80146.1	2903	0	caspase-8-like protein [Mytilus californianus]	284159255	FJ937784.1	826	0	Mytilus californianus caspase-8-like protein mRNA, complete cds	--	--	--	--	Q14790	214	8.7e-16	Caspase-8 OS=Homo sapiens OX=9606 GN=CASP8 PE=1 SV=1	--	--	--	--	--	--	--	--	--	--
Cluster-53306.97560	1.78684	0.113237	3.96256	0.000164267	0.0105097	TRUE	880	325516445	ADZ24781.1	476	7e-45	caspase 3/7-2 [Mytilus galloprovincialis]	325516444	HQ424452.1	357	0	Mytilus galloprovincialis caspase 3/7-2 mRNA, complete cds	--	--	--	--	P97864	178	5.5e-12	Caspase-7 OS=Mus musculus OX=10090 GN=Casp7 PE=1 SV=2	PF00656	Caspase domain	--	--	--	--	--	--	KOG3573	Caspase, apoptotic cysteine protease
Cluster-53306.230148	0.815464	0.0235072	5.12044	0.000186736	0.0113422	TRUE	2455	1160077271	OPL33543.1	678	7.3e-68	caspase-2, partial [Mytilus galloprovincialis]	--	--	--	--	--	K04396	CASP6	caspase 6	http://www.genome.jp/dbget-bin/www_bget?ko:K04396	P42573	221	1.6e-16	Cell death protein 3 OS=Caenorhabditis elegans OX=6239 GN=ced-3 PE=1 SV=2	--	--	--	--	--	--	--	--	--	--
Cluster-53306.84155	0.754509	0.0385506	4.29747	0.000551382	0.0214395	TRUE	1497	325516445	ADZ24781.1	878	2.9e-91	caspase 3/7-2 [Mytilus galloprovincialis]	--	--	--	--	--	--	--	--	--	Q8MJC3	310	4.6e-27	Caspase-3 OS=Oryctolagus cuniculus OX=9986 GN=CASP3 PE=2 SV=1	PF00656	Caspase	--	--	--	--	--	--	--	--
Cluster-53306.192387	1.14348	0.0539947	4.4113	0.00103905	0.0303249	TRUE	1509	1160078959	OPL33914.1	265	3.5e-20	caspase-3-like 1 protein, partial [Mytilus galloprovincialis]	--	--	--	--	--	--	--	--	--	--	--	--	--	--	--	--	--	--	--	--	--	--	--
Cluster-53306.119652	1.5976	0.0952315	4.07429	0.00116012	0.0321519	TRUE	606	325516443	ADZ24780.1	272	2.2e-21	caspase 3/7-1 [Mytilus galloprovincialis]	325516442	HQ424451.1	157	2.36859e-74	Mytilus galloprovincialis caspase 3/7-1 mRNA, complete cds	--	--	--	--	--	--	--	--	--	--	--	--	--	--	--	--	--	--
Cluster-118812.3	0.61155	0.0563577	3.44275	0.00130282	0.0342639	TRUE	1024	325516443	ADZ24780.1	582	4.1e-57	caspase 3/7-1 [Mytilus galloprovincialis]	325516444	HQ424452.1	137	5.37166e-63	Mytilus galloprovincialis caspase 3/7-2 mRNA, complete cds	--	--	--	--	P42574	252	1.7e-20	Caspase-3 OS=Homo sapiens OX=9606 GN=CASP3 PE=1 SV=2	--	--	--	--	--	--	--	--	--	--
Cluster-53306.84183	2.66574	0.296483	3.18118	0.00134153	0.0347646	TRUE	1030	325516443	ADZ24780.1	1457	1.4e-158	caspase 3/7-1 [Mytilus galloprovincialis]	325516442	HQ424451.1	842	0	Mytilus galloprovincialis caspase 3/7-1 mRNA, complete cds	K04397	CASP7	caspase 7	http://www.genome.jp/dbget-bin/www_bget?ko:K04397	Q08DY9	398	2e-37	Caspase-3 OS=Bos taurus OX=9913 GN=CASP3 PE=2 SV=1	PF00656	Caspase domain	--	--	--	--	--	--	--	--
Cluster-53306.130893	2.64677	0.091332	4.84462	3.51169e-05	0.00398589	TRUE	2813	697287802	BAP74439.1	3798	0	cysteine peptidase [Mytilus californianus]	284159255	FJ937784.1	1244	0	Mytilus californianus caspase-8-like protein mRNA, complete cds	--	--	--	--	Q9JHX4	503	3.6e-49	Caspase-8 OS=Rattus norvegicus OX=10116 GN=Casp8 PE=1 SV=1	PF01335//PF00656	Death effector domain//Caspase domain	GO:0009987//GO:0006915//GO:0050794//GO:0012501//GO:0043067//GO:0065007//GO:0008219//GO:0010941//GO:0042981//GO:0050789	cellular process//apoptotic process//regulation of cellular process//programmed cell death//regulation of programmed cell death//biological regulation//cell death//regulation of cell death//regulation of apoptotic process//regulation of biological process	GO:0005488//GO:0005515	binding//protein binding	--	--	--	--
low sal+30°C vs low sal	E v D
Gene	E.value	D.value	log2foldchange	pvalue	padjust	significance	Gene Length	NR GI	NR ID	NR Score	NR Evalue	NR Description	NT GI	NT ID	NT Score	NT Evalue	NT Description	KO ID	KO Name	KO Description	Http Link	Swissprot ID	Swissprot Score	Swissprot Evalue	Swissprot Description	PFAM ID	PFAM description	Gene Ontology Biological Pathway	BP Description	Gene Ontology Molecular Function	MF Description	Gene Ontology Cellular Component	CC Description	KOG ID	KOG Description
Cluster-53306.181759	29.2164	2.59271	3.49299	4.71657e-06	0.000958357	TRUE	384	402227991	AFQ35983.1	209	2.8e-14	glutathione S-transferase sigma 1 [Mytilus galloprovincialis]	--	--	--	--	--	--	--	--	--	--	--	--	--	--	--	--	--	--	--	--	--	--	--
Cluster-53306.30511	14.6839	0.944694	3.95922	6.94937e-06	0.00123649	TRUE	711	402227995	AFQ35985.1	600	2.4e-59	glutathione S-transferase sigma 3 [Mytilus galloprovincialis]	--	--	--	--	--	--	--	--	--	P18426	326	3.1e-29	S-crystallin SL11 OS=Nototodarus sloanii OX=215440 PE=2 SV=1	PF14497//PF00043//PF13417//PF02798	Glutathione S-transferase, C-terminal domain//Glutathione S-transferase, C-terminal domain//Glutathione S-transferase, N-terminal domain//Glutathione S-transferase, N-terminal domain	--	--	GO:0005488//GO:0005515	binding//protein binding	--	--	--	--
Cluster-53306.165711	10.8273	0.125793	6.42572	6.00728e-05	0.00511608	TRUE	947	402227995	AFQ35985.1	603	1.4e-59	glutathione S-transferase sigma 3 [Mytilus galloprovincialis]	--	--	--	--	--	--	--	--	--	P46436	335	3.7e-30	Glutathione S-transferase 1 OS=Ascaris suum OX=6253 GN=GST1 PE=1 SV=3	PF14497//PF00043//PF02798	Glutathione S-transferase, C-terminal domain//Glutathione S-transferase, C-terminal domain//Glutathione S-transferase, N-terminal domain	--	--	GO:0005488//GO:0005515	binding//protein binding	--	--	--	--
Cluster-53306.141648	2.4833	0.131234	4.23717	7.13144e-06	0.00126103	TRUE	2925	762141340	XP_011453854.1	1996	1.3e-220	PREDICTED: gamma-glutamyltranspeptidase 1 isoform X1 [Crassostrea gigas]	--	--	--	--	--	--	--	--	--	P07314	1253	4.1e-136	Glutathione hydrolase 1 proenzyme OS=Rattus norvegicus OX=10116 GN=Ggt1 PE=1 SV=4	--	--	--	--	--	--	--	--	KOG2410	Gamma-glutamyltransferase
Cluster-53306.170088	2.09234	0.0730964	4.82395	0.000217087	0.0116621	TRUE	1420	762141342	XP_011453855.1	597	1e-58	PREDICTED: gamma-glutamyltranspeptidase 1 isoform X2 [Crassostrea gigas]	--	--	--	--	--	--	--	--	--	P07314	384	1.2e-35	Glutathione hydrolase 1 proenzyme OS=Rattus norvegicus OX=10116 GN=Ggt1 PE=1 SV=4	--	--	--	--	--	--	--	--	KOG2410	Gamma-glutamyltransferase
low sal+33°C vs low sal	F v D
Gene	F.value	D.value	log2foldchange	pvalue	padjust	significance	Gene Length	NR GI	NR ID	NR Score	NR Evalue	NR Description	NT GI	NT ID	NT Score	NT Evalue	NT Description	KO ID	KO Name	KO Description	Http Link	Swissprot ID	Swissprot Score	Swissprot Evalue	Swissprot Description	PFAM ID	PFAM description	Gene Ontology Biological Pathway	BP Description	Gene Ontology Molecular Function	MF Description	Gene Ontology Cellular Component	CC Description	KOG ID	KOG Description
Cluster-53306.30511	22.1485	0.994414	4.47703	5.5216e-07	0.00010605	TRUE	711	402227995	AFQ35985.1	600	2.4e-59	glutathione S-transferase sigma 3 [Mytilus galloprovincialis]	--	--	--	--	--	--	--	--	--	P18426	326	3.1e-29	S-crystallin SL11 OS=Nototodarus sloanii OX=215440 PE=2 SV=1	PF14497//PF00043//PF13417//PF02798	Glutathione S-transferase, C-terminal domain//Glutathione S-transferase, C-terminal domain//Glutathione S-transferase, N-terminal domain//Glutathione S-transferase, N-terminal domain	--	--	GO:0005488//GO:0005515	binding//protein binding	--	--	--	--
Cluster-53306.53908	12.0452	0.426334	4.8161	1.61142e-06	0.000237152	TRUE	926	1275009982	PIK56346.1	394	2.4e-35	sigma class glutathione-s-transferase 2 [Apostichopus japonicus]	--	--	--	--	--	--	--	--	--	P46434	315	7.5e-28	Glutathione S-transferase 1 (Fragment) OS=Onchocerca volvulus OX=6282 GN=GST1 PE=1 SV=1	PF14497//PF00043//PF02798	Glutathione//Glutathione//Glutathione	--	--	GO:0005488//GO:0005515	binding//protein binding	--	--	KOG1695	Glutathione S-transferase
Cluster-53306.181759	40.886	2.74654	3.89468	6.35018e-06	0.000648984	TRUE	384	402227991	AFQ35983.1	209	2.8e-14	glutathione S-transferase sigma 1 [Mytilus galloprovincialis]	--	--	--	--	--	--	--	--	--	--	--	--	--	--	--	--	--	--	--	--	--	--	--
Cluster-82133.0	6.30647	0.358787	4.13267	2.03971e-05	0.00152373	TRUE	643	1207980646	XP_021339859.1	370	1e-32	glutathione S-transferase DHAR1, mitochondrial-like [Mizuhopecten yessoensis] >gi|1205815147|gb|OWF36830.1| Glutathione S-transferase DHAR3, chloroplastic [Mizuhopecten yessoensis]	--	--	--	--	--	--	--	--	--	Q811Q2	190	1.6e-13	Chloride intracellular channel protein 6 OS=Rattus norvegicus OX=10116 GN=Clic6 PE=1 SV=1	--	--	--	--	--	--	--	--	--	--
Cluster-142723.1	1.47606	0.0392806	5.23805	0.000170568	0.00658879	TRUE	1486	1242805465	XP_022343427.1	1267	2.2e-136	S-formylglutathione hydrolase-like [Crassostrea virginica]	--	--	--	--	--	--	--	--	--	B0BNE5	1179	7.9e-128	S-formylglutathione hydrolase OS=Rattus norvegicus OX=10116 GN=Esd PE=2 SV=1	PF00756	Putative	GO:0017001//GO:0044248//GO:0044281//GO:0070887//GO:0098754//GO:0051716//GO:0016999//GO:0009636//GO:0071704//GO:0046185//GO:0009987//GO:1901575//GO:1990748//GO:0008152//GO:0042221//GO:0044282//GO:0009056//GO:0010033//GO:1901700//GO:1901701//GO:0006081//GO:0050896//GO:0046292//GO:0046294//GO:0044237//GO:0110095//GO:0017144//GO:0097237//GO:0110096	antibiotic catabolic process//cellular catabolic process//small molecule metabolic process//cellular response to chemical stimulus//detoxification//cellular response to stimulus//antibiotic metabolic process//response to toxic substance//organic substance metabolic process//aldehyde catabolic process//cellular process//organic substance catabolic process//cellular detoxification//metabolic proces…	GO:0016790//GO:0016787//GO:0052689//GO:0003824//GO:0016788//GO:0018738	thiolester hydrolase activity//hydrolase activity//carboxylic ester hydrolase activity//catalytic activity//hydrolase activity, acting on ester bonds//S-formylglutathione hydrolase activity	GO:0005737//GO:0005623//GO:0044464//GO:0005622//GO:0044424	cytoplasm//cell//cell part//intracellular//intracellular part	--	--
Cluster-53306.150661	1.30564	0.111047	3.55075	0.000378722	0.0111245	TRUE	1026	402227995	AFQ35985.1	407	8.2e-37	glutathione S-transferase sigma 3 [Mytilus galloprovincialis]	--	--	--	--	--	--	--	--	--	P27012	208	2.1e-15	S-crystallin 4 OS=Enteroctopus dofleini OX=267067 PE=2 SV=1	PF14497//PF00043	Glutathione//Glutathione	--	--	--	--	--	--	--	--
Cluster-53306.2407	7.16308	0.252168	4.83414	0.00057211	0.0145412	TRUE	565	871272124	XP_012945279.1	378	1e-33	PREDICTED: glutathione S-transferase DHAR2-like [Aplysia californica]	--	--	--	--	--	--	--	--	--	Q67UK9	197	2.2e-14	Probable glutathione S-transferase DHAR2, chloroplastic OS=Oryza sativa subsp. japonica OX=39947 GN=DHAR2 PE=2 SV=1	--	--	--	--	--	--	--	--	--	--
Cluster-129697.1	2.18764	0.0907792	4.59946	0.000711704	0.0166749	TRUE	643	908470166	XP_013088272.1	631	5.4e-63	PREDICTED: putative glutathione-specific gamma-glutamylcyclotransferase 2 [Biomphalaria glabrata] >gi|908470170|ref|XP_013088273.1| PREDICTED: putative glutathione-specific gamma-glutamylcyclotransferase 2 [Biomphalaria glabrata] >gi|908470172|ref|XP_013088274.1| PREDICTED: putative glutathione-specific gamma-glutamylcyclotransferase 2 [Biomphalaria glabrata] >gi|908470175|ref|XP_013088275.1| PRE…	1344047349	XM_024047983.1	34	5.98459e-06	PREDICTED: Quercus suber gamma-glutamylcyclotransferase 2-3 (LOC112015572), transcript variant X4, mRNA	--	--	--	--	Q8WUX2	601	3.6e-61	Glutathione-specific gamma-glutamylcyclotransferase 2 OS=Homo sapiens OX=9606 GN=CHAC2 PE=1 SV=1	--	--	--	--	--	--	--	--	KOG3182	Predicted cation transporter
Cluster-53306.189762	5.90823	0.82491	2.82147	0.00115828	0.0226413	TRUE	366	402227989	AFQ35982.1	477	2.2e-45	glutathione S-transferase alpha [Mytilus galloprovincialis]	402227988	JX485635.1	215	7.87425e-107	Mytilus galloprovincialis glutathione S-transferase alpha mRNA, complete cds	K00799	GST, gst	glutathione S-transferase	http://www.genome.jp/dbget-bin/www_bget?ko:K00799	P24472	281	2.6e-24	Glutathione S-transferase A4 OS=Mus musculus OX=10090 GN=Gsta4 PE=1 SV=3	--	--	GO:0008152	metabolic process	GO:0003824//GO:0016740//GO:0004364//GO:0016765	catalytic activity//transferase activity//glutathione transferase activity//transferase activity, transferring alkyl or aryl (other than methyl) groups	--	--	--	--
Cluster-78303.0	1.49232	0.0931438	3.98111	0.00137313	0.0250906	TRUE	941	210076789	ACJ06748.1	790	2.9e-81	glutathione S-transferase mu class protein [Crassostrea ariakensis]	--	--	--	--	--	--	--	--	--	P15626	549	5.6e-55	Glutathione S-transferase Mu 2 OS=Mus musculus OX=10090 GN=Gstm2 PE=1 SV=2	--	--	--	--	--	--	--	--	--	--
Cluster-102612.0	1.16394	0.102405	3.51376	0.0021879	0.033121	TRUE	570	871272124	XP_012945279.1	312	4.7e-26	PREDICTED: glutathione S-transferase DHAR2-like [Aplysia californica]	--	--	--	--	--	--	--	--	--	Q811Q2	190	1.4e-13	Chloride intracellular channel protein 6 OS=Rattus norvegicus OX=10116 GN=Clic6 PE=1 SV=1	--	--	--	--	--	--	--	--	--	--
Cluster-125934.0	17.8413	1.96214	3.18453	0.00237374	0.0346909	TRUE	1067	961112583	XP_014779450.1	529	6e-51	PREDICTED: putative glutathione-specific gamma-glutamylcyclotransferase 2 [Octopus bimaculoides] >gi|918306442|gb|KOF78496.1| hypothetical protein OCBIM_22030706mg [Octopus bimaculoides]	--	--	--	--	--	--	--	--	--	Q5SPB6	429	5.2e-41	Glutathione-specific gamma-glutamylcyclotransferase 1 OS=Danio rerio OX=7955 GN=chac1 PE=3 SV=1	--	--	--	--	--	--	--	--	KOG3182	Predicted cation transporter
Cluster-53306.226907	2.30804	0.159756	3.85012	0.00347215	0.0432623	TRUE	926	402227993	AFQ35984.1	394	2.4e-35	glutathione S-transferase sigma 2 [Mytilus galloprovincialis]	--	--	--	--	--	--	--	--	--	P46436	317	4.4e-28	Glutathione S-transferase 1 OS=Ascaris suum OX=6253 GN=GST1 PE=1 SV=3	PF14497//PF00043//PF02798	Glutathione S-transferase, C-terminal domain//Glutathione S-transferase, C-terminal domain//Glutathione S-transferase, N-terminal domain	--	--	GO:0005488//GO:0005515	binding//protein binding	--	--	--	--
Cluster-117650.1	1.08539	0.182245	2.57143	0.00353077	0.0436773	TRUE	1382	1207976691	XP_021379283.1	856	9.5e-89	glutathione S-transferase theta-1-like isoform X1 [Mizuhopecten yessoensis] >gi|1205886936|gb|OWF37924.1| Glutathione S-transferase theta-1 [Mizuhopecten yessoensis]	--	--	--	--	--	--	--	--	--	Q2NL00	190	3.5e-13	Glutathione S-transferase theta-1 OS=Bos taurus OX=9913 GN=GSTT1 PE=2 SV=3	--	--	--	--	GO:0003824//GO:0016740	catalytic activity//transferase activity	--	--	KOG0867	Glutathione S-transferase
Cluster-156423.1	0.787741	0.0839683	3.26962	0.0026987	0.0373897	TRUE	1675	676493872	XP_009066378.1	321	1.2e-26	hypothetical protein LOTGIDRAFT_236920 [Lottia gigantea] >gi|556094358|gb|ESO83011.1| hypothetical protein LOTGIDRAFT_236920 [Lottia gigantea]	--	--	--	--	--	K07232	CHAC, chaC	glutathione-specific gamma-glutamylcyclotransferase	http://www.genome.jp/dbget-bin/www_bget?ko:K07232	Q5SPB6	227	2.2e-17	Glutathione-specific gamma-glutamylcyclotransferase 1 OS=Danio rerio OX=7955 GN=chac1 PE=3 SV=1	--	--	--	--	--	--	--	--	KOG3182	Predicted cation transporter
Low salinity vs control
Gene	D.value	A.value	log2foldchange	pvalue	padjust	significance	Gene Length	NR GI	NR ID	NR Score	NR Evalue	NR Description	NT GI	NT ID	NT Score	NT Evalue	NT Description	KO ID	KO Name	KO Description	Http Link	Swissprot ID	Swissprot Score	Swissprot Evalue	Swissprot Description	PFAM ID	PFAM description	Gene Ontology Biological Pathway	BP Description	Gene Ontology Molecular Function	MF Description	Gene Ontology Cellular Component	CC Description	KOG ID	KOG Description
Cluster-53306.145896	0.877981	0.0271983	5.01359	1.85e-05	0.00280648	TRUE	2103	1207941149	XP_021360247.1	1644	6.1e-180	glutathione S-transferase C-terminal domain-containing protein-like [Mizuhopecten yessoensis] >gi|1207941151|ref|XP_021360248.1| glutathione S-transferase C-terminal domain-containing protein-like [Mizuhopecten yessoensis] >gi|1207941153|ref|XP_021360250.1| glutathione S-transferase C-terminal domain-containing protein-like [Mizuhopecten yessoensis] >gi|1207941155|ref|XP_021360251.1| glutathione …	676459494	XM_009057071.1	147	3.1e-68	Lottia gigantea hypothetical protein partial mRNA	--	--	--	--	Q5RL51	698	6.6e-72	Glutathione S-transferase C-terminal domain-containing protein OS=Mus musculus OX=10090 GN=Gstcd PE=2 SV=1	PF05206//PF13679//PF13847//PF05175	Methyltransferase//Methyltransferase//Methyltransferase//Methyltransferase	GO:0016070//GO:0008033//GO:0044238//GO:0009987//GO:0006725//GO:0090304//GO:0034641//GO:0006807//GO:0008152//GO:0034660//GO:1901360//GO:0046483//GO:0034470//GO:0006139//GO:0006399//GO:0010467//GO:0044237//GO:0043170//GO:0071704//GO:0006396	RNA metabolic process//tRNA processing//primary metabolic process//cellular process//cellular aromatic compound metabolic process//nucleic acid metabolic process//cellular nitrogen compound metabolic process//nitrogen compound metabolic process//metabolic process//ncRNA metabolic process//organic cyclic compound metabolic process//heterocycle metabolic process//ncRNA processing//nucleobase-contai…	GO:0003824//GO:0008168//GO:0016740//GO:0016741	catalytic activity//methyltransferase activity//transferase activity//transferase activity, transferring one-carbon groups	--	--	--	--
Cluster-53306.154754	3.32234	0.0843635	5.30683	4.19e-05	0.00461384	TRUE	822	1242831184	XP_022296622.1	495	4.1e-47	glutathione S-transferase Mu 3-like [Crassostrea virginica]	1277360798	KY365433.1	211	3.12e-104	Mytilus galloprovincialis glutathione S-transferase mu mRNA, partial cds	--	--	--	--	Q9BEA9	292	3.1e-25	Glutathione S-transferase Mu 3 OS=Macaca fuscata fuscata OX=9543 GN=GSTM3 PE=2 SV=3	PF14497//PF00043	Glutathione S-transferase, C-terminal domain//Glutathione S-transferase, C-terminal domain	--	--	--	--	--	--	--	--
Cluster-53306.81468	19.6344	2.23189	3.13735	0.00081197	0.0266766	TRUE	1053	402227995	AFQ35985.1	601	2.7e-59	glutathione S-transferase sigma 3 [Mytilus galloprovincialis]	--	--	--	--	--	--	--	--	--	P46436	324	7.8e-29	Glutathione S-transferase 1 OS=Ascaris suum OX=6253 GN=GST1 PE=1 SV=3	PF14497//PF00043//PF02798	Glutathione S-transferase, C-terminal domain//Glutathione S-transferase, C-terminal domain//Glutathione S-transferase, N-terminal domain	--	--	GO:0005488//GO:0005515	binding//protein binding	--	--	--	--
Cluster-53306.172272	0.511949	0.0316536	4.0209	0.00221689	0.0464523	TRUE	1807	405951554	EKC19457.1	1356	1.3e-146	Glutathione synthetase [Crassostrea gigas]	--	--	--	--	--	K21456	GSS	glutathione synthase	http://www.genome.jp/dbget-bin/www_bget?ko:K21456	P48637	1051	6.7e-113	Glutathione synthetase OS=Homo sapiens OX=9606 GN=GSS PE=1 SV=1	PF03917//PF03199	Eukaryotic glutathione synthase, ATP binding domain//Eukaryotic glutathione synthase	GO:0042398//GO:0006750//GO:0044249//GO:0034641//GO:0006807//GO:1901576//GO:0051186//GO:0071704//GO:0043043//GO:0051188//GO:0019184//GO:0006749//GO:0009987//GO:0009058//GO:0008152//GO:0044271//GO:0043604//GO:1901564//GO:0006575//GO:1901566//GO:0044272//GO:0006790//GO:0044237//GO:0043603//GO:0006518	cellular modified amino acid biosynthetic process//glutathione biosynthetic process//cellular biosynthetic process//cellular nitrogen compound metabolic process//nitrogen compound metabolic process//organic substance biosynthetic process//cofactor metabolic process//organic substance metabolic process//peptide biosynthetic process//cofactor biosynthetic process//nonribosomal peptide biosynthetic …	GO:0008144//GO:0016881//GO:0005488//GO:0043167//GO:1901363//GO:1901265//GO:0043168//GO:0004363//GO:0000166//GO:0035639//GO:0017076//GO:0005524//GO:0036094//GO:0016879//GO:0016874//GO:0030554//GO:0097367//GO:0097159//GO:0003824//GO:0032559//GO:0032555//GO:0032553	drug binding//acid-amino acid ligase activity//binding//ion binding//heterocyclic compound binding//nucleoside phosphate binding//anion binding//glutathione synthase activity//nucleotide binding//purine ribonucleoside triphosphate binding//purine nucleotide binding//ATP binding//small molecule binding//ligase activity, forming carbon-nitrogen bonds//ligase activity//adenyl nucleotide binding//car…	--	--	KOG0021	Glutathione synthetase
Very low salinity vs control
Gene	G.value	A.value	log2foldchange	pvalue	padjust	significance	Gene Length	NR GI	NR ID	NR Score	NR Evalue	NR Description	NT GI	NT ID	NT Score	NT Evalue	NT Description	KO ID	KO Name	KO Description	Http Link	Swissprot ID	Swissprot Score	Swissprot Evalue	Swissprot Description	PFAM ID	PFAM description	Gene Ontology Biological Pathway	BP Description	Gene Ontology Molecular Function	MF Description	Gene Ontology Cellular Component	CC Description	KOG ID	KOG Description
Cluster-53306.21001	29.6507	0.0823345	8.49055	8.15396e-09	4.16451e-06	TRUE	901	294860880	ADF45336.1	428	2.6e-39	microsomal glutathione-s-transferase [Azumapecten farreri]	--	--	--	--	--	K00799	GST, gst	glutathione S-transferase	http://www.genome.jp/dbget-bin/www_bget?ko:K00799	P10620	362	2.6e-33	Microsomal glutathione S-transferase 1 OS=Homo sapiens OX=9606 GN=MGST1 PE=1 SV=1	--	--	--	--	--	--	--	--	--	--
Cluster-53306.154754	3.02819	0.0917277	5.05298	4.35772e-06	0.000490471	TRUE	822	1242831184	XP_022296622.1	495	4.1e-47	glutathione S-transferase Mu 3-like [Crassostrea virginica]	1277360798	KY365433.1	211	3.12258e-104	Mytilus galloprovincialis glutathione S-transferase mu mRNA, partial cds	--	--	--	--	Q9BEA9	292	3.1e-25	Glutathione S-transferase Mu 3 OS=Macaca fuscata fuscata OX=9543 GN=GSTM3 PE=2 SV=3	PF14497//PF00043	Glutathione S-transferase, C-terminal domain//Glutathione S-transferase, C-terminal domain	--	--	--	--	--	--	--	--
Cluster-53306.7352	2.71396	0.0424686	5.99869	1.93907e-05	0.00136138	TRUE	1464	1242805465	XP_022343427.1	1266	2.9e-136	S-formylglutathione hydrolase-like [Crassostrea virginica]	--	--	--	--	--	--	--	--	--	B0BNE5	1179	7.8e-128	S-formylglutathione hydrolase OS=Rattus norvegicus OX=10116 GN=Esd PE=2 SV=1	PF00756	Putative esterase	GO:0017001//GO:0044248//GO:0044281//GO:0070887//GO:0098754//GO:0051716//GO:0016999//GO:0009636//GO:0071704//GO:0046185//GO:0009987//GO:1901575//GO:1990748//GO:0008152//GO:0042221//GO:0044282//GO:0009056//GO:0010033//GO:1901700//GO:1901701//GO:0006081//GO:0050896//GO:0046292//GO:0046294//GO:0044237//GO:0110095//GO:0017144//GO:0097237//GO:0110096	antibiotic catabolic process//cellular catabolic process//small molecule metabolic process//cellular response to chemical stimulus//detoxification//cellular response to stimulus//antibiotic metabolic process//response to toxic substance//organic substance metabolic process//aldehyde catabolic process//cellular process//organic substance catabolic process//cellular detoxification//metabolic proces…	GO:0016790//GO:0016787//GO:0052689//GO:0003824//GO:0016788//GO:0018738	thiolester hydrolase activity//hydrolase activity//carboxylic ester hydrolase activity//catalytic activity//hydrolase activity, acting on ester bonds//S-formylglutathione hydrolase activity	GO:0005737//GO:0005623//GO:0044464//GO:0005622//GO:0044424	cytoplasm//cell//cell part//intracellular//intracellular part	--	--
Cluster-129697.1	2.49727	0.0966936	4.69108	0.000163517	0.00573147	TRUE	643	908470166	XP_013088272.1	631	5.4e-63	PREDICTED: putative glutathione-specific gamma-glutamylcyclotransferase 2 [Biomphalaria glabrata] >gi|908470170|ref|XP_013088273.1| PREDICTED: putative glutathione-specific gamma-glutamylcyclotransferase 2 [Biomphalaria glabrata] >gi|908470172|ref|XP_013088274.1| PREDICTED: putative glutathione-specific gamma-glutamylcyclotransferase 2 [Biomphalaria glabrata] >gi|908470175|ref|XP_013088275.1| PRE…	1344047349	XM_024047983.1	34	5.98459e-06	PREDICTED: Quercus suber gamma-glutamylcyclotransferase 2-3 (LOC112015572), transcript variant X4, mRNA	--	--	--	--	Q8WUX2	601	3.6e-61	Glutathione-specific gamma-glutamylcyclotransferase 2 OS=Homo sapiens OX=9606 GN=CHAC2 PE=1 SV=1	--	--	--	--	--	--	--	--	KOG3182	Predicted cation transporter
Cluster-59575.0	1.35731	0.0901073	3.91533	0.000440259	0.010785	TRUE	690	918996695	XP_013390716.1	469	3.5e-44	glutathione S-transferase kappa 1 [Lingula anatina]	--	--	--	--	--	--	--	--	--	Q9Y2Q3	407	1.2e-38	Glutathione S-transferase kappa 1 OS=Homo sapiens OX=9606 GN=GSTK1 PE=1 SV=3	PF01323	DSBA-like	--	--	GO:0003824//GO:0015036//GO:0015035//GO:0016667//GO:0016491	catalytic activity//disulfide oxidoreductase activity//protein disulfide oxidoreductase activity//oxidoreductase activity, acting on a sulfur group of donors//oxidoreductase activity	--	--	--	--
Cluster-53306.59327	1.60187	0.115351	3.79757	0.00056729	0.0126868	TRUE	539	1351383477	XP_023931514.1	267	7.3e-21	microsomal glutathione S-transferase 1, partial [Lingula anatina]	--	--	--	--	--	K00799	GST, gst	glutathione S-transferase	http://www.genome.jp/dbget-bin/www_bget?ko:K00799	P10620	217	1e-16	Microsomal glutathione S-transferase 1 OS=Homo sapiens OX=9606 GN=MGST1 PE=1 SV=1	PF01124	MAPEG	--	--	--	--	--	--	--	--
Cluster-102612.2	1.52244	0.119565	3.67156	0.000574097	0.0127765	TRUE	520	871272124	XP_012945279.1	308	1.2e-25	PREDICTED: glutathione S-transferase DHAR2-like [Aplysia californica]	--	--	--	--	--	K05026	CLIC6	chloride intracellular channel protein 6	http://www.genome.jp/dbget-bin/www_bget?ko:K05026	Q811Q2	190	1.3e-13	Chloride intracellular channel protein 6 OS=Rattus norvegicus OX=10116 GN=Clic6 PE=1 SV=1	--	--	--	--	--	--	--	--	--	--
Cluster-53306.51307	3.87181	0.581325	2.73529	0.00147442	0.0229227	TRUE	1089	356984433	AET43964.1	646	1.7e-64	glutathione peroxidase, partial [Reishia clavigera]	--	--	--	--	--	--	--	--	--	Q4AEH5	423	2.6e-40	Glutathione peroxidase 3 OS=Hylobates lar OX=9580 GN=GPX3 PE=2 SV=2	--	--	--	--	--	--	--	--	KOG1651	Glutathione peroxidase
Cluster-53306.182288	0.764136	0.0789083	3.29159	0.00161363	0.0242959	TRUE	1626	324330438	ADY38576.1	1030	7.4e-109	selenium-dependent glutathione peroxidase [Mytilus galloprovincialis]	324330437	HQ891311.1	898	0	Mytilus galloprovincialis selenium-dependent glutathione peroxidase mRNA, complete cds	K00432	gpx	glutathione peroxidase	http://www.genome.jp/dbget-bin/www_bget?ko:K00432	Q4AEI0	599	1.5e-60	Glutathione peroxidase 2 OS=Pongo pygmaeus OX=9600 GN=GPX2 PE=2 SV=2	PF00255	Glutathione	GO:0006950//GO:0008152//GO:0006979//GO:0050896//GO:0055114	response to stress//metabolic process//response to oxidative stress//response to stimulus//oxidation-reduction process	GO:0016209//GO:0004601//GO:0003824//GO:0004602//GO:0016684//GO:0016491	antioxidant activity//peroxidase activity//catalytic activity//glutathione peroxidase activity//oxidoreductase activity, acting on peroxide as acceptor//oxidoreductase activity	--	--	KOG1651	Glutathione peroxidase
Cluster-53306.39486	0.729885	0.046089	3.98693	0.00187597	0.0266078	TRUE	1349	1242782006	XP_022330861.1	816	4e-84	lactoylglutathione lyase-like [Crassostrea virginica]	820840611	XM_012495708.1	109	2.62194e-47	PREDICTED: Apis florea lactoylglutathione lyase (LOC105737497), transcript variant X2, mRNA	K01759	GLO1, gloA	lactoylglutathione lyase	http://www.genome.jp/dbget-bin/www_bget?ko:K01759	Q6P7Q4	667	1.7e-68	Lactoylglutathione lyase OS=Rattus norvegicus OX=10116 GN=Glo1 PE=1 SV=3	--	--	--	--	GO:0043169//GO:0016846//GO:0016829//GO:0043167//GO:0003824//GO:0005488//GO:0004462//GO:0046872	cation binding//carbon-sulfur lyase activity//lyase activity//ion binding//catalytic activity//binding//lactoylglutathione lyase activity//metal ion binding	--	--	KOG2944	Glyoxalase
Cluster-150032.0	0.909426	0.123447	2.87814	0.00307305	0.0358647	TRUE	1000	762169494	XP_011423155.1	611	1.8e-60	PREDICTED: glutathione S-transferase kappa 1-like [Crassostrea gigas]	--	--	--	--	--	K13299	GSTK1	glutathione S-transferase kappa 1	http://www.genome.jp/dbget-bin/www_bget?ko:K13299	Q9Y2Q3	507	4.4e-50	Glutathione S-transferase kappa 1 OS=Homo sapiens OX=9606 GN=GSTK1 PE=1 SV=3	PF01323	DSBA-like	--	--	GO:0003824//GO:0015036//GO:0015035//GO:0016667//GO:0016491	catalytic activity//disulfide oxidoreductase activity//protein disulfide oxidoreductase activity//oxidoreductase activity, acting on a sulfur group of donors//oxidoreductase activity	--	--	--	--
Cluster-147407.1	0.314968	0.0403204	2.97066	0.00529192	0.0494384	TRUE	1542	1139825389	XP_019927997.1	1011	1.1e-106	PREDICTED: glutathione gamma-glutamylcysteinyltransferase 2 [Crassostrea gigas]	--	--	--	--	--	K05941	E2.3.2.15	glutathione gamma-glutamylcysteinyltransferase	http://www.genome.jp/dbget-bin/www_bget?ko:K05941	Q9S7Z3	624	1.9e-63	Glutathione gamma-glutamylcysteinyltransferase 1 OS=Arabidopsis thaliana OX=3702 GN=PCS1 PE=1 SV=1	--	--	--	--	--	--	--	--	KOG0632	Phytochelatin synthase
Cluster-53306.19383	25.4338	5.04868	2.33297	0.000655704	0.0139179	TRUE	622	193878319	ACF25904.1	517	8.7e-50	GST3 [Azumapecten farreri]	--	--	--	--	--	--	--	--	--	P46088	412	2.9e-39	Glutathione S-transferase OS=Nototodarus sloanii OX=215440 PE=1 SV=1	PF14497//PF00043//PF02798	Glutathione S-transferase, C-terminal domain//Glutathione S-transferase, C-terminal domain//Glutathione S-transferase, N-terminal domain	--	--	GO:0005488//GO:0005515	binding//protein binding	--	--	--	--
Cluster-135722.0	4.32033	0.351872	3.61928	0.0002447	0.00740941	TRUE	852	1242773086	XP_022326067.1	766	1.6e-78	failed axon connections homolog isoform X2 [Crassostrea virginica]	--	--	--	--	--	--	--	--	--	F7E235	490	3.5e-48	Failed axon connections homolog OS=Xenopus tropicalis OX=8364 GN=faxc PE=3 SV=1	PF10568//PF17171//PF17172	Outer mitochondrial membrane transport complex protein//Glutathione S-transferase, C-terminal domain//Glutathione S-transferase N-terminal domain	--	--	--	--	GO:0098799//GO:0031975//GO:0043229//GO:0043227//GO:0043226//GO:0005737//GO:0031090//GO:0098805//GO:0016020//GO:0044444//GO:0005739//GO:0044455//GO:0031968//GO:0098588//GO:0031967//GO:0031966//GO:0032991//GO:0043231//GO:0001401//GO:0044464//GO:0019867//GO:0005623//GO:0005622//GO:0044446//GO:0098796//GO:0005740//GO:0005741//GO:0044429//GO:0044424//GO:0044425//GO:0044422//GO:0098798	outer mitochondrial membrane protein complex//envelope//intracellular organelle//membrane-bounded organelle//organelle//cytoplasm//organelle membrane//whole membrane//membrane//cytoplasmic part//mitochondrion//mitochondrial membrane part//organelle outer membrane//bounding membrane of organelle//organelle envelope//mitochondrial membrane//protein-containing complex//intracellular membrane-bounded…	KOG4244	Failed axon connections (fax) protein/glutathione S-transferase-like protein
Very low salinity vs low salinity
Cluster-144122.2	3.52493	0.156609	4.52765	7.01e-06	0.00094927	TRUE	2196	762169494	XP_011423155.1	611	3.9e-60	PREDICTED: glutathione S-transferase kappa 1-like [Crassostrea gigas]	--	--	--	--	--	--	--	--	--	Q9Y2Q3	509	5.7e-50	Glutathione S-transferase kappa 1 OS=Homo sapiens OX=9606 GN=GSTK1 PE=1 SV=3	PF01323	DSBA-like	--	--	GO:0003824//GO:0015036//GO:0015035//GO:0016667//GO:0016491	catalytic activity//disulfide oxidoreductase activity//protein disulfide oxidoreductase activity//oxidoreductase activity, acting on a sulfur group of donors//oxidoreductase activity	--	--	--	--
Cluster-53306.7352	2.88206	0.0440483	6.04108	1.87e-05	0.00177785	TRUE	1464	1242805465	XP_022343427.1	1266	2.9e-136	S-formylglutathione hydrolase-like [Crassostrea virginica]	--	--	--	--	--	--	--	--	--	B0BNE5	1179	7.8e-128	S-formylglutathione hydrolase OS=Rattus norvegicus OX=10116 GN=Esd PE=2 SV=1	PF00756	Putative esterase	GO:0017001//GO:0044248//GO:0044281//GO:0070887//GO:0098754//GO:0051716//GO:0016999//GO:0009636//GO:0071704//GO:0046185//GO:0009987//GO:1901575//GO:1990748//GO:0008152//GO:0042221//GO:0044282//GO:0009056//GO:0010033//GO:1901700//GO:1901701//GO:0006081//GO:0050896//GO:0046292//GO:0046294//GO:0044237//GO:0110095//GO:0017144//GO:0097237//GO:0110096	antibiotic catabolic process//cellular catabolic process//small molecule metabolic process//cellular response to chemical stimulus//detoxification//cellular response to stimulus//antibiotic metabolic process//response to toxic substance//organic substance metabolic process//aldehyde catabolic process//cellular process//organic substance catabolic process//cellular detoxification//metabolic proces…	GO:0016790//GO:0016787//GO:0052689//GO:0003824//GO:0016788//GO:0018738	thiolester hydrolase activity//hydrolase activity//carboxylic ester hydrolase activity//catalytic activity//hydrolase activity, acting on ester bonds//S-formylglutathione hydrolase activity	GO:0005737//GO:0005623//GO:0044464//GO:0005622//GO:0044424	cytoplasm//cell//cell part//intracellular//intracellular part	--	--
Cluster-53306.182275	5.23569	0.178634	4.85439	3.47e-05	0.0027075	TRUE	865	324330438	ADY38576.1	845	1.1e-87	selenium-dependent glutathione peroxidase [Mytilus galloprovincialis]	324330437	HQ891311.1	371	0	Mytilus galloprovincialis selenium-dependent glutathione peroxidase mRNA, complete cds	K00432	gpx	glutathione peroxidase	http://www.genome.jp/dbget-bin/www_bget?ko:K00432	Q4AEI0	583	5.9e-59	Glutathione peroxidase 2 OS=Pongo pygmaeus OX=9600 GN=GPX2 PE=2 SV=2	PF00255	Glutathione peroxidase	GO:0008152//GO:0050896//GO:0009987//GO:1990748//GO:0070887//GO:0098754//GO:0042221//GO:0006979//GO:0055114//GO:0051716//GO:0097237//GO:0009636//GO:0006950//GO:0098869	metabolic process//response to stimulus//cellular process//cellular detoxification//cellular response to chemical stimulus//detoxification//response to chemical//response to oxidative stress//oxidation-reduction process//cellular response to stimulus//cellular response to toxic substance//response to toxic substance//response to stress//cellular oxidant detoxification	GO:0016209//GO:0003824//GO:0016491//GO:0016684//GO:0004601//GO:0004602	antioxidant activity//catalytic activity//oxidoreductase activity//oxidoreductase activity, acting on peroxide as acceptor//peroxidase activity//glutathione peroxidase activity	--	--	KOG1651	Glutathione peroxidase
Cluster-53306.197159	3.15324	0.0818359	5.27827	8.05e-05	0.00476004	TRUE	788	324330438	ADY38576.1	1025	1.4e-108	selenium-dependent glutathione peroxidase [Mytilus galloprovincialis]	324330437	HQ891311.1	686	0	Mytilus galloprovincialis selenium-dependent glutathione peroxidase mRNA, complete cds	K00432	gpx	glutathione peroxidase	http://www.genome.jp/dbget-bin/www_bget?ko:K00432	Q9JHC0	594	2.8e-60	Glutathione peroxidase 2 OS=Mus musculus OX=10090 GN=Gpx2 PE=2 SV=3	PF00255	Glutathione peroxidase	GO:0006950//GO:0008152//GO:0006979//GO:0050896//GO:0055114	response to stress//metabolic process//response to oxidative stress//response to stimulus//oxidation-reduction process	GO:0016209//GO:0004601//GO:0003824//GO:0004602//GO:0016684//GO:0016491	antioxidant activity//peroxidase activity//catalytic activity//glutathione peroxidase activity//oxidoreductase activity, acting on peroxide as acceptor//oxidoreductase activity	--	--	KOG1651	Glutathione peroxidase
Cluster-129697.1	2.76101	0.10029	4.79286	0.00012786	0.00638386	TRUE	643	908470166	XP_013088272.1	631	5.4e-63	PREDICTED: putative glutathione-specific gamma-glutamylcyclotransferase 2 [Biomphalaria glabrata] >gi|908470170|ref|XP_013088273.1| PREDICTED: putative glutathione-specific gamma-glutamylcyclotransferase 2 [Biomphalaria glabrata] >gi|908470172|ref|XP_013088274.1| PREDICTED: putative glutathione-specific gamma-glutamylcyclotransferase 2 [Biomphalaria glabrata] >gi|908470175|ref|XP_013088275.1| PRE…	1344047349	XM_024047983.1	34	5.98e-06	PREDICTED: Quercus suber gamma-glutamylcyclotransferase 2-3 (LOC112015572), transcript variant X4, mRNA	--	--	--	--	Q8WUX2	601	3.6e-61	Glutathione-specific gamma-glutamylcyclotransferase 2 OS=Homo sapiens OX=9606 GN=CHAC2 PE=1 SV=1	--	--	--	--	--	--	--	--	KOG3182	Predicted cation transporter
Cluster-53306.170088	1.54425	0.0836958	4.18241	0.00035623	0.0121244	TRUE	1420	762141342	XP_011453855.1	597	1e-58	PREDICTED: gamma-glutamyltranspeptidase 1 isoform X2 [Crassostrea gigas]	--	--	--	--	--	--	--	--	--	P07314	384	1.2e-35	Glutathione hydrolase 1 proenzyme OS=Rattus norvegicus OX=10116 GN=Ggt1 PE=1 SV=4	--	--	--	--	--	--	--	--	KOG2410	Gamma-glutamyltransferase
Cluster-82932.0	1.01511	0.103423	3.2983	0.00062989	0.0174129	TRUE	985	1139825389	XP_019927997.1	585	1.8e-57	PREDICTED: glutathione gamma-glutamylcysteinyltransferase 2 [Crassostrea gigas]	--	--	--	--	--	K05941	E2.3.2.15	glutathione gamma-glutamylcysteinyltransferase	http://www.genome.jp/dbget-bin/www_bget?ko:K05941	Q9S7Z3	323	9.4e-29	Glutathione gamma-glutamylcysteinyltransferase 1 OS=Arabidopsis thaliana OX=3702 GN=PCS1 PE=1 SV=1	--	--	--	--	--	--	--	--	KOG0632	Phytochelatin synthase
Cluster-53306.189762	6.087	0.895599	2.74121	0.00096048	0.022606	TRUE	366	402227989	AFQ35982.1	477	2.2e-45	glutathione S-transferase alpha [Mytilus galloprovincialis]	402227988	JX485635.1	215	7.87e-107	Mytilus galloprovincialis glutathione S-transferase alpha mRNA, complete cds	K00799	GST, gst	glutathione S-transferase	http://www.genome.jp/dbget-bin/www_bget?ko:K00799	P24472	281	2.6e-24	Glutathione S-transferase A4 OS=Mus musculus OX=10090 GN=Gsta4 PE=1 SV=3	--	--	GO:0008152	metabolic process	GO:0003824//GO:0016740//GO:0004364//GO:0016765	catalytic activity//transferase activity//glutathione transferase activity//transferase activity, transferring alkyl or aryl (other than methyl) groups	--	--	--	--
Cluster-53306.39486	0.783388	0.0478033	4.04692	0.00157639	0.0304259	TRUE	1349	1242782006	XP_022330861.1	816	4e-84	lactoylglutathione lyase-like [Crassostrea virginica]	820840611	XM_012495708.1	109	2.62e-47	PREDICTED: Apis florea lactoylglutathione lyase (LOC105737497), transcript variant X2, mRNA	K01759	GLO1, gloA	lactoylglutathione lyase	http://www.genome.jp/dbget-bin/www_bget?ko:K01759	Q6P7Q4	667	1.7e-68	Lactoylglutathione lyase OS=Rattus norvegicus OX=10116 GN=Glo1 PE=1 SV=3	--	--	--	--	GO:0043169//GO:0016846//GO:0016829//GO:0043167//GO:0003824//GO:0005488//GO:0004462//GO:0046872	cation binding//carbon-sulfur lyase activity//lyase activity//ion binding//catalytic activity//binding//lactoylglutathione lyase activity//metal ion binding	--	--	KOG2944	Glyoxalase
Cluster-53306.19383	27.6771	4.9992	2.46574	0.00222561	0.0372273	TRUE	622	193878319	ACF25904.1	517	8.7e-50	GST3 [Azumapecten farreri]	--	--	--	--	--	--	--	--	--	P46088	412	2.9e-39	Glutathione S-transferase OS=Nototodarus sloanii OX=215440 PE=1 SV=1	PF14497//PF00043//PF02798	Glutathione S-transferase, C-terminal domain//Glutathione S-transferase, C-terminal domain//Glutathione S-transferase, N-terminal domain	--	--	GO:0005488//GO:0005515	binding//protein binding	--	--	--	--
Cluster-59575.0	1.47916	0.170986	3.08089	0.00285334	0.0430099	TRUE	690	918996695	XP_013390716.1	469	3.5e-44	glutathione S-transferase kappa 1 [Lingula anatina]	--	--	--	--	--	--	--	--	--	Q9Y2Q3	407	1.2e-38	Glutathione S-transferase kappa 1 OS=Homo sapiens OX=9606 GN=GSTK1 PE=1 SV=3	PF01323	DSBA-like	--	--	GO:0003824//GO:0015036//GO:0015035//GO:0016667//GO:0016491	catalytic activity//disulfide oxidoreductase activity//protein disulfide oxidoreductase activity//oxidoreductase activity, acting on a sulfur group of donors//oxidoreductase activity	--	--	--	--

## Sheet: ﻿Hypoxia
30°C vs control	B v A
Gene	B.value	A.value	log2foldchange	pvalue	padjust	significance	Gene Length	NR GI	NR ID	NR Score	NR Evalue	NR Description	NT GI	NT ID	NT Score	NT Evalue	NT Description	KO ID	KO Name	KO Description	Http Link	Swissprot ID	Swissprot Score	Swissprot Evalue	Swissprot Description	PFAM ID	PFAM description	Gene Ontology Biological Pathway	BP Description	Gene Ontology Molecular Function	MF Description	Gene Ontology Cellular Component	CC Description	KOG ID	KOG Description
Cluster-53306.128523	1.37347	0.0259341	5.72715	7.239e-07	0.000243702	TRUE	4548	762168524	XP_011422640.1	2348	3.1e-261	PREDICTED: hypoxia up-regulated protein 1 isoform X2 [Crassostrea gigas]	--	--	--	--	--	--	--	--	--	Q7ZUW2	1344	1.8e-146	Hypoxia up-regulated protein 1 OS=Danio rerio OX=7955 GN=hyou1 PE=2 SV=1	PF00012	Hsp70	--	--	--	--	--	--	KOG0104	Molecular chaperones GRP170/SIL1, HSP70 superfamily
33°C vs control	C v A
N/A
low sal+30°C vs 30°C	E v B
N/A
low sal+33°C vs 33°C	F v C
Cluster-53306.73905	0.907505	0.0174986	5.70052	5.51941e-05	0.00528366	TRUE	3298	331687645	AED87588.1	1479	1.3e-160	hypoxia-inducible factor 1 alpha [Crassostrea virginica]	777962306	KP185351.1	602	0	Mytilus galloprovincialis hypoxia-inducible factor alpha mRNA, partial cds	K08268	HIF1A	hypoxia-inducible factor 1 alpha	http://www.genome.jp/dbget-bin/www_bget?ko:K08268	Q61221	882	4.8e-93	Hypoxia-inducible factor 1-alpha OS=Mus musculus OX=10090 GN=Hif1a PE=1 SV=3	PF13426//PF08447//PF11413//PF14598//PF00989	PAS//PAS//Hypoxia-inducible//PAS//PAS	GO:0032774//GO:0019222//GO:0031326//GO:0031323//GO:0090304//GO:0044249//GO:0034641//GO:0006807//GO:0034645//GO:1901362//GO:0050789//GO:0097659//GO:0080090//GO:0006139//GO:0044260//GO:2000112//GO:0071704//GO:0010467//GO:0065007//GO:1901360//GO:0010468//GO:0018130//GO:1901576//GO:0019219//GO:0006725//GO:0009987//GO:0009889//GO:1903506//GO:0050794//GO:0009058//GO:0009059//GO:0051171//GO:0008152//GO:…	RNA biosynthetic process//regulation of metabolic process//regulation of cellular biosynthetic process//regulation of cellular metabolic process//nucleic acid metabolic process//cellular biosynthetic process//cellular nitrogen compound metabolic process//nitrogen compound metabolic process//cellular macromolecule biosynthetic process//organic cyclic compound biosynthetic process//regulation of bi…	GO:0005488//GO:0005515	binding//protein binding	--	--	KOG3558	Hypoxia-inducible factor 1/Neuronal PAS domain protein NPAS1
Cluster-53306.73911	2.8407	0.229938	3.62874	9.47248e-05	0.00749339	TRUE	2728	765826152	NP_001292266.1	1224	4e-131	hypoxia-inducible factor 1-alpha-like [Crassostrea gigas] >gi|215415905|dbj|BAG85183.1| hypoxia-inducible factor 1 alpha [Crassostrea gigas]	348239179	JN595864.1	238	1.04539e-118	Mytilus galloprovincialis hypoxia-inducible factor alpha mRNA, partial cds	--	--	--	--	O35800	655	8.3e-67	Hypoxia-inducible factor 1-alpha OS=Rattus norvegicus OX=10116 GN=Hif1a PE=2 SV=1	PF08447//PF11413//PF14598	PAS fold//Hypoxia-inducible factor-1//PAS domain	--	--	GO:0005488//GO:0005515	binding//protein binding	--	--	--	--
low sal+30°C vs low sal	E v D
N/A
low sal+33°C vs low sal	F v D
Gene	F.value	D.value	log2foldchange	pvalue	padjust	significance	Gene Length	NR GI	NR ID	NR Score	NR Evalue	NR Description	NT GI	NT ID	NT Score	NT Evalue	NT Description	KO ID	KO Name	KO Description	Http Link	Swissprot ID	Swissprot Score	Swissprot Evalue	Swissprot Description	PFAM ID	PFAM description	Gene Ontology Biological Pathway	BP Description	Gene Ontology Molecular Function	MF Description	Gene Ontology Cellular Component	CC Description	KOG ID	KOG Description
Cluster-53306.73905	0.9833	0.0176989	5.80265	4.4076e-05	0.00259959	TRUE	3298	331687645	AED87588.1	1479	1.3e-160	hypoxia-inducible factor 1 alpha [Crassostrea virginica]	777962306	KP185351.1	602	0	Mytilus galloprovincialis hypoxia-inducible factor alpha mRNA, partial cds	K08268	HIF1A	hypoxia-inducible factor 1 alpha	http://www.genome.jp/dbget-bin/www_bget?ko:K08268	Q61221	882	4.8e-93	Hypoxia-inducible factor 1-alpha OS=Mus musculus OX=10090 GN=Hif1a PE=1 SV=3	PF13426//PF08447//PF11413//PF14598//PF00989	PAS//PAS//Hypoxia-inducible//PAS//PAS	GO:0032774//GO:0019222//GO:0031326//GO:0031323//GO:0090304//GO:0044249//GO:0034641//GO:0006807//GO:0034645//GO:1901362//GO:0050789//GO:0097659//GO:0080090//GO:0006139//GO:0044260//GO:2000112//GO:0071704//GO:0010467//GO:0065007//GO:1901360//GO:0010468//GO:0018130//GO:1901576//GO:0019219//GO:0006725//GO:0009987//GO:0009889//GO:1903506//GO:0050794//GO:0009058//GO:0009059//GO:0051171//GO:0008152//GO:…	RNA biosynthetic process//regulation of metabolic process//regulation of cellular biosynthetic process//regulation of cellular metabolic process//nucleic acid metabolic process//cellular biosynthetic process//cellular nitrogen compound metabolic process//nitrogen compound metabolic process//cellular macromolecule biosynthetic process//organic cyclic compound biosynthetic process//regulation of bi…	GO:0005488//GO:0005515	binding//protein binding	--	--	KOG3558	Hypoxia-inducible factor 1/Neuronal PAS domain protein NPAS1
Low salinity vs control
N/A
Very low salinity vs control
Gene	G.value	A.value	log2foldchange	pvalue	padjust	significance	Gene Length	NR GI	NR ID	NR Score	NR Evalue	NR Description	NT GI	NT ID	NT Score	NT Evalue	NT Description	KO ID	KO Name	KO Description	Http Link	Swissprot ID	Swissprot Score	Swissprot Evalue	Swissprot Description	PFAM ID	PFAM description	Gene Ontology Biological Pathway	BP Description	Gene Ontology Molecular Function	MF Description	Gene Ontology Cellular Component	CC Description	KOG ID	KOG Description
Cluster-53306.128523	0.483028	0.0301698	4.00178	0.000952575	0.0175475	TRUE	4548	762168524	XP_011422640.1	2348	3.1e-261	PREDICTED: hypoxia up-regulated protein 1 isoform X2 [Crassostrea gigas]	--	--	--	--	--	--	--	--	--	Q7ZUW2	1344	1.8e-146	Hypoxia up-regulated protein 1 OS=Danio rerio OX=7955 GN=hyou1 PE=2 SV=1	PF00012	Hsp70	--	--	--	--	--	--	KOG0104	Molecular chaperones GRP170/SIL1, HSP70 superfamily
Cluster-53306.116944	5.9318	1.66062	1.83629	0.00339491	0.0380417	TRUE	1795	1242758361	XP_022318228.1	1126	6e-120	hypoxia-inducible factor 1-alpha inhibitor-like [Crassostrea virginica]	830022215	XM_004680534.2	57	2.83018e-18	PREDICTED: Condylura cristata hypoxia inducible factor 1, alpha subunit inhibitor (HIF1AN), mRNA	--	--	--	--	Q9NWT6	1018	4.4e-109	Hypoxia-inducible factor 1-alpha inhibitor OS=Homo sapiens OX=9606 GN=HIF1AN PE=1 SV=2	PF13621//PF08007	Cupin-like domain//Cupin superfamily protein	--	--	--	--	--	--	KOG2132	Uncharacterized conserved protein, contains JmjC domain
Very low salinity vs low salinity
Cluster-53306.73905	0.660938	0.0195533	5.08924	4.90169e-05	0.00341875	TRUE	3298	331687645	AED87588.1	1479	1.3e-160	hypoxia-inducible factor 1 alpha [Crassostrea virginica]	777962306	KP185351.1	602	0	Mytilus galloprovincialis hypoxia-inducible factor alpha mRNA, partial cds	K08268	HIF1A	hypoxia-inducible factor 1 alpha	http://www.genome.jp/dbget-bin/www_bget?ko:K08268	Q61221	882	4.8e-93	Hypoxia-inducible factor 1-alpha OS=Mus musculus OX=10090 GN=Hif1a PE=1 SV=3	PF13426//PF08447//PF11413//PF14598//PF00989	PAS//PAS//Hypoxia-inducible//PAS//PAS	GO:0032774//GO:0019222//GO:0031326//GO:0031323//GO:0090304//GO:0044249//GO:0034641//GO:0006807//GO:0034645//GO:1901362//GO:0050789//GO:0097659//GO:0080090//GO:0006139//GO:0044260//GO:2000112//GO:0071704//GO:0010467//GO:0065007//GO:1901360//GO:0010468//GO:0018130//GO:1901576//GO:0019219//GO:0006725//GO:0009987//GO:0009889//GO:1903506//GO:0050794//GO:0009058//GO:0009059//GO:0051171//GO:0008152//GO:…	RNA biosynthetic process//regulation of metabolic process//regulation of cellular biosynthetic process//regulation of cellular metabolic process//nucleic acid metabolic process//cellular biosynthetic process//cellular nitrogen compound metabolic process//nitrogen compound metabolic process//cellular macromolecule biosynthetic process//organic cyclic compound biosynthetic process//regulation of bi…	GO:0005488//GO:0005515	binding//protein binding	--	--	KOG3558	Hypoxia-inducible factor 1/Neuronal PAS domain protein NPAS1

## Sheet: HSPA12A
30°C vs control
Gene	B.value	A.value	log2foldchange	pvalue	padjust	significance	Gene Length	NR GI	NR ID	NR Score	NR Evalue	NR Description	NT GI	NT ID	NT Score	NT Evalue	NT Description	KO ID	KO Name	KO Description	Http Link	Swissprot ID	Swissprot Score	Swissprot Evalue	Swissprot Description	PFAM ID	PFAM description	Gene Ontology Biological Pathway	BP Description	Gene Ontology Molecular Function	MF Description	Gene Ontology Cellular Component	CC Description	KOG ID	KOG Description
Cluster-53306.183759	1.35889	0.177287	2.94198	0.00262174	0.0454659	TRUE	484	1068955974	AOR17363.1	346	4.5e-30	heat shock 70 kDa protein [Mizuhopecten yessoensis] >gi|1205895366|gb|OWF45305.1| Heat shock 70 kDa protein 12A [Mizuhopecten yessoensis]	--	--	--	--	--	--	--	--	--	O43301	287	6.9e-25	Heat shock 70 kDa protein 12A OS=Homo sapiens OX=9606 GN=HSPA12A PE=1 SV=2	--	--	--	--	--	--	--	--	--	--
Cluster-53306.217847	6.39095	0.0449079	7.15352	3.60466e-08	2.37369e-05	TRUE	1195	359359685	AEV41411.1	1504	5.9e-164	HSPA12A [Mytilus galloprovincialis]	359359684	JN232381.1	662	0	Mytilus galloprovincialis HSPA12A (HSPA12A) mRNA, complete cds	--	--	--	--	O43301	282	6.5e-24	Heat shock 70 kDa protein 12A OS=Homo sapiens OX=9606 GN=HSPA12A PE=1 SV=2	--	--	--	--	--	--	--	--	KOG0101	Molecular chaperones HSP70/HSC70, HSP70 superfamily
Cluster-53306.235021	0.889188	0.0392223	4.4985	8.92866e-05	0.00587957	TRUE	1900	359359685	AEV41411.1	2266	4.1e-252	HSPA12A [Mytilus galloprovincialis]	359359684	JN232381.1	1586	0	Mytilus galloprovincialis HSPA12A (HSPA12A) mRNA, complete cds	--	--	--	--	O43301	322	2.4e-28	Heat shock 70 kDa protein 12A OS=Homo sapiens OX=9606 GN=HSPA12A PE=1 SV=2	PF00012	Hsp70 protein	--	--	--	--	--	--	KOG0101	Molecular chaperones HSP70/HSC70, HSP70 superfamily
Cluster-53306.66953	0.635774	0.0786937	3.01861	0.00253782	0.0446408	TRUE	1793	1160053637	OPL21293.1	2327	3.3e-259	hypothetical protein AM593_00022, partial [Mytilus galloprovincialis]	--	--	--	--	--	--	--	--	--	Q8K0U4	594	6.5e-60	Heat shock 70 kDa protein 12A OS=Mus musculus OX=10090 GN=Hspa12a PE=1 SV=1	PF00012	Hsp70	--	--	--	--	--	--	--	--
Cluster-89578.0	1.22024	0.0951506	3.68481	0.00247238	0.043989	TRUE	564	1160074551	OPL33116.1	294	5.7e-24	hypothetical protein AM593_00865, partial [Mytilus galloprovincialis]	--	--	--	--	--	--	--	--	--	Q8K0U4	204	3.4e-15	Heat shock 70 kDa protein 12A OS=Mus musculus OX=10090 GN=Hspa12a PE=1 SV=1	--	--	--	--	--	--	--	--	--	--
Cluster-53306.45150	1.63555	0.0741228	4.46699	0.00092384	0.0250991	TRUE	724	1160073441	OPL32955.1	996	2.9e-105	hypothetical protein AM593_02963, partial [Mytilus galloprovincialis]	--	--	--	--	--	--	--	--	--	Q8K0U4	360	3.6e-33	Heat shock 70 kDa protein 12A OS=Mus musculus OX=10090 GN=Hspa12a PE=1 SV=1	PF00012	Hsp70 protein	--	--	--	--	--	--	KOG0100	Molecular chaperones GRP78/BiP/KAR2, HSP70 superfamily
Cluster-53306.39374	1.02889	0.0832699	3.62481	0.00307296	0.0496041	TRUE	1669	1160073441	OPL32955.1	1203	6.6e-129	hypothetical protein AM593_02963, partial [Mytilus galloprovincialis]	--	--	--	--	--	--	--	--	--	O43301	636	8.1e-65	Heat shock 70 kDa protein 12A OS=Homo sapiens OX=9606 GN=HSPA12A PE=1 SV=2	PF00012	Hsp70 protein	--	--	--	--	--	--	--	--
Cluster-156756.4	1.56816	0.0393727	5.31774	0.000123165	0.00724292	TRUE	1363	1160072258	OPL32799.1	1856	1e-204	hypothetical protein AM593_05223, partial [Mytilus galloprovincialis]	--	--	--	--	--	--	--	--	--	Q8K0U4	507	6e-50	Heat shock 70 kDa protein 12A OS=Mus musculus OX=10090 GN=Hspa12a PE=1 SV=1	--	--	--	--	--	--	--	--	KOG0102	Molecular chaperones mortalin/PBP74/GRP75, HSP70 superfamily
Cluster-159691.0	0.8505	0.051207	4.05741	0.00072349	0.0218298	TRUE	1048	1160072258	OPL32799.1	1642	5.2e-180	hypothetical protein AM593_05223, partial [Mytilus galloprovincialis]	--	--	--	--	--	--	--	--	--	Q8K0U4	401	9.1e-38	Heat shock 70 kDa protein 12A OS=Mus musculus OX=10090 GN=Hspa12a PE=1 SV=1	PF00012	Hsp70 protein	--	--	--	--	--	--	--	--
Cluster-146967.0	0.630862	0.0304396	4.37082	0.000792746	0.0230258	TRUE	1763	1160051774	OPL21142.1	2113	2.1e-234	hypothetical protein AM593_07176, partial [Mytilus galloprovincialis]	--	--	--	--	--	--	--	--	--	Q8K0U4	643	1.3e-65	Heat shock 70 kDa protein 12A OS=Mus musculus OX=10090 GN=Hspa12a PE=1 SV=1	--	--	--	--	--	--	--	--	--	--
Cluster-96709.0	0.992729	0.0561349	4.14433	0.000834981	0.0237123	TRUE	956	1160078058	OPL33700.1	766	1.8e-78	hypothetical protein AM593_07716, partial [Mytilus galloprovincialis]	--	--	--	--	--	--	--	--	--	Q8K0U4	301	3.3e-26	Heat shock 70 kDa protein 12A OS=Mus musculus OX=10090 GN=Hspa12a PE=1 SV=1	--	--	--	--	--	--	--	--	--	--
Cluster-53306.220260	1.34677	0.112505	3.58438	0.00258171	0.0451346	TRUE	477	1160074969	OPL33181.1	311	5.1e-26	hypothetical protein AM593_07742, partial [Mytilus galloprovincialis]	--	--	--	--	--	--	--	--	--	Q8K0U4	135	2.9e-07	Heat shock 70 kDa protein 12A OS=Mus musculus OX=10090 GN=Hspa12a PE=1 SV=1	PF00012	Hsp70 protein	--	--	--	--	--	--	--	--
Cluster-53306.40369	1.78438	0.0854537	4.38759	0.00108218	0.0275287	TRUE	628	1160056494	OPL21566.1	485	4.5e-46	hypothetical protein AM593_08202, partial [Mytilus galloprovincialis]	--	--	--	--	--	--	--	--	--	Q8K0U4	265	3.2e-22	Heat shock 70 kDa protein 12A OS=Mus musculus OX=10090 GN=Hspa12a PE=1 SV=1	--	--	--	--	--	--	--	--	--	--
Cluster-131911.0	0.664702	0.0448329	3.89064	0.00109177	0.0276562	TRUE	1197	1160076113	OPL33355.1	704	3.5e-71	hypothetical protein AM593_09397, partial [Mytilus galloprovincialis]	--	--	--	--	--	--	--	--	--	Q8K0U4	215	3.8e-16	Heat shock 70 kDa protein 12A OS=Mus musculus OX=10090 GN=Hspa12a PE=1 SV=1	--	--	--	--	--	--	--	--	--	--
Cluster-46963.1	0.855859	0.0567283	3.91351	0.00244277	0.0437229	TRUE	946	1160076445	OPL33410.1	435	4.3e-40	hypothetical protein AM593_09575, partial [Mytilus galloprovincialis]	--	--	--	--	--	--	--	--	--	Q8K0U4	156	2.1e-09	Heat shock 70 kDa protein 12A OS=Mus musculus OX=10090 GN=Hspa12a PE=1 SV=1	--	--	--	--	--	--	--	--	--	--
Cluster-53306.136542	1.51906	0.031328	5.60026	1.22261e-05	0.00159731	TRUE	1713	1160052081	OPL21175.1	1385	5.4e-150	hypothetical protein AM593_10345, partial [Mytilus galloprovincialis]	--	--	--	--	--	--	--	--	--	Q8K0U4	408	2.3e-38	Heat shock 70 kDa protein 12A OS=Mus musculus OX=10090 GN=Hspa12a PE=1 SV=1	--	--	--	--	--	--	--	--	--	--
Cluster-53306.190010	0.862507	0.0659469	3.70981	0.00124036	0.0298544	TRUE	1951	762168562	XP_011422659.1	706	3.3e-71	PREDICTED: heat shock 70 kDa protein 12A [Crassostrea gigas]	40994799	AJ577130.1	35	5.22937e-06	Mytilus edulis MT-10 gene for metallothionein	--	--	--	--	Q8K0U4	362	5.6e-33	Heat shock 70 kDa protein 12A OS=Mus musculus OX=10090 GN=Hspa12a PE=1 SV=1	--	--	--	--	--	--	--	--	--	--
Cluster-53306.101996	5.81946	1.32076	2.13916	0.00270508	0.0463405	TRUE	1416	762164389	XP_011420505.1	475	1.5e-44	PREDICTED: heat shock 70 kDa protein 12A [Crassostrea gigas]	--	--	--	--	--	--	--	--	--	O43301	299	8.3e-26	Heat shock 70 kDa protein 12A OS=Homo sapiens OX=9606 GN=HSPA12A PE=1 SV=2	--	--	--	--	--	--	--	--	--	--
Cluster-96776.3	0.399801	0.0286213	3.80102	0.00283071	0.0473973	TRUE	1875	762147064	XP_011456832.1	574	6.4e-56	PREDICTED: heat shock 70 kDa protein 12A [Crassostrea gigas] >gi|1139840336|ref|XP_019918150.1| PREDICTED: heat shock 70 kDa protein 12A [Crassostrea gigas]	--	--	--	--	--	--	--	--	--	O43301	267	5.6e-22	Heat shock 70 kDa protein 12A OS=Homo sapiens OX=9606 GN=HSPA12A PE=1 SV=2	PF00012	Hsp70	--	--	--	--	--	--	--	--
Cluster-102220.0	2.93019	0.0478297	5.93783	4.1628e-06	0.000828514	TRUE	1122	762100199	XP_011432549.1	402	3.4e-36	PREDICTED: heat shock 70 kDa protein 12A-like [Crassostrea gigas]	--	--	--	--	--	--	--	--	--	Q8K0U4	186	8.3e-13	Heat shock 70 kDa protein 12A OS=Mus musculus OX=10090 GN=Hspa12a PE=1 SV=1	PF00012	Hsp70 protein	--	--	--	--	--	--	--	--
Cluster-53306.183756	3.99335	0.280192	3.84182	0.000486503	0.0171508	TRUE	836	1242770446	XP_022324662.1	607	4.3e-60	uncharacterized protein LOC111125318 [Crassostrea virginica]	--	--	--	--	--	--	--	--	--	Q8K0U4	387	3e-36	Heat shock 70 kDa protein 12A OS=Mus musculus OX=10090 GN=Hspa12a PE=1 SV=1	--	--	--	--	--	--	--	--	--	--
Cluster-103491.0	1.51406	0.0243268	5.96094	2.44787e-05	0.00254075	TRUE	2206	1207948363	XP_021364095.1	325	5.6e-27	heat shock 70 kDa protein 12A-like [Mizuhopecten yessoensis]	--	--	--	--	--	--	--	--	--	--	--	--	--	--	--	--	--	--	--	--	--	--	--
Cluster-105086.0	1.85591	0.039693	5.54869	9.43115e-05	0.00610096	TRUE	1352	1207948363	XP_021364095.1	324	4.5e-27	heat shock 70 kDa protein 12A-like [Mizuhopecten yessoensis]	--	--	--	--	--	--	--	--	--	--	--	--	--	--	--	--	--	--	--	--	--	--	--
Cluster-89924.0	1.52286	0.0432085	5.14136	8.57153e-05	0.00571982	TRUE	1242	1242770426	XP_022324653.1	158	7.4e-08	heat shock 70 kDa protein 12A-like isoform X1 [Crassostrea virginica] >gi|1242770428|ref|XP_022324654.1| heat shock 70 kDa protein 12A-like isoform X1 [Crassostrea virginica]	--	--	--	--	--	--	--	--	--	--	--	--	--	--	--	--	--	--	--	--	--	--	--
Cluster-112763.0	1.51393	0.071458	4.40393	0.000515567	0.0177672	TRUE	751	762164389	XP_011420505.1	215	1.1e-14	PREDICTED: heat shock 70 kDa protein 12A [Crassostrea gigas]	--	--	--	--	--	--	--	--	--	--	--	--	--	--	--	--	--	--	--	--	--	--	--
Cluster-53306.220267	3.79616	0.323203	3.55294	0.00162239	0.0349111	TRUE	430	762107809	XP_011436520.1	221	1.3e-15	PREDICTED: heat shock 70 kDa protein 12A [Crassostrea gigas]	--	--	--	--	--	--	--	--	--	--	--	--	--	--	--	--	--	--	--	--	--	--	--
Cluster-53306.220275	2.39621	0.167703	3.83579	0.00280851	0.0472214	TRUE	320	1139854249	XP_011421927.2	164	3.8e-09	PREDICTED: heat shock 70 kDa protein 12A [Crassostrea gigas]	--	--	--	--	--	--	--	--	--	--	--	--	--	--	--	--	--	--	--	--	--	--	--
33°C v control
Gene	C.value	A.value	log2foldchange	pvalue	padjust	significance	Gene Length	NR GI	NR ID	NR Score	NR Evalue	NR Description	NT GI	NT ID	NT Score	NT Evalue	NT Description	KO ID	KO Name	KO Description	Http Link	Swissprot ID	Swissprot Score	Swissprot Evalue	Swissprot Description	PFAM ID	PFAM description	Gene Ontology Biological Pathway	BP Description	Gene Ontology Molecular Function	MF Description	Gene Ontology Cellular Component	CC Description	KOG ID	KOG Description
Cluster-53306.217847	0.787394	0.0461409	4.09334	0.00150882	0.0271521	TRUE	1195	359359685	AEV41411.1	1504	5.9e-164	HSPA12A [Mytilus galloprovincialis]	359359684	JN232381.1	662	0	Mytilus galloprovincialis HSPA12A (HSPA12A) mRNA, complete cds	--	--	--	--	O43301	282	6.5e-24	Heat shock 70 kDa protein 12A OS=Homo sapiens OX=9606 GN=HSPA12A PE=1 SV=2	--	--	--	--	--	--	--	--	KOG0101	Molecular chaperones HSP70/HSC70, HSP70 superfamily
Cluster-102055.0	1.105	0.0984165	3.47937	0.00187228	0.0308367	TRUE	1403	1242763920	XP_022321199.1	739	3.5e-75	heat shock 70 kDa protein 12A-like [Crassostrea virginica]	--	--	--	--	--	--	--	--	--	Q8K0U4	457	3.9e-44	Heat shock 70 kDa protein 12A OS=Mus musculus OX=10090 GN=Hspa12a PE=1 SV=1	--	--	--	--	--	--	--	--	--	--
Cluster-53306.238054	0.271274	0.0250743	3.446	0.00280351	0.0389676	TRUE	2199	1207948363	XP_021364095.1	357	1.1e-30	heat shock 70 kDa protein 12A-like [Mizuhopecten yessoensis]	--	--	--	--	--	--	--	--	--	O43301	136	1e-06	Heat shock 70 kDa protein 12A OS=Homo sapiens OX=9606 GN=HSPA12A PE=1 SV=2	--	--	--	--	--	--	--	--	--	--
Cluster-120791.0	0.267296	0.0269493	3.31221	0.00363242	0.0453178	TRUE	2046	1207918933	XP_021348332.1	907	1.7e-94	heat shock 70 kDa protein 12A-like [Mizuhopecten yessoensis] >gi|1068955926|gb|AOR17339.1| heat shock 70 kDa protein [Mizuhopecten yessoensis] >gi|1205905877|gb|OWF52903.1| Heat shock 70 kDa protein 12A [Mizuhopecten yessoensis]	--	--	--	--	--	--	--	--	--	Q8K0U4	335	8e-30	Heat shock 70 kDa protein 12A OS=Mus musculus OX=10090 GN=Hspa12a PE=1 SV=1	--	--	--	--	--	--	--	--	--	--
Cluster-53306.195234	0.23821	0.014645	4.03056	0.00067784	0.0168608	TRUE	3765	1242774795	XP_022326993.1	1589	2.6e-173	heat shock 70 kDa protein 12B-like [Crassostrea virginica]	--	--	--	--	--	--	--	--	--	Q8K0U4	742	9.4e-77	Heat shock 70 kDa protein 12A OS=Mus musculus OX=10090 GN=Hspa12a PE=1 SV=1	--	--	--	--	--	--	--	--	KOG0102	Molecular chaperones mortalin/PBP74/GRP75, HSP70 superfamily
Cluster-147881.2	2.79443	0.0284953	6.6174	1.32e-08	5.56e-06	TRUE	1935	1160053637	OPL21293.1	1536	1.9e-167	hypothetical protein AM593_00022, partial [Mytilus galloprovincialis]	992061429	KT731074.1	37	4.01e-07	Mytilus chilensis microsatellite Mch-UCH87 sequence	--	--	--	--	O43301	685	2e-70	Heat shock 70 kDa protein 12A OS=Homo sapiens OX=9606 GN=HSPA12A PE=1 SV=2	PF00012	Hsp70 protein	--	--	--	--	--	--	--	--
Cluster-120952.0	1.53874	0.0314	5.61762	2.66e-06	0.00039924	TRUE	1756	1160053637	OPL21293.1	2647	2.5e-296	hypothetical protein AM593_00022, partial [Mytilus galloprovincialis]	--	--	--	--	--	--	--	--	--	Q8K0U4	655	5.4e-67	Heat shock 70 kDa protein 12A OS=Mus musculus OX=10090 GN=Hspa12a PE=1 SV=1	PF00012	Hsp70 protein	--	--	--	--	--	--	--	--
Cluster-53306.136548	1.42811	0.0328988	5.44196	2.33e-05	0.00184472	TRUE	1676	1160052081	OPL21175.1	1385	5.2e-150	hypothetical protein AM593_10345, partial [Mytilus galloprovincialis]	--	--	--	--	--	--	--	--	--	Q8K0U4	408	2.2e-38	Heat shock 70 kDa protein 12A OS=Mus musculus OX=10090 GN=Hspa12a PE=1 SV=1	--	--	--	--	--	--	--	--	--	--
Cluster-147881.3	1.21863	0.0288683	5.40259	7.42e-05	0.00406789	TRUE	1910	1160053637	OPL21293.1	1536	1.8e-167	hypothetical protein AM593_00022, partial [Mytilus galloprovincialis]	--	--	--	--	--	--	--	--	--	O43301	685	1.9e-70	Heat shock 70 kDa protein 12A OS=Homo sapiens OX=9606 GN=HSPA12A PE=1 SV=2	PF00012	Hsp70	--	--	--	--	--	--	--	--
Cluster-156756.4	0.8401	0.0404537	4.37845	0.00013213	0.00597817	TRUE	1363	1160072258	OPL32799.1	1856	1e-204	hypothetical protein AM593_05223, partial [Mytilus galloprovincialis]	--	--	--	--	--	--	--	--	--	Q8K0U4	507	6e-50	Heat shock 70 kDa protein 12A OS=Mus musculus OX=10090 GN=Hspa12a PE=1 SV=1	--	--	--	--	--	--	--	--	KOG0102	Molecular chaperones mortalin/PBP74/GRP75, HSP70 superfamily
Cluster-146967.0	0.793265	0.0312753	4.66377	0.00050319	0.0140234	TRUE	1763	1160051774	OPL21142.1	2113	2.1e-234	hypothetical protein AM593_07176, partial [Mytilus galloprovincialis]	--	--	--	--	--	--	--	--	--	Q8K0U4	643	1.3e-65	Heat shock 70 kDa protein 12A OS=Mus musculus OX=10090 GN=Hspa12a PE=1 SV=1	--	--	--	--	--	--	--	--	--	--
lowSal+30°C v 30°C
Gene	E.value	B.value	log2foldchange	pvalue	padjust	significance	Gene Length	NR GI	NR ID	NR Score	NR Evalue	NR Description	NT GI	NT ID	NT Score	NT Evalue	NT Description	KO ID	KO Name	KO Description	Http Link	Swissprot ID	Swissprot Score	Swissprot Evalue	Swissprot Description	PFAM ID	PFAM description	Gene Ontology Biological Pathway	BP Description	Gene Ontology Molecular Function	MF Description	Gene Ontology Cellular Component	CC Description	KOG ID	KOG Description
Cluster-140736.2	1.40008	0.028603	5.61707	5.42e-05	0.00541577	TRUE	1757	405955091	EKC22335.1	793	2.4e-81	Heat shock 70 kDa protein 12A [Crassostrea gigas]	--	--	--	--	--	--	--	--	--	O43301	454	1.1e-43	Heat shock 70 kDa protein 12A OS=Homo sapiens OX=9606 GN=HSPA12A PE=1 SV=2	--	--	--	--	--	--	--	--	--	--
Cluster-53306.239016	0.373949	0.0202154	4.21674	0.00052298	0.0211092	TRUE	2486	1242838441	XP_022300369.1	966	3e-101	heat shock 70 kDa protein 12A-like [Crassostrea virginica]	--	--	--	--	--	--	--	--	--	Q8K0U4	434	3.2e-41	Heat shock 70 kDa protein 12A OS=Mus musculus OX=10090 GN=Hspa12a PE=1 SV=1	--	--	--	--	--	--	--	--	--	--
Cluster-42424.2	0.976774	0.063776	3.94339	0.0012753	0.0352982	TRUE	788	1139812237	XP_011435417.2	181	1e-10	PREDICTED: heat shock 70 kDa protein 12A-like [Crassostrea gigas]	--	--	--	--	--	--	--	--	--	--	--	--	--	--	--	--	--	--	--	--	--	--	--
Cluster-106032.9	3.9115	0.0370615	6.72431	2.66444e-06	0.000823345	TRUE	1356	1160076113	OPL33355.1	714	2.7e-72	hypothetical protein AM593_09397, partial [Mytilus galloprovincialis]	--	--	--	--	--	--	--	--	--	Q8K0U4	268	3.1e-22	Heat shock 70 kDa protein 12A OS=Mus musculus OX=10090 GN=Hspa12a PE=1 SV=1	--	--	--	--	--	--	--	--	--	--
Cluster-45280.0	2.49852	0.0289991	6.43231	7.17481e-06	0.00149357	TRUE	1733	1160073441	OPL32955.1	814	8.8e-84	hypothetical protein AM593_02963, partial [Mytilus galloprovincialis]	--	--	--	--	--	--	--	--	--	Q8K0U4	433	2.9e-41	Heat shock 70 kDa protein 12A OS=Mus musculus OX=10090 GN=Hspa12a PE=1 SV=1	--	--	--	--	--	--	--	--	--	--
Cluster-45280.1	1.27597	0.0234948	5.76722	3.73627e-05	0.0041997	TRUE	2139	1160073441	OPL32955.1	1051	3.6e-111	hypothetical protein AM593_02963, partial [Mytilus galloprovincialis]	--	--	--	--	--	--	--	--	--	Q8K0U4	433	3.6e-41	Heat shock 70 kDa protein 12A OS=Mus musculus OX=10090 GN=Hspa12a PE=1 SV=1	--	--	--	--	--	--	--	--	--	--
Cluster-53306.201724	1.07893	0.0233855	5.53033	7.14623e-05	0.00648532	TRUE	2149	1160073441	OPL32955.1	789	8.7e-81	hypothetical protein AM593_02963, partial [Mytilus galloprovincialis]	--	--	--	--	--	--	--	--	--	Q8K0U4	496	1.8e-48	Heat shock 70 kDa protein 12A OS=Mus musculus OX=10090 GN=Hspa12a PE=1 SV=1	--	--	--	--	--	--	--	--	KOG0102	Molecular chaperones mortalin/PBP74/GRP75, HSP70 superfamily
Cluster-53306.5886	1.4671	0.0523078	4.81966	7.8052e-05	0.00684043	TRUE	1163	1160073441	OPL32955.1	896	1.8e-93	hypothetical protein AM593_02963, partial [Mytilus galloprovincialis]	--	--	--	--	--	--	--	--	--	Q8K0U4	469	1.3e-45	Heat shock 70 kDa protein 12A OS=Mus musculus OX=10090 GN=Hspa12a PE=1 SV=1	PF00012	Hsp70 protein	--	--	--	--	--	--	--	--
Cluster-140993.0	1.29107	0.0366293	5.14204	0.000173022	0.0110977	TRUE	1372	1160073441	OPL32955.1	588	1.1e-57	hypothetical protein AM593_02963, partial [Mytilus galloprovincialis]	--	--	--	--	--	--	--	--	--	Q8K0U4	425	2e-40	Heat shock 70 kDa protein 12A OS=Mus musculus OX=10090 GN=Hspa12a PE=1 SV=1	PF00012	Hsp70	--	--	--	--	--	--	--	--
Cluster-53306.12815	2.3077	0.0782795	4.88418	0.000307461	0.0154909	TRUE	642	1160052900	OPL21237.1	1054	4.8e-112	hypothetical protein AM593_02474, partial [Mytilus galloprovincialis]	--	--	--	--	--	--	--	--	--	Q8K0U4	322	8e-29	Heat shock 70 kDa protein 12A OS=Mus musculus OX=10090 GN=Hspa12a PE=1 SV=1	--	--	--	--	--	--	--	--	--	--
Cluster-53306.183751	1.65349	0.123753	3.76342	0.000393872	0.0180244	TRUE	758	1242770446	XP_022324662.1	517	1.1e-49	uncharacterized protein LOC111125318 [Crassostrea virginica]	--	--	--	--	--	--	--	--	--	Q8K0U4	357	8.3e-33	Heat shock 70 kDa protein 12A OS=Mus musculus OX=10090 GN=Hspa12a PE=1 SV=1	--	--	--	--	--	--	--	--	--	--
Cluster-72494.1	0.620629	0.0273872	4.5048	0.000659202	0.0243699	TRUE	1835	1160076607	OPL33432.1	484	1.7e-45	hypothetical protein AM593_06943, partial [Mytilus galloprovincialis]	19338058	AJ271365.2	68	2.22184e-24	Mytilus edulis gene for endo-1,4-mannanase, exons 1-6	--	--	--	--	O43301	147	4.5e-08	Heat shock 70 kDa protein 12A OS=Homo sapiens OX=9606 GN=HSPA12A PE=1 SV=2	--	--	--	--	--	--	--	--	--	--
Cluster-125294.0	1.27452	0.0600424	4.41523	0.000731949	0.0259619	TRUE	837	1160078823	OPL33874.1	657	6.8e-66	hypothetical protein AM593_03883, partial [Mytilus galloprovincialis]	--	--	--	--	--	--	--	--	--	Q8K0U4	375	7.5e-35	Heat shock 70 kDa protein 12A OS=Mus musculus OX=10090 GN=Hspa12a PE=1 SV=1	PF00012	Hsp70 protein	--	--	--	--	--	--	KOG0102	Molecular chaperones mortalin/PBP74/GRP75, HSP70 superfamily
Cluster-37484.0	0.942978	0.0675477	3.80531	0.00155295	0.0394048	TRUE	744	1160076607	OPL33432.1	321	5.5e-27	hypothetical protein AM593_06943, partial [Mytilus galloprovincialis]	--	--	--	--	--	--	--	--	--	Q8K0U4	188	3.2e-13	Heat shock 70 kDa protein 12A OS=Mus musculus OX=10090 GN=Hspa12a PE=1 SV=1	--	--	--	--	--	--	--	--	--	--
Cluster-110005.0	0.444123	0.045316	3.30617	0.00207455	0.0463052	TRUE	1109	1160053637	OPL21293.1	1635	3.5e-179	hypothetical protein AM593_00022, partial [Mytilus galloprovincialis]	--	--	--	--	--	--	--	--	--	Q8K0U4	405	3.3e-38	Heat shock 70 kDa protein 12A OS=Mus musculus OX=10090 GN=Hspa12a PE=1 SV=1	--	--	--	--	--	--	--	--	--	--
lowSal+33°C v 33°C
Cluster-155119.0	1.7376	0.0560076	4.98071	2.54e-07	0.00017463	TRUE	2374	1139751409	XP_011425241.2	917	1.4e-95	PREDICTED: heat shock 70 kDa protein 12A [Crassostrea gigas]	--	--	--	--	--	--	--	--	--	Q8K0U4	631	4.4e-64	Heat shock 70 kDa protein 12A OS=Mus musculus OX=10090 GN=Hspa12a PE=1 SV=1	PF00012//PF00814	Hsp70 protein//Glycoprotease family	--	--	--	--	--	--	--	--
Cluster-130304.3	1.66254	0.021725	6.25378	3.65e-06	0.00099245	TRUE	3139	1242773156	XP_022326106.1	1111	5.8e-118	heat shock 70 kDa protein 12A-like [Crassostrea virginica]	--	--	--	--	--	--	--	--	--	O43301	507	1.4e-49	Heat shock 70 kDa protein 12A OS=Homo sapiens OX=9606 GN=HSPA12A PE=1 SV=2	PF00012	Hsp70	--	--	--	--	--	--	--	--
Cluster-53306.235024	2.22318	0.0303738	6.19677	1.34e-05	0.00219694	TRUE	1900	359359685	AEV41411.1	2291	5.2e-255	HSPA12A [Mytilus galloprovincialis]	359359684	JN232381.1	1655	0	Mytilus galloprovincialis HSPA12A (HSPA12A) mRNA, complete cds	--	--	--	--	O43301	321	3.1e-28	Heat shock 70 kDa protein 12A OS=Homo sapiens OX=9606 GN=HSPA12A PE=1 SV=2	PF00012	Hsp70 protein	--	--	--	--	--	--	KOG0101	Molecular chaperones HSP70/HSC70, HSP70 superfamily
Cluster-53306.183767	1.27155	0.088785	3.84782	0.00049573	0.0201164	TRUE	650	1068955974	AOR17363.1	539	2.5e-52	heat shock 70 kDa protein [Mizuhopecten yessoensis] >gi|1205895366|gb|OWF45305.1| Heat shock 70 kDa protein 12A [Mizuhopecten yessoensis]	--	--	--	--	--	--	--	--	--	O43301	387	2.4e-36	Heat shock 70 kDa protein 12A OS=Homo sapiens OX=9606 GN=HSPA12A PE=1 SV=2	--	--	--	--	--	--	--	--	--	--
Cluster-71580.0	1.03401	0.044121	4.55319	0.00073403	0.0250577	TRUE	1308	762100199	XP_011432549.1	677	5.1e-68	PREDICTED: heat shock 70 kDa protein 12A-like [Crassostrea gigas]	--	--	--	--	--	--	--	--	--	O43301	399	1.9e-37	Heat shock 70 kDa protein 12A OS=Homo sapiens OX=9606 GN=HSPA12A PE=1 SV=2	PF00012	Hsp70 protein	--	--	--	--	--	--	--	--
Cluster-96776.0	0.511075	0.0308281	4.05685	0.00091547	0.0283968	TRUE	1872	1242742569	XP_022342529.1	557	6e-54	heat shock 70 kDa protein 12A-like [Crassostrea virginica] >gi|1242742571|ref|XP_022342536.1| heat shock 70 kDa protein 12A-like [Crassostrea virginica]	--	--	--	--	--	--	--	--	--	O43301	267	5.6e-22	Heat shock 70 kDa protein 12A OS=Homo sapiens OX=9606 GN=HSPA12A PE=1 SV=2	PF00012	Hsp70	--	--	--	--	--	--	--	--
Cluster-53306.233081	2.10375	0.0520381	5.3405	4.17874e-06	0.00107718	TRUE	1109	1207913731	XP_021345556.1	539	4.3e-52	heat shock 70 kDa protein 12B-like isoform X1 [Mizuhopecten yessoensis]	--	--	--	--	--	--	--	--	--	O43301	243	2e-19	Heat shock 70 kDa protein 12A OS=Homo sapiens OX=9606 GN=HSPA12A PE=1 SV=2	--	--	--	--	--	--	--	--	--	--
Cluster-53306.78287	6.30132	0.02925	7.75496	7.56628e-11	5.40283e-07	TRUE	1973	1160074551	OPL33116.1	2529	1.4e-282	hypothetical protein AM593_00865, partial [Mytilus galloprovincialis]	1242767443	XM_022467363.1	50	2.42636e-14	PREDICTED: Crassostrea virginica heat shock 70 kDa protein 12A-like (LOC111124486), transcript variant X5, mRNA	--	--	--	--	O43301	826	8.9e-87	Heat shock 70 kDa protein 12A OS=Homo sapiens OX=9606 GN=HSPA12A PE=1 SV=2	PF00012	Hsp70 protein	--	--	--	--	--	--	--	--
Cluster-53306.183751	3.02456	0.0761349	5.31712	3.84582e-05	0.004205	TRUE	758	1242770446	XP_022324662.1	517	1.1e-49	uncharacterized protein LOC111125318 [Crassostrea virginica]	--	--	--	--	--	--	--	--	--	Q8K0U4	357	8.3e-33	Heat shock 70 kDa protein 12A OS=Mus musculus OX=10090 GN=Hspa12a PE=1 SV=1	--	--	--	--	--	--	--	--	--	--
Cluster-87202.0	1.31111	0.0506727	4.70477	9.30955e-05	0.00741196	TRUE	2094	1160052900	OPL21237.1	920	5.4e-96	hypothetical protein AM593_02474, partial [Mytilus galloprovincialis]	--	--	--	--	--	--	--	--	--	O43301	318	7.7e-28	Heat shock 70 kDa protein 12A OS=Homo sapiens OX=9606 GN=HSPA12A PE=1 SV=2	--	--	--	--	--	--	--	--	--	--
Cluster-89756.2	1.36482	0.0360239	5.24794	0.000149994	0.00996472	TRUE	1602	1160077856	OPL33661.1	1021	8.1e-108	hypothetical protein AM593_04817, partial [Mytilus galloprovincialis]	--	--	--	--	--	--	--	--	--	O43301	482	5.6e-47	Heat shock 70 kDa protein 12A OS=Homo sapiens OX=9606 GN=HSPA12A PE=1 SV=2	PF00012	Hsp70 protein	--	--	--	--	--	--	--	--
Cluster-150523.3	1.0427	0.0476944	4.45282	0.00022852	0.012696	TRUE	1210	1160074969	OPL33181.1	755	4.3e-77	hypothetical protein AM593_07742, partial [Mytilus galloprovincialis]	--	--	--	--	--	--	--	--	--	Q8K0U4	271	1.2e-22	Heat shock 70 kDa protein 12A OS=Mus musculus OX=10090 GN=Hspa12a PE=1 SV=1	--	--	--	--	--	--	--	--	--	--
Cluster-128239.0	0.701725	0.033533	4.39124	0.000365464	0.0168291	TRUE	1721	1160053637	OPL21293.1	1447	3.5e-157	hypothetical protein AM593_00022, partial [Mytilus galloprovincialis]	--	--	--	--	--	--	--	--	--	O43301	647	4.4e-66	Heat shock 70 kDa protein 12A OS=Homo sapiens OX=9606 GN=HSPA12A PE=1 SV=2	PF00012	Hsp70	--	--	--	--	--	--	--	--
Cluster-25114.9	1.77666	0.0630266	4.81483	0.00041378	0.0180627	TRUE	1082	1160052900	OPL21237.1	1348	6.6e-146	hypothetical protein AM593_02474, partial [Mytilus galloprovincialis]	--	--	--	--	--	--	--	--	--	O43301	449	2.5e-43	Heat shock 70 kDa protein 12A OS=Homo sapiens OX=9606 GN=HSPA12A PE=1 SV=2	--	--	--	--	--	--	--	--	--	--
Cluster-53306.234558	1.35566	0.114417	3.57948	0.00069699	0.024307	TRUE	614	1160073441	OPL32955.1	522	2.3e-50	hypothetical protein AM593_02963, partial [Mytilus galloprovincialis]	--	--	--	--	--	--	--	--	--	O43301	318	2.2e-28	Heat shock 70 kDa protein 12A OS=Homo sapiens OX=9606 GN=HSPA12A PE=1 SV=2	PF00012	Hsp70 protein	--	--	--	--	--	--	--	--
Cluster-24341.0	2.22292	0.10287	4.43631	0.000804873	0.0264978	TRUE	561	1160077856	OPL33661.1	359	1.6e-31	hypothetical protein AM593_04817, partial [Mytilus galloprovincialis]	--	--	--	--	--	--	--	--	--	O43301	190	1.4e-13	Heat shock 70 kDa protein 12A OS=Homo sapiens OX=9606 GN=HSPA12A PE=1 SV=2	--	--	--	--	--	--	--	--	--	--
Cluster-53306.27163	1.03877	0.0516236	4.32296	0.00108369	0.0310024	TRUE	1321	1160073441	OPL32955.1	1735	1.1e-190	hypothetical protein AM593_02963, partial [Mytilus galloprovincialis]	1041144038	XM_017441538.1	36	9.76662e-07	PREDICTED: Kryptolebias marmoratus heat shock 70 kDa protein 12A-like (LOC108251290), transcript variant X2, mRNA	--	--	--	--	Q8K0U4	435	1.3e-41	Heat shock 70 kDa protein 12A OS=Mus musculus OX=10090 GN=Hspa12a PE=1 SV=1	PF00012	Hsp70 protein	--	--	--	--	--	--	KOG0100	Molecular chaperones GRP78/BiP/KAR2, HSP70 superfamily
Cluster-53306.6907	1.27302	0.0774837	4.05485	0.00114981	0.0320217	TRUE	1716	1160076607	OPL33432.1	1263	7.5e-136	hypothetical protein AM593_06943, partial [Mytilus galloprovincialis]	--	--	--	--	--	--	--	--	--	O43301	467	3.3e-45	Heat shock 70 kDa protein 12A OS=Homo sapiens OX=9606 GN=HSPA12A PE=1 SV=2	--	--	--	--	--	--	--	--	--	--
Cluster-159691.0	0.758745	0.055067	3.78762	0.00122121	0.033043	TRUE	1048	1160072258	OPL32799.1	1642	5.2e-180	hypothetical protein AM593_05223, partial [Mytilus galloprovincialis]	--	--	--	--	--	--	--	--	--	Q8K0U4	401	9.1e-38	Heat shock 70 kDa protein 12A OS=Mus musculus OX=10090 GN=Hspa12a PE=1 SV=1	PF00012	Hsp70 protein	--	--	--	--	--	--	--	--
Cluster-53306.39376	0.603434	0.0336307	4.16908	0.001395	0.0354734	TRUE	1716	1160073441	OPL32955.1	1265	4.4e-136	hypothetical protein AM593_02963, partial [Mytilus galloprovincialis]	--	--	--	--	--	--	--	--	--	O43301	642	1.7e-65	Heat shock 70 kDa protein 12A OS=Homo sapiens OX=9606 GN=HSPA12A PE=1 SV=2	--	--	--	--	--	--	--	--	--	--
Cluster-53306.36141	0.503768	0.028942	4.12085	0.00158147	0.0379406	TRUE	1994	1242770446	XP_022324662.1	929	4.7e-97	uncharacterized protein LOC111125318 [Crassostrea virginica]	--	--	--	--	--	--	--	--	--	O43301	427	1.7e-40	Heat shock 70 kDa protein 12A OS=Homo sapiens OX=9606 GN=HSPA12A PE=1 SV=2	--	--	--	--	--	--	--	--	--	--
lowSal+30°C v low salinity
Cluster-96776.3	1.21727	0.0293084	5.38403	2.3852e-05	0.00285701	TRUE	1875	762147064	XP_011456832.1	574	6.4e-56	PREDICTED: heat shock 70 kDa protein 12A [Crassostrea gigas] >gi|1139840336|ref|XP_019918150.1| PREDICTED: heat shock 70 kDa protein 12A [Crassostrea gigas]	--	--	--	--	--	--	--	--	--	O43301	267	5.6e-22	Heat shock 70 kDa protein 12A OS=Homo sapiens OX=9606 GN=HSPA12A PE=1 SV=2	PF00012	Hsp70	--	--	--	--	--	--	--	--
Cluster-140736.2	1.5167	0.0312767	5.60661	5.84129e-05	0.00503006	TRUE	1757	405955091	EKC22335.1	793	2.4e-81	Heat shock 70 kDa protein 12A [Crassostrea gigas]	--	--	--	--	--	--	--	--	--	O43301	454	1.1e-43	Heat shock 70 kDa protein 12A OS=Homo sapiens OX=9606 GN=HSPA12A PE=1 SV=2	--	--	--	--	--	--	--	--	--	--
Cluster-99864.2	0.705876	0.0423695	4.0705	0.000379624	0.0164566	TRUE	1297	1207913731	XP_021345556.1	547	6e-53	heat shock 70 kDa protein 12B-like isoform X1 [Mizuhopecten yessoensis]	--	--	--	--	--	--	--	--	--	Q8K0U4	308	6.8e-27	Heat shock 70 kDa protein 12A OS=Mus musculus OX=10090 GN=Hspa12a PE=1 SV=1	PF00012	Hsp70 protein	--	--	--	--	--	--	--	--
Cluster-131932.0	3.41854	0.137266	4.61974	0.000395681	0.0168858	TRUE	1496	1207910011	XP_021370948.1	305	8e-25	heat shock 70 kDa protein 12A-like [Mizuhopecten yessoensis] >gi|1068955912|gb|AOR17332.1| heat shock 70 kDa protein [Mizuhopecten yessoensis] >gi|1205909209|gb|OWF55325.1| Heat shock 70 kDa protein 12A [Mizuhopecten yessoensis]	--	--	--	--	--	--	--	--	--	O43301	130	3.4e-06	Heat shock 70 kDa protein 12A OS=Homo sapiens OX=9606 GN=HSPA12A PE=1 SV=2	--	--	--	--	--	--	--	--	--	--
Cluster-106032.9	4.15802	0.040526	6.68671	3.20853e-06	0.000738809	TRUE	1356	1160076113	OPL33355.1	714	2.7e-72	hypothetical protein AM593_09397, partial [Mytilus galloprovincialis]	--	--	--	--	--	--	--	--	--	Q8K0U4	268	3.1e-22	Heat shock 70 kDa protein 12A OS=Mus musculus OX=10090 GN=Hspa12a PE=1 SV=1	--	--	--	--	--	--	--	--	--	--
Cluster-45280.0	2.65604	0.0317099	6.39474	8.48384e-06	0.00144229	TRUE	1733	1160073441	OPL32955.1	814	8.8e-84	hypothetical protein AM593_02963, partial [Mytilus galloprovincialis]	--	--	--	--	--	--	--	--	--	Q8K0U4	433	2.9e-41	Heat shock 70 kDa protein 12A OS=Mus musculus OX=10090 GN=Hspa12a PE=1 SV=1	--	--	--	--	--	--	--	--	--	--
Cluster-53306.39374	0.860939	0.0329258	4.71699	4.00009e-05	0.00395551	TRUE	1669	1160073441	OPL32955.1	1203	6.6e-129	hypothetical protein AM593_02963, partial [Mytilus galloprovincialis]	--	--	--	--	--	--	--	--	--	O43301	636	8.1e-65	Heat shock 70 kDa protein 12A OS=Homo sapiens OX=9606 GN=HSPA12A PE=1 SV=2	PF00012	Hsp70 protein	--	--	--	--	--	--	--	--
Cluster-45280.1	1.3565	0.0256911	5.72993	4.26272e-05	0.00414384	TRUE	2139	1160073441	OPL32955.1	1051	3.6e-111	hypothetical protein AM593_02963, partial [Mytilus galloprovincialis]	--	--	--	--	--	--	--	--	--	Q8K0U4	433	3.6e-41	Heat shock 70 kDa protein 12A OS=Mus musculus OX=10090 GN=Hspa12a PE=1 SV=1	--	--	--	--	--	--	--	--	--	--
Cluster-122239.2	0.648331	0.0446774	3.86769	0.000480229	0.0189779	TRUE	1230	1160072258	OPL32799.1	2043	1.9e-226	hypothetical protein AM593_05223, partial [Mytilus galloprovincialis]	1343926667	XM_004079774.4	39	1.95065e-08	PREDICTED: Oryzias latipes heat shock protein family A (Hsp70) member 12B (hspa12b), mRNA	--	--	--	--	Q8K0U4	466	3.1e-45	Heat shock 70 kDa protein 12A OS=Mus musculus OX=10090 GN=Hspa12a PE=1 SV=1	PF00012	Hsp70	--	--	--	--	--	--	--	--
Cluster-53306.11788	0.88783	0.0354308	4.65064	0.000519854	0.0198905	TRUE	1551	1160076607	OPL33432.1	2325	4.9e-259	hypothetical protein AM593_06943, partial [Mytilus galloprovincialis]	--	--	--	--	--	--	--	--	--	O43301	688	7.1e-71	Heat shock 70 kDa protein 12A OS=Homo sapiens OX=9606 GN=HSPA12A PE=1 SV=2	PF00012	Hsp70	--	--	--	--	--	--	--	--
Cluster-53306.69001	0.516159	0.0262307	4.30294	0.000671995	0.0232029	TRUE	2095	1160078058	OPL33700.1	1694	9.7e-186	hypothetical protein AM593_07716, partial [Mytilus galloprovincialis]	--	--	--	--	--	--	--	--	--	Q8K0U4	635	1.3e-64	Heat shock 70 kDa protein 12A OS=Mus musculus OX=10090 GN=Hspa12a PE=1 SV=1	PF00012	Hsp70 protein	--	--	--	--	--	--	--	--
Cluster-37484.0	1.00428	0.0738619	3.77192	0.00164437	0.0386846	TRUE	744	1160076607	OPL33432.1	321	5.5e-27	hypothetical protein AM593_06943, partial [Mytilus galloprovincialis]	--	--	--	--	--	--	--	--	--	Q8K0U4	188	3.2e-13	Heat shock 70 kDa protein 12A OS=Mus musculus OX=10090 GN=Hspa12a PE=1 SV=1	--	--	--	--	--	--	--	--	--	--
Cluster-53306.219261	0.505267	0.0409793	3.62736	0.00197217	0.0426192	TRUE	1341	1160078058	OPL33700.1	1074	4.8e-114	hypothetical protein AM593_07716, partial [Mytilus galloprovincialis]	--	--	--	--	--	--	--	--	--	Q8K0U4	549	8e-55	Heat shock 70 kDa protein 12A OS=Mus musculus OX=10090 GN=Hspa12a PE=1 SV=1	PF00012	Hsp70 protein	--	--	--	--	--	--	--	--
Cluster-88611.0	1.40323	0.0906776	3.92581	0.00214725	0.0446681	TRUE	1228	1160054596	OPL21383.1	918	5.4e-96	hypothetical protein AM593_04154, partial [Mytilus galloprovincialis]	--	--	--	--	--	--	--	--	--	Q8K0U4	466	3.1e-45	Heat shock 70 kDa protein 12A OS=Mus musculus OX=10090 GN=Hspa12a PE=1 SV=1	--	--	--	--	--	--	--	--	--	--
Cluster-53306.12815	2.49198	0.155655	4.00666	0.00217705	0.0450217	TRUE	642	1160052900	OPL21237.1	1054	4.8e-112	hypothetical protein AM593_02474, partial [Mytilus galloprovincialis]	--	--	--	--	--	--	--	--	--	Q8K0U4	322	8e-29	Heat shock 70 kDa protein 12A OS=Mus musculus OX=10090 GN=Hspa12a PE=1 SV=1	--	--	--	--	--	--	--	--	--	--
Cluster-53306.16195	1.41323	0.0940966	3.90636	0.00227861	0.0461634	TRUE	807	1160056494	OPL21566.1	512	4.3e-49	hypothetical protein AM593_08202, partial [Mytilus galloprovincialis]	--	--	--	--	--	--	--	--	--	Q8K0U4	303	1.6e-26	Heat shock 70 kDa protein 12A OS=Mus musculus OX=10090 GN=Hspa12a PE=1 SV=1	--	--	--	--	--	--	--	--	--	--
Cluster-42424.2	1.03921	0.0697376	3.90848	0.00135794	0.034761	TRUE	788	1139812237	XP_011435417.2	181	1e-10	PREDICTED: heat shock 70 kDa protein 12A-like [Crassostrea gigas]	--	--	--	--	--	--	--	--	--	--	--	--	--	--	--	--	--	--	--	--	--	--	--
LowSal v control
Cluster-67103.0	1.24313	0.0590279	4.40101	0.000494978	0.0201729	TRUE	969	1139753057	XP_019922518.1	232	1.5e-16	PREDICTED: heat shock 70 kDa protein 12A isoform X1 [Crassostrea gigas]	--	--	--	--	--	--	--	--	--	--	--	--	--	--	--	--	--	--	--	--	--	--	--
Cluster-53306.234580	3.3539	0.039887	6.39453	8.43064e-07	0.000487084	TRUE	1434	1160054596	OPL21383.1	1098	8.5e-117	hypothetical protein AM593_04154, partial [Mytilus galloprovincialis]	--	--	--	--	--	--	--	--	--	Q8K0U4	516	5.8e-51	Heat shock 70 kDa protein 12A OS=Mus musculus OX=10090 GN=Hspa12a PE=1 SV=1	PF00012	Hsp70 protein	--	--	--	--	--	--	KOG0100	Molecular chaperones GRP78/BiP/KAR2, HSP70 superfamily
Cluster-53306.195233	0.953462	0.0156578	5.93017	2.01119e-06	0.000827905	TRUE	3653	1242774795	XP_022326993.1	1589	2.5e-173	heat shock 70 kDa protein 12B-like [Crassostrea virginica]	--	--	--	--	--	--	--	--	--	Q8K0U4	742	9.1e-77	Heat shock 70 kDa protein 12A OS=Mus musculus OX=10090 GN=Hspa12a PE=1 SV=1	--	--	--	--	--	--	--	--	KOG0102	Molecular chaperones mortalin/PBP74/GRP75, HSP70 superfamily
Cluster-53306.238054	1.14052	0.0260109	5.4549	2.66502e-06	0.000956759	TRUE	2199	1207948363	XP_021364095.1	357	1.1e-30	heat shock 70 kDa protein 12A-like [Mizuhopecten yessoensis]	--	--	--	--	--	--	--	--	--	O43301	136	1e-06	Heat shock 70 kDa protein 12A OS=Homo sapiens OX=9606 GN=HSPA12A PE=1 SV=2	--	--	--	--	--	--	--	--	--	--
Cluster-53306.86587	1.57386	0.028642	5.78056	4.13385e-05	0.00460023	TRUE	1997	1160052081	OPL21175.1	1378	4e-149	hypothetical protein AM593_10345, partial [Mytilus galloprovincialis]	--	--	--	--	--	--	--	--	--	Q8K0U4	403	1e-37	Heat shock 70 kDa protein 12A OS=Mus musculus OX=10090 GN=Hspa12a PE=1 SV=1	--	--	--	--	--	--	--	--	--	--
Cluster-53306.235021	1.51094	0.0417727	5.17188	5.015e-05	0.00516958	TRUE	1900	359359685	AEV41411.1	2266	4.1e-252	HSPA12A [Mytilus galloprovincialis]	359359684	JN232381.1	1586	0	Mytilus galloprovincialis HSPA12A (HSPA12A) mRNA, complete cds	--	--	--	--	O43301	322	2.4e-28	Heat shock 70 kDa protein 12A OS=Homo sapiens OX=9606 GN=HSPA12A PE=1 SV=2	PF00012	Hsp70 protein	--	--	--	--	--	--	KOG0101	Molecular chaperones HSP70/HSC70, HSP70 superfamily
Cluster-53306.53770	0.84033	0.020283	5.37481	0.000122491	0.00887312	TRUE	2820	1160073441	OPL32955.1	799	7.9e-82	hypothetical protein AM593_02963, partial [Mytilus galloprovincialis]	--	--	--	--	--	--	--	--	--	O43301	496	2.4e-48	Heat shock 70 kDa protein 12A OS=Homo sapiens OX=9606 GN=HSPA12A PE=1 SV=2	PF00012	Hsp70 protein	--	--	--	--	--	--	--	--
Cluster-53306.136548	0.631158	0.0341277	4.21483	0.000246185	0.0135166	TRUE	1676	1160052081	OPL21175.1	1385	5.2e-150	hypothetical protein AM593_10345, partial [Mytilus galloprovincialis]	--	--	--	--	--	--	--	--	--	Q8K0U4	408	2.2e-38	Heat shock 70 kDa protein 12A OS=Mus musculus OX=10090 GN=Hspa12a PE=1 SV=1	--	--	--	--	--	--	--	--	--	--
Cluster-127229.0	0.925703	0.0316361	4.87282	0.000314601	0.0155078	TRUE	1808	1160072258	OPL32799.1	2305	1.2e-256	hypothetical protein AM593_05223, partial [Mytilus galloprovincialis]	--	--	--	--	--	--	--	--	--	Q8K0U4	507	8e-50	Heat shock 70 kDa protein 12A OS=Mus musculus OX=10090 GN=Hspa12a PE=1 SV=1	--	--	--	--	--	--	--	--	KOG0102	Molecular chaperones mortalin/PBP74/GRP75, HSP70 superfamily
Cluster-147881.3	0.569964	0.0299466	4.25208	0.000314533	0.0155078	TRUE	1910	1160053637	OPL21293.1	1536	1.8e-167	hypothetical protein AM593_00022, partial [Mytilus galloprovincialis]	--	--	--	--	--	--	--	--	--	O43301	685	1.9e-70	Heat shock 70 kDa protein 12A OS=Homo sapiens OX=9606 GN=HSPA12A PE=1 SV=2	PF00012	Hsp70	--	--	--	--	--	--	--	--
Cluster-53306.144809	1.96489	0.133688	3.87847	0.000323695	0.0157185	TRUE	767	1160052081	OPL21175.1	952	3.9e-100	hypothetical protein AM593_10345, partial [Mytilus galloprovincialis]	--	--	--	--	--	--	--	--	--	Q8K0U4	419	5.4e-40	Heat shock 70 kDa protein 12A OS=Mus musculus OX=10090 GN=Hspa12a PE=1 SV=1	--	--	--	--	--	--	--	--	--	--
Cluster-53306.201724	0.565361	0.0266161	4.40544	0.000403969	0.017959	TRUE	2149	1160073441	OPL32955.1	789	8.7e-81	hypothetical protein AM593_02963, partial [Mytilus galloprovincialis]	--	--	--	--	--	--	--	--	--	Q8K0U4	496	1.8e-48	Heat shock 70 kDa protein 12A OS=Mus musculus OX=10090 GN=Hspa12a PE=1 SV=1	--	--	--	--	--	--	--	--	KOG0102	Molecular chaperones mortalin/PBP74/GRP75, HSP70 superfamily
Cluster-72074.0	1.10608	0.0442367	4.64682	0.000660934	0.0239235	TRUE	1293	1160073441	OPL32955.1	746	5e-76	hypothetical protein AM593_02963, partial [Mytilus galloprovincialis]	--	--	--	--	--	--	--	--	--	Q8K0U4	464	5.5e-45	Heat shock 70 kDa protein 12A OS=Mus musculus OX=10090 GN=Hspa12a PE=1 SV=1	--	--	--	--	--	--	--	--	--	--
Cluster-72494.2	0.58891	0.0341073	4.11106	0.000919698	0.0286667	TRUE	1677	1160076607	OPL33432.1	1502	1.4e-163	hypothetical protein AM593_06943, partial [Mytilus galloprovincialis]	--	--	--	--	--	--	--	--	--	O43301	715	5.7e-74	Heat shock 70 kDa protein 12A OS=Homo sapiens OX=9606 GN=HSPA12A PE=1 SV=2	PF00012	Hsp70	--	--	--	--	--	--	KOG0102	Molecular chaperones mortalin/PBP74/GRP75, HSP70 superfamily
Cluster-53306.165086	1.21838	0.0885418	3.78221	0.00169162	0.0403136	TRUE	646	1160074551	OPL33116.1	447	1.2e-41	hypothetical protein AM593_00865, partial [Mytilus galloprovincialis]	--	--	--	--	--	--	--	--	--	Q8K0U4	272	5.1e-23	Heat shock 70 kDa protein 12A OS=Mus musculus OX=10090 GN=Hspa12a PE=1 SV=1	--	--	--	--	--	--	--	--	--	--
Cluster-153247.0	0.618892	0.0775975	3.00896	0.00175932	0.0411397	TRUE	1199	1160073441	OPL32955.1	1276	1.6e-137	hypothetical protein AM593_02963, partial [Mytilus galloprovincialis]	--	--	--	--	--	--	--	--	--	Q8K0U4	383	1.3e-35	Heat shock 70 kDa protein 12A OS=Mus musculus OX=10090 GN=Hspa12a PE=1 SV=1	PF00012	Hsp70 protein	--	--	--	--	--	--	--	--
Cluster-53306.136546	11.3618	1.2797	3.15035	0.00211284	0.0453176	TRUE	716	1160052081	OPL21175.1	1122	7e-120	hypothetical protein AM593_10345, partial [Mytilus galloprovincialis]	--	--	--	--	--	--	--	--	--	Q8K0U4	335	2.8e-30	Heat shock 70 kDa protein 12A OS=Mus musculus OX=10090 GN=Hspa12a PE=1 SV=1	--	--	--	--	--	--	--	--	--	--
Cluster-153247.1	1.14096	0.115456	3.31522	0.00219159	0.0461285	TRUE	2179	1160073441	OPL32955.1	1614	1.9e-176	hypothetical protein AM593_02963, partial [Mytilus galloprovincialis]	1242776441	XM_022472164.1	36	1.62707e-06	PREDICTED: Crassostrea virginica heat shock 70 kDa protein 12B-like (LOC111127126), mRNA	--	--	--	--	Q8K0U4	506	1.3e-49	Heat shock 70 kDa protein 12A OS=Mus musculus OX=10090 GN=Hspa12a PE=1 SV=1	PF00012	Hsp70 protein	--	--	--	--	--	--	--	--
Very LowSal v control
Gene	G.value	A.value	log2foldchange	pvalue	padjust	significance	Gene Length	NR GI	NR ID	NR Score	NR Evalue	NR Description	NT GI	NT ID	NT Score	NT Evalue	NT Description	KO ID	KO Name	KO Description	Http Link	Swissprot ID	Swissprot Score	Swissprot Evalue	Swissprot Description	PFAM ID	PFAM description	Gene Ontology Biological Pathway	BP Description	Gene Ontology Molecular Function	MF Description	Gene Ontology Cellular Component	CC Description	KOG ID	KOG Description
Cluster-130304.4	3.13747	0.0197127	7.31502	1.78099e-08	7.91836e-06	TRUE	3154	1242773156	XP_022326106.1	1111	5.8e-118	heat shock 70 kDa protein 12A-like [Crassostrea virginica]	--	--	--	--	--	--	--	--	--	O43301	507	1.4e-49	Heat shock 70 kDa protein 12A OS=Homo sapiens OX=9606 GN=HSPA12A PE=1 SV=2	PF00012	Hsp70 protein	--	--	--	--	--	--	--	--
Cluster-53306.217847	4.40044	0.0520285	6.4027	7.24336e-07	0.000139007	TRUE	1195	359359685	AEV41411.1	1504	5.9e-164	HSPA12A [Mytilus galloprovincialis]	359359684	JN232381.1	662	0	Mytilus galloprovincialis HSPA12A (HSPA12A) mRNA, complete cds	--	--	--	--	O43301	282	6.5e-24	Heat shock 70 kDa protein 12A OS=Homo sapiens OX=9606 GN=HSPA12A PE=1 SV=2	--	--	--	--	--	--	--	--	KOG0101	Molecular chaperones HSP70/HSC70, HSP70 superfamily
Cluster-53306.235021	1.81984	0.0453646	5.32094	2.83733e-06	0.000363528	TRUE	1900	359359685	AEV41411.1	2266	4.1e-252	HSPA12A [Mytilus galloprovincialis]	359359684	JN232381.1	1586	0	Mytilus galloprovincialis HSPA12A (HSPA12A) mRNA, complete cds	--	--	--	--	O43301	322	2.4e-28	Heat shock 70 kDa protein 12A OS=Homo sapiens OX=9606 GN=HSPA12A PE=1 SV=2	PF00012	Hsp70 protein	--	--	--	--	--	--	KOG0101	Molecular chaperones HSP70/HSC70, HSP70 superfamily
Cluster-53306.194140	2.52563	0.0351862	6.16583	1.0861e-05	0.000918968	TRUE	1767	1207907272	XP_021355916.1	459	1.3e-42	heat shock 70 kDa protein 12A-like isoform X2 [Mizuhopecten yessoensis]	--	--	--	--	--	--	--	--	--	--	--	--	--	--	--	--	--	--	--	--	--	--	--
Cluster-67103.0	2.33245	0.0641631	5.18441	4.03375e-05	0.00222901	TRUE	969	1139753057	XP_019922518.1	232	1.5e-16	PREDICTED: heat shock 70 kDa protein 12A isoform X1 [Crassostrea gigas]	--	--	--	--	--	--	--	--	--	--	--	--	--	--	--	--	--	--	--	--	--	--	--
Cluster-109637.5	0.520385	0.0220867	4.55909	8.26945e-05	0.00363392	TRUE	2815	1242773156	XP_022326106.1	646	4.3e-64	heat shock 70 kDa protein 12A-like [Crassostrea virginica]	--	--	--	--	--	--	--	--	--	Q8K0U4	321	4.6e-28	Heat shock 70 kDa protein 12A OS=Mus musculus OX=10090 GN=Hspa12a PE=1 SV=1	PF00012	Hsp70	--	--	--	--	--	--	--	--
Cluster-120791.0	0.769787	0.0303881	4.66364	0.000101712	0.00421016	TRUE	2046	1207918933	XP_021348332.1	907	1.7e-94	heat shock 70 kDa protein 12A-like [Mizuhopecten yessoensis] >gi|1068955926|gb|AOR17339.1| heat shock 70 kDa protein [Mizuhopecten yessoensis] >gi|1205905877|gb|OWF52903.1| Heat shock 70 kDa protein 12A [Mizuhopecten yessoensis]	--	--	--	--	--	--	--	--	--	Q8K0U4	335	8e-30	Heat shock 70 kDa protein 12A OS=Mus musculus OX=10090 GN=Hspa12a PE=1 SV=1	--	--	--	--	--	--	--	--	--	--
Cluster-53306.238054	0.773684	0.0282738	4.77416	0.000303546	0.00849063	TRUE	2199	1207948363	XP_021364095.1	357	1.1e-30	heat shock 70 kDa protein 12A-like [Mizuhopecten yessoensis]	--	--	--	--	--	--	--	--	--	O43301	136	1e-06	Heat shock 70 kDa protein 12A OS=Homo sapiens OX=9606 GN=HSPA12A PE=1 SV=2	--	--	--	--	--	--	--	--	--	--
Cluster-53306.13832	11.007	2.22145	2.30846	0.00116864	0.0199054	TRUE	1250	1139824221	XP_019927772.1	858	5e-89	PREDICTED: heat shock 70 kDa protein 12A [Crassostrea gigas] >gi|405955058|gb|EKC22314.1| Heat shock 70 kDa protein 12A [Crassostrea gigas]	--	--	--	--	--	--	--	--	--	O43301	502	2.1e-49	Heat shock 70 kDa protein 12A OS=Homo sapiens OX=9606 GN=HSPA12A PE=1 SV=2	--	--	--	--	--	--	--	--	--	--
Cluster-53306.233632	1.02163	0.0575153	4.15311	0.00143636	0.022575	TRUE	1081	1068955974	AOR17363.1	148	9.3e-07	heat shock 70 kDa protein [Mizuhopecten yessoensis] >gi|1205895366|gb|OWF45305.1| Heat shock 70 kDa protein 12A [Mizuhopecten yessoensis]	--	--	--	--	--	--	--	--	--	--	--	--	--	--	--	--	--	--	--	--	--	--	--
Cluster-53306.233652	1.06832	0.0583246	4.19502	0.00146705	0.0228621	TRUE	1066	1068955974	AOR17363.1	148	9.1e-07	heat shock 70 kDa protein [Mizuhopecten yessoensis] >gi|1205895366|gb|OWF45305.1| Heat shock 70 kDa protein 12A [Mizuhopecten yessoensis]	--	--	--	--	--	--	--	--	--	--	--	--	--	--	--	--	--	--	--	--	--	--	--
Cluster-53306.139326	7.42809	0.322699	4.52772	0.00157827	0.023958	TRUE	2160	762164389	XP_011420505.1	942	1.6e-98	PREDICTED: heat shock 70 kDa protein 12A [Crassostrea gigas]	--	--	--	--	--	--	--	--	--	O43301	516	8.7e-51	Heat shock 70 kDa protein 12A OS=Homo sapiens OX=9606 GN=HSPA12A PE=1 SV=2	--	--	--	--	--	--	--	--	--	--
Cluster-53306.190010	0.695504	0.0767393	3.18113	0.00182764	0.0261869	TRUE	1951	762168562	XP_011422659.1	706	3.3e-71	PREDICTED: heat shock 70 kDa protein 12A [Crassostrea gigas]	40994799	AJ577130.1	35	5.22937e-06	Mytilus edulis MT-10 gene for metallothionein	--	--	--	--	Q8K0U4	362	5.6e-33	Heat shock 70 kDa protein 12A OS=Mus musculus OX=10090 GN=Hspa12a PE=1 SV=1	--	--	--	--	--	--	--	--	--	--
Cluster-53306.30951	1.52828	0.185496	3.03963	0.0032451	0.0370437	TRUE	798	1068955974	AOR17363.1	243	6.6e-18	heat shock 70 kDa protein [Mizuhopecten yessoensis] >gi|1205895366|gb|OWF45305.1| Heat shock 70 kDa protein 12A [Mizuhopecten yessoensis]	--	--	--	--	--	--	--	--	--	Q8K0U4	171	3.2e-11	Heat shock 70 kDa protein 12A OS=Mus musculus OX=10090 GN=Hspa12a PE=1 SV=1	--	--	--	--	--	--	--	--	--	--
Cluster-53306.36143	0.333318	0.0300358	3.47188	0.00520447	0.0489441	TRUE	2070	1207948363	XP_021364095.1	645	4.2e-64	heat shock 70 kDa protein 12A-like [Mizuhopecten yessoensis]	--	--	--	--	--	--	--	--	--	O43301	380	4.9e-35	Heat shock 70 kDa protein 12A OS=Homo sapiens OX=9606 GN=HSPA12A PE=1 SV=2	--	--	--	--	--	--	--	--	--	--
Cluster-53306.11788	5.52645	0.0400864	7.1076	4.63402e-08	1.69486e-05	TRUE	1551	1160076607	OPL33432.1	2325	4.9e-259	hypothetical protein AM593_06943, partial [Mytilus galloprovincialis]	--	--	--	--	--	--	--	--	--	O43301	688	7.1e-71	Heat shock 70 kDa protein 12A OS=Homo sapiens OX=9606 GN=HSPA12A PE=1 SV=2	PF00012	Hsp70	--	--	--	--	--	--	--	--
Cluster-53306.234580	5.68234	0.0433571	7.03474	1.91494e-07	5.14965e-05	TRUE	1434	1160054596	OPL21383.1	1098	8.5e-117	hypothetical protein AM593_04154, partial [Mytilus galloprovincialis]	--	--	--	--	--	--	--	--	--	Q8K0U4	516	5.8e-51	Heat shock 70 kDa protein 12A OS=Mus musculus OX=10090 GN=Hspa12a PE=1 SV=1	PF00012	Hsp70 protein	--	--	--	--	--	--	KOG0100	Molecular chaperones GRP78/BiP/KAR2, HSP70 superfamily
Cluster-147881.3	2.57294	0.0325518	6.30498	1.36457e-06	0.000218167	TRUE	1910	1160053637	OPL21293.1	1536	1.8e-167	hypothetical protein AM593_00022, partial [Mytilus galloprovincialis]	--	--	--	--	--	--	--	--	--	O43301	685	1.9e-70	Heat shock 70 kDa protein 12A OS=Homo sapiens OX=9606 GN=HSPA12A PE=1 SV=2	PF00012	Hsp70	--	--	--	--	--	--	--	--
Cluster-53306.195234	1.16395	0.0165137	6.13979	1.62543e-06	0.000243151	TRUE	3765	1242774795	XP_022326993.1	1589	2.6e-173	heat shock 70 kDa protein 12B-like [Crassostrea virginica]	--	--	--	--	--	--	--	--	--	Q8K0U4	742	9.4e-77	Heat shock 70 kDa protein 12A OS=Mus musculus OX=10090 GN=Hspa12a PE=1 SV=1	--	--	--	--	--	--	--	--	KOG0102	Molecular chaperones mortalin/PBP74/GRP75, HSP70 superfamily
Cluster-53306.198576	2.70713	0.0558244	5.59538	7.85852e-06	0.000732032	TRUE	1544	1160076445	OPL33410.1	1237	7e-133	hypothetical protein AM593_09575, partial [Mytilus galloprovincialis]	--	--	--	--	--	--	--	--	--	Q8K0U4	297	1.5e-25	Heat shock 70 kDa protein 12A OS=Mus musculus OX=10090 GN=Hspa12a PE=1 SV=1	--	--	--	--	--	--	--	--	--	--
Cluster-72074.0	3.02126	0.0480851	5.97424	8.29309e-06	0.000761501	TRUE	1293	1160073441	OPL32955.1	746	5e-76	hypothetical protein AM593_02963, partial [Mytilus galloprovincialis]	--	--	--	--	--	--	--	--	--	Q8K0U4	464	5.5e-45	Heat shock 70 kDa protein 12A OS=Mus musculus OX=10090 GN=Hspa12a PE=1 SV=1	--	--	--	--	--	--	--	--	--	--
Cluster-53306.144809	4.38733	0.145105	4.91636	1.63158e-05	0.00120503	TRUE	767	1160052081	OPL21175.1	952	3.9e-100	hypothetical protein AM593_10345, partial [Mytilus galloprovincialis]	--	--	--	--	--	--	--	--	--	Q8K0U4	419	5.4e-40	Heat shock 70 kDa protein 12A OS=Mus musculus OX=10090 GN=Hspa12a PE=1 SV=1	--	--	--	--	--	--	--	--	--	--
Cluster-127822.0	1.75456	0.0489945	5.16321	1.75715e-05	0.00127178	TRUE	1269	1160073441	OPL32955.1	1785	1.6e-196	hypothetical protein AM593_02963, partial [Mytilus galloprovincialis]	--	--	--	--	--	--	--	--	--	Q8K0U4	470	1.1e-45	Heat shock 70 kDa protein 12A OS=Mus musculus OX=10090 GN=Hspa12a PE=1 SV=1	PF00012	Hsp70	--	--	--	--	--	--	KOG0100	Molecular chaperones GRP78/BiP/KAR2, HSP70 superfamily
Cluster-53306.38439	1.61844	0.0252946	6.00045	1.89111e-05	0.00133822	TRUE	2458	1160073441	OPL32955.1	980	7e-103	hypothetical protein AM593_02963, partial [Mytilus galloprovincialis]	--	--	--	--	--	--	--	--	--	Q8K0U4	589	3.4e-59	Heat shock 70 kDa protein 12A OS=Mus musculus OX=10090 GN=Hspa12a PE=1 SV=1	--	--	--	--	--	--	--	--	KOG0102	Molecular chaperones mortalin/PBP74/GRP75, HSP70 superfamily
Cluster-106032.9	2.43626	0.045851	5.73195	2.61155e-05	0.00167349	TRUE	1356	1160076113	OPL33355.1	714	2.7e-72	hypothetical protein AM593_09397, partial [Mytilus galloprovincialis]	--	--	--	--	--	--	--	--	--	Q8K0U4	268	3.1e-22	Heat shock 70 kDa protein 12A OS=Mus musculus OX=10090 GN=Hspa12a PE=1 SV=1	--	--	--	--	--	--	--	--	--	--
Cluster-21056.4	2.66286	0.0481596	5.78963	3.07028e-05	0.0018611	TRUE	1291	1160073441	OPL32955.1	683	1e-68	hypothetical protein AM593_02963, partial [Mytilus galloprovincialis]	1242834016	XM_022442370.1	37	2.65214e-07	PREDICTED: Crassostrea virginica heat shock 70 kDa protein 12A-like (LOC111107260), mRNA	--	--	--	--	O43301	425	1.8e-40	Heat shock 70 kDa protein 12A OS=Homo sapiens OX=9606 GN=HSPA12A PE=1 SV=2	--	--	--	--	--	--	--	--	--	--
Cluster-53306.37835	2.50346	0.0953589	4.71457	5.33911e-05	0.00270694	TRUE	652	1160073441	OPL32955.1	788	3.4e-81	hypothetical protein AM593_02963, partial [Mytilus galloprovincialis]	--	--	--	--	--	--	--	--	--	Q8K0U4	232	2.2e-18	Heat shock 70 kDa protein 12A OS=Mus musculus OX=10090 GN=Hspa12a PE=1 SV=1	--	--	--	--	--	--	--	--	KOG0100	Molecular chaperones GRP78/BiP/KAR2, HSP70 superfamily
Cluster-53306.201724	1.28743	0.0289316	5.47629	7.02765e-05	0.00327492	TRUE	2149	1160073441	OPL32955.1	789	8.7e-81	hypothetical protein AM593_02963, partial [Mytilus galloprovincialis]	--	--	--	--	--	--	--	--	--	Q8K0U4	496	1.8e-48	Heat shock 70 kDa protein 12A OS=Mus musculus OX=10090 GN=Hspa12a PE=1 SV=1	--	--	--	--	--	--	--	--	KOG0102	Molecular chaperones mortalin/PBP74/GRP75, HSP70 superfamily
Cluster-72494.2	1.02397	0.0370745	4.78815	9.87519e-05	0.00411819	TRUE	1677	1160076607	OPL33432.1	1502	1.4e-163	hypothetical protein AM593_06943, partial [Mytilus galloprovincialis]	--	--	--	--	--	--	--	--	--	O43301	715	5.7e-74	Heat shock 70 kDa protein 12A OS=Homo sapiens OX=9606 GN=HSPA12A PE=1 SV=2	PF00012	Hsp70	--	--	--	--	--	--	KOG0102	Molecular chaperones mortalin/PBP74/GRP75, HSP70 superfamily
Cluster-21056.5	1.75914	0.0451518	5.28467	0.000110166	0.00444632	TRUE	1377	1160073441	OPL32955.1	674	1.2e-67	hypothetical protein AM593_02963, partial [Mytilus galloprovincialis]	1242834016	XM_022442370.1	37	2.83373e-07	PREDICTED: Crassostrea virginica heat shock 70 kDa protein 12A-like (LOC111107260), mRNA	--	--	--	--	O43301	434	1.8e-41	Heat shock 70 kDa protein 12A OS=Homo sapiens OX=9606 GN=HSPA12A PE=1 SV=2	--	--	--	--	--	--	--	--	--	--
Cluster-53306.45150	3.0286	0.0858757	5.14036	0.000113294	0.00453075	TRUE	724	1160073441	OPL32955.1	996	2.9e-105	hypothetical protein AM593_02963, partial [Mytilus galloprovincialis]	--	--	--	--	--	--	--	--	--	Q8K0U4	360	3.6e-33	Heat shock 70 kDa protein 12A OS=Mus musculus OX=10090 GN=Hspa12a PE=1 SV=1	PF00012	Hsp70 protein	--	--	--	--	--	--	KOG0100	Molecular chaperones GRP78/BiP/KAR2, HSP70 superfamily
Cluster-74027.0	3.13232	0.0868352	5.1732	0.000114074	0.00454892	TRUE	716	1160056494	OPL21566.1	536	6.2e-52	hypothetical protein AM593_08202, partial [Mytilus galloprovincialis]	--	--	--	--	--	--	--	--	--	Q8K0U4	330	1.1e-29	Heat shock 70 kDa protein 12A OS=Mus musculus OX=10090 GN=Hspa12a PE=1 SV=1	--	--	--	--	--	--	--	--	--	--
Cluster-53306.146292	1.5827	0.0896105	4.15633	0.000130093	0.00494816	TRUE	1727	1207925914	XP_021352065.1	1538	9.8e-168	heat shock 70 kDa protein 12B-like [Mizuhopecten yessoensis] >gi|1207925916|ref|XP_021352066.1| heat shock 70 kDa protein 12B-like [Mizuhopecten yessoensis] >gi|1068955946|gb|AOR17349.1| heat shock 70 kDa protein [Mizuhopecten yessoensis] >gi|1205903480|gb|OWF51207.1| Heat shock 70 kDa protein 12B [Mizuhopecten yessoensis]	--	--	--	--	--	--	--	--	--	O43301	760	3.5e-79	Heat shock 70 kDa protein 12A OS=Homo sapiens OX=9606 GN=HSPA12A PE=1 SV=2	PF00012	Hsp70 protein	--	--	--	--	--	--	KOG0102	Molecular chaperones mortalin/PBP74/GRP75, HSP70 superfamily
Cluster-53306.39374	1.69285	0.0961157	4.13595	0.00018548	0.00623176	TRUE	1669	1160073441	OPL32955.1	1203	6.6e-129	hypothetical protein AM593_02963, partial [Mytilus galloprovincialis]	--	--	--	--	--	--	--	--	--	O43301	636	8.1e-65	Heat shock 70 kDa protein 12A OS=Homo sapiens OX=9606 GN=HSPA12A PE=1 SV=2	PF00012	Hsp70 protein	--	--	--	--	--	--	--	--
Cluster-53306.183751	2.55033	0.0820238	4.95923	0.000189833	0.00631629	TRUE	758	1242770446	XP_022324662.1	517	1.1e-49	uncharacterized protein LOC111125318 [Crassostrea virginica]	--	--	--	--	--	--	--	--	--	Q8K0U4	357	8.3e-33	Heat shock 70 kDa protein 12A OS=Mus musculus OX=10090 GN=Hspa12a PE=1 SV=1	--	--	--	--	--	--	--	--	--	--
Cluster-142175.0	0.893274	0.0553632	4.008	0.000194696	0.00640715	TRUE	1562	1160074969	OPL33181.1	1626	5.5e-178	hypothetical protein AM593_07742, partial [Mytilus galloprovincialis]	--	--	--	--	--	--	--	--	--	O43301	509	4.1e-50	Heat shock 70 kDa protein 12A OS=Homo sapiens OX=9606 GN=HSPA12A PE=1 SV=2	--	--	--	--	--	--	--	--	--	--
Cluster-53306.50657	2.31193	0.10226	4.49943	0.000235247	0.00721818	TRUE	608	1160056494	OPL21566.1	620	9.6e-62	hypothetical protein AM593_08202, partial [Mytilus galloprovincialis]	--	--	--	--	--	--	--	--	--	Q8K0U4	268	1.4e-22	Heat shock 70 kDa protein 12A OS=Mus musculus OX=10090 GN=Hspa12a PE=1 SV=1	--	--	--	--	--	--	--	--	--	--
Cluster-140993.1	0.902053	0.0292997	4.94541	0.000268737	0.00786826	TRUE	2122	1160073441	OPL32955.1	1070	2.2e-113	hypothetical protein AM593_02963, partial [Mytilus galloprovincialis]	--	--	--	--	--	--	--	--	--	Q8K0U4	730	1.3e-75	Heat shock 70 kDa protein 12A OS=Mus musculus OX=10090 GN=Hspa12a PE=1 SV=1	PF00012	Hsp70	--	--	--	--	--	--	--	--
Cluster-53306.136548	0.95755	0.0370967	4.69099	0.000427654	0.0105913	TRUE	1676	1160052081	OPL21175.1	1385	5.2e-150	hypothetical protein AM593_10345, partial [Mytilus galloprovincialis]	--	--	--	--	--	--	--	--	--	Q8K0U4	408	2.2e-38	Heat shock 70 kDa protein 12A OS=Mus musculus OX=10090 GN=Hspa12a PE=1 SV=1	--	--	--	--	--	--	--	--	--	--
Cluster-53306.40369	2.17275	0.0990032	4.45678	0.000500092	0.0116863	TRUE	628	1160056494	OPL21566.1	485	4.5e-46	hypothetical protein AM593_08202, partial [Mytilus galloprovincialis]	--	--	--	--	--	--	--	--	--	Q8K0U4	265	3.2e-22	Heat shock 70 kDa protein 12A OS=Mus musculus OX=10090 GN=Hspa12a PE=1 SV=1	--	--	--	--	--	--	--	--	--	--
Cluster-53306.42518	0.894981	0.0532312	4.07237	0.000594582	0.0130577	TRUE	1168	1160074551	OPL33116.1	1103	1.8e-117	hypothetical protein AM593_00865, partial [Mytilus galloprovincialis]	--	--	--	--	--	--	--	--	--	Q8K0U4	426	1.3e-40	Heat shock 70 kDa protein 12A OS=Mus musculus OX=10090 GN=Hspa12a PE=1 SV=1	--	--	--	--	--	--	--	--	--	--
Cluster-151346.3	0.513594	0.0421519	3.60711	0.000769505	0.015368	TRUE	1475	1207913731	XP_021345556.1	803	1.4e-82	heat shock 70 kDa protein 12B-like isoform X1 [Mizuhopecten yessoensis]	1139741116	XM_020069850.1	42	5.05224e-10	PREDICTED: Crassostrea gigas heat shock 70 kDa protein 12A (LOC105334722), transcript variant X2, mRNA	--	--	--	--	Q8K0U4	451	2e-43	Heat shock 70 kDa protein 12A OS=Mus musculus OX=10090 GN=Hspa12a PE=1 SV=1	PF00012	Hsp70 protein	--	--	--	--	--	--	--	--
Cluster-53306.9022	1.40676	0.134367	3.38169	0.00125048	0.0207075	TRUE	1714	1160078058	OPL33700.1	1569	2.5e-171	hypothetical protein AM593_07716, partial [Mytilus galloprovincialis]	--	--	--	--	--	--	--	--	--	Q8K0U4	739	9.5e-77	Heat shock 70 kDa protein 12A OS=Mus musculus OX=10090 GN=Hspa12a PE=1 SV=1	PF00012	Hsp70 protein	--	--	--	--	--	--	--	--
Cluster-53306.220260	2.16693	0.130344	4.05466	0.00131443	0.021392	TRUE	477	1160074969	OPL33181.1	311	5.1e-26	hypothetical protein AM593_07742, partial [Mytilus galloprovincialis]	--	--	--	--	--	--	--	--	--	Q8K0U4	135	2.9e-07	Heat shock 70 kDa protein 12A OS=Mus musculus OX=10090 GN=Hspa12a PE=1 SV=1	PF00012	Hsp70 protein	--	--	--	--	--	--	--	--
Cluster-53306.194782	2.23124	0.280501	2.99254	0.00143172	0.0225319	TRUE	1915	1160053637	OPL21293.1	729	7e-74	hypothetical protein AM593_00022, partial [Mytilus galloprovincialis]	--	--	--	--	--	--	--	--	--	Q8K0U4	425	2.7e-40	Heat shock 70 kDa protein 12A OS=Mus musculus OX=10090 GN=Hspa12a PE=1 SV=1	--	--	--	--	--	--	--	--	--	--
Cluster-53306.233654	0.978249	0.0865933	3.5016	0.00143275	0.0225417	TRUE	718	1242770446	XP_022324662.1	458	7e-43	uncharacterized protein LOC111125318 [Crassostrea virginica]	--	--	--	--	--	--	--	--	--	O43301	306	6.5e-27	Heat shock 70 kDa protein 12A OS=Homo sapiens OX=9606 GN=HSPA12A PE=1 SV=2	--	--	--	--	--	--	--	--	--	--
Cluster-79352.0	0.825636	0.0897172	3.20217	0.00148706	0.023056	TRUE	693	1160078058	OPL33700.1	1117	2.6e-119	hypothetical protein AM593_07716, partial [Mytilus galloprovincialis]	--	--	--	--	--	--	--	--	--	Q8K0U4	295	1.2e-25	Heat shock 70 kDa protein 12A OS=Mus musculus OX=10090 GN=Hspa12a PE=1 SV=1	--	--	--	--	--	--	--	--	--	--
Cluster-74702.0	1.18008	0.0668538	4.14356	0.00150003	0.0231788	TRUE	930	1160056494	OPL21566.1	590	4.4e-58	hypothetical protein AM593_08202, partial [Mytilus galloprovincialis]	--	--	--	--	--	--	--	--	--	Q8K0U4	290	6e-25	Heat shock 70 kDa protein 12A OS=Mus musculus OX=10090 GN=Hspa12a PE=1 SV=1	--	--	--	--	--	--	--	--	--	--
Cluster-46963.1	0.861183	0.0657231	3.71247	0.00200386	0.0277068	TRUE	946	1160076445	OPL33410.1	435	4.3e-40	hypothetical protein AM593_09575, partial [Mytilus galloprovincialis]	--	--	--	--	--	--	--	--	--	Q8K0U4	156	2.1e-09	Heat shock 70 kDa protein 12A OS=Mus musculus OX=10090 GN=Hspa12a PE=1 SV=1	--	--	--	--	--	--	--	--	--	--
Cluster-24027.0	1.99794	0.155825	3.68272	0.0020924	0.0284014	TRUE	399	1160056494	OPL21566.1	452	1.9e-42	hypothetical protein AM593_08202, partial [Mytilus galloprovincialis]	--	--	--	--	--	--	--	--	--	Q8K0U4	231	1.8e-18	Heat shock 70 kDa protein 12A OS=Mus musculus OX=10090 GN=Hspa12a PE=1 SV=1	--	--	--	--	--	--	--	--	--	--
Cluster-120952.0	0.379817	0.0354066	3.42306	0.00213389	0.0287475	TRUE	1756	1160053637	OPL21293.1	2647	2.5e-296	hypothetical protein AM593_00022, partial [Mytilus galloprovincialis]	--	--	--	--	--	--	--	--	--	Q8K0U4	655	5.4e-67	Heat shock 70 kDa protein 12A OS=Mus musculus OX=10090 GN=Hspa12a PE=1 SV=1	PF00012	Hsp70 protein	--	--	--	--	--	--	--	--
Cluster-53306.36141	1.80164	0.117409	3.94819	0.0022472	0.0296999	TRUE	1994	1242770446	XP_022324662.1	929	4.7e-97	uncharacterized protein LOC111125318 [Crassostrea virginica]	--	--	--	--	--	--	--	--	--	O43301	427	1.7e-40	Heat shock 70 kDa protein 12A OS=Homo sapiens OX=9606 GN=HSPA12A PE=1 SV=2	--	--	--	--	--	--	--	--	--	--
Cluster-99864.2	0.553996	0.0479368	3.5306	0.00228073	0.0299655	TRUE	1297	1207913731	XP_021345556.1	547	6e-53	heat shock 70 kDa protein 12B-like isoform X1 [Mizuhopecten yessoensis]	--	--	--	--	--	--	--	--	--	Q8K0U4	308	6.8e-27	Heat shock 70 kDa protein 12A OS=Mus musculus OX=10090 GN=Hspa12a PE=1 SV=1	PF00012	Hsp70 protein	--	--	--	--	--	--	--	--
Cluster-53306.185070	1.34884	0.118549	3.52116	0.00236407	0.0305896	TRUE	1417	1160056494	OPL21566.1	1275	2.5e-137	hypothetical protein AM593_08202, partial [Mytilus galloprovincialis]	--	--	--	--	--	--	--	--	--	O43301	471	9.4e-46	Heat shock 70 kDa protein 12A OS=Homo sapiens OX=9606 GN=HSPA12A PE=1 SV=2	PF00012	Hsp70 protein	--	--	--	--	--	--	--	--
Cluster-53306.219362	0.350855	0.0321756	3.44632	0.00240605	0.0309533	TRUE	2314	1160073441	OPL32955.1	638	3e-63	hypothetical protein AM593_02963, partial [Mytilus galloprovincialis]	--	--	--	--	--	--	--	--	--	Q8K0U4	315	1.9e-27	Heat shock 70 kDa protein 12A OS=Mus musculus OX=10090 GN=Hspa12a PE=1 SV=1	--	--	--	--	--	--	--	--	--	--
Cluster-104518.0	6.93735	0.737773	3.22868	0.00240643	0.0309563	TRUE	314	1160058166	OPL21748.1	416	2.2e-38	hypothetical protein AM593_03991, partial [Mytilus galloprovincialis]	--	--	--	--	--	--	--	--	--	Q8K0U4	172	9.7e-12	Heat shock 70 kDa protein 12A OS=Mus musculus OX=10090 GN=Hspa12a PE=1 SV=1	--	--	--	--	--	--	--	--	--	--
Cluster-135801.1	3.10981	0.271612	3.51797	0.00250463	0.0317404	TRUE	2117	1160051774	OPL21142.1	2647	3e-296	hypothetical protein AM593_07176, partial [Mytilus galloprovincialis]	--	--	--	--	--	--	--	--	--	Q8K0U4	776	6e-81	Heat shock 70 kDa protein 12A OS=Mus musculus OX=10090 GN=Hspa12a PE=1 SV=1	--	--	--	--	--	--	--	--	--	--
Cluster-53306.158593	2.22439	0.208215	3.41629	0.00250854	0.0317734	TRUE	1545	1160056494	OPL21566.1	1577	2.6e-172	hypothetical protein AM593_08202, partial [Mytilus galloprovincialis]	--	--	--	--	--	--	--	--	--	O43301	490	6.4e-48	Heat shock 70 kDa protein 12A OS=Homo sapiens OX=9606 GN=HSPA12A PE=1 SV=2	--	--	--	--	--	--	--	--	--	--
Cluster-12829.0	0.557506	0.0469238	3.57163	0.00386313	0.0410833	TRUE	1325	1242770446	XP_022324662.1	909	6.5e-95	uncharacterized protein LOC111125318 [Crassostrea virginica]	--	--	--	--	--	--	--	--	--	O43301	439	4.5e-42	Heat shock 70 kDa protein 12A OS=Homo sapiens OX=9606 GN=HSPA12A PE=1 SV=2	--	--	--	--	--	--	--	--	--	--
Cluster-53306.144811	1.43316	0.180167	2.99379	0.00415009	0.0428865	TRUE	831	1160052081	OPL21175.1	1033	1.7e-109	hypothetical protein AM593_10345, partial [Mytilus galloprovincialis]	--	--	--	--	--	--	--	--	--	Q8K0U4	442	1.3e-42	Heat shock 70 kDa protein 12A OS=Mus musculus OX=10090 GN=Hspa12a PE=1 SV=1	--	--	--	--	--	--	--	--	--	--
Cluster-104373.0	3.05304	0.373536	3.03263	0.0053945	0.0499794	TRUE	738	1160077856	OPL33661.1	828	8.9e-86	hypothetical protein AM593_04817, partial [Mytilus galloprovincialis]	--	--	--	--	--	--	--	--	--	Q8K0U4	382	1e-35	Heat shock 70 kDa protein 12A OS=Mus musculus OX=10090 GN=Hspa12a PE=1 SV=1	PF00012	Hsp70	--	--	--	--	--	--	--	--
Very LowSal v Low Sal
Gene	G.value	D.value	log2foldchange	pvalue	padjust	significance	Gene Length	NR GI	NR ID	NR Score	NR Evalue	NR Description	NT GI	NT ID	NT Score	Swissprot Description	PFAM ID	PFAM description	Gene Ontology Biological Pathway	BP Description	Gene Ontology Molecular Function	MF Description	Gene Ontology Cellular Component	CC Description	KOG ID	KOG Description
Cluster-53306.36136	2.1022	0.0374053	5.827	4.86493e-09	5.16298e-06	TRUE	1724	1207948363	XP_021364095.1	651	7e-65	heat shock 70 kDa protein 12A-like [Mizuhopecten yessoensis]	--	--	--	Heat shock 70 kDa protein 12A OS=Homo sapiens OX=9606 GN=HSPA12A PE=1 SV=2	--	--	--	--	--	--	--	--	--	--
Cluster-53306.11788	6.11685	0.0415775	7.21029	4.77537e-08	3.03572e-05	TRUE	1551	1160076607	OPL33432.1	2325	4.9e-259	hypothetical protein AM593_06943, partial [Mytilus galloprovincialis]	--	--	--	Heat shock 70 kDa protein 12A OS=Homo sapiens OX=9606 GN=HSPA12A PE=1 SV=2	PF00012	Hsp70	--	--	--	--	--	--	--	--
Cluster-53306.174764	4.04476	0.0303609	7.06772	6.3764e-08	3.72326e-05	TRUE	2124	1242777068	XP_022328214.1	2061	2.7e-228	heat shock 70 kDa protein 12A-like [Crassostrea virginica]	--	--	--	Heat shock 70 kDa protein 12A OS=Mus musculus OX=10090 GN=Hspa12a PE=1 SV=1	PF00012	Hsp70 protein	--	--	--	--	--	--	KOG0101	Molecular chaperones HSP70/HSC70, HSP70 superfamily
Cluster-53306.39374	1.86757	0.0386379	5.60642	1.60446e-06	0.000357436	TRUE	1669	1160073441	OPL32955.1	1203	6.6e-129	hypothetical protein AM593_02963, partial [Mytilus galloprovincialis]	--	--	--	Heat shock 70 kDa protein 12A OS=Homo sapiens OX=9606 GN=HSPA12A PE=1 SV=2	PF00012	Hsp70 protein	--	--	--	--	--	--	--	--
Cluster-53306.52518	2.46803	0.0441387	5.81507	7.08326e-06	0.00095161	TRUE	1461	1160056494	OPL21566.1	1275	2.6e-137	hypothetical protein AM593_08202, partial [Mytilus galloprovincialis]	--	--	--	Heat shock 70 kDa protein 12A OS=Homo sapiens OX=9606 GN=HSPA12A PE=1 SV=2	PF00012	Hsp70	--	--	--	--	--	--	--	--
Cluster-53306.3358	2.31244	0.154338	3.89427	1.4413e-05	0.0014982	TRUE	888	1207948363	XP_021364095.1	587	9.4e-58	heat shock 70 kDa protein 12A-like [Mizuhopecten yessoensis]	--	--	--	Heat shock 70 kDa protein 12A OS=Mus musculus OX=10090 GN=Hspa12a PE=1 SV=1	--	--	--	--	--	--	--	--	--	--
Cluster-106032.9	2.65739	0.0475565	5.81315	2.24383e-05	0.00200967	TRUE	1356	1160076113	OPL33355.1	714	2.7e-72	hypothetical protein AM593_09397, partial [Mytilus galloprovincialis]	--	--	--	Heat shock 70 kDa protein 12A OS=Mus musculus OX=10090 GN=Hspa12a PE=1 SV=1	--	--	--	--	--	--	--	--	--	--
Cluster-21056.4	2.86698	0.0499509	5.85192	2.77213e-05	0.00233713	TRUE	1291	1160073441	OPL32955.1	683	1e-68	hypothetical protein AM593_02963, partial [Mytilus galloprovincialis]	1242834016	XM_022442370.1	37	Heat shock 70 kDa protein 12A OS=Homo sapiens OX=9606 GN=HSPA12A PE=1 SV=2	--	--	--	--	--	--	--	--	--	--
Cluster-53306.201565	2.35435	0.0454131	5.70489	2.8537e-05	0.00237931	TRUE	1420	1242777068	XP_022328214.1	808	3.6e-83	heat shock 70 kDa protein 12A-like [Crassostrea virginica]	--	--	--	Heat shock 70 kDa protein 12A OS=Homo sapiens OX=9606 GN=HSPA12A PE=1 SV=2	--	--	--	--	--	--	--	--	--	--
Cluster-53306.198576	3.00326	0.0821206	5.19019	3.37675e-05	0.00266396	TRUE	1544	1160076445	OPL33410.1	1237	7e-133	hypothetical protein AM593_09575, partial [Mytilus galloprovincialis]	--	--	--	Heat shock 70 kDa protein 12A OS=Mus musculus OX=10090 GN=Hspa12a PE=1 SV=1	--	--	--	--	--	--	--	--	--	--
Cluster-53306.36140	1.11701	0.034745	5.01692	6.69009e-05	0.00420129	TRUE	1856	1242770446	XP_022324662.1	766	3.5e-78	uncharacterized protein LOC111125318 [Crassostrea virginica]	--	--	--	Heat shock 70 kDa protein 12A OS=Homo sapiens OX=9606 GN=HSPA12A PE=1 SV=2	--	--	--	--	--	--	--	--	--	--
Cluster-53306.37835	2.73739	0.118019	4.5415	6.932e-05	0.00430439	TRUE	652	1160073441	OPL32955.1	788	3.4e-81	hypothetical protein AM593_02963, partial [Mytilus galloprovincialis]	--	--	--	Heat shock 70 kDa protein 12A OS=Mus musculus OX=10090 GN=Hspa12a PE=1 SV=1	--	--	--	--	--	--	--	--	KOG0100	Molecular chaperones GRP78/BiP/KAR2, HSP70 superfamily
Cluster-21056.5	1.98166	0.0468313	5.41181	8.52121e-05	0.00492909	TRUE	1377	1160073441	OPL32955.1	674	1.2e-67	hypothetical protein AM593_02963, partial [Mytilus galloprovincialis]	1242834016	XM_022442370.1	37	Heat shock 70 kDa protein 12A OS=Homo sapiens OX=9606 GN=HSPA12A PE=1 SV=2	--	--	--	--	--	--	--	--	--	--
Cluster-53306.202829	2.54524	0.08907	4.8467	9.06174e-05	0.00512463	TRUE	724	1160077856	OPL33661.1	694	3e-70	hypothetical protein AM593_04817, partial [Mytilus galloprovincialis]	--	--	--	Heat shock 70 kDa protein 12A OS=Homo sapiens OX=9606 GN=HSPA12A PE=1 SV=2	--	--	--	--	--	--	--	--	--	--
Cluster-130304.4	3.36691	0.113423	4.89564	0.000169857	0.00758725	TRUE	3154	1242773156	XP_022326106.1	1111	5.8e-118	heat shock 70 kDa protein 12A-like [Crassostrea virginica]	--	--	--	Heat shock 70 kDa protein 12A OS=Homo sapiens OX=9606 GN=HSPA12A PE=1 SV=2	PF00012	Hsp70 protein	--	--	--	--	--	--	--	--
Cluster-53306.50657	2.56988	0.106064	4.60907	0.000180919	0.00789088	TRUE	608	1160056494	OPL21566.1	620	9.6e-62	hypothetical protein AM593_08202, partial [Mytilus galloprovincialis]	--	--	--	Heat shock 70 kDa protein 12A OS=Mus musculus OX=10090 GN=Hspa12a PE=1 SV=1	--	--	--	--	--	--	--	--	--	--
Cluster-109637.5	0.578175	0.0320834	4.17928	0.000192326	0.00821059	TRUE	2815	1242773156	XP_022326106.1	646	4.3e-64	heat shock 70 kDa protein 12A-like [Crassostrea virginica]	--	--	--	Heat shock 70 kDa protein 12A OS=Mus musculus OX=10090 GN=Hspa12a PE=1 SV=1	PF00012	Hsp70	--	--	--	--	--	--	--	--
Cluster-53306.202255	1.73531	0.0546846	4.96552	0.000212375	0.00875329	TRUE	1742	762159943	XP_011418174.1	482	2.8e-45	PREDICTED: heat shock 70 kDa protein 12B [Crassostrea gigas] >gi|762159945|ref|XP_011418175.1| PREDICTED: heat shock 70 kDa protein 12B [Crassostrea gigas] >gi|405963608|gb|EKC29170.1| Heat shock 70 kDa protein 12B [Crassostrea gigas]	--	--	--	Heat shock 70 kDa protein 12A OS=Mus musculus OX=10090 GN=Hspa12a PE=1 SV=1	--	--	--	--	--	--	--	--	--	--
Cluster-53306.183760	2.26784	0.0660724	5.11146	0.000224071	0.00906032	TRUE	976	1207948363	XP_021364095.1	643	3.3e-64	heat shock 70 kDa protein 12A-like [Mizuhopecten yessoensis]	--	--	--	Heat shock 70 kDa protein 12A OS=Mus musculus OX=10090 GN=Hspa12a PE=1 SV=1	PF00012	Hsp70	--	--	--	--	--	--	--	--
Cluster-158050.0	2.07296	0.0676264	4.91103	0.000253037	0.00981441	TRUE	1712	1160077856	OPL33661.1	847	1.3e-87	hypothetical protein AM593_04817, partial [Mytilus galloprovincialis]	--	--	--	Heat shock 70 kDa protein 12A OS=Mus musculus OX=10090 GN=Hspa12a PE=1 SV=1	PF00012	Hsp70 protein	--	--	--	--	--	--	KOG0100	Molecular chaperones GRP78/BiP/KAR2, HSP70 superfamily
Cluster-53306.9022	1.53981	0.112968	3.77209	0.00028482	0.010565	TRUE	1714	1160078058	OPL33700.1	1569	2.5e-171	hypothetical protein AM593_07716, partial [Mytilus galloprovincialis]	--	--	--	Heat shock 70 kDa protein 12A OS=Mus musculus OX=10090 GN=Hspa12a PE=1 SV=1	PF00012	Hsp70 protein	--	--	--	--	--	--	--	--
Cluster-53306.13831	2.06955	0.0718114	4.85801	0.000298784	0.0108576	TRUE	898	1242763689	XP_022321076.1	619	1.9e-61	LOW QUALITY PROTEIN: heat shock 70 kDa protein 12A-like [Crassostrea virginica]	--	--	--	Heat shock 70 kDa protein 12A OS=Mus musculus OX=10090 GN=Hspa12a PE=1 SV=1	--	--	--	--	--	--	--	--	--	--
Cluster-53306.40369	2.44555	0.102686	4.58329	0.000380515	0.0126594	TRUE	628	1160056494	OPL21566.1	485	4.5e-46	hypothetical protein AM593_08202, partial [Mytilus galloprovincialis]	--	--	--	Heat shock 70 kDa protein 12A OS=Mus musculus OX=10090 GN=Hspa12a PE=1 SV=1	--	--	--	--	--	--	--	--	--	--
Cluster-53306.146293	2.34719	0.238525	3.28599	0.000404492	0.0131404	TRUE	2306	1207925914	XP_021352065.1	1751	2.6e-192	heat shock 70 kDa protein 12B-like [Mizuhopecten yessoensis] >gi|1207925916|ref|XP_021352066.1| heat shock 70 kDa protein 12B-like [Mizuhopecten yessoensis] >gi|1068955946|gb|AOR17349.1| heat shock 70 kDa protein [Mizuhopecten yessoensis] >gi|1205903480|gb|OWF51207.1| Heat shock 70 kDa protein 12B [Mizuhopecten yessoensis]	--	--	--	Heat shock 70 kDa protein 12A OS=Homo sapiens OX=9606 GN=HSPA12A PE=1 SV=2	PF00012	Hsp70 protein	--	--	--	--	--	--	KOG0102	Molecular chaperones mortalin/PBP74/GRP75, HSP70 superfamily
Cluster-132646.0	6.0816	0.676812	3.15784	0.00061236	0.017136	TRUE	696	1160051774	OPL21142.1	1144	1.9e-122	hypothetical protein AM593_07176, partial [Mytilus galloprovincialis]	--	--	--	Heat shock 70 kDa protein 12A OS=Mus musculus OX=10090 GN=Hspa12a PE=1 SV=1	--	--	--	--	--	--	--	--	--	--
Cluster-53306.36144	2.75915	0.216854	3.64452	0.000759991	0.019506	TRUE	1953	1242770446	XP_022324662.1	890	1.5e-92	uncharacterized protein LOC111125318 [Crassostrea virginica]	--	--	--	Heat shock 70 kDa protein 12A OS=Homo sapiens OX=9606 GN=HSPA12A PE=1 SV=2	--	--	--	--	--	--	--	--	--	--
Cluster-53306.146292	1.7237	0.131144	3.71193	0.000857301	0.0210236	TRUE	1727	1207925914	XP_021352065.1	1538	9.8e-168	heat shock 70 kDa protein 12B-like [Mizuhopecten yessoensis] >gi|1207925916|ref|XP_021352066.1| heat shock 70 kDa protein 12B-like [Mizuhopecten yessoensis] >gi|1068955946|gb|AOR17349.1| heat shock 70 kDa protein [Mizuhopecten yessoensis] >gi|1205903480|gb|OWF51207.1| Heat shock 70 kDa protein 12B [Mizuhopecten yessoensis]	--	--	--	Heat shock 70 kDa protein 12A OS=Homo sapiens OX=9606 GN=HSPA12A PE=1 SV=2	PF00012	Hsp70 protein	--	--	--	--	--	--	KOG0102	Molecular chaperones mortalin/PBP74/GRP75, HSP70 superfamily
Cluster-115396.0	1.55695	0.126006	3.59728	0.000887081	0.0214718	TRUE	756	1160077856	OPL33661.1	790	2.3e-81	hypothetical protein AM593_04817, partial [Mytilus galloprovincialis]	--	--	--	Heat shock 70 kDa protein 12A OS=Homo sapiens OX=9606 GN=HSPA12A PE=1 SV=2	--	--	--	--	--	--	--	--	--	--
Cluster-53306.30696	5.21654	0.341608	3.9291	0.000888147	0.0214861	TRUE	663	1160076607	OPL33432.1	572	3.9e-56	hypothetical protein AM593_06943, partial [Mytilus galloprovincialis]	--	--	--	Heat shock 70 kDa protein 12A OS=Homo sapiens OX=9606 GN=HSPA12A PE=1 SV=2	--	--	--	--	--	--	--	--	--	--
Cluster-53306.231841	1.27582	0.0852998	3.91714	0.000912146	0.0218932	TRUE	756	1160056494	OPL21566.1	586	1.1e-57	hypothetical protein AM593_08202, partial [Mytilus galloprovincialis]	--	--	--	Heat shock 70 kDa protein 12A OS=Homo sapiens OX=9606 GN=HSPA12A PE=1 SV=2	--	--	--	--	--	--	--	--	--	--
Cluster-53306.220260	2.37419	0.135192	4.14366	0.00105498	0.0239265	TRUE	477	1160074969	OPL33181.1	311	5.1e-26	hypothetical protein AM593_07742, partial [Mytilus galloprovincialis]	--	--	--	Heat shock 70 kDa protein 12A OS=Mus musculus OX=10090 GN=Hspa12a PE=1 SV=1	PF00012	Hsp70 protein	--	--	--	--	--	--	--	--
Cluster-53306.207988	1.65688	0.179788	3.17864	0.00118917	0.0257425	TRUE	1231	1160076607	OPL33432.1	1034	1.9e-109	hypothetical protein AM593_06943, partial [Mytilus galloprovincialis]	--	--	--	Heat shock 70 kDa protein 12A OS=Mus musculus OX=10090 GN=Hspa12a PE=1 SV=1	--	--	--	--	--	--	--	--	--	--
Cluster-53306.59333	0.701591	0.0698664	3.34492	0.00121547	0.0261015	TRUE	923	1160076607	OPL33432.1	996	3.7e-105	hypothetical protein AM593_06943, partial [Mytilus galloprovincialis]	--	--	--	Heat shock 70 kDa protein 12A OS=Mus musculus OX=10090 GN=Hspa12a PE=1 SV=1	--	--	--	--	--	--	--	--	KOG0100	Molecular chaperones GRP78/BiP/KAR2, HSP70 superfamily
Cluster-135801.1	3.46736	0.255634	3.75623	0.00124986	0.0265527	TRUE	2117	1160051774	OPL21142.1	2647	3e-296	hypothetical protein AM593_07176, partial [Mytilus galloprovincialis]	--	--	--	Heat shock 70 kDa protein 12A OS=Mus musculus OX=10090 GN=Hspa12a PE=1 SV=1	--	--	--	--	--	--	--	--	--	--
Cluster-53306.5878	0.872424	0.0541507	4.0136	0.00135394	0.0278396	TRUE	1421	1160073441	OPL32955.1	1230	4.2e-132	hypothetical protein AM593_02963, partial [Mytilus galloprovincialis]	--	--	--	Heat shock 70 kDa protein 12A OS=Homo sapiens OX=9606 GN=HSPA12A PE=1 SV=2	PF00012	Hsp70 protein	--	--	--	--	--	--	KOG0102	Molecular chaperones mortalin/PBP74/GRP75, HSP70 superfamily
Cluster-24027.0	2.23573	0.161621	3.8016	0.00156868	0.0303437	TRUE	399	1160056494	OPL21566.1	452	1.9e-42	hypothetical protein AM593_08202, partial [Mytilus galloprovincialis]	--	--	--	Heat shock 70 kDa protein 12A OS=Mus musculus OX=10090 GN=Hspa12a PE=1 SV=1	--	--	--	--	--	--	--	--	--	--
Cluster-99864.2	0.614036	0.0497199	3.6369	0.00171366	0.0319484	TRUE	1297	1207913731	XP_021345556.1	547	6e-53	heat shock 70 kDa protein 12B-like isoform X1 [Mizuhopecten yessoensis]	--	--	--	Heat shock 70 kDa protein 12A OS=Mus musculus OX=10090 GN=Hspa12a PE=1 SV=1	PF00012	Hsp70 protein	--	--	--	--	--	--	--	--
Cluster-53306.194782	2.47219	0.394624	2.65333	0.00185663	0.0335534	TRUE	1915	1160053637	OPL21293.1	729	7e-74	hypothetical protein AM593_00022, partial [Mytilus galloprovincialis]	--	--	--	Heat shock 70 kDa protein 12A OS=Mus musculus OX=10090 GN=Hspa12a PE=1 SV=1	--	--	--	--	--	--	--	--	--	--
Cluster-107855.0	1.11413	0.0984006	3.47684	0.00193519	0.0344024	TRUE	1656	762168562	XP_011422659.1	397	1.9e-35	PREDICTED: heat shock 70 kDa protein 12A [Crassostrea gigas]	--	--	--	Heat shock 70 kDa protein 12A OS=Mus musculus OX=10090 GN=Hspa12a PE=1 SV=1	--	--	--	--	--	--	--	--	--	--
Cluster-74027.0	3.45231	0.211896	4.02303	0.0019347	0.0344024	TRUE	716	1160056494	OPL21566.1	536	6.2e-52	hypothetical protein AM593_08202, partial [Mytilus galloprovincialis]	--	--	--	Heat shock 70 kDa protein 12A OS=Mus musculus OX=10090 GN=Hspa12a PE=1 SV=1	--	--	--	--	--	--	--	--	--	--
Cluster-100094.0	0.45801	0.040029	3.53119	0.00209862	0.0360335	TRUE	1611	1160073441	OPL32955.1	486	8.9e-46	hypothetical protein AM593_02963, partial [Mytilus galloprovincialis]	--	--	--	Heat shock 70 kDa protein 12A OS=Mus musculus OX=10090 GN=Hspa12a PE=1 SV=1	--	--	--	--	--	--	--	--	--	--
Cluster-122239.2	0.650682	0.0524282	3.64958	0.0022897	0.0378902	TRUE	1230	1160072258	OPL32799.1	2043	1.9e-226	hypothetical protein AM593_05223, partial [Mytilus galloprovincialis]	1343926667	XM_004079774.4	39	Heat shock 70 kDa protein 12A OS=Mus musculus OX=10090 GN=Hspa12a PE=1 SV=1	PF00012	Hsp70	--	--	--	--	--	--	--	--
Cluster-53306.153899	4.30371	0.64313	2.73431	0.00230254	0.0380083	TRUE	2345	1160073441	OPL32955.1	1664	3.3e-182	hypothetical protein AM593_02963, partial [Mytilus galloprovincialis]	--	--	--	Heat shock 70 kDa protein 12A OS=Mus musculus OX=10090 GN=Hspa12a PE=1 SV=1	--	--	--	--	--	--	--	--	KOG0101	Molecular chaperones HSP70/HSC70, HSP70 superfamily
Cluster-142224.3	0.957878	0.0548645	4.15692	0.00236048	0.0385817	TRUE	3156	762119159	XP_011442479.1	605	2.8e-59	PREDICTED: heat shock 70 kDa protein 12B [Crassostrea gigas] >gi|762119161|ref|XP_011442480.1| PREDICTED: heat shock 70 kDa protein 12B [Crassostrea gigas] >gi|762119163|ref|XP_011442481.1| PREDICTED: heat shock 70 kDa protein 12B [Crassostrea gigas] >gi|762119165|ref|XP_011442482.1| PREDICTED: heat shock 70 kDa protein 12B [Crassostrea gigas] >gi|1139821596|ref|XP_019927232.1| PREDICTED: heat sh…	--	--	--	Heat shock 70 kDa protein 12A OS=Homo sapiens OX=9606 GN=HSPA12A PE=1 SV=2	PF00012	Hsp70 protein	--	--	--	--	--	--	--	--
Cluster-53306.42518	0.973248	0.0894479	3.45671	0.00236205	0.03859	TRUE	1168	1160074551	OPL33116.1	1103	1.8e-117	hypothetical protein AM593_00865, partial [Mytilus galloprovincialis]	--	--	--	Heat shock 70 kDa protein 12A OS=Mus musculus OX=10090 GN=Hspa12a PE=1 SV=1	--	--	--	--	--	--	--	--	--	--
Cluster-53306.43150	2.00921	0.29659	2.76642	0.00256669	0.0404014	TRUE	345	1160076607	OPL33432.1	372	3.1e-33	hypothetical protein AM593_06943, partial [Mytilus galloprovincialis]	--	--	--	Heat shock 70 kDa protein 12A OS=Mus musculus OX=10090 GN=Hspa12a PE=1 SV=1	--	--	--	--	--	--	--	--	--	--
Cluster-119838.0	0.398036	0.0317668	3.66011	0.00274259	0.042029	TRUE	2030	1160051679	OPL21133.1	1875	9.6e-207	hypothetical protein AM593_07976, partial [Mytilus galloprovincialis]	--	--	--	Heat shock 70 kDa protein 12A OS=Homo sapiens OX=9606 GN=HSPA12A PE=1 SV=2	--	--	--	--	--	--	--	--	--	--
Cluster-53306.146287	0.840908	0.0811247	3.37036	0.00297946	0.0440767	TRUE	2331	1207925914	XP_021352065.1	1751	2.6e-192	heat shock 70 kDa protein 12B-like [Mizuhopecten yessoensis] >gi|1207925916|ref|XP_021352066.1| heat shock 70 kDa protein 12B-like [Mizuhopecten yessoensis] >gi|1068955946|gb|AOR17349.1| heat shock 70 kDa protein [Mizuhopecten yessoensis] >gi|1205903480|gb|OWF51207.1| Heat shock 70 kDa protein 12B [Mizuhopecten yessoensis]	--	--	--	Heat shock 70 kDa protein 12A OS=Homo sapiens OX=9606 GN=HSPA12A PE=1 SV=2	PF00012	Hsp70 protein	--	--	--	--	--	--	KOG0102	Molecular chaperones mortalin/PBP74/GRP75, HSP70 superfamily
Cluster-53306.227722	3.75701	0.535533	2.82169	0.00313127	0.0452913	TRUE	724	1160073441	OPL32955.1	854	8.5e-89	hypothetical protein AM593_02963, partial [Mytilus galloprovincialis]	--	--	--	Heat shock 70 kDa protein 12A OS=Mus musculus OX=10090 GN=Hspa12a PE=1 SV=1	--	--	--	--	--	--	--	--	--	--
Cluster-53306.233623	0.916396	0.103179	3.16629	0.00330396	0.0466704	TRUE	625	1242770446	XP_022324662.1	374	3.3e-33	uncharacterized protein LOC111125318 [Crassostrea virginica]	--	--	--	Heat shock 70 kDa protein 12A OS=Homo sapiens OX=9606 GN=HSPA12A PE=1 SV=2	--	--	--	--	--	--	--	--	--	--
Cluster-87202.0	3.97648	0.426092	3.22206	0.00343503	0.0477113	TRUE	2094	1160052900	OPL21237.1	920	5.4e-96	hypothetical protein AM593_02474, partial [Mytilus galloprovincialis]	--	--	--	Heat shock 70 kDa protein 12A OS=Homo sapiens OX=9606 GN=HSPA12A PE=1 SV=2	--	--	--	--	--	--	--	--	--	--
Cluster-53306.219261	0.460274	0.0480885	3.2686	0.00368255	0.0495273	TRUE	1341	1160078058	OPL33700.1	1074	4.8e-114	hypothetical protein AM593_07716, partial [Mytilus galloprovincialis]	--	--	--	Heat shock 70 kDa protein 12A OS=Mus musculus OX=10090 GN=Hspa12a PE=1 SV=1	PF00012	Hsp70 protein	--	--	--	--	--	--	--	--
Cluster-53306.202253	1.42114	0.106238	3.74946	0.00285439	0.043019	TRUE	607	762133823	XP_011450125.1	199	6.3e-13	PREDICTED: heat shock 70 kDa protein 12A [Crassostrea gigas] >gi|405953968|gb|EKC21525.1| Heat shock 70 kDa protein 12A [Crassostrea gigas]	--	--	--	--	--	--	--	--	--	--	--	--	--	--	--	--
Cluster-53306.29522	0.795997	0.0901911	3.1612	0.0030506	0.0446753	TRUE	715	1207920821	XP_021349347.1	200	5.7e-13	heat shock 70 kDa protein 12A-like [Mizuhopecten yessoensis] >gi|1068955940|gb|AOR17346.1| heat shock 70 kDa protein [Mizuhopecten yessoensis] >gi|1205905240|gb|OWF52452.1| Heat shock 70 kDa protein 12B [Mizuhopecten yessoensis]	--	--	--	--	--	--	--	--	--	--	--	--	--	--	--	--
																											--	--

## Sheet: HSPA12B
30°C vs control
Gene	B.value	A.value	log2foldchange	pvalue	padjust	significance	Gene Length	NR GI	NR ID	NR Score	NR Evalue	NR Description	NT GI	NT ID	NT Score	NT Evalue	NT Description	KO ID	KO Name	KO Description	Http Link	Swissprot ID	Swissprot Score	Swissprot Evalue	Swissprot Description	PFAM ID	PFAM description	Gene Ontology Biological Pathway	BP Description	Gene Ontology Molecular Function	MF Description	Gene Ontology Cellular Component	CC Description	KOG ID	KOG Description
Cluster-53306.111007	2.58925	0.0437011	5.88888	2.91e-05	0.00282875	TRUE	1228	1207920344	XP_021349090.1	338	9.8e-29	heat shock 70 kDa protein 12A-like [Mizuhopecten yessoensis] >gi|1068955930|gb|AOR17341.1| heat shock 70 kDa protein [Mizuhopecten yessoensis] >gi|1205905365|gb|OWF52545.1| Heat shock 70 kDa protein 12B [Mizuhopecten yessoensis]	--	--	--	--	--	--	--	--	--	Q9CZJ2	173	2.9e-11	Heat shock 70 kDa protein 12B OS=Mus musculus OX=10090 GN=Hspa12b PE=1 SV=1	--	--	--	--	--	--	--	--	--	--
Cluster-144486.0	0.609754	0.0284092	4.42311	0.00085865	0.0240177	TRUE	1889	1207913731	XP_021345556.1	1419	6.7e-154	heat shock 70 kDa protein 12B-like isoform X1 [Mizuhopecten yessoensis]	--	--	--	--	--	--	--	--	--	Q9CZJ2	773	1.2e-80	Heat shock 70 kDa protein 12B OS=Mus musculus OX=10090 GN=Hspa12b PE=1 SV=1	PF00012	Hsp70 protein	--	--	--	--	--	--	KOG0102	Molecular chaperones mortalin/PBP74/GRP75, HSP70 superfamily
Cluster-93911.0	1.5829	0.0229927	6.1067	7.82e-06	0.00121093	TRUE	2334	762159943	XP_011418174.1	329	2.1e-27	PREDICTED: heat shock 70 kDa protein 12B [Crassostrea gigas] >gi|762159945|ref|XP_011418175.1| PREDICTED: heat shock 70 kDa protein 12B [Crassostrea gigas] >gi|405963608|gb|EKC29170.1| Heat shock 70 kDa protein 12B [Crassostrea gigas]	--	--	--	--	--	--	--	--	--	--	--	--	--	--	--	--	--	--	--	--	--	--	--
Cluster-78423.0	1.0598	0.0505796	4.3884	0.00051132	0.0176602	TRUE	1061	1242772438	XP_022325720.1	413	1.7e-37	heat shock 70 kDa protein 12A-like [Crassostrea virginica]	--	--	--	--	--	--	--	--	--	Q9CZJ2	178	6.6e-12	Heat shock 70 kDa protein 12B OS=Mus musculus OX=10090 GN=Hspa12b PE=1 SV=1	--	--	--	--	--	--	--	--	--	--
Cluster-53306.217843	1.08397	0.0695142	3.96181	0.00097367	0.0259277	TRUE	772	359359685	AEV41411.1	1060	1.2e-112	HSPA12A [Mytilus galloprovincialis]	359359684	JN232381.1	447	0	Mytilus galloprovincialis HSPA12A (HSPA12A) mRNA, complete cds	--	--	--	--	Q96MM6	222	3.8e-17	Heat shock 70 kDa protein 12B OS=Homo sapiens OX=9606 GN=HSPA12B PE=1 SV=2	--	--	--	--	--	--	--	--	KOG0101	Molecular chaperones HSP70/HSC70, HSP70 superfamily
Cluster-76403.2	0.464124	0.0253017	4.20125	0.00134917	0.0313625	TRUE	2121	359359685	AEV41411.1	1738	7.7e-191	HSPA12A [Mytilus galloprovincialis]	--	--	--	--	--	--	--	--	--	Q96MM6	325	1.2e-28	Heat shock 70 kDa protein 12B OS=Homo sapiens OX=9606 GN=HSPA12B PE=1 SV=2	PF00012	Hsp70	--	--	--	--	--	--	--	--
Cluster-53306.13317	1.24808	0.0626927	4.31323	0.00109448	0.027702	TRUE	856	1160052900	OPL21237.1	857	4.5e-89	hypothetical protein AM593_02474, partial [Mytilus galloprovincialis]	--	--	--	--	--	--	--	--	--	Q96MM6	406	1.9e-38	Heat shock 70 kDa protein 12B OS=Homo sapiens OX=9606 GN=HSPA12B PE=1 SV=2	--	--	--	--	--	--	--	--	--	--
Cluster-53306.13781	0.908389	0.114827	2.98105	0.0017246	0.0360733	TRUE	649	1160077856	OPL33661.1	671	1.3e-67	hypothetical protein AM593_04817, partial [Mytilus galloprovincialis]	--	--	--	--	--	--	--	--	--	Q9CZJ2	371	1.7e-34	Heat shock 70 kDa protein 12B OS=Mus musculus OX=10090 GN=Hspa12b PE=1 SV=1	--	--	--	--	--	--	--	--	--	--
Cluster-91797.0	0.736647	0.0394305	4.22433	0.00032545	0.0133366	TRUE	1361	1160078058	OPL33700.1	396	2e-35	hypothetical protein AM593_07716, partial [Mytilus galloprovincialis]	--	--	--	--	--	--	--	--	--	Q96MM6	329	2.6e-29	Heat shock 70 kDa protein 12B OS=Homo sapiens OX=9606 GN=HSPA12B PE=1 SV=2	--	--	--	--	--	--	--	--	--	--
Cluster-14265.0	0.921266	0.0658465	3.81028	0.00196795	0.0387494	TRUE	815	1160078058	OPL33700.1	361	1.4e-31	hypothetical protein AM593_07716, partial [Mytilus galloprovincialis]	--	--	--	--	--	--	--	--	--	Q96MM6	309	3.3e-27	Heat shock 70 kDa protein 12B OS=Homo sapiens OX=9606 GN=HSPA12B PE=1 SV=2	--	--	--	--	--	--	--	--	--	--
Cluster-114695.0	0.568754	0.064127	3.15294	0.00142907	0.0324909	TRUE	1171	1160056494	OPL21566.1	807	3.9e-83	hypothetical protein AM593_08202, partial [Mytilus galloprovincialis]	--	--	--	--	--	--	--	--	--	Q9CZJ2	409	1.2e-38	Heat shock 70 kDa protein 12B OS=Mus musculus OX=10090 GN=Hspa12b PE=1 SV=1	--	--	--	--	--	--	--	--	--	--
Cluster-53306.233194	0.303382	0.0166506	4.19095	0.0015086	0.0335317	TRUE	3223	1160056494	OPL21566.1	578	3.8e-56	hypothetical protein AM593_08202, partial [Mytilus galloprovincialis]	--	--	--	--	--	--	--	--	--	Q9CZJ2	172	1e-10	Heat shock 70 kDa protein 12B OS=Mus musculus OX=10090 GN=Hspa12b PE=1 SV=1	--	--	--	--	--	--	--	--	--	--
33°C v control
Gene	C.value	A.value	log2foldchange	pvalue	padjust	significance	Gene Length	NR GI	NR ID	NR Score	NR Evalue	NR Description	NT GI	NT ID	NT Score	NT Evalue	NT Description	KO ID	KO Name	KO Description	Http Link	Swissprot ID	Swissprot Score	Swissprot Evalue	Swissprot Description	PFAM ID	PFAM description	Gene Ontology Biological Pathway	BP Description	Gene Ontology Molecular Function	MF Description	Gene Ontology Cellular Component	CC Description	KOG ID	KOG Description
Cluster-53306.235021	0.975795	0.0399333	4.60507	4.77653e-05	0.00302487	TRUE	1900	359359685	AEV41411.1	2266	4.1e-252	HSPA12A [Mytilus galloprovincialis]	359359684	JN232381.1	1586	0	Mytilus galloprovincialis HSPA12A (HSPA12A) mRNA, complete cds	--	--	--	--	O43301	322	2.4e-28	Heat shock 70 kDa protein 12A OS=Homo sapiens OX=9606 GN=HSPA12A PE=1 SV=2	PF00012	Hsp70 protein	--	--	--	--	--	--	KOG0101	Molecular chaperones HSP70/HSC70, HSP70 superfamily
Cluster-53306.8826	2.42503	0.0632321	5.26254	0.000111101	0.00530991	TRUE	872	762164389	XP_011420505.1	649	6e-65	PREDICTED: heat shock 70 kDa protein 12A [Crassostrea gigas]	--	--	--	--	--	--	--	--	--	O43301	369	3.9e-34	Heat shock 70 kDa protein 12A OS=Homo sapiens OX=9606 GN=HSPA12A PE=1 SV=2	--	--	--	--	--	--	--	--	--	--
Cluster-53306.217845	1.38006	0.0440402	4.9735	0.000231077	0.0085299	TRUE	1252	359359685	AEV41411.1	1592	3.9e-174	HSPA12A [Mytilus galloprovincialis]	359359684	JN232381.1	679	0	Mytilus galloprovincialis HSPA12A (HSPA12A) mRNA, complete cds	--	--	--	--	Q96MM6	361	4.7e-33	Heat shock 70 kDa protein 12B OS=Homo sapiens OX=9606 GN=HSPA12B PE=1 SV=2	--	--	--	--	--	--	--	--	--	--
Cluster-53306.13825	1.73425	0.0883627	4.29776	0.000412161	0.0123451	TRUE	624	1139824221	XP_019927772.1	433	4.8e-40	PREDICTED: heat shock 70 kDa protein 12A [Crassostrea gigas] >gi|405955058|gb|EKC22314.1| Heat shock 70 kDa protein 12A [Crassostrea gigas]	--	--	--	--	--	--	--	--	--	Q8K0U4	297	6.2e-26	Heat shock 70 kDa protein 12A OS=Mus musculus OX=10090 GN=Hspa12a PE=1 SV=1	--	--	--	--	--	--	--	--	--	--
Cluster-53306.63329	1.29996	0.0663518	4.29656	0.000613519	0.0158934	TRUE	831	1207920344	XP_021349090.1	458	8e-43	heat shock 70 kDa protein 12A-like [Mizuhopecten yessoensis] >gi|1068955930|gb|AOR17341.1| heat shock 70 kDa protein [Mizuhopecten yessoensis] >gi|1205905365|gb|OWF52545.1| Heat shock 70 kDa protein 12B [Mizuhopecten yessoensis]	--	--	--	--	--	--	--	--	--	Q9CZJ2	179	4e-12	Heat shock 70 kDa protein 12B OS=Mus musculus OX=10090 GN=Hspa12b PE=1 SV=1	PF00012	Hsp70 protein	--	--	--	--	--	--	--	--
Cluster-107496.0	0.686588	0.0418666	4.0377	0.000823338	0.0188785	TRUE	1317	762164389	XP_011420505.1	1037	9.3e-110	PREDICTED: heat shock 70 kDa protein 12A [Crassostrea gigas]	--	--	--	--	--	--	--	--	--	Q9CZJ2	519	2.4e-51	Heat shock 70 kDa protein 12B OS=Mus musculus OX=10090 GN=Hspa12b PE=1 SV=1	--	--	--	--	--	--	--	--	--	--
Cluster-144486.0	0.55266	0.0291892	4.24538	0.00102195	0.0215975	TRUE	1889	1207913731	XP_021345556.1	1419	6.7e-154	heat shock 70 kDa protein 12B-like isoform X1 [Mizuhopecten yessoensis]	--	--	--	--	--	--	--	--	--	Q9CZJ2	773	1.2e-80	Heat shock 70 kDa protein 12B OS=Mus musculus OX=10090 GN=Hspa12b PE=1 SV=1	PF00012	Hsp70 protein	--	--	--	--	--	--	KOG0102	Molecular chaperones mortalin/PBP74/GRP75, HSP70 superfamily
Cluster-56099.13	2.68147	0.165935	4.00906	2.07155e-05	0.0017012	TRUE	1048	1160056494	OPL21566.1	326	2.1e-27	hypothetical protein AM593_08202, partial [Mytilus galloprovincialis]	--	--	--	--	--	--	--	--	--	Q96MM6	179	5e-12	Heat shock 70 kDa protein 12B OS=Homo sapiens OX=9606 GN=HSPA12B PE=1 SV=2	--	--	--	--	--	--	--	--	--	--
Cluster-114695.0	1.16598	0.0660645	4.14461	0.00036297	0.0113353	TRUE	1171	1160056494	OPL21566.1	807	3.9e-83	hypothetical protein AM593_08202, partial [Mytilus galloprovincialis]	--	--	--	--	--	--	--	--	--	Q9CZJ2	409	1.2e-38	Heat shock 70 kDa protein 12B OS=Mus musculus OX=10090 GN=Hspa12b PE=1 SV=1	--	--	--	--	--	--	--	--	--	--
Cluster-107496.1	1.13309	0.0846979	3.74363	0.00267056	0.0378891	TRUE	651	1160077856	OPL33661.1	531	2.2e-51	hypothetical protein AM593_04817, partial [Mytilus galloprovincialis]	--	--	--	--	--	--	--	--	--	Q96MM6	270	8.8e-23	Heat shock 70 kDa protein 12B OS=Homo sapiens OX=9606 GN=HSPA12B PE=1 SV=2	--	--	--	--	--	--	--	--	--	--
Cluster-91797.0	0.396176	0.0405131	3.29117	0.00351426	0.0444851	TRUE	1361	1160078058	OPL33700.1	396	2e-35	hypothetical protein AM593_07716, partial [Mytilus galloprovincialis]	--	--	--	--	--	--	--	--	--	Q96MM6	329	2.6e-29	Heat shock 70 kDa protein 12B OS=Homo sapiens OX=9606 GN=HSPA12B PE=1 SV=2	--	--	--	--	--	--	--	--	--	--
Cluster-53306.39382	0.270729	0.0222691	3.59774	0.00369379	0.0457488	TRUE	2476	1160077856	OPL33661.1	1489	6.7e-162	hypothetical protein AM593_04817, partial [Mytilus galloprovincialis]	--	--	--	--	--	--	--	--	--	Q9CZJ2	683	4.3e-70	Heat shock 70 kDa protein 12B OS=Mus musculus OX=10090 GN=Hspa12b PE=1 SV=1	--	--	--	--	--	--	--	--	--	--
lowSal+30°C v 30°C
Gene	E.value	B.value	log2foldchange	pvalue	padjust	significance	Gene Length	NR GI	NR ID	NR Score	NR Evalue	NR Description	NT GI	NT ID	NT Score	NT Evalue	NT Description	KO ID	KO Name	KO Description	Http Link	Swissprot ID	Swissprot Score	Swissprot Evalue	Swissprot Description	PFAM ID	PFAM description	Gene Ontology Biological Pathway	BP Description	Gene Ontology Molecular Function	MF Description	Gene Ontology Cellular Component	CC Description	KOG ID	KOG Description
Cluster-37398.2	1.53609	0.0869472	4.14818	0.00062965	0.0237279	TRUE	578	762119159	XP_011442479.1	306	2.4e-25	PREDICTED: heat shock 70 kDa protein 12B [Crassostrea gigas] >gi|762119161|ref|XP_011442480.1| PREDICTED: heat shock 70 kDa protein 12B [Crassostrea gigas] >gi|762119163|ref|XP_011442481.1| PREDICTED: heat shock 70 kDa protein 12B [Crassostrea gigas] >gi|762119165|ref|XP_011442482.1| PREDICTED: heat shock 70 kDa protein 12B [Crassostrea gigas] >gi|1139821596|ref|XP_019927232.1| PREDICTED: heat sh…	--	--	--	--	--	--	--	--	--	--	--	--	--	--	--	--	--	--	--	--	--	--	--
Cluster-113964.1	0.683534	0.0411256	4.0508	0.00089684	0.0291416	TRUE	1222	1207913731	XP_021345556.1	898	1.1e-93	heat shock 70 kDa protein 12B-like isoform X1 [Mizuhopecten yessoensis]	--	--	--	--	--	--	--	--	--	Q9CZJ2	498	6e-49	Heat shock 70 kDa protein 12B OS=Mus musculus OX=10090 GN=Hspa12b PE=1 SV=1	PF00012	Hsp70 protein	--	--	--	--	--	--	KOG0102	Molecular chaperones mortalin/PBP74/GRP75, HSP70 superfamily
Cluster-53306.63329	1.15467	0.0604759	4.25273	0.00113922	0.0331393	TRUE	831	1207920344	XP_021349090.1	458	8e-43	heat shock 70 kDa protein 12A-like [Mizuhopecten yessoensis] >gi|1068955930|gb|AOR17341.1| heat shock 70 kDa protein [Mizuhopecten yessoensis] >gi|1205905365|gb|OWF52545.1| Heat shock 70 kDa protein 12B [Mizuhopecten yessoensis]	--	--	--	--	--	--	--	--	--	Q9CZJ2	179	4e-12	Heat shock 70 kDa protein 12B OS=Mus musculus OX=10090 GN=Hspa12b PE=1 SV=1	PF00012	Hsp70 protein	--	--	--	--	--	--	--	--
Cluster-61537.0	2.26205	0.0697992	5.02329	2.55858e-05	0.00332109	TRUE	720	1207913777	XP_021345580.1	456	1.2e-42	heat shock 70 kDa protein 12A-like [Mizuhopecten yessoensis]	--	--	--	--	--	--	--	--	--	Q96MM6	183	1.2e-12	Heat shock 70 kDa protein 12B OS=Homo sapiens OX=9606 GN=HSPA12B PE=1 SV=2	--	--	--	--	--	--	--	--	--	--
Cluster-76403.4	0.68683	0.0236942	4.85963	0.000191758	0.0117374	TRUE	2121	359359685	AEV41411.1	1738	7.7e-191	HSPA12A [Mytilus galloprovincialis]	--	--	--	--	--	--	--	--	--	Q96MM6	325	1.2e-28	Heat shock 70 kDa protein 12B OS=Homo sapiens OX=9606 GN=HSPA12B PE=1 SV=2	PF00012	Hsp70	--	--	--	--	--	--	--	--
Cluster-75423.2	0.322509	0.0105557	4.93873	0.000324602	0.0159872	TRUE	4761	1207928935	XP_021353682.1	1047	2.3e-110	heat shock 70 kDa protein 12A-like [Mizuhopecten yessoensis] >gi|1068955950|gb|AOR17351.1| heat shock 70 kDa protein [Mizuhopecten yessoensis] >gi|1205902376|gb|OWF50406.1| Heat shock 70 kDa protein 12A [Mizuhopecten yessoensis]	--	--	--	--	--	--	--	--	--	Q96MM6	366	4.7e-33	Heat shock 70 kDa protein 12B OS=Homo sapiens OX=9606 GN=HSPA12B PE=1 SV=2	--	--	--	--	--	--	--	--	--	--
Cluster-60032.0	0.868682	0.0503058	4.1098	0.000603392	0.0231264	TRUE	999	762164389	XP_011420505.1	231	2e-16	PREDICTED: heat shock 70 kDa protein 12A [Crassostrea gigas]	--	--	--	--	--	--	--	--	--	Q9CZJ2	136	4.6e-07	Heat shock 70 kDa protein 12B OS=Mus musculus OX=10090 GN=Hspa12b PE=1 SV=1	--	--	--	--	--	--	--	--	--	--
Cluster-62070.0	0.617258	0.0286193	4.43595	0.000761888	0.026547	TRUE	1756	1205897681	OWF47124.1	499	3e-47	Heat shock 70 kDa protein 12A [Mizuhopecten yessoensis]	--	--	--	--	--	--	--	--	--	Q96MM6	211	1.6e-15	Heat shock 70 kDa protein 12B OS=Homo sapiens OX=9606 GN=HSPA12B PE=1 SV=2	--	--	--	--	--	--	--	--	--	--
Cluster-75423.3	0.240383	0.010569	4.51141	0.000815026	0.0275356	TRUE	4755	1207928935	XP_021353682.1	1047	2.3e-110	heat shock 70 kDa protein 12A-like [Mizuhopecten yessoensis] >gi|1068955950|gb|AOR17351.1| heat shock 70 kDa protein [Mizuhopecten yessoensis] >gi|1205902376|gb|OWF50406.1| Heat shock 70 kDa protein 12A [Mizuhopecten yessoensis]	--	--	--	--	--	--	--	--	--	Q96MM6	366	4.7e-33	Heat shock 70 kDa protein 12B OS=Homo sapiens OX=9606 GN=HSPA12B PE=1 SV=2	--	--	--	--	--	--	--	--	--	--
Cluster-53306.217845	0.619082	0.0401401	3.95353	0.0019067	0.0441531	TRUE	1252	359359685	AEV41411.1	1592	3.9e-174	HSPA12A [Mytilus galloprovincialis]	359359684	JN232381.1	679	0	Mytilus galloprovincialis HSPA12A (HSPA12A) mRNA, complete cds	--	--	--	--	Q96MM6	361	4.7e-33	Heat shock 70 kDa protein 12B OS=Homo sapiens OX=9606 GN=HSPA12B PE=1 SV=2	--	--	--	--	--	--	--	--	--	--
Cluster-53306.9864	5.91266	0.0446318	7.0531	8.02112e-10	3.49426e-06	TRUE	1126	1160052900	OPL21237.1	1354	1.4e-146	hypothetical protein AM593_02474, partial [Mytilus galloprovincialis]	--	--	--	--	--	--	--	--	--	Q96MM6	596	2.4e-60	Heat shock 70 kDa protein 12B OS=Homo sapiens OX=9606 GN=HSPA12B PE=1 SV=2	--	--	--	--	--	--	--	--	--	--
Cluster-53306.39382	1.25843	0.0321566	5.28715	1.8676e-07	0.00016037	TRUE	2476	1160077856	OPL33661.1	1489	6.7e-162	hypothetical protein AM593_04817, partial [Mytilus galloprovincialis]	--	--	--	--	--	--	--	--	--	Q9CZJ2	683	4.3e-70	Heat shock 70 kDa protein 12B OS=Mus musculus OX=10090 GN=Hspa12b PE=1 SV=1	--	--	--	--	--	--	--	--	--	--
Cluster-149828.2	1.19029	0.0171345	6.11928	6.64218e-06	0.00142014	TRUE	2933	1160076113	OPL33355.1	1312	2.7e-141	hypothetical protein AM593_09397, partial [Mytilus galloprovincialis]	--	--	--	--	--	--	--	--	--	Q9CZJ2	466	7.4e-45	Heat shock 70 kDa protein 12B OS=Mus musculus OX=10090 GN=Hspa12b PE=1 SV=1	PF00012//PF00169	Hsp70 protein//PH domain	--	--	--	--	--	--	KOG0101	Molecular chaperones HSP70/HSC70, HSP70 superfamily
Cluster-25313.2	2.16309	0.0277042	6.2901	1.26477e-05	0.00211121	TRUE	1814	1160073441	OPL32955.1	1586	2.8e-173	hypothetical protein AM593_02963, partial [Mytilus galloprovincialis]	--	--	--	--	--	--	--	--	--	Q96MM6	741	5.9e-77	Heat shock 70 kDa protein 12B OS=Homo sapiens OX=9606 GN=HSPA12B PE=1 SV=2	PF00012	Hsp70 protein	--	--	--	--	--	--	KOG0101	Molecular chaperones HSP70/HSC70, HSP70 superfamily
Cluster-78782.1	0.56153	0.0227195	4.63109	0.000500586	0.0206631	TRUE	2212	1160073441	OPL32955.1	877	5.6e-91	hypothetical protein AM593_02963, partial [Mytilus galloprovincialis]	--	--	--	--	--	--	--	--	--	Q9CZJ2	474	6.6e-46	Heat shock 70 kDa protein 12B OS=Mus musculus OX=10090 GN=Hspa12b PE=1 SV=1	--	--	--	--	--	--	--	--	--	--
Cluster-119045.11	0.45213	0.0184559	4.61963	0.000547594	0.0216911	TRUE	2723	1160074969	OPL33181.1	2314	1.6e-257	hypothetical protein AM593_07742, partial [Mytilus galloprovincialis]	--	--	--	--	--	--	--	--	--	Q9CZJ2	730	1.7e-75	Heat shock 70 kDa protein 12B OS=Mus musculus OX=10090 GN=Hspa12b PE=1 SV=1	PF00012	Hsp70	--	--	--	--	--	--	KOG0102	Molecular chaperones mortalin/PBP74/GRP75, HSP70 superfamily
Cluster-45212.1	0.787503	0.0420491	4.24059	0.000736553	0.0260231	TRUE	1713	1160052900	OPL21237.1	2522	7.7e-282	hypothetical protein AM593_02474, partial [Mytilus galloprovincialis]	--	--	--	--	--	--	--	--	--	Q9CZJ2	695	1.2e-71	Heat shock 70 kDa protein 12B OS=Mus musculus OX=10090 GN=Hspa12b PE=1 SV=1	PF00012	Hsp70 protein	--	--	--	--	--	--	--	--
Cluster-45212.4	1.16949	0.072821	4.01644	0.000975257	0.030539	TRUE	1707	1160052900	OPL21237.1	2514	6.5e-281	hypothetical protein AM593_02474, partial [Mytilus galloprovincialis]	--	--	--	--	--	--	--	--	--	Q9CZJ2	682	3.9e-70	Heat shock 70 kDa protein 12B OS=Mus musculus OX=10090 GN=Hspa12b PE=1 SV=1	PF00012	Hsp70 protein	--	--	--	--	--	--	--	--
Cluster-24757.4	0.417406	0.023572	4.15486	0.00121929	0.0344856	TRUE	2132	1160073441	OPL32955.1	1244	1.5e-133	hypothetical protein AM593_02963, partial [Mytilus galloprovincialis]	--	--	--	--	--	--	--	--	--	Q96MM6	556	2e-55	Heat shock 70 kDa protein 12B OS=Homo sapiens OX=9606 GN=HSPA12B PE=1 SV=2	--	--	--	--	--	--	--	--	--	--
Cluster-5567.2	0.949512	0.050969	4.22498	0.00139623	0.0371099	TRUE	986	1160054596	OPL21383.1	376	3.1e-33	hypothetical protein AM593_04154, partial [Mytilus galloprovincialis]	--	--	--	--	--	--	--	--	--	Q9CZJ2	205	4.6e-15	Heat shock 70 kDa protein 12B OS=Mus musculus OX=10090 GN=Hspa12b PE=1 SV=1	--	--	--	--	--	--	--	--	--	--
lowSal+33°C v 33°C
Cluster-113964.3	2.10018	0.116811	4.18643	5.87226e-05	0.00549843	TRUE	1127	1207913731	XP_021345556.1	895	2.3e-93	heat shock 70 kDa protein 12B-like isoform X1 [Mizuhopecten yessoensis]	--	--	--	--	--	--	--	--	--	Q9CZJ2	506	6.5e-50	Heat shock 70 kDa protein 12B OS=Mus musculus OX=10090 GN=Hspa12b PE=1 SV=1	PF00012	Hsp70 protein	--	--	--	--	--	--	KOG0102	Molecular chaperones mortalin/PBP74/GRP75, HSP70 superfamily
Cluster-53306.13824	2.75523	0.270376	3.32943	0.00109457	0.0311418	TRUE	640	1207907270	XP_021355909.1	467	5.6e-44	heat shock 70 kDa protein 12A-like isoform X1 [Mizuhopecten yessoensis] >gi|1068955910|gb|AOR17331.1| heat shock 70 kDa protein [Mizuhopecten yessoensis] >gi|1205910321|gb|OWF56079.1| Heat shock 70 kDa protein 12A [Mizuhopecten yessoensis]	--	--	--	--	--	--	--	--	--	Q96MM6	330	9.4e-30	Heat shock 70 kDa protein 12B OS=Homo sapiens OX=9606 GN=HSPA12B PE=1 SV=2	--	--	--	--	--	--	--	--	--	--
Cluster-142926.0	0.426775	0.0458607	3.21025	0.00193011	0.0423108	TRUE	1487	1207910011	XP_021370948.1	1013	6.3e-107	heat shock 70 kDa protein 12A-like [Mizuhopecten yessoensis] >gi|1068955912|gb|AOR17332.1| heat shock 70 kDa protein [Mizuhopecten yessoensis] >gi|1205909209|gb|OWF55325.1| Heat shock 70 kDa protein 12A [Mizuhopecten yessoensis]	--	--	--	--	--	--	--	--	--	Q9CZJ2	590	1.6e-59	Heat shock 70 kDa protein 12B OS=Mus musculus OX=10090 GN=Hspa12b PE=1 SV=1	PF00012	Hsp70 protein	--	--	--	--	--	--	--	--
Cluster-59465.0	1.76636	0.149508	3.56748	0.0022177	0.0454978	TRUE	386	1139748003	XP_019918143.1	312	3.2e-26	PREDICTED: heat shock 70 kDa protein 12A isoform X1 [Crassostrea gigas]	--	--	--	--	--	--	--	--	--	Q96MM6	193	4.4e-14	Heat shock 70 kDa protein 12B OS=Homo sapiens OX=9606 GN=HSPA12B PE=1 SV=2	--	--	--	--	--	--	--	--	--	--
Cluster-53306.238939	1.02259	0.063734	3.99263	0.00236243	0.0471557	TRUE	1399	762164389	XP_011420505.1	1148	1.3e-122	PREDICTED: heat shock 70 kDa protein 12A [Crassostrea gigas]	--	--	--	--	--	--	--	--	--	Q9CZJ2	552	3.8e-55	Heat shock 70 kDa protein 12B OS=Mus musculus OX=10090 GN=Hspa12b PE=1 SV=1	--	--	--	--	--	--	--	--	--	--
Cluster-127120.0	0.430215	0.0365718	3.56428	0.00255624	0.0490839	TRUE	1578	1242777068	XP_022328214.1	712	5.4e-72	heat shock 70 kDa protein 12A-like [Crassostrea virginica]	--	--	--	--	--	--	--	--	--	Q9CZJ2	208	3.3e-15	Heat shock 70 kDa protein 12B OS=Mus musculus OX=10090 GN=Hspa12b PE=1 SV=1	--	--	--	--	--	--	--	--	--	--
Cluster-53306.9864	12.8751	0.0512525	7.97707	1.33944e-12	2.08421e-08	TRUE	1126	1160052900	OPL21237.1	1354	1.4e-146	hypothetical protein AM593_02474, partial [Mytilus galloprovincialis]	--	--	--	--	--	--	--	--	--	Q96MM6	596	2.4e-60	Heat shock 70 kDa protein 12B OS=Homo sapiens OX=9606 GN=HSPA12B PE=1 SV=2	--	--	--	--	--	--	--	--	--	--
Cluster-121277.0	3.05822	0.0508927	5.8971	4.10157e-06	0.00106531	TRUE	1752	1160073441	OPL32955.1	1577	3e-172	hypothetical protein AM593_02963, partial [Mytilus galloprovincialis]	--	--	--	--	--	--	--	--	--	Q96MM6	680	6.8e-70	Heat shock 70 kDa protein 12B OS=Homo sapiens OX=9606 GN=HSPA12B PE=1 SV=2	PF00012	Hsp70	--	--	--	--	--	--	KOG0101	Molecular chaperones HSP70/HSC70, HSP70 superfamily
Cluster-136609.0	1.17771	0.0261369	5.49814	2.08366e-05	0.00291144	TRUE	2208	1160054596	OPL21383.1	2811	0	hypothetical protein AM593_04154, partial [Mytilus galloprovincialis]	--	--	--	--	--	--	--	--	--	Q9CZJ2	723	8.8e-75	Heat shock 70 kDa protein 12B OS=Mus musculus OX=10090 GN=Hspa12b PE=1 SV=1	PF00012	Hsp70 protein	--	--	--	--	--	--	--	--
Cluster-89756.1	4.19229	0.0961851	5.4373	4.33389e-05	0.00456127	TRUE	818	1160077856	OPL33661.1	1188	1.8e-127	hypothetical protein AM593_04817, partial [Mytilus galloprovincialis]	--	--	--	--	--	--	--	--	--	Q96MM6	402	5.4e-38	Heat shock 70 kDa protein 12B OS=Homo sapiens OX=9606 GN=HSPA12B PE=1 SV=2	--	--	--	--	--	--	--	--	--	--
Cluster-46277.0	3.31302	0.148839	4.48749	0.000249433	0.013392	TRUE	472	1160052900	OPL21237.1	606	3.1e-60	hypothetical protein AM593_02474, partial [Mytilus galloprovincialis]	--	--	--	--	--	--	--	--	--	Q96MM6	287	6.8e-25	Heat shock 70 kDa protein 12B OS=Homo sapiens OX=9606 GN=HSPA12B PE=1 SV=2	--	--	--	--	--	--	--	--	--	--
Cluster-53306.13318	4.49953	0.287217	3.95443	0.00026427	0.0138667	TRUE	858	1160052900	OPL21237.1	857	4.5e-89	hypothetical protein AM593_02474, partial [Mytilus galloprovincialis]	--	--	--	--	--	--	--	--	--	Q96MM6	406	2e-38	Heat shock 70 kDa protein 12B OS=Homo sapiens OX=9606 GN=HSPA12B PE=1 SV=2	--	--	--	--	--	--	--	--	--	--
Cluster-41204.1	2.7907	0.105419	4.72067	0.000537078	0.0210989	TRUE	1794	1160078823	OPL33874.1	1488	6.4e-162	hypothetical protein AM593_03883, partial [Mytilus galloprovincialis]	--	--	--	--	--	--	--	--	--	Q96MM6	415	3.7e-39	Heat shock 70 kDa protein 12B OS=Homo sapiens OX=9606 GN=HSPA12B PE=1 SV=2	PF00012	Hsp70	--	--	--	--	--	--	--	--
Cluster-53306.238943	1.16856	0.0806009	3.85998	0.000714622	0.0246408	TRUE	716	1160077856	OPL33661.1	779	4.2e-80	hypothetical protein AM593_04817, partial [Mytilus galloprovincialis]	--	--	--	--	--	--	--	--	--	Q96MM6	373	1.1e-34	Heat shock 70 kDa protein 12B OS=Homo sapiens OX=9606 GN=HSPA12B PE=1 SV=2	--	--	--	--	--	--	--	--	--	--
Cluster-119045.1	0.690699	0.0452985	3.93614	0.00113319	0.0317392	TRUE	1274	1160074969	OPL33181.1	1391	8e-151	hypothetical protein AM593_07742, partial [Mytilus galloprovincialis]	--	--	--	--	--	--	--	--	--	Q9CZJ2	488	9e-48	Heat shock 70 kDa protein 12B OS=Mus musculus OX=10090 GN=Hspa12b PE=1 SV=1	PF00012	Hsp70 protein	--	--	--	--	--	--	--	--
Cluster-29645.0	1.07299	0.0628652	4.10012	0.0013209	0.0344874	TRUE	918	1160074969	OPL33181.1	952	4.6e-100	hypothetical protein AM593_07742, partial [Mytilus galloprovincialis]	--	--	--	--	--	--	--	--	--	Q96MM6	432	2e-41	Heat shock 70 kDa protein 12B OS=Homo sapiens OX=9606 GN=HSPA12B PE=1 SV=2	PF00012	Hsp70 protein	--	--	--	--	--	--	--	--
Cluster-113836.0	0.50629	0.0320969	3.98381	0.00189931	0.0419689	TRUE	1798	1160053727	OPL21299.1	1163	3.1e-124	hypothetical protein AM593_01035, partial [Mytilus galloprovincialis]	--	--	--	--	--	--	--	--	--	Q96MM6	762	2.2e-79	Heat shock 70 kDa protein 12B OS=Homo sapiens OX=9606 GN=HSPA12B PE=1 SV=2	--	--	--	--	--	--	--	--	--	--
Cluster-53306.207605	0.643229	0.067105	3.26945	0.00200753	0.043222	TRUE	860	1160078058	OPL33700.1	812	7.4e-84	hypothetical protein AM593_07716, partial [Mytilus galloprovincialis]	--	--	--	--	--	--	--	--	--	Q96MM6	281	6.1e-24	Heat shock 70 kDa protein 12B OS=Homo sapiens OX=9606 GN=HSPA12B PE=1 SV=2	PF00012	Hsp70 protein	--	--	--	--	--	--	--	--
Cluster-151346.0	1.07247	0.101246	3.40645	0.000683153	0.0240523	TRUE	570	1068955914	AOR17333.1	151	2.2e-07	heat shock 70 kDa protein [Mizuhopecten yessoensis] >gi|1205907772|gb|OWF54292.1| Heat shock 70 kDa protein 12B [Mizuhopecten yessoensis]	--	--	--	--	--	--	--	--	--	--	--	--	--	--	--	--	--	--	--	--	--	--	--
Cluster-61273.0	1.30651	0.0610045	4.4199	0.000898201	0.0281333	TRUE	946	1242774795	XP_022326993.1	224	1.2e-15	heat shock 70 kDa protein 12B-like [Crassostrea virginica]	--	--	--	--	--	--	--	--	--	--	--	--	--	--	--	--	--	--	--	--	--	--	--
lowSal+30°C v low salinity
Cluster-113964.1	0.731698	0.0449699	4.0243	0.00094819	0.0284082	TRUE	1222	1207913731	XP_021345556.1	898	1.1e-93	heat shock 70 kDa protein 12B-like isoform X1 [Mizuhopecten yessoensis]	--	--	--	--	--	--	--	--	--	Q9CZJ2	498	6e-49	Heat shock 70 kDa protein 12B OS=Mus musculus OX=10090 GN=Hspa12b PE=1 SV=1	PF00012	Hsp70 protein	--	--	--	--	--	--	KOG0102	Molecular chaperones mortalin/PBP74/GRP75, HSP70 superfamily
Cluster-53306.99910	0.482267	0.0316005	3.94229	0.00191278	0.0419142	TRUE	1739	762159943	XP_011418174.1	648	1.6e-64	PREDICTED: heat shock 70 kDa protein 12B [Crassostrea gigas] >gi|762159945|ref|XP_011418175.1| PREDICTED: heat shock 70 kDa protein 12B [Crassostrea gigas] >gi|405963608|gb|EKC29170.1| Heat shock 70 kDa protein 12B [Crassostrea gigas]	--	--	--	--	--	--	--	--	--	Q96MM6	357	1.9e-32	Heat shock 70 kDa protein 12B OS=Homo sapiens OX=9606 GN=HSPA12B PE=1 SV=2	--	--	--	--	--	--	--	--	--	--
Cluster-53306.61067	2.05536	0.0491532	5.39341	0.000101196	0.00715512	TRUE	1118	762160712	XP_011418569.1	373	7.8e-33	PREDICTED: heat shock 70 kDa protein 12A [Crassostrea gigas]	--	--	--	--	--	--	--	--	--	Q9CZJ2	178	7e-12	Heat shock 70 kDa protein 12B OS=Mus musculus OX=10090 GN=Hspa12b PE=1 SV=1	--	--	--	--	--	--	--	--	--	--
Cluster-53306.8828	1.13121	0.0439626	4.69422	0.00020042	0.011096	TRUE	1250	762164389	XP_011420505.1	987	5.5e-104	PREDICTED: heat shock 70 kDa protein 12A [Crassostrea gigas]	--	--	--	--	--	--	--	--	--	Q9CZJ2	491	4e-48	Heat shock 70 kDa protein 12B OS=Mus musculus OX=10090 GN=Hspa12b PE=1 SV=1	--	--	--	--	--	--	--	--	--	--
Cluster-76403.4	0.732242	0.0259091	4.8269	0.000209774	0.0114319	TRUE	2121	359359685	AEV41411.1	1738	7.7e-191	HSPA12A [Mytilus galloprovincialis]	--	--	--	--	--	--	--	--	--	Q96MM6	325	1.2e-28	Heat shock 70 kDa protein 12B OS=Homo sapiens OX=9606 GN=HSPA12B PE=1 SV=2	PF00012	Hsp70	--	--	--	--	--	--	--	--
Cluster-75423.2	0.342905	0.0115424	4.90184	0.000356227	0.0158355	TRUE	4761	1207928935	XP_021353682.1	1047	2.3e-110	heat shock 70 kDa protein 12A-like [Mizuhopecten yessoensis] >gi|1068955950|gb|AOR17351.1| heat shock 70 kDa protein [Mizuhopecten yessoensis] >gi|1205902376|gb|OWF50406.1| Heat shock 70 kDa protein 12A [Mizuhopecten yessoensis]	--	--	--	--	--	--	--	--	--	Q96MM6	366	4.7e-33	Heat shock 70 kDa protein 12B OS=Homo sapiens OX=9606 GN=HSPA12B PE=1 SV=2	--	--	--	--	--	--	--	--	--	--
Cluster-60032.0	0.924856	0.0550082	4.07588	0.000645551	0.0226294	TRUE	999	762164389	XP_011420505.1	231	2e-16	PREDICTED: heat shock 70 kDa protein 12A [Crassostrea gigas]	--	--	--	--	--	--	--	--	--	Q9CZJ2	136	4.6e-07	Heat shock 70 kDa protein 12B OS=Mus musculus OX=10090 GN=Hspa12b PE=1 SV=1	--	--	--	--	--	--	--	--	--	--
Cluster-62070.0	0.656371	0.0312945	4.39961	0.000822592	0.0261271	TRUE	1756	1205897681	OWF47124.1	499	3e-47	Heat shock 70 kDa protein 12A [Mizuhopecten yessoensis]	--	--	--	--	--	--	--	--	--	Q96MM6	211	1.6e-15	Heat shock 70 kDa protein 12B OS=Homo sapiens OX=9606 GN=HSPA12B PE=1 SV=2	--	--	--	--	--	--	--	--	--	--
Cluster-104991.2	0.304356	0.0210872	3.86635	0.00138195	0.0351096	TRUE	2606	1207940913	XP_021360119.1	688	5.4e-69	heat shock 70 kDa protein 12A-like [Mizuhopecten yessoensis]	--	--	--	--	--	--	--	--	--	Q96MM6	330	3.9e-29	Heat shock 70 kDa protein 12B OS=Homo sapiens OX=9606 GN=HSPA12B PE=1 SV=2	--	--	--	--	--	--	--	--	--	--
Cluster-25313.2	2.29949	0.0302939	6.25253	1.48023e-05	0.00208939	TRUE	1814	1160073441	OPL32955.1	1586	2.8e-173	hypothetical protein AM593_02963, partial [Mytilus galloprovincialis]	--	--	--	--	--	--	--	--	--	Q96MM6	741	5.9e-77	Heat shock 70 kDa protein 12B OS=Homo sapiens OX=9606 GN=HSPA12B PE=1 SV=2	PF00012	Hsp70 protein	--	--	--	--	--	--	KOG0101	Molecular chaperones HSP70/HSC70, HSP70 superfamily
Cluster-112505.0	1.27834	0.0594089	4.43916	8.50054e-05	0.00637609	TRUE	925	1242774934	XP_022327059.1	202	4.3e-13	myosin-10-like isoform X6 [Crassostrea virginica]	--	--	--	--	--	--	--	--	--	Q9CZJ2	128	3.6e-06	Heat shock 70 kDa protein 12B OS=Mus musculus OX=10090 GN=Hspa12b PE=1 SV=1	--	--	--	--	--	--	--	--	--	--
Cluster-119045.11	0.480757	0.0201811	4.58309	0.000594855	0.0215336	TRUE	2723	1160074969	OPL33181.1	2314	1.6e-257	hypothetical protein AM593_07742, partial [Mytilus galloprovincialis]	--	--	--	--	--	--	--	--	--	Q9CZJ2	730	1.7e-75	Heat shock 70 kDa protein 12B OS=Mus musculus OX=10090 GN=Hspa12b PE=1 SV=1	PF00012	Hsp70	--	--	--	--	--	--	KOG0102	Molecular chaperones mortalin/PBP74/GRP75, HSP70 superfamily
Cluster-78782.1	0.597081	0.0333422	4.15053	0.00128302	0.0336368	TRUE	2212	1160073441	OPL32955.1	877	5.6e-91	hypothetical protein AM593_02963, partial [Mytilus galloprovincialis]	--	--	--	--	--	--	--	--	--	Q9CZJ2	474	6.6e-46	Heat shock 70 kDa protein 12B OS=Mus musculus OX=10090 GN=Hspa12b PE=1 SV=1	--	--	--	--	--	--	--	--	--	--
Cluster-5567.2	1.01029	0.0557335	4.18952	0.00149419	0.0366997	TRUE	986	1160054596	OPL21383.1	376	3.1e-33	hypothetical protein AM593_04154, partial [Mytilus galloprovincialis]	--	--	--	--	--	--	--	--	--	Q9CZJ2	205	4.6e-15	Heat shock 70 kDa protein 12B OS=Mus musculus OX=10090 GN=Hspa12b PE=1 SV=1	--	--	--	--	--	--	--	--	--	--
Cluster-119045.8	0.644727	0.0360593	4.14001	0.00153236	0.0372408	TRUE	2306	1160074969	OPL33181.1	2314	1.4e-257	hypothetical protein AM593_07742, partial [Mytilus galloprovincialis]	--	--	--	--	--	--	--	--	--	Q9CZJ2	730	1.4e-75	Heat shock 70 kDa protein 12B OS=Mus musculus OX=10090 GN=Hspa12b PE=1 SV=1	PF00012	Hsp70 protein	--	--	--	--	--	--	KOG0102	Molecular chaperones mortalin/PBP74/GRP75, HSP70 superfamily
Cluster-24757.4	0.443895	0.0306963	3.86163	0.00208041	0.0438848	TRUE	2132	1160073441	OPL32955.1	1244	1.5e-133	hypothetical protein AM593_02963, partial [Mytilus galloprovincialis]	--	--	--	--	--	--	--	--	--	Q96MM6	556	2e-55	Heat shock 70 kDa protein 12B OS=Homo sapiens OX=9606 GN=HSPA12B PE=1 SV=2	--	--	--	--	--	--	--	--	--	--
Cluster-45212.1	0.839417	0.0595168	3.79626	0.00222548	0.0456362	TRUE	1713	1160052900	OPL21237.1	2522	7.7e-282	hypothetical protein AM593_02474, partial [Mytilus galloprovincialis]	--	--	--	--	--	--	--	--	--	Q9CZJ2	695	1.2e-71	Heat shock 70 kDa protein 12B OS=Mus musculus OX=10090 GN=Hspa12b PE=1 SV=1	PF00012	Hsp70 protein	--	--	--	--	--	--	--	--
Cluster-119045.15	1.88249	0.203232	3.20252	0.00223965	0.0457843	TRUE	735	1160074969	OPL33181.1	1132	5e-121	hypothetical protein AM593_07742, partial [Mytilus galloprovincialis]	--	--	--	--	--	--	--	--	--	Q9CZJ2	332	6.4e-30	Heat shock 70 kDa protein 12B OS=Mus musculus OX=10090 GN=Hspa12b PE=1 SV=1	PF00012	Hsp70 protein	--	--	--	--	--	--	--	--
Cluster-53306.58505	0.317637	0.023305	3.78377	0.00237859	0.0472871	TRUE	2358	1160053637	OPL21293.1	307	7.4e-25	hypothetical protein AM593_00022, partial [Mytilus galloprovincialis]	--	--	--	--	--	--	--	--	--	Q9CZJ2	173	5.6e-11	Heat shock 70 kDa protein 12B OS=Mus musculus OX=10090 GN=Hspa12b PE=1 SV=1	--	--	--	--	--	--	--	--	--	--
LowSal v control
Gene	D.value	A.value	log2foldchange	pvalue	padjust	significance	Gene Length	NR GI	NR ID	NR Score	NR Evalue	NR Description	NT GI	NT ID	NT Score	NT Evalue	NT Description	KO ID	KO Name	KO Description	Http Link	Swissprot ID	Swissprot Score	Swissprot Evalue	Swissprot Description	PFAM ID	PFAM description	Gene Ontology Biological Pathway	BP Description	Gene Ontology Molecular Function	MF Description	Gene Ontology Cellular Component	CC Description	KOG ID	KOG Description
Cluster-132010.0	1.01891	0.0435628	4.55161	0.00019121	0.0116617	TRUE	1313	1242777068	XP_022328214.1	1370	2.2e-148	heat shock 70 kDa protein 12A-like [Crassostrea virginica]	--	--	--	--	--	--	--	--	--	Q96MM6	531	9.6e-53	Heat shock 70 kDa protein 12B OS=Homo sapiens OX=9606 GN=HSPA12B PE=1 SV=2	PF00012	Hsp70 protein	--	--	--	--	--	--	--	--
Cluster-76403.2	0.518964	0.0269675	4.27178	0.0002148	0.0125116	TRUE	2121	359359685	AEV41411.1	1738	7.7e-191	HSPA12A [Mytilus galloprovincialis]	--	--	--	--	--	--	--	--	--	Q96MM6	325	1.2e-28	Heat shock 70 kDa protein 12B OS=Homo sapiens OX=9606 GN=HSPA12B PE=1 SV=2	PF00012	Hsp70	--	--	--	--	--	--	--	--
Cluster-1220.2	0.991857	0.0407684	4.60757	0.00030302	0.0151611	TRUE	1403	1207940913	XP_021360119.1	685	6.5e-69	heat shock 70 kDa protein 12A-like [Mizuhopecten yessoensis]	--	--	--	--	--	--	--	--	--	Q96MM6	444	1.3e-42	Heat shock 70 kDa protein 12B OS=Homo sapiens OX=9606 GN=HSPA12B PE=1 SV=2	--	--	--	--	--	--	--	--	--	--
Cluster-53306.174765	0.745528	0.0631027	3.57718	0.00069452	0.0245981	TRUE	1484	1242777068	XP_022328214.1	1598	9.3e-175	heat shock 70 kDa protein 12A-like [Crassostrea virginica]	--	--	--	--	--	--	--	--	--	Q96MM6	426	1.6e-40	Heat shock 70 kDa protein 12B OS=Homo sapiens OX=9606 GN=HSPA12B PE=1 SV=2	PF00012	Hsp70 protein	--	--	--	--	--	--	KOG0100	Molecular chaperones GRP78/BiP/KAR2, HSP70 superfamily
Cluster-114695.0	1.04834	0.0685616	3.93956	0.00108941	0.0314509	TRUE	1171	1160056494	OPL21566.1	807	3.9e-83	hypothetical protein AM593_08202, partial [Mytilus galloprovincialis]	--	--	--	--	--	--	--	--	--	Q9CZJ2	409	1.2e-38	Heat shock 70 kDa protein 12B OS=Mus musculus OX=10090 GN=Hspa12b PE=1 SV=1	--	--	--	--	--	--	--	--	--	--
Cluster-53306.198578	0.342352	0.0216741	3.9784	0.00145397	0.0370294	TRUE	2639	1160076445	OPL33410.1	1745	1.5e-191	hypothetical protein AM593_09575, partial [Mytilus galloprovincialis]	--	--	--	--	--	--	--	--	--	Q9CZJ2	560	8.4e-56	Heat shock 70 kDa protein 12B OS=Mus musculus OX=10090 GN=Hspa12b PE=1 SV=1	--	--	--	--	--	--	--	--	KOG0101	Molecular chaperones HSP70/HSC70, HSP70 superfamily
Cluster-53306.235025	0.491214	0.0417947	3.55201	0.00199603	0.0440362	TRUE	1899	359359685	AEV41411.1	2333	7e-260	HSPA12A [Mytilus galloprovincialis]	359359684	JN232381.1	1508	0	Mytilus galloprovincialis HSPA12A (HSPA12A) mRNA, complete cds	--	--	--	--	Q96MM6	343	8.7e-31	Heat shock 70 kDa protein 12B OS=Homo sapiens OX=9606 GN=HSPA12B PE=1 SV=2	PF00012	Hsp70 protein	--	--	--	--	--	--	KOG0101	Molecular chaperones HSP70/HSC70, HSP70 superfamily
Cluster-93911.0	0.72574	0.0245064	4.88674	0.00011931	0.00874274	TRUE	2334	762159943	XP_011418174.1	329	2.1e-27	PREDICTED: heat shock 70 kDa protein 12B [Crassostrea gigas] >gi|762159945|ref|XP_011418175.1| PREDICTED: heat shock 70 kDa protein 12B [Crassostrea gigas] >gi|405963608|gb|EKC29170.1| Heat shock 70 kDa protein 12B [Crassostrea gigas]	--	--	--	--	--	--	--	--	--	--	--	--	--	--	--	--	--	--	--	--	--	--	--
Cluster-61273.0	1.74646	0.060463	4.85557	0.00031415	0.0155078	TRUE	946	1242774795	XP_022326993.1	224	1.2e-15	heat shock 70 kDa protein 12B-like [Crassostrea virginica]	--	--	--	--	--	--	--	--	--	--	--	--	--	--	--	--	--	--	--	--	--	--	--
Very LowSal v control
Gene	G.value	A.value	log2foldchange	pvalue	padjust	significance	Gene Length	NR GI	NR ID	NR Score	NR Evalue	NR Description	NT GI	NT ID	NT Score	NT Evalue	NT Description	KO ID	KO Name	KO Description	Http Link	Swissprot ID	Swissprot Score	Swissprot Evalue	Swissprot Description	PFAM ID	PFAM description	Gene Ontology Biological Pathway	BP Description	Gene Ontology Molecular Function	MF Description	Gene Ontology Cellular Component	CC Description	KOG ID	KOG Description
Cluster-93911.0	3.11376	0.0266384	6.86983	2.77558e-07	6.8015e-05	TRUE	2334	762159943	XP_011418174.1	329	2.1e-27	PREDICTED: heat shock 70 kDa protein 12B [Crassostrea gigas] >gi|762159945|ref|XP_011418175.1| PREDICTED: heat shock 70 kDa protein 12B [Crassostrea gigas] >gi|405963608|gb|EKC29170.1| Heat shock 70 kDa protein 12B [Crassostrea gigas]	--	--	--	--	--	--	--	--	--	--	--	--	--	--	--	--	--	--	--	--	--	--	--
Cluster-53306.205382	1.22475	0.0979118	3.64613	0.00192976	0.0270703	TRUE	635	1207954001	XP_021367114.1	183	4.7e-11	heat shock 70 kDa protein 12B-like [Mizuhopecten yessoensis] >gi|1207954003|ref|XP_021367115.1| heat shock 70 kDa protein 12B-like [Mizuhopecten yessoensis]	--	--	--	--	--	--	--	--	--	--	--	--	--	--	--	--	--	--	--	--	--	--	--
Cluster-53306.187396	0.854784	0.0573032	3.90108	0.00249764	0.0316818	TRUE	1085	1207979466	XP_021339221.1	323	4.7e-27	heat shock 70 kDa protein 12A-like [Mizuhopecten yessoensis] >gi|1207979468|ref|XP_021339222.1| heat shock 70 kDa protein 12A-like [Mizuhopecten yessoensis] >gi|1207979470|ref|XP_021339223.1| heat shock 70 kDa protein 12A-like [Mizuhopecten yessoensis] >gi|1068956012|gb|AOR17382.1| heat shock 70 kDa protein [Mizuhopecten yessoensis] >gi|1205886201|gb|OWF37207.1| Heat shock 70 kDa protein 12B [Miz…	--	--	--	--	--	--	--	--	--	Q96MM6	220	9.1e-17	Heat shock 70 kDa protein 12B OS=Homo sapiens OX=9606 GN=HSPA12B PE=1 SV=2	--	--	--	--	--	--	--	--	--	--
Cluster-107496.3	1.84939	0.2981	2.62294	0.00498461	0.0477047	TRUE	410	1207920344	XP_021349090.1	503	2.4e-48	heat shock 70 kDa protein 12A-like [Mizuhopecten yessoensis] >gi|1068955930|gb|AOR17341.1| heat shock 70 kDa protein [Mizuhopecten yessoensis] >gi|1205905365|gb|OWF52545.1| Heat shock 70 kDa protein 12B [Mizuhopecten yessoensis]	--	--	--	--	--	--	--	--	--	Q96MM6	266	1.6e-22	Heat shock 70 kDa protein 12B OS=Homo sapiens OX=9606 GN=HSPA12B PE=1 SV=2	--	--	--	--	--	--	--	--	--	--
Cluster-53306.11793	14.5138	0.389775	5.21674	1.65271e-06	0.000246571	TRUE	507	1160076607	OPL33432.1	670	1.3e-67	hypothetical protein AM593_06943, partial [Mytilus galloprovincialis]	--	--	--	--	--	--	--	--	--	Q96MM6	165	1e-10	Heat shock 70 kDa protein 12B OS=Homo sapiens OX=9606 GN=HSPA12B PE=1 SV=2	--	--	--	--	--	--	--	--	--	--
Cluster-53306.39382	1.88879	0.0251107	6.23346	1.70826e-06	0.000252328	TRUE	2476	1160077856	OPL33661.1	1489	6.7e-162	hypothetical protein AM593_04817, partial [Mytilus galloprovincialis]	--	--	--	--	--	--	--	--	--	Q9CZJ2	683	4.3e-70	Heat shock 70 kDa protein 12B OS=Mus musculus OX=10090 GN=Hspa12b PE=1 SV=1	--	--	--	--	--	--	--	--	--	--
Cluster-53306.72055	1.83816	0.0458849	5.3249	3.44609e-06	0.000413959	TRUE	1355	1160073441	OPL32955.1	1269	1.2e-136	hypothetical protein AM593_02963, partial [Mytilus galloprovincialis]	--	--	--	--	--	--	--	--	--	Q9CZJ2	316	8.4e-28	Heat shock 70 kDa protein 12B OS=Mus musculus OX=10090 GN=Hspa12b PE=1 SV=1	--	--	--	--	--	--	--	--	--	--
Cluster-53306.190493	3.2055	0.0843609	5.24872	3.69352e-06	0.000435018	TRUE	737	1160077856	OPL33661.1	664	9.2e-67	hypothetical protein AM593_04817, partial [Mytilus galloprovincialis]	--	--	--	--	--	--	--	--	--	Q9CZJ2	317	3.5e-28	Heat shock 70 kDa protein 12B OS=Mus musculus OX=10090 GN=Hspa12b PE=1 SV=1	--	--	--	--	--	--	--	--	--	--
Cluster-119045.15	2.47203	0.117269	4.39184	3.23305e-05	0.0019274	TRUE	735	1160074969	OPL33181.1	1132	5e-121	hypothetical protein AM593_07742, partial [Mytilus galloprovincialis]	--	--	--	--	--	--	--	--	--	Q9CZJ2	332	6.4e-30	Heat shock 70 kDa protein 12B OS=Mus musculus OX=10090 GN=Hspa12b PE=1 SV=1	PF00012	Hsp70 protein	--	--	--	--	--	--	--	--
Cluster-53306.233194	1.00471	0.0192907	5.70356	4.07479e-05	0.00224446	TRUE	3223	1160056494	OPL21566.1	578	3.8e-56	hypothetical protein AM593_08202, partial [Mytilus galloprovincialis]	--	--	--	--	--	--	--	--	--	Q9CZJ2	172	1e-10	Heat shock 70 kDa protein 12B OS=Mus musculus OX=10090 GN=Hspa12b PE=1 SV=1	--	--	--	--	--	--	--	--	--	--
Cluster-132010.0	1.83241	0.0473526	5.27434	5.52096e-05	0.00277529	TRUE	1313	1242777068	XP_022328214.1	1370	2.2e-148	heat shock 70 kDa protein 12A-like [Crassostrea virginica]	--	--	--	--	--	--	--	--	--	Q96MM6	531	9.6e-53	Heat shock 70 kDa protein 12B OS=Homo sapiens OX=9606 GN=HSPA12B PE=1 SV=2	PF00012	Hsp70 protein	--	--	--	--	--	--	--	--
Cluster-53306.234561	1.78708	0.0828292	4.42718	8.53098e-05	0.00370868	TRUE	2071	1160077856	OPL33661.1	481	4.3e-45	hypothetical protein AM593_04817, partial [Mytilus galloprovincialis]	--	--	--	--	--	--	--	--	--	Q96MM6	279	2.5e-23	Heat shock 70 kDa protein 12B OS=Homo sapiens OX=9606 GN=HSPA12B PE=1 SV=2	--	--	--	--	--	--	--	--	--	--
Cluster-53306.221183	1.05634	0.0317701	5.05533	0.000150178	0.0054475	TRUE	1957	1160056494	OPL21566.1	1492	2.4e-162	hypothetical protein AM593_08202, partial [Mytilus galloprovincialis]	--	--	--	--	--	--	--	--	--	Q9CZJ2	549	1.2e-54	Heat shock 70 kDa protein 12B OS=Mus musculus OX=10090 GN=Hspa12b PE=1 SV=1	PF00012	Hsp70 protein	--	--	--	--	--	--	--	--
Cluster-21056.6	2.02573	0.124547	4.02204	0.000153078	0.00550327	TRUE	795	1160073441	OPL32955.1	496	3e-47	hypothetical protein AM593_02963, partial [Mytilus galloprovincialis]	--	--	--	--	--	--	--	--	--	Q9CZJ2	281	5.6e-24	Heat shock 70 kDa protein 12B OS=Mus musculus OX=10090 GN=Hspa12b PE=1 SV=1	--	--	--	--	--	--	--	--	--	--
Cluster-46277.0	4.53698	0.131725	5.10697	0.000168217	0.00583934	TRUE	472	1160052900	OPL21237.1	606	3.1e-60	hypothetical protein AM593_02474, partial [Mytilus galloprovincialis]	--	--	--	--	--	--	--	--	--	Q96MM6	287	6.8e-25	Heat shock 70 kDa protein 12B OS=Homo sapiens OX=9606 GN=HSPA12B PE=1 SV=2	--	--	--	--	--	--	--	--	--	--
Cluster-91797.0	1.12598	0.0456826	4.62417	0.000180479	0.0061271	TRUE	1361	1160078058	OPL33700.1	396	2e-35	hypothetical protein AM593_07716, partial [Mytilus galloprovincialis]	--	--	--	--	--	--	--	--	--	Q96MM6	329	2.6e-29	Heat shock 70 kDa protein 12B OS=Homo sapiens OX=9606 GN=HSPA12B PE=1 SV=2	--	--	--	--	--	--	--	--	--	--
Cluster-53306.217845	1.58625	0.0496598	4.99841	0.000223542	0.00698678	TRUE	1252	359359685	AEV41411.1	1592	3.9e-174	HSPA12A [Mytilus galloprovincialis]	359359684	JN232381.1	679	0	Mytilus galloprovincialis HSPA12A (HSPA12A) mRNA, complete cds	--	--	--	--	Q96MM6	361	4.7e-33	Heat shock 70 kDa protein 12B OS=Homo sapiens OX=9606 GN=HSPA12B PE=1 SV=2	--	--	--	--	--	--	--	--	--	--
Cluster-53306.200653	0.744834	0.023453	4.98911	0.000233858	0.00719	TRUE	2651	1160076445	OPL33410.1	1748	6.7e-192	hypothetical protein AM593_09575, partial [Mytilus galloprovincialis]	--	--	--	--	--	--	--	--	--	Q9CZJ2	563	3.8e-56	Heat shock 70 kDa protein 12B OS=Mus musculus OX=10090 GN=Hspa12b PE=1 SV=1	--	--	--	--	--	--	--	--	KOG0101	Molecular chaperones HSP70/HSC70, HSP70 superfamily
Cluster-53306.11792	10.1146	0.505089	4.32436	0.000248896	0.00750113	TRUE	370	1160076607	OPL33432.1	653	8.8e-66	hypothetical protein AM593_06943, partial [Mytilus galloprovincialis]	--	--	--	--	--	--	--	--	--	Q96MM6	169	2.6e-11	Heat shock 70 kDa protein 12B OS=Homo sapiens OX=9606 GN=HSPA12B PE=1 SV=2	--	--	--	--	--	--	--	--	--	--
Cluster-87328.0	2.50916	0.136806	4.19665	0.000415493	0.0104076	TRUE	634	1160052900	OPL21237.1	728	3e-74	hypothetical protein AM593_02474, partial [Mytilus galloprovincialis]	--	--	--	--	--	--	--	--	--	Q96MM6	274	2.9e-23	Heat shock 70 kDa protein 12B OS=Homo sapiens OX=9606 GN=HSPA12B PE=1 SV=2	--	--	--	--	--	--	--	--	--	--
Cluster-53306.233645	1.90667	0.120669	3.97581	0.000441226	0.0107992	TRUE	1610	1242770446	XP_022324662.1	629	2.3e-62	uncharacterized protein LOC111125318 [Crassostrea virginica]	--	--	--	--	--	--	--	--	--	Q9CZJ2	347	2.5e-31	Heat shock 70 kDa protein 12B OS=Mus musculus OX=10090 GN=Hspa12b PE=1 SV=1	PF00012	Hsp70 protein	--	--	--	--	--	--	--	--
Cluster-53306.136559	18.3518	5.77717	1.66756	0.000461576	0.0111085	TRUE	1749	1160052081	OPL21175.1	2333	6.5e-260	hypothetical protein AM593_10345, partial [Mytilus galloprovincialis]	1242746914	XM_022449698.1	35	4.67776e-06	PREDICTED: Crassostrea virginica heat shock 70 kDa protein 12A-like (LOC111112280), mRNA	--	--	--	--	Q9CZJ2	784	5.9e-82	Heat shock 70 kDa protein 12B OS=Mus musculus OX=10090 GN=Hspa12b PE=1 SV=1	--	--	--	--	--	--	--	--	--	--
Cluster-53306.64147	1.8544	0.0765532	4.59746	0.000479503	0.0113671	TRUE	1133	1160073441	OPL32955.1	753	6.8e-77	hypothetical protein AM593_02963, partial [Mytilus galloprovincialis]	--	--	--	--	--	--	--	--	--	Q9CZJ2	438	5e-42	Heat shock 70 kDa protein 12B OS=Mus musculus OX=10090 GN=Hspa12b PE=1 SV=1	--	--	--	--	--	--	--	--	--	--
Cluster-53306.217842	4.20878	0.237766	4.15737	0.0005553	0.0125063	TRUE	484	359359685	AEV41411.1	531	1.6e-51	HSPA12A [Mytilus galloprovincialis]	359359684	JN232381.1	179	1.09793e-86	Mytilus galloprovincialis HSPA12A (HSPA12A) mRNA, complete cds	--	--	--	--	Q96MM6	202	5e-15	Heat shock 70 kDa protein 12B OS=Homo sapiens OX=9606 GN=HSPA12B PE=1 SV=2	--	--	--	--	--	--	--	--	--	--
Cluster-33102.0	1.10521	0.0822408	3.75002	0.000707923	0.0145974	TRUE	756	1160078058	OPL33700.1	758	1.2e-77	hypothetical protein AM593_07716, partial [Mytilus galloprovincialis]	--	--	--	--	--	--	--	--	--	Q96MM6	347	1.2e-31	Heat shock 70 kDa protein 12B OS=Homo sapiens OX=9606 GN=HSPA12B PE=1 SV=2	--	--	--	--	--	--	--	--	--	--
Cluster-53306.217843	1.75871	0.0805363	4.44849	0.000731572	0.014891	TRUE	772	359359685	AEV41411.1	1060	1.2e-112	HSPA12A [Mytilus galloprovincialis]	359359684	JN232381.1	447	0	Mytilus galloprovincialis HSPA12A (HSPA12A) mRNA, complete cds	--	--	--	--	Q96MM6	222	3.8e-17	Heat shock 70 kDa protein 12B OS=Homo sapiens OX=9606 GN=HSPA12B PE=1 SV=2	--	--	--	--	--	--	--	--	KOG0101	Molecular chaperones HSP70/HSC70, HSP70 superfamily
Cluster-56099.13	3.37632	0.186873	4.17168	0.00074792	0.0150943	TRUE	1048	1160056494	OPL21566.1	326	2.1e-27	hypothetical protein AM593_08202, partial [Mytilus galloprovincialis]	--	--	--	--	--	--	--	--	--	Q96MM6	179	5e-12	Heat shock 70 kDa protein 12B OS=Homo sapiens OX=9606 GN=HSPA12B PE=1 SV=2	--	--	--	--	--	--	--	--	--	--
Cluster-53306.136558	0.577047	0.0565806	3.35241	0.000832063	0.0161658	TRUE	1983	1160052081	OPL21175.1	2401	9.5e-268	hypothetical protein AM593_10345, partial [Mytilus galloprovincialis]	1242746914	XM_022449698.1	35	5.31675e-06	PREDICTED: Crassostrea virginica heat shock 70 kDa protein 12A-like (LOC111112280), mRNA	--	--	--	--	Q9CZJ2	798	1.6e-83	Heat shock 70 kDa protein 12B OS=Mus musculus OX=10090 GN=Hspa12b PE=1 SV=1	--	--	--	--	--	--	--	--	--	--
Cluster-65311.0	0.905207	0.0541585	4.06256	0.000871712	0.0166374	TRUE	1148	1160073441	OPL32955.1	1157	9.8e-124	hypothetical protein AM593_02963, partial [Mytilus galloprovincialis]	1139827622	XM_020072889.1	38	6.53438e-08	PREDICTED: Crassostrea gigas heat shock 70 kDa protein 12A (LOC105342128), mRNA	--	--	--	--	Q9CZJ2	443	1.3e-42	Heat shock 70 kDa protein 12B OS=Mus musculus OX=10090 GN=Hspa12b PE=1 SV=1	--	--	--	--	--	--	--	--	--	--
Cluster-88055.0	0.59332	0.0499791	3.56794	0.000918983	0.0171596	TRUE	1244	1160073441	OPL32955.1	1238	4.3e-133	hypothetical protein AM593_02963, partial [Mytilus galloprovincialis]	--	--	--	--	--	--	--	--	--	Q9CZJ2	522	1e-51	Heat shock 70 kDa protein 12B OS=Mus musculus OX=10090 GN=Hspa12b PE=1 SV=1	--	--	--	--	--	--	--	--	--	--
Cluster-101161.0	0.977379	0.0854039	3.51744	0.000990408	0.0179438	TRUE	728	1160077856	OPL33661.1	772	2.7e-79	hypothetical protein AM593_04817, partial [Mytilus galloprovincialis]	--	--	--	--	--	--	--	--	--	Q96MM6	381	1.3e-35	Heat shock 70 kDa protein 12B OS=Homo sapiens OX=9606 GN=HSPA12B PE=1 SV=2	--	--	--	--	--	--	--	--	--	--
Cluster-68355.0	0.640838	0.0351464	4.19084	0.00121174	0.0203268	TRUE	1769	1205897681	OWF47124.1	499	3e-47	Heat shock 70 kDa protein 12A [Mizuhopecten yessoensis]	--	--	--	--	--	--	--	--	--	Q96MM6	211	1.6e-15	Heat shock 70 kDa protein 12B OS=Homo sapiens OX=9606 GN=HSPA12B PE=1 SV=2	--	--	--	--	--	--	--	--	--	--
Cluster-53306.187025	2.08144	0.195491	3.40823	0.00123407	0.0205594	TRUE	691	1160077856	OPL33661.1	763	2.9e-78	hypothetical protein AM593_04817, partial [Mytilus galloprovincialis]	--	--	--	--	--	--	--	--	--	Q96MM6	375	6.2e-35	Heat shock 70 kDa protein 12B OS=Homo sapiens OX=9606 GN=HSPA12B PE=1 SV=2	--	--	--	--	--	--	--	--	--	--
Cluster-53306.187390	2.73644	0.2134	3.67577	0.00127951	0.0210384	TRUE	970	1242770446	XP_022324662.1	715	1.5e-72	uncharacterized protein LOC111125318 [Crassostrea virginica]	--	--	--	--	--	--	--	--	--	Q9CZJ2	409	9.9e-39	Heat shock 70 kDa protein 12B OS=Mus musculus OX=10090 GN=Hspa12b PE=1 SV=1	PF00012	Hsp70 protein	--	--	--	--	--	--	--	--
Cluster-84032.0	2.21644	0.161839	3.77632	0.00141888	0.0223977	TRUE	616	1160076113	OPL33355.1	663	1e-66	hypothetical protein AM593_09397, partial [Mytilus galloprovincialis]	--	--	--	--	--	--	--	--	--	Q9CZJ2	202	6.3e-15	Heat shock 70 kDa protein 12B OS=Mus musculus OX=10090 GN=Hspa12b PE=1 SV=1	PF00012	Hsp70 protein	--	--	--	--	--	--	--	--
Cluster-75807.3	2.02794	0.128085	3.98927	0.00142428	0.0224575	TRUE	1283	1160077856	OPL33661.1	931	1.8e-97	hypothetical protein AM593_04817, partial [Mytilus galloprovincialis]	--	--	--	--	--	--	--	--	--	Q96MM6	423	3.1e-40	Heat shock 70 kDa protein 12B OS=Homo sapiens OX=9606 GN=HSPA12B PE=1 SV=2	PF00012	Hsp70 protein	--	--	--	--	--	--	--	--
Cluster-65440.0	0.854442	0.102597	3.05928	0.00142937	0.0225076	TRUE	606	1160056494	OPL21566.1	549	1.6e-53	hypothetical protein AM593_08202, partial [Mytilus galloprovincialis]	--	--	--	--	--	--	--	--	--	Q96MM6	250	1.7e-20	Heat shock 70 kDa protein 12B OS=Homo sapiens OX=9606 GN=HSPA12B PE=1 SV=2	--	--	--	--	--	--	--	--	--	--
Cluster-142926.0	0.99586	0.141279	2.81576	0.00149438	0.023125	TRUE	1487	1207910011	XP_021370948.1	1013	6.3e-107	heat shock 70 kDa protein 12A-like [Mizuhopecten yessoensis] >gi|1068955912|gb|AOR17332.1| heat shock 70 kDa protein [Mizuhopecten yessoensis] >gi|1205909209|gb|OWF55325.1| Heat shock 70 kDa protein 12A [Mizuhopecten yessoensis]	--	--	--	--	--	--	--	--	--	Q9CZJ2	590	1.6e-59	Heat shock 70 kDa protein 12B OS=Mus musculus OX=10090 GN=Hspa12b PE=1 SV=1	PF00012	Hsp70 protein	--	--	--	--	--	--	--	--
Cluster-53306.1447	0.574944	0.0575685	3.32079	0.00151066	0.0232853	TRUE	1080	1160052900	OPL21237.1	1162	2.4e-124	hypothetical protein AM593_02474, partial [Mytilus galloprovincialis]	1242837987	XM_022444429.1	45	7.88038e-12	PREDICTED: Crassostrea virginica heat shock 70 kDa protein 12A-like (LOC111108495), transcript variant X4, mRNA	--	--	--	--	Q96MM6	535	2.7e-53	Heat shock 70 kDa protein 12B OS=Homo sapiens OX=9606 GN=HSPA12B PE=1 SV=2	--	--	--	--	--	--	--	--	--	--
Cluster-24227.0	0.530731	0.0494229	3.42442	0.00163837	0.0245136	TRUE	1258	1160073441	OPL32955.1	1303	1.3e-140	hypothetical protein AM593_02963, partial [Mytilus galloprovincialis]	--	--	--	--	--	--	--	--	--	Q9CZJ2	556	1.2e-55	Heat shock 70 kDa protein 12B OS=Mus musculus OX=10090 GN=Hspa12b PE=1 SV=1	--	--	--	--	--	--	--	--	--	--
Cluster-104991.3	0.462264	0.0302109	3.93535	0.00164062	0.0245316	TRUE	2058	1205897681	OWF47124.1	698	3e-70	Heat shock 70 kDa protein 12A [Mizuhopecten yessoensis]	--	--	--	--	--	--	--	--	--	Q96MM6	336	6.1e-30	Heat shock 70 kDa protein 12B OS=Homo sapiens OX=9606 GN=HSPA12B PE=1 SV=2	--	--	--	--	--	--	--	--	--	--
Cluster-119045.7	4.31292	0.961779	2.16397	0.00172191	0.0252589	TRUE	1959	1160074969	OPL33181.1	2319	3e-258	hypothetical protein AM593_07742, partial [Mytilus galloprovincialis]	--	--	--	--	--	--	--	--	--	Q9CZJ2	749	7.5e-78	Heat shock 70 kDa protein 12B OS=Mus musculus OX=10090 GN=Hspa12b PE=1 SV=1	PF00012	Hsp70 protein	--	--	--	--	--	--	KOG0102	Molecular chaperones mortalin/PBP74/GRP75, HSP70 superfamily
Cluster-110372.0	0.76672	0.0622362	3.6222	0.00194499	0.0271995	TRUE	999	1160077856	OPL33661.1	1050	2.2e-111	hypothetical protein AM593_04817, partial [Mytilus galloprovincialis]	--	--	--	--	--	--	--	--	--	Q96MM6	505	7.5e-50	Heat shock 70 kDa protein 12B OS=Homo sapiens OX=9606 GN=HSPA12B PE=1 SV=2	PF00012	Hsp70	--	--	--	--	--	--	--	--
Cluster-75807.2	1.45139	0.126255	3.52241	0.00216857	0.0290366	TRUE	784	1160077856	OPL33661.1	1123	5.9e-120	hypothetical protein AM593_04817, partial [Mytilus galloprovincialis]	--	--	--	--	--	--	--	--	--	Q96MM6	385	4.9e-36	Heat shock 70 kDa protein 12B OS=Homo sapiens OX=9606 GN=HSPA12B PE=1 SV=2	--	--	--	--	--	--	--	--	--	--
Cluster-150624.0	0.924765	0.0833432	3.47436	0.00228997	0.0300453	TRUE	746	1160078058	OPL33700.1	758	1.2e-77	hypothetical protein AM593_07716, partial [Mytilus galloprovincialis]	--	--	--	--	--	--	--	--	--	Q96MM6	347	1.2e-31	Heat shock 70 kDa protein 12B OS=Homo sapiens OX=9606 GN=HSPA12B PE=1 SV=2	--	--	--	--	--	--	--	--	--	--
Cluster-53306.63603	0.877326	0.0565218	3.95844	0.0023461	0.0304417	TRUE	1100	1139853772	XP_019921065.1	317	2.4e-26	PREDICTED: heat shock 70 kDa protein 12A [Crassostrea gigas]	--	--	--	--	--	--	--	--	--	Q9CZJ2	166	1.7e-10	Heat shock 70 kDa protein 12B OS=Mus musculus OX=10090 GN=Hspa12b PE=1 SV=1	--	--	--	--	--	--	--	--	--	--
Cluster-159376.0	1.02105	0.134569	2.91608	0.00244974	0.0313185	TRUE	819	1160075065	OPL33192.1	1235	6.3e-133	hypothetical protein AM593_01861, partial [Mytilus galloprovincialis]	--	--	--	--	--	--	--	--	--	Q96MM6	359	5.3e-33	Heat shock 70 kDa protein 12B OS=Homo sapiens OX=9606 GN=HSPA12B PE=1 SV=2	PF00012	Hsp70 protein	--	--	--	--	--	--	--	--
Cluster-53306.1448	2.72231	0.267859	3.34593	0.00249774	0.0316818	TRUE	651	1160052900	OPL21237.1	720	2.6e-73	hypothetical protein AM593_02474, partial [Mytilus galloprovincialis]	--	--	--	--	--	--	--	--	--	Q96MM6	391	8.1e-37	Heat shock 70 kDa protein 12B OS=Homo sapiens OX=9606 GN=HSPA12B PE=1 SV=2	--	--	--	--	--	--	--	--	--	--
Cluster-53306.190490	1.10363	0.0843609	3.70863	0.0029004	0.0346693	TRUE	737	1160077856	OPL33661.1	664	9.2e-67	hypothetical protein AM593_04817, partial [Mytilus galloprovincialis]	--	--	--	--	--	--	--	--	--	Q9CZJ2	317	3.5e-28	Heat shock 70 kDa protein 12B OS=Mus musculus OX=10090 GN=Hspa12b PE=1 SV=1	--	--	--	--	--	--	--	--	--	--
Cluster-53306.144808	7.3112	1.40092	2.38242	0.00312485	0.0362457	TRUE	623	1160052081	OPL21175.1	784	9.5e-81	hypothetical protein AM593_10345, partial [Mytilus galloprovincialis]	1242839117	XM_022445035.1	36	4.47444e-07	PREDICTED: Crassostrea virginica heat shock 70 kDa protein 12A-like (LOC111108946), mRNA	--	--	--	--	Q96MM6	350	4.4e-32	Heat shock 70 kDa protein 12B OS=Homo sapiens OX=9606 GN=HSPA12B PE=1 SV=2	--	--	--	--	--	--	--	--	--	--
Cluster-37398.0	1.8531	0.149354	3.63811	0.00315281	0.036411	TRUE	2685	1160073441	OPL32955.1	882	1.8e-91	hypothetical protein AM593_02963, partial [Mytilus galloprovincialis]	--	--	--	--	--	--	--	--	--	Q96MM6	305	3.2e-26	Heat shock 70 kDa protein 12B OS=Homo sapiens OX=9606 GN=HSPA12B PE=1 SV=2	PF00012	Hsp70 protein	--	--	--	--	--	--	--	--
Cluster-25114.15	9.59584	1.8041	2.41039	0.00320311	0.0367504	TRUE	863	1160052900	OPL21237.1	1290	2.8e-139	hypothetical protein AM593_02474, partial [Mytilus galloprovincialis]	--	--	--	--	--	--	--	--	--	Q9CZJ2	395	3.7e-37	Heat shock 70 kDa protein 12B OS=Mus musculus OX=10090 GN=Hspa12b PE=1 SV=1	PF00012	Hsp70 protein	--	--	--	--	--	--	--	--
Cluster-53306.49549	1.20726	0.117089	3.36992	0.00339207	0.0380226	TRUE	531	1160077856	OPL33661.1	572	3.1e-56	hypothetical protein AM593_04817, partial [Mytilus galloprovincialis]	--	--	--	--	--	--	--	--	--	Q96MM6	308	2.8e-27	Heat shock 70 kDa protein 12B OS=Homo sapiens OX=9606 GN=HSPA12B PE=1 SV=2	--	--	--	--	--	--	--	--	--	--
Cluster-158409.0	0.755152	0.0754539	3.32699	0.00348412	0.0386589	TRUE	824	1207910011	XP_021370948.1	666	6.1e-67	heat shock 70 kDa protein 12A-like [Mizuhopecten yessoensis] >gi|1068955912|gb|AOR17332.1| heat shock 70 kDa protein [Mizuhopecten yessoensis] >gi|1205909209|gb|OWF55325.1| Heat shock 70 kDa protein 12A [Mizuhopecten yessoensis]	--	--	--	--	--	--	--	--	--	Q9CZJ2	422	2.6e-40	Heat shock 70 kDa protein 12B OS=Mus musculus OX=10090 GN=Hspa12b PE=1 SV=1	--	--	--	--	--	--	--	--	--	--
Cluster-53306.185073	2.44518	0.313499	2.95875	0.00374363	0.0403664	TRUE	855	1160077856	OPL33661.1	920	2.2e-96	hypothetical protein AM593_04817, partial [Mytilus galloprovincialis]	--	--	--	--	--	--	--	--	--	Q96MM6	378	3.4e-35	Heat shock 70 kDa protein 12B OS=Homo sapiens OX=9606 GN=HSPA12B PE=1 SV=2	--	--	--	--	--	--	--	--	--	--
Cluster-53306.19350	1.73617	0.150542	3.52989	0.00440607	0.044357	TRUE	413	1160077856	OPL33661.1	540	1.2e-52	hypothetical protein AM593_04817, partial [Mytilus galloprovincialis]	--	--	--	--	--	--	--	--	--	Q9CZJ2	238	2.8e-19	Heat shock 70 kDa protein 12B OS=Mus musculus OX=10090 GN=Hspa12b PE=1 SV=1	PF00012	Hsp70 protein	--	--	--	--	--	--	--	--
Cluster-53306.79986	1.41357	0.21124	2.75925	0.00491831	0.0473176	TRUE	670	1160076607	OPL33432.1	415	6.3e-38	hypothetical protein AM593_06943, partial [Mytilus galloprovincialis]	--	--	--	--	--	--	--	--	--	Q96MM6	148	1.3e-08	Heat shock 70 kDa protein 12B OS=Homo sapiens OX=9606 GN=HSPA12B PE=1 SV=2	--	--	--	--	--	--	--	--	--	--
Cluster-24227.1	0.548206	0.0491106	3.48321	0.00503772	0.0480132	TRUE	1266	1160073441	OPL32955.1	1359	4.1e-147	hypothetical protein AM593_02963, partial [Mytilus galloprovincialis]	--	--	--	--	--	--	--	--	--	Q9CZJ2	606	1.9e-61	Heat shock 70 kDa protein 12B OS=Mus musculus OX=10090 GN=Hspa12b PE=1 SV=1	--	--	--	--	--	--	--	--	--	--
Cluster-53306.156284	1.11491	0.127051	3.13587	0.00509231	0.0483436	TRUE	1781	1160077856	OPL33661.1	443	9.5e-41	hypothetical protein AM593_04817, partial [Mytilus galloprovincialis]	--	--	--	--	--	--	--	--	--	Q9CZJ2	216	4.4e-16	Heat shock 70 kDa protein 12B OS=Mus musculus OX=10090 GN=Hspa12b PE=1 SV=1	--	--	--	--	--	--	--	--	--	--
Very LowSal v Low Sal
Gene	G.value	D.value	log2foldchange	pvalue	padjust	significance	Gene Length	NR GI	NR ID	NR Score	NR Evalue	NR Description	NT GI	NT ID	NT Score	Swissprot Description	PFAM ID	PFAM description	Gene Ontology Biological Pathway	BP Description	Gene Ontology Molecular Function	MF Description	Gene Ontology Cellular Component	CC Description	KOG ID	KOG Description
Cluster-25313.0	7.3391	0.0512855	7.16454	1.90417e-08	1.50617e-05	TRUE	2004	1160054596	OPL21383.1	1615	1.3e-176	hypothetical protein AM593_04154, partial [Mytilus galloprovincialis]	--	--	--	Heat shock 70 kDa protein 12B OS=Homo sapiens OX=9606 GN=HSPA12B PE=1 SV=2	PF00012	Hsp70	--	--	--	--	--	--	--	--
Cluster-78782.1	2.45593	0.0384279	5.98093	3.59959e-06	0.000601427	TRUE	2212	1160073441	OPL32955.1	877	5.6e-91	hypothetical protein AM593_02963, partial [Mytilus galloprovincialis]	--	--	--	Heat shock 70 kDa protein 12B OS=Mus musculus OX=10090 GN=Hspa12b PE=1 SV=1	--	--	--	--	--	--	--	--	--	--
Cluster-53306.39377	2.84787	0.0915174	4.93374	7.99084e-06	0.00102465	TRUE	2146	1160073441	OPL32955.1	1505	8.2e-164	hypothetical protein AM593_02963, partial [Mytilus galloprovincialis]	--	--	--	Heat shock 70 kDa protein 12B OS=Mus musculus OX=10090 GN=Hspa12b PE=1 SV=1	--	--	--	--	--	--	--	--	--	--
Cluster-53306.187390	2.94001	0.0664811	5.47822	8.64148e-06	0.00108382	TRUE	970	1242770446	XP_022324662.1	715	1.5e-72	uncharacterized protein LOC111125318 [Crassostrea virginica]	--	--	--	Heat shock 70 kDa protein 12B OS=Mus musculus OX=10090 GN=Hspa12b PE=1 SV=1	PF00012	Hsp70 protein	--	--	--	--	--	--	--	--
Cluster-53306.11792	10.9481	0.312909	5.09589	1.99465e-05	0.00185471	TRUE	370	1160076607	OPL33432.1	653	8.8e-66	hypothetical protein AM593_06943, partial [Mytilus galloprovincialis]	--	--	--	Heat shock 70 kDa protein 12B OS=Homo sapiens OX=9606 GN=HSPA12B PE=1 SV=2	--	--	--	--	--	--	--	--	--	--
Cluster-21056.6	2.21119	0.0811153	4.78194	2.03134e-05	0.00187331	TRUE	795	1160073441	OPL32955.1	496	3e-47	hypothetical protein AM593_02963, partial [Mytilus galloprovincialis]	--	--	--	Heat shock 70 kDa protein 12B OS=Mus musculus OX=10090 GN=Hspa12b PE=1 SV=1	--	--	--	--	--	--	--	--	--	--
Cluster-53306.8828	2.82734	0.0515893	5.7856	3.39683e-05	0.00267282	TRUE	1250	762164389	XP_011420505.1	987	5.5e-104	PREDICTED: heat shock 70 kDa protein 12A [Crassostrea gigas]	--	--	--	Heat shock 70 kDa protein 12B OS=Mus musculus OX=10090 GN=Hspa12b PE=1 SV=1	--	--	--	--	--	--	--	--	--	--
Cluster-53306.233194	1.07057	0.0200083	5.75106	3.76647e-05	0.00286855	TRUE	3223	1160056494	OPL21566.1	578	3.8e-56	hypothetical protein AM593_08202, partial [Mytilus galloprovincialis]	--	--	--	Heat shock 70 kDa protein 12B OS=Mus musculus OX=10090 GN=Hspa12b PE=1 SV=1	--	--	--	--	--	--	--	--	--	--
Cluster-53306.72055	2.0563	0.0969347	4.382	4.07422e-05	0.00303336	TRUE	1355	1160073441	OPL32955.1	1269	1.2e-136	hypothetical protein AM593_02963, partial [Mytilus galloprovincialis]	--	--	--	Heat shock 70 kDa protein 12B OS=Mus musculus OX=10090 GN=Hspa12b PE=1 SV=1	--	--	--	--	--	--	--	--	--	--
Cluster-53306.41031	1.94172	0.0828246	4.5165	4.20006e-05	0.00309173	TRUE	1274	1242777068	XP_022328214.1	1338	1.1e-144	heat shock 70 kDa protein 12A-like [Crassostrea virginica]	--	--	--	Heat shock 70 kDa protein 12B OS=Homo sapiens OX=9606 GN=HSPA12B PE=1 SV=2	PF00012	Hsp70 protein	--	--	--	--	--	--	--	--
Cluster-158168.0	2.47226	0.211881	3.54995	0.000161324	0.00736788	TRUE	731	1160076607	OPL33432.1	846	7.2e-88	hypothetical protein AM593_06943, partial [Mytilus galloprovincialis]	--	--	--	Heat shock 70 kDa protein 12B OS=Mus musculus OX=10090 GN=Hspa12b PE=1 SV=1	PF00012	Hsp70 protein	--	--	--	--	--	--	KOG0100	Molecular chaperones GRP78/BiP/KAR2, HSP70 superfamily
Cluster-53306.200653	0.823322	0.0243254	5.0894	0.00018882	0.00811335	TRUE	2651	1160076445	OPL33410.1	1748	6.7e-192	hypothetical protein AM593_09575, partial [Mytilus galloprovincialis]	--	--	--	Heat shock 70 kDa protein 12B OS=Mus musculus OX=10090 GN=Hspa12b PE=1 SV=1	--	--	--	--	--	--	--	--	KOG0101	Molecular chaperones HSP70/HSC70, HSP70 superfamily
Cluster-113964.0	1.09791	0.065336	4.08227	0.00019506	0.00828375	TRUE	987	1207913731	XP_021345556.1	836	1.4e-86	heat shock 70 kDa protein 12B-like isoform X1 [Mizuhopecten yessoensis]	--	--	--	Heat shock 70 kDa protein 12B OS=Mus musculus OX=10090 GN=Hspa12b PE=1 SV=1	PF00012	Hsp70 protein	--	--	--	--	--	--	--	--
Cluster-53306.11793	16.0407	0.734172	4.42632	0.000201575	0.00845502	TRUE	507	1160076607	OPL33432.1	670	1.3e-67	hypothetical protein AM593_06943, partial [Mytilus galloprovincialis]	--	--	--	Heat shock 70 kDa protein 12B OS=Homo sapiens OX=9606 GN=HSPA12B PE=1 SV=2	--	--	--	--	--	--	--	--	--	--
Cluster-53306.227597	5.98934	0.563799	3.42028	0.000232833	0.00929186	TRUE	637	1160073441	OPL32955.1	731	1.4e-74	hypothetical protein AM593_02963, partial [Mytilus galloprovincialis]	--	--	--	Heat shock 70 kDa protein 12B OS=Homo sapiens OX=9606 GN=HSPA12B PE=1 SV=2	--	--	--	--	--	--	--	--	--	--
Cluster-119045.11	0.752146	0.0236822	4.99968	0.000284163	0.0105471	TRUE	2723	1160074969	OPL33181.1	2314	1.6e-257	hypothetical protein AM593_07742, partial [Mytilus galloprovincialis]	--	--	--	Heat shock 70 kDa protein 12B OS=Mus musculus OX=10090 GN=Hspa12b PE=1 SV=1	PF00012	Hsp70	--	--	--	--	--	--	KOG0102	Molecular chaperones mortalin/PBP74/GRP75, HSP70 superfamily
Cluster-53306.181763	2.61095	0.120087	4.45471	0.000293718	0.0107413	TRUE	537	1160077856	OPL33661.1	473	9.4e-45	hypothetical protein AM593_04817, partial [Mytilus galloprovincialis]	--	--	--	Heat shock 70 kDa protein 12B OS=Homo sapiens OX=9606 GN=HSPA12B PE=1 SV=2	--	--	--	--	--	--	--	--	--	--
Cluster-38633.0	0.661088	0.0264615	4.65368	0.000452517	0.0140997	TRUE	2437	1207920344	XP_021349090.1	779	1.4e-79	heat shock 70 kDa protein 12A-like [Mizuhopecten yessoensis] >gi|1068955930|gb|AOR17341.1| heat shock 70 kDa protein [Mizuhopecten yessoensis] >gi|1205905365|gb|OWF52545.1| Heat shock 70 kDa protein 12B [Mizuhopecten yessoensis]	--	--	--	Heat shock 70 kDa protein 12B OS=Homo sapiens OX=9606 GN=HSPA12B PE=1 SV=2	PF00012	Hsp70 protein	--	--	--	--	--	--	--	--
Cluster-53306.185073	2.69027	0.258529	3.38481	0.000583346	0.0166506	TRUE	855	1160077856	OPL33661.1	920	2.2e-96	hypothetical protein AM593_04817, partial [Mytilus galloprovincialis]	--	--	--	Heat shock 70 kDa protein 12B OS=Homo sapiens OX=9606 GN=HSPA12B PE=1 SV=2	--	--	--	--	--	--	--	--	--	--
Cluster-101161.0	1.09001	0.0885806	3.6332	0.000707709	0.0186641	TRUE	728	1160077856	OPL33661.1	772	2.7e-79	hypothetical protein AM593_04817, partial [Mytilus galloprovincialis]	--	--	--	Heat shock 70 kDa protein 12B OS=Homo sapiens OX=9606 GN=HSPA12B PE=1 SV=2	--	--	--	--	--	--	--	--	--	--
Cluster-113964.1	0.830612	0.0527714	3.98748	0.000710249	0.0186984	TRUE	1222	1207913731	XP_021345556.1	898	1.1e-93	heat shock 70 kDa protein 12B-like isoform X1 [Mizuhopecten yessoensis]	--	--	--	Heat shock 70 kDa protein 12B OS=Mus musculus OX=10090 GN=Hspa12b PE=1 SV=1	PF00012	Hsp70 protein	--	--	--	--	--	--	KOG0102	Molecular chaperones mortalin/PBP74/GRP75, HSP70 superfamily
Cluster-75807.3	2.25068	0.110655	4.34873	0.000724311	0.0189296	TRUE	1283	1160077856	OPL33661.1	931	1.8e-97	hypothetical protein AM593_04817, partial [Mytilus galloprovincialis]	--	--	--	Heat shock 70 kDa protein 12B OS=Homo sapiens OX=9606 GN=HSPA12B PE=1 SV=2	PF00012	Hsp70 protein	--	--	--	--	--	--	--	--
Cluster-119045.7	4.72317	0.656848	2.85176	0.000836564	0.0207074	TRUE	1959	1160074969	OPL33181.1	2319	3e-258	hypothetical protein AM593_07742, partial [Mytilus galloprovincialis]	--	--	--	Heat shock 70 kDa protein 12B OS=Mus musculus OX=10090 GN=Hspa12b PE=1 SV=1	PF00012	Hsp70 protein	--	--	--	--	--	--	KOG0102	Molecular chaperones mortalin/PBP74/GRP75, HSP70 superfamily
Cluster-78782.0	0.553839	0.0365778	3.93317	0.000950559	0.0224553	TRUE	1763	1160073441	OPL32955.1	875	7.6e-91	hypothetical protein AM593_02963, partial [Mytilus galloprovincialis]	--	--	--	Heat shock 70 kDa protein 12B OS=Mus musculus OX=10090 GN=Hspa12b PE=1 SV=1	--	--	--	--	--	--	--	--	--	--
Cluster-119045.15	2.71145	0.240327	3.49112	0.00101448	0.0233588	TRUE	735	1160074969	OPL33181.1	1132	5e-121	hypothetical protein AM593_07742, partial [Mytilus galloprovincialis]	--	--	--	Heat shock 70 kDa protein 12B OS=Mus musculus OX=10090 GN=Hspa12b PE=1 SV=1	PF00012	Hsp70 protein	--	--	--	--	--	--	--	--
Cluster-68355.0	0.689429	0.0364537	4.25382	0.00102163	0.0234551	TRUE	1769	1205897681	OWF47124.1	499	3e-47	Heat shock 70 kDa protein 12A [Mizuhopecten yessoensis]	--	--	--	Heat shock 70 kDa protein 12B OS=Homo sapiens OX=9606 GN=HSPA12B PE=1 SV=2	--	--	--	--	--	--	--	--	--	--
Cluster-53306.1447	0.630047	0.0597099	3.41378	0.00108976	0.0244008	TRUE	1080	1160052900	OPL21237.1	1162	2.4e-124	hypothetical protein AM593_02474, partial [Mytilus galloprovincialis]	1242837987	XM_022444429.1	45	Heat shock 70 kDa protein 12B OS=Homo sapiens OX=9606 GN=HSPA12B PE=1 SV=2	--	--	--	--	--	--	--	--	--	--
Cluster-53306.200427	0.826893	0.054933	3.91962	0.00111966	0.0248125	TRUE	1409	1160073441	OPL32955.1	809	2.7e-83	hypothetical protein AM593_02963, partial [Mytilus galloprovincialis]	--	--	--	Heat shock 70 kDa protein 12B OS=Mus musculus OX=10090 GN=Hspa12b PE=1 SV=1	--	--	--	--	--	--	--	--	--	--
Cluster-148931.0	1.18418	0.117182	3.34338	0.0011483	0.025217	TRUE	1218	1160056494	OPL21566.1	1188	2.7e-127	hypothetical protein AM593_08202, partial [Mytilus galloprovincialis]	--	--	--	Heat shock 70 kDa protein 12B OS=Homo sapiens OX=9606 GN=HSPA12B PE=1 SV=2	PF00012	Hsp70 protein	--	--	--	--	--	--	--	--
Cluster-124698.1	3.74118	0.571103	2.7023	0.00123693	0.0263681	TRUE	706	1160058166	OPL21748.1	1211	3.3e-130	hypothetical protein AM593_03991, partial [Mytilus galloprovincialis]	--	--	--	Heat shock 70 kDa protein 12B OS=Homo sapiens OX=9606 GN=HSPA12B PE=1 SV=2	--	--	--	--	--	--	--	--	--	--
Cluster-129940.0	1.37413	0.12795	3.43848	0.00127673	0.0269069	TRUE	504	1207913731	XP_021345556.1	352	9.6e-31	heat shock 70 kDa protein 12B-like isoform X1 [Mizuhopecten yessoensis]	--	--	--	Heat shock 70 kDa protein 12B OS=Homo sapiens OX=9606 GN=HSPA12B PE=1 SV=2	--	--	--	--	--	--	--	--	--	--
Cluster-46234.10	7.68437	1.86742	2.0407	0.00133323	0.0276046	TRUE	3326	1160076113	OPL33355.1	1683	2.9e-184	hypothetical protein AM593_09397, partial [Mytilus galloprovincialis]	--	--	--	Heat shock 70 kDa protein 12B OS=Mus musculus OX=10090 GN=Hspa12b PE=1 SV=1	PF00012//PF00169	Hsp70 protein//PH domain	--	--	--	--	--	--	--	--
Cluster-33345.0	0.730941	0.054236	3.7662	0.00143118	0.0287559	TRUE	1189	1160056494	OPL21566.1	1198	1.8e-128	hypothetical protein AM593_08202, partial [Mytilus galloprovincialis]	--	--	--	Heat shock 70 kDa protein 12B OS=Homo sapiens OX=9606 GN=HSPA12B PE=1 SV=2	--	--	--	--	--	--	--	--	--	--
Cluster-110372.0	0.85137	0.0645512	3.73084	0.00146332	0.0291274	TRUE	999	1160077856	OPL33661.1	1050	2.2e-111	hypothetical protein AM593_04817, partial [Mytilus galloprovincialis]	--	--	--	Heat shock 70 kDa protein 12B OS=Homo sapiens OX=9606 GN=HSPA12B PE=1 SV=2	PF00012	Hsp70	--	--	--	--	--	--	--	--
Cluster-53306.165547	1.22746	0.111777	3.43713	0.00164157	0.0311101	TRUE	876	1160073441	OPL32955.1	914	1.1e-95	hypothetical protein AM593_02963, partial [Mytilus galloprovincialis]	--	--	--	Heat shock 70 kDa protein 12B OS=Mus musculus OX=10090 GN=Hspa12b PE=1 SV=1	PF00012	Hsp70	--	--	--	--	--	--	--	--
Cluster-109637.6	0.55213	0.0415017	3.72837	0.0018291	0.0332494	TRUE	1801	1242773156	XP_022326106.1	646	2.8e-64	heat shock 70 kDa protein 12A-like [Crassostrea virginica]	--	--	--	Heat shock 70 kDa protein 12B OS=Homo sapiens OX=9606 GN=HSPA12B PE=1 SV=2	PF00012	Hsp70	--	--	--	--	--	--	--	--
Cluster-140736.1	1.0198	0.0768546	3.76789	0.00191308	0.0341936	TRUE	2051	1207948363	XP_021364095.1	1103	3.2e-117	heat shock 70 kDa protein 12A-like [Mizuhopecten yessoensis]	--	--	--	Heat shock 70 kDa protein 12B OS=Mus musculus OX=10090 GN=Hspa12b PE=1 SV=1	PF00012	Hsp70 protein	--	--	--	--	--	--	--	--
Cluster-53306.156284	1.24574	0.105877	3.55261	0.00192341	0.0343103	TRUE	1781	1160077856	OPL33661.1	443	9.5e-41	hypothetical protein AM593_04817, partial [Mytilus galloprovincialis]	--	--	--	Heat shock 70 kDa protein 12B OS=Mus musculus OX=10090 GN=Hspa12b PE=1 SV=1	--	--	--	--	--	--	--	--	--	--
Cluster-53306.187396	0.906162	0.0594347	3.94399	0.00215732	0.0365633	TRUE	1085	1207979466	XP_021339221.1	323	4.7e-27	heat shock 70 kDa protein 12A-like [Mizuhopecten yessoensis] >gi|1207979468|ref|XP_021339222.1| heat shock 70 kDa protein 12A-like [Mizuhopecten yessoensis] >gi|1207979470|ref|XP_021339223.1| heat shock 70 kDa protein 12A-like [Mizuhopecten yessoensis] >gi|1068956012|gb|AOR17382.1| heat shock 70 kDa protein [Mizuhopecten yessoensis] >gi|1205886201|gb|OWF37207.1| Heat shock 70 kDa protein 12B [Miz…	--	--	--	Heat shock 70 kDa protein 12B OS=Homo sapiens OX=9606 GN=HSPA12B PE=1 SV=2	--	--	--	--	--	--	--	--	--	--
Cluster-53306.204240	3.00648	0.831503	1.85425	0.0024786	0.0396141	TRUE	5126	1160073820	OPL33015.1	3028	0	hypothetical protein AM593_08516, partial [Mytilus galloprovincialis]	--	--	--	Heat shock 70 kDa protein 12B OS=Mus musculus OX=10090 GN=Hspa12b PE=1 SV=1	PF00012	Hsp70 protein	--	--	--	--	--	--	KOG0100	Molecular chaperones GRP78/BiP/KAR2, HSP70 superfamily
Cluster-87328.0	2.7712	0.255375	3.43481	0.00292553	0.0436051	TRUE	634	1160052900	OPL21237.1	728	3e-74	hypothetical protein AM593_02474, partial [Mytilus galloprovincialis]	--	--	--	Heat shock 70 kDa protein 12B OS=Homo sapiens OX=9606 GN=HSPA12B PE=1 SV=2	--	--	--	--	--	--	--	--	--	--
Cluster-53306.172876	1.34389	0.146274	3.21026	0.00295809	0.043865	TRUE	1261	1160056494	OPL21566.1	1628	2.6e-178	hypothetical protein AM593_08202, partial [Mytilus galloprovincialis]	--	--	--	Heat shock 70 kDa protein 12B OS=Homo sapiens OX=9606 GN=HSPA12B PE=1 SV=2	PF00012	Hsp70 protein	--	--	--	--	--	--	KOG0102	Molecular chaperones mortalin/PBP74/GRP75, HSP70 superfamily
Cluster-53306.144813	7.01794	1.12614	2.64468	0.00298031	0.0440831	TRUE	641	1160052081	OPL21175.1	784	9.8e-81	hypothetical protein AM593_10345, partial [Mytilus galloprovincialis]	1242839117	XM_022445035.1	36	Heat shock 70 kDa protein 12B OS=Homo sapiens OX=9606 GN=HSPA12B PE=1 SV=2	--	--	--	--	--	--	--	--	--	--
Cluster-24757.3	2.53241	0.207242	3.61462	0.00298721	0.0441246	TRUE	2498	1160073441	OPL32955.1	1661	7.7e-182	hypothetical protein AM593_02963, partial [Mytilus galloprovincialis]	--	--	--	Heat shock 70 kDa protein 12B OS=Homo sapiens OX=9606 GN=HSPA12B PE=1 SV=2	--	--	--	--	--	--	--	--	--	--
Cluster-53306.190353	1.15132	0.103319	3.45305	0.00322823	0.0460428	TRUE	922	1207920811	XP_021349341.1	329	8.1e-28	heat shock 70 kDa protein 12A-like [Mizuhopecten yessoensis] >gi|1207920813|ref|XP_021349342.1| heat shock 70 kDa protein 12A-like [Mizuhopecten yessoensis] >gi|1207920815|ref|XP_021349343.1| heat shock 70 kDa protein 12A-like [Mizuhopecten yessoensis] >gi|1207920817|ref|XP_021349344.1| heat shock 70 kDa protein 12A-like [Mizuhopecten yessoensis] >gi|1068955936|gb|AOR17344.1| heat shock 70 kDa pr…	--	--	--	Heat shock 70 kDa protein 12B OS=Homo sapiens OX=9606 GN=HSPA12B PE=1 SV=2	--	--	--	--	--	--	--	--	--	--
Cluster-75807.2	1.55883	0.150485	3.34641	0.00323069	0.0460637	TRUE	784	1160077856	OPL33661.1	1123	5.9e-120	hypothetical protein AM593_04817, partial [Mytilus galloprovincialis]	--	--	--	Heat shock 70 kDa protein 12B OS=Homo sapiens OX=9606 GN=HSPA12B PE=1 SV=2	--	--	--	--	--	--	--	--	--	--
Cluster-53306.198084	0.648894	0.0519635	3.65106	0.00331065	0.0467057	TRUE	1241	1160054596	OPL21383.1	804	9.1e-83	hypothetical protein AM593_04154, partial [Mytilus galloprovincialis]	--	--	--	Heat shock 70 kDa protein 12B OS=Mus musculus OX=10090 GN=Hspa12b PE=1 SV=1	--	--	--	--	--	--	--	--	--	--
Cluster-136985.2	0.922811	0.0464936	4.32309	0.00100437	0.0232048	TRUE	1387	1242775512	XP_022327372.1	386	3e-34	heat shock 70 kDa protein 12B-like [Crassostrea virginica]	--	--	--	--	--	--	--	--	--	--	--	--	--	--	--	--

## Sheet: small HSP
30°C v control
Gene	B.value	A.value	log2foldchange	pvalue	padjust	significance	Gene Length	NR GI	NR ID	NR Score	NR Evalue	NR Description	NT GI	NT ID	NT Score	NT Evalue	NT Description	KO ID	KO Name	KO Description	Http Link	Swissprot ID	Swissprot Score	Swissprot Evalue	Swissprot Description	PFAM ID	PFAM description	Gene Ontology Biological Pathway	BP Description	Gene Ontology Molecular Function	MF Description	Gene Ontology Cellular Component	CC Description	KOG ID	KOG Description
Cluster-53306.132081	324.551	3.5128	6.53013	2.09e-12	5.16e-09	TRUE	826	302136322	ADK94118.1	447	1.5e-41	small heat shock protein [Tegillarca granosa]	--	--	--	--	--	--	--	--	--	P02505	237	7.4e-19	Alpha-crystallin A chain OS=Rhea americana OX=8797 GN=CRYAA PE=1 SV=1	PF00011	Hsp20/alpha crystallin family	--	--	--	--	--	--	KOG3591	Alpha crystallins
Cluster-53306.95609	164.266	0.702332	7.87068	7.94e-12	1.74e-08	TRUE	415	302136322	ADK94118.1	195	1.3e-12	small heat shock protein [Tegillarca granosa]	--	--	--	--	--	--	--	--	--	--	--	--	--	PF00011	Hsp20/alpha crystallin family	--	--	--	--	--	--	--	--
Cluster-53306.132080	103.72	0.253709	8.67323	2.79e-11	5.33e-08	TRUE	545	302136322	ADK94118.1	193	2.8e-12	small heat shock protein [Tegillarca granosa]	--	--	--	--	--	--	--	--	--	--	--	--	--	PF00011	Hsp20/alpha crystallin family	--	--	--	--	--	--	--	--
Cluster-53306.132084	150.556	1.6012	6.55448	2.63e-10	3.84e-07	TRUE	413	302136322	ADK94118.1	243	3.4e-18	small heat shock protein [Tegillarca granosa]	--	--	--	--	--	--	--	--	--	--	--	--	--	PF00011	Hsp20/alpha crystallin family	--	--	--	--	--	--	--	--
Cluster-53306.132085	0.991366	0.0601625	4.04211	0.00020133	0.00986033	TRUE	892	302136322	ADK94118.1	221	2.6e-15	small heat shock protein [Tegillarca granosa]	628817614	KJ477063.1	49	3.86e-14	Mytilus chilensis microsatellite Mch-UCH38 sequence	K09542	CRYAB	crystallin, alpha B	http://www.genome.jp/dbget-bin/www_bget?ko:K09542	P82147	156	2e-09	Protein lethal(2)essential for life OS=Drosophila melanogaster OX=7227 GN=l(2)efl PE=1 SV=1	PF00011	Hsp20/alpha crystallin family	--	--	--	--	--	--	KOG3591	Alpha crystallins
Cluster-53306.124143	6695.28	2.42061	11.4328	1.24e-69	2.22e-64	TRUE	738	347545633	AEP02968.1	441	6.7e-41	small heat shock protein 24.1 [Mytilus galloprovincialis]	347545632	JF803805.1	142	6.34e-66	Mytilus galloprovincialis small heat shock protein 24.1 mRNA, complete cds	--	--	--	--	--	--	--	--	--	--	--	--	--	--	--	--	--	--
Cluster-53306.108945	535.448	0.213983	11.28	3.66e-53	2.19e-48	TRUE	397	347545633	AEP02968.1	419	1.3e-38	small heat shock protein 24.1 [Mytilus galloprovincialis]	--	--	--	--	--	--	--	--	--	--	--	--	--	--	--	--	--	--	--	--	--	--	--
Cluster-53306.108946	708.915	0.915123	9.59232	9.44e-43	4.24e-38	TRUE	449	347545633	AEP02968.1	491	6.5e-47	small heat shock protein 24.1 [Mytilus galloprovincialis]	--	--	--	--	--	--	--	--	--	--	--	--	--	--	--	--	--	--	--	--	--	--	--
Cluster-53306.109233	766.743	0.160636	12.2177	1.87e-40	6.72e-36	TRUE	399	347545633	AEP02968.1	557	1.3e-54	small heat shock protein 24.1 [Mytilus galloprovincialis]	--	--	--	--	--	--	--	--	--	--	--	--	--	--	--	--	--	--	--	--	--	--	--
Cluster-53306.96810	95.0393	0.0939841	9.98314	2.97e-31	7.64e-27	TRUE	571	347545633	AEP02968.1	598	3.2e-59	small heat shock protein 24.1 [Mytilus galloprovincialis]	--	--	--	--	--	--	--	--	--	Q04757	129	1.7e-06	Body wall muscle protein HR-29 OS=Halocynthia roretzi OX=7729 PE=1 SV=2	--	--	--	--	--	--	--	--	--	--
Cluster-53306.128701	856.458	0.624419	10.4162	4.98e-30	1.12e-25	TRUE	371	347545633	AEP02968.1	435	1.7e-40	small heat shock protein 24.1 [Mytilus galloprovincialis]	347545632	JF803805.1	140	3.94e-65	Mytilus galloprovincialis small heat shock protein 24.1 mRNA, complete cds	--	--	--	--	--	--	--	--	--	--	--	--	--	--	--	--	--	--
Cluster-53306.108947	472.369	0.506887	9.88049	1.34e-27	2.19e-23	TRUE	399	347545633	AEP02968.1	557	1.3e-54	small heat shock protein 24.1 [Mytilus galloprovincialis]	--	--	--	--	--	--	--	--	--	--	--	--	--	--	--	--	--	--	--	--	--	--	--
Cluster-53306.126447	1153.66	1.39767	9.68712	3.48e-27	5.21e-23	TRUE	587	347545633	AEP02968.1	772	2.2e-79	small heat shock protein 24.1 [Mytilus galloprovincialis]	347545632	JF803805.1	279	3.47e-142	Mytilus galloprovincialis small heat shock protein 24.1 mRNA, complete cds	--	--	--	--	--	--	--	--	--	--	--	--	--	--	--	--	--	--
Cluster-53306.109231	497.992	0.598564	9.6939	1.95e-25	2.7e-21	TRUE	351	347545633	AEP02968.1	468	2.4e-44	small heat shock protein 24.1 [Mytilus galloprovincialis]	347545632	JF803805.1	149	3.68e-70	Mytilus galloprovincialis small heat shock protein 24.1 mRNA, complete cds	--	--	--	--	--	--	--	--	--	--	--	--	--	--	--	--	--	--
Cluster-53306.108737	249.212	0.186306	10.3808	9.94e-25	1.12e-20	TRUE	400	347545633	AEP02968.1	419	1.3e-38	small heat shock protein 24.1 [Mytilus galloprovincialis]	--	--	--	--	--	--	--	--	--	--	--	--	--	--	--	--	--	--	--	--	--	--	--
Cluster-53306.124387	451.303	0.43249	10.0263	3.62e-15	1.55e-11	TRUE	346	347545633	AEP02968.1	349	1.4e-30	small heat shock protein 24.1 [Mytilus galloprovincialis]	--	--	--	--	--	--	--	--	--	--	--	--	--	--	--	--	--	--	--	--	--	--	--
Cluster-53306.109232	168.531	0.139752	10.2363	4.49e-10	6.17e-07	TRUE	384	347545633	AEP02968.1	525	6.3e-51	small heat shock protein 24.1 [Mytilus galloprovincialis]	--	--	--	--	--	--	--	--	--	--	--	--	--	--	--	--	--	--	--	--	--	--	--
Cluster-53306.108717	349.861	5.87039	5.8972	6.41e-09	6e-06	TRUE	897	347545633	AEP02968.1	846	8.8e-88	small heat shock protein 24.1 [Mytilus galloprovincialis]	347545632	JF803805.1	615	0	Mytilus galloprovincialis small heat shock protein 24.1 mRNA, complete cds	--	--	--	--	P12812	138	2.4e-07	Major egg antigen OS=Schistosoma mansoni OX=6183 PE=2 SV=1	PF00011	Hsp20/alpha crystallin family	--	--	--	--	--	--	--	--
Cluster-53306.125687	126.238	0.83814	7.23498	1.56e-08	1.2e-05	TRUE	1574	347545633	AEP02968.1	1189	2.6e-127	small heat shock protein 24.1 [Mytilus galloprovincialis]	347545632	JF803805.1	758	0	Mytilus galloprovincialis small heat shock protein 24.1 mRNA, complete cds	--	--	--	--	P12812	132	2.1e-06	Major egg antigen OS=Schistosoma mansoni OX=6183 PE=2 SV=1	PF00011	Hsp20/alpha	--	--	--	--	--	--	--	--
Cluster-53306.109229	23.6624	0.306755	6.26834	2.97e-07	0.00012183	TRUE	314	347545633	AEP02968.1	381	2.6e-34	small heat shock protein 24.1 [Mytilus galloprovincialis]	--	--	--	--	--	--	--	--	--	--	--	--	--	--	--	--	--	--	--	--	--	--	--
Cluster-53306.137901	7.20322	0.143106	5.65369	6.07e-06	0.00104382	TRUE	375	347545633	AEP02968.1	142	1.6e-06	small heat shock protein 24.1 [Mytilus galloprovincialis]	--	--	--	--	--	--	--	--	--	--	--	--	--	--	--	--	--	--	--	--	--	--	--
Cluster-53306.125685	136.396	4.53236	4.91134	9.63e-06	0.00137464	TRUE	1208	347545633	AEP02968.1	1202	6.3e-129	small heat shock protein 24.1 [Mytilus galloprovincialis]	347545632	JF803805.1	870	0	Mytilus galloprovincialis small heat shock protein 24.1 mRNA, complete cds	--	--	--	--	P12812	138	3.3e-07	Major egg antigen OS=Schistosoma mansoni OX=6183 PE=2 SV=1	PF00011	Hsp20/alpha	--	--	--	--	--	--	--	--
Cluster-53306.125686	49.4212	0.745576	6.05048	6.53e-05	0.00483963	TRUE	1830	347545633	AEP02968.1	833	5.8e-86	small heat shock protein 24.1 [Mytilus galloprovincialis]	347545632	JF803805.1	506	0	Mytilus galloprovincialis small heat shock protein 24.1 mRNA, complete cds	--	--	--	--	P12812	132	2.5e-06	Major egg antigen OS=Schistosoma mansoni OX=6183 PE=2 SV=1	PF00011	Hsp20/alpha	--	--	--	--	--	--	--	--
Cluster-53306.127935	65.6834	0.71143	6.52857	0.00063113	0.0200538	TRUE	2144	347545633	AEP02968.1	1191	2.1e-127	small heat shock protein 24.1 [Mytilus galloprovincialis]	347545632	JF803805.1	724	0	Mytilus galloprovincialis small heat shock protein 24.1 mRNA, complete cds	--	--	--	--	P12812	132	2.9e-06	Major egg antigen OS=Schistosoma mansoni OX=6183 PE=2 SV=1	PF00011	Hsp20/alpha crystallin family	--	--	--	--	--	--	--	--
33°C v control
Gene	C.value	A.value	log2foldchange	pvalue	padjust	significance	Gene Length	NR GI	NR ID	NR Score	NR Evalue	NR Description	NT GI	NT ID	NT Score	NT Evalue	NT Description	KO ID	KO Name	KO Description	Http Link	Swissprot ID	Swissprot Score	Swissprot Evalue	Swissprot Description	PFAM ID	PFAM description	Gene Ontology Biological Pathway	BP Description	Gene Ontology Molecular Function	MF Description	Gene Ontology Cellular Component	CC Description	KOG ID	KOG Description
Cluster-53306.124143	6102.28	2.46311	11.2733	5.32163e-62	4.88156e-57	TRUE	738	347545633	AEP02968.1	441	6.7e-41	small heat shock protein 24.1 [Mytilus galloprovincialis]	347545632	JF803805.1	142	6.34429e-66	Mytilus galloprovincialis small heat shock protein 24.1 mRNA, complete cds	--	--	--	--	--	--	--	--	--	--	--	--	--	--	--	--	--	--
Cluster-53306.109233	628.659	0.16525	11.8916	2.57779e-45	1.18231e-40	TRUE	399	347545633	AEP02968.1	557	1.3e-54	small heat shock protein 24.1 [Mytilus galloprovincialis]	--	--	--	--	--	--	--	--	--	--	--	--	--	--	--	--	--	--	--	--	--	--	--
Cluster-53306.124387	820.375	0.44839	10.8404	1.38897e-39	3.64031e-35	TRUE	346	347545633	AEP02968.1	349	1.4e-30	small heat shock protein 24.1 [Mytilus galloprovincialis]	--	--	--	--	--	--	--	--	--	--	--	--	--	--	--	--	--	--	--	--	--	--	--
Cluster-53306.108737	209.213	0.189683	10.0936	4.27335e-34	7.83993e-30	TRUE	400	347545633	AEP02968.1	419	1.3e-38	small heat shock protein 24.1 [Mytilus galloprovincialis]	--	--	--	--	--	--	--	--	--	--	--	--	--	--	--	--	--	--	--	--	--	--	--
Cluster-53306.128701	617.507	0.629698	9.92561	1.03538e-30	1.54315e-26	TRUE	371	347545633	AEP02968.1	435	1.7e-40	small heat shock protein 24.1 [Mytilus galloprovincialis]	347545632	JF803805.1	140	3.93524e-65	Mytilus galloprovincialis small heat shock protein 24.1 mRNA, complete cds	--	--	--	--	--	--	--	--	--	--	--	--	--	--	--	--	--	--
Cluster-53306.132083	157.943	0.444436	8.47068	1.31584e-28	1.50879e-24	TRUE	542	302136322	ADK94118.1	195	1.6e-12	small heat shock protein [Tegillarca granosa]	--	--	--	--	--	--	--	--	--	--	--	--	--	PF00011	Hsp20/alpha crystallin family	--	--	--	--	--	--	--	--
Cluster-53306.108947	517.51	0.521061	9.97161	2.85968e-26	2.28104e-22	TRUE	399	347545633	AEP02968.1	557	1.3e-54	small heat shock protein 24.1 [Mytilus galloprovincialis]	--	--	--	--	--	--	--	--	--	--	--	--	--	--	--	--	--	--	--	--	--	--	--
Cluster-53306.108946	1209.5	0.943572	10.322	1.50918e-23	9.22922e-20	TRUE	449	347545633	AEP02968.1	491	6.5e-47	small heat shock protein 24.1 [Mytilus galloprovincialis]	--	--	--	--	--	--	--	--	--	--	--	--	--	--	--	--	--	--	--	--	--	--	--
Cluster-53306.126447	1324.02	1.41407	9.86818	2.63122e-23	1.55718e-19	TRUE	587	347545633	AEP02968.1	772	2.2e-79	small heat shock protein 24.1 [Mytilus galloprovincialis]	347545632	JF803805.1	279	3.4705e-142	Mytilus galloprovincialis small heat shock protein 24.1 mRNA, complete cds	--	--	--	--	--	--	--	--	--	--	--	--	--	--	--	--	--	--
Cluster-53306.109231	445.034	0.600145	9.52141	1.07892e-22	5.49831e-19	TRUE	351	347545633	AEP02968.1	468	2.4e-44	small heat shock protein 24.1 [Mytilus galloprovincialis]	347545632	JF803805.1	149	3.6756e-70	Mytilus galloprovincialis small heat shock protein 24.1 mRNA, complete cds	--	--	--	--	--	--	--	--	--	--	--	--	--	--	--	--	--	--
Cluster-53306.108945	514.505	0.217231	11.2015	2.08659e-18	6.38013e-15	TRUE	397	347545633	AEP02968.1	419	1.3e-38	small heat shock protein 24.1 [Mytilus galloprovincialis]	--	--	--	--	--	--	--	--	--	--	--	--	--	--	--	--	--	--	--	--	--	--	--
Cluster-53306.95609	102.584	0.726536	7.14556	2.66386e-18	8.01172e-15	TRUE	415	302136322	ADK94118.1	195	1.3e-12	small heat shock protein [Tegillarca granosa]	--	--	--	--	--	--	--	--	--	--	--	--	--	PF00011	Hsp20/alpha crystallin family	--	--	--	--	--	--	--	--
Cluster-53306.132081	268.074	3.6317	6.20664	2.80648e-14	4.95076e-11	TRUE	826	302136322	ADK94118.1	447	1.5e-41	small heat shock protein [Tegillarca granosa]	--	--	--	--	--	--	--	--	--	P02505	237	7.4e-19	Alpha-crystallin A chain OS=Rhea americana OX=8797 GN=CRYAA PE=1 SV=1	PF00011	Hsp20/alpha crystallin family	--	--	--	--	--	--	KOG3591	Alpha crystallins
Cluster-53306.132084	329.581	1.66347	7.63074	7.80545e-13	1.02285e-09	TRUE	413	302136322	ADK94118.1	243	3.4e-18	small heat shock protein [Tegillarca granosa]	--	--	--	--	--	--	--	--	--	--	--	--	--	PF00011	Hsp20/alpha crystallin family	--	--	--	--	--	--	--	--
Cluster-53306.109232	689.535	0.143589	12.2301	1.18725e-10	9.59529e-08	TRUE	384	347545633	AEP02968.1	525	6.3e-51	small heat shock protein 24.1 [Mytilus galloprovincialis]	--	--	--	--	--	--	--	--	--	--	--	--	--	--	--	--	--	--	--	--	--	--	--
Cluster-53306.109229	43.6943	0.317149	7.1083	1.51664e-09	8.60629e-07	TRUE	314	347545633	AEP02968.1	381	2.6e-34	small heat shock protein 24.1 [Mytilus galloprovincialis]	--	--	--	--	--	--	--	--	--	--	--	--	--	--	--	--	--	--	--	--	--	--	--
Cluster-53306.125687	30.7566	0.864956	5.15289	2.54519e-08	9.37638e-06	TRUE	1574	347545633	AEP02968.1	1189	2.6e-127	small heat shock protein 24.1 [Mytilus galloprovincialis]	347545632	JF803805.1	758	0	Mytilus galloprovincialis small heat shock protein 24.1 mRNA, complete cds	--	--	--	--	P12812	132	2.1e-06	Major egg antigen OS=Schistosoma mansoni OX=6183 PE=2 SV=1	PF00011	Hsp20/alpha	--	--	--	--	--	--	--	--
Cluster-53306.132080	51.7948	0.260181	7.63517	4.36981e-08	1.4778e-05	TRUE	545	302136322	ADK94118.1	193	2.8e-12	small heat shock protein [Tegillarca granosa]	--	--	--	--	--	--	--	--	--	--	--	--	--	PF00011	Hsp20/alpha crystallin family	--	--	--	--	--	--	--	--
Cluster-53306.132085	1.95993	0.0618143	4.9892	2.65574e-06	0.000399236	TRUE	892	302136322	ADK94118.1	221	2.6e-15	small heat shock protein [Tegillarca granosa]	628817614	KJ477063.1	49	3.8621e-14	Mytilus chilensis microsatellite Mch-UCH38 sequence	K09542	CRYAB	crystallin, alpha B	http://www.genome.jp/dbget-bin/www_bget?ko:K09542	P82147	156	2e-09	Protein lethal(2)essential for life OS=Drosophila melanogaster OX=7227 GN=l(2)efl PE=1 SV=1	PF00011	Hsp20/alpha crystallin family	--	--	--	--	--	--	KOG3591	Alpha crystallins
Cluster-53306.108717	88.7062	6.01431	3.88262	6.33049e-05	0.00366834	TRUE	897	347545633	AEP02968.1	846	8.8e-88	small heat shock protein 24.1 [Mytilus galloprovincialis]	347545632	JF803805.1	615	0	Mytilus galloprovincialis small heat shock protein 24.1 mRNA, complete cds	--	--	--	--	P12812	138	2.4e-07	Major egg antigen OS=Schistosoma mansoni OX=6183 PE=2 SV=1	PF00011	Hsp20/alpha crystallin family	--	--	--	--	--	--	--	--
Cluster-53306.46750	0.85367	0.03358	4.67282	8.65261e-05	0.00450715	TRUE	1642	347545633	AEP02968.1	179	3.6e-10	small heat shock protein 24.1 [Mytilus galloprovincialis]	--	--	--	--	--	--	--	--	--	--	--	--	--	--	--	--	--	--	--	--	--	--	--
Cluster-53306.137901	3.35705	0.147036	4.5116	0.000167268	0.00692871	TRUE	375	347545633	AEP02968.1	142	1.6e-06	small heat shock protein 24.1 [Mytilus galloprovincialis]	--	--	--	--	--	--	--	--	--	--	--	--	--	--	--	--	--	--	--	--	--	--	--
Cluster-53306.47632	0.508535	0.0324534	3.97545	0.000699961	0.0171793	TRUE	1699	347545633	AEP02968.1	179	3.7e-10	small heat shock protein 24.1 [Mytilus galloprovincialis]	--	--	--	--	--	--	--	--	--	--	--	--	--	--	--	--	--	--	--	--	--	--	--
Cluster-53306.95881	0.559892	0.0511013	3.45476	0.00248915	0.0363237	TRUE	1079	347545633	AEP02968.1	179	2.3e-10	small heat shock protein 24.1 [Mytilus galloprovincialis]	--	--	--	--	--	--	--	--	--	--	--	--	--	--	--	--	--	--	--	--	--	--	--
lowSal+30°C v 30°C
N/A
lowSal+33°C v 33°C
Cluster-53306.109199	9.97345	0.544167	4.20357	0.00242298	0.0477739	TRUE	355	347545633	AEP02968.1	473	6.2e-45	small heat shock protein 24.1 [Mytilus galloprovincialis]	--	--	--	--	--	--	--	--	--	--	--	--	--	--	--	--	--	--	--	--	--	--	--
lowSal+30°C v low salinity
Cluster-53306.109231	574.11	0.849041	9.37931	1.50113e-39	1.33596e-34	TRUE	351	347545633	AEP02968.1	468	2.4e-44	small heat shock protein 24.1 [Mytilus galloprovincialis]	347545632	JF803805.1	149	3.6756e-70	Mytilus galloprovincialis small heat shock protein 24.1 mRNA, complete cds	--	--	--	--	--	--	--	--	--	--	--	--	--	--	--	--	--	--
Cluster-53306.108947	695.47	2.20907	8.29317	5.30008e-39	3.14461e-34	TRUE	399	347545633	AEP02968.1	557	1.3e-54	small heat shock protein 24.1 [Mytilus galloprovincialis]	--	--	--	--	--	--	--	--	--	--	--	--	--	--	--	--	--	--	--	--	--	--	--
Cluster-53306.124387	787.552	1.37956	9.15528	2.21608e-36	7.88898e-32	TRUE	346	347545633	AEP02968.1	349	1.4e-30	small heat shock protein 24.1 [Mytilus galloprovincialis]	--	--	--	--	--	--	--	--	--	--	--	--	--	--	--	--	--	--	--	--	--	--	--
Cluster-53306.132081	1013.16	7.98949	6.98573	1.50893e-35	4.47634e-31	TRUE	826	302136322	ADK94118.1	447	1.5e-41	small heat shock protein [Tegillarca granosa]	--	--	--	--	--	--	--	--	--	P02505	237	7.4e-19	Alpha-crystallin A chain OS=Rhea americana OX=8797 GN=CRYAA PE=1 SV=1	PF00011	Hsp20/alpha crystallin family	--	--	--	--	--	--	KOG3591	Alpha crystallins
Cluster-53306.128701	724.679	1.65939	8.77592	1.07918e-31	2.40109e-27	TRUE	371	347545633	AEP02968.1	435	1.7e-40	small heat shock protein 24.1 [Mytilus galloprovincialis]	347545632	JF803805.1	140	3.93524e-65	Mytilus galloprovincialis small heat shock protein 24.1 mRNA, complete cds	--	--	--	--	--	--	--	--	--	--	--	--	--	--	--	--	--	--
Cluster-53306.124143	6845.5	7.84868	9.76806	7.05902e-28	1.25646e-23	TRUE	738	347545633	AEP02968.1	441	6.7e-41	small heat shock protein 24.1 [Mytilus galloprovincialis]	347545632	JF803805.1	142	6.34429e-66	Mytilus galloprovincialis small heat shock protein 24.1 mRNA, complete cds	--	--	--	--	--	--	--	--	--	--	--	--	--	--	--	--	--	--
Cluster-53306.96810	109.573	0.702138	7.26843	1.22676e-25	1.55969e-21	TRUE	571	347545633	AEP02968.1	598	3.2e-59	small heat shock protein 24.1 [Mytilus galloprovincialis]	--	--	--	--	--	--	--	--	--	Q04757	129	1.7e-06	Body wall muscle protein HR-29 OS=Halocynthia roretzi OX=7729 PE=1 SV=2	--	--	--	--	--	--	--	--	--	--
Cluster-53306.108946	690.463	3.06767	7.8098	1.71561e-25	2.03579e-21	TRUE	449	347545633	AEP02968.1	491	6.5e-47	small heat shock protein 24.1 [Mytilus galloprovincialis]	--	--	--	--	--	--	--	--	--	--	--	--	--	--	--	--	--	--	--	--	--	--	--
Cluster-53306.126447	3053.3	10.4662	8.1883	2.9561e-25	3.28855e-21	TRUE	587	347545633	AEP02968.1	772	2.2e-79	small heat shock protein 24.1 [Mytilus galloprovincialis]	347545632	JF803805.1	279	3.4705e-142	Mytilus galloprovincialis small heat shock protein 24.1 mRNA, complete cds	--	--	--	--	--	--	--	--	--	--	--	--	--	--	--	--	--	--
Cluster-53306.108737	707.531	3.23744	7.77054	9.31501e-25	9.75303e-21	TRUE	400	347545633	AEP02968.1	419	1.3e-38	small heat shock protein 24.1 [Mytilus galloprovincialis]	--	--	--	--	--	--	--	--	--	--	--	--	--	--	--	--	--	--	--	--	--	--	--
Cluster-53306.109233	654.517	0.555697	10.1928	3.24614e-24	3.04102e-20	TRUE	399	347545633	AEP02968.1	557	1.3e-54	small heat shock protein 24.1 [Mytilus galloprovincialis]	--	--	--	--	--	--	--	--	--	--	--	--	--	--	--	--	--	--	--	--	--	--	--
Cluster-53306.109229	84.8585	0.601411	7.14934	1.85771e-16	1.14021e-12	TRUE	314	347545633	AEP02968.1	381	2.6e-34	small heat shock protein 24.1 [Mytilus galloprovincialis]	--	--	--	--	--	--	--	--	--	--	--	--	--	--	--	--	--	--	--	--	--	--	--
Cluster-53306.137901	19.9968	0.146542	7.10118	3.58023e-11	9.95719e-08	TRUE	375	347545633	AEP02968.1	142	1.6e-06	small heat shock protein 24.1 [Mytilus galloprovincialis]	--	--	--	--	--	--	--	--	--	--	--	--	--	--	--	--	--	--	--	--	--	--	--
[truncated: 51 more rows]

[truncated: 7 more sheets: HSP68, HSP70 Family, HSPA5, HSC70, HS70B2, HSP90, HSP110]
