# Supplementary material for: Molecular Responses to Thermal and Osmotic Stress in Arctic Intertidal Mussels (Mytilus edulis): The Limits of Resilience
Source: Genes (Basel). 2022 Jan 15;13(1):155. doi: 10.3390/genes13010155 (PMC8774603; doi:10.3390/genes13010155)
Supplement: Supplementary file 1 [file genes-13-00155-s001.zip › genes-1538545-supplementary/Supplementary_Spreadsheet_8.xlsx]

## Sheet: Introduction 
Supplementary Spreadsheet S8.
Numbers of shared and unique HSPA12 gene transcripts identified in the differnetially expressed gene lists (utilising the SwissProt description) for heat stress (30°C and 33°C vs control) and low salinity acclimation (15‰ and 5‰ vs control)
Shared genes highlighted in red on subsequnt sheets.
HSPA12A
30°C vs control	33°C vs control	Shared	Unique	Shared heat and salinity	Unique heat	Unique salinity	Unique HSPA12A gene transcipts
32	50	9	73
15‰ vs control	5‰ vs control			25	48	70	143
33	77	15	95
HSPA12B
30°C vs control	33°C vs control	Shared	Unique	Shared heat and salinity	Unique heat	Unique salinity	Unique HSPA12B gene transcipts
29	43	11	61
15‰ vs control	5‰ vs control			18	43	58	119
15	64	3	76

## Sheet: HSPA12A
15‰ vs control	Cluster-53306.234580			Heat	Cluster-53306.217847
15‰ vs control	Cluster-53306.195233			Heat	Cluster-102220.0
15‰ vs control	Cluster-53306.238054			Heat	Cluster-53306.136542
15‰ vs control	Cluster-53306.69001			Heat	Cluster-53306.235021
15‰ vs control	Cluster-53306.86587			Heat	Cluster-53306.234554
15‰ vs control	Cluster-53306.235021			Heat	Cluster-156756.4
15‰ vs control	Cluster-53306.183760			Heat	Cluster-53306.5886
15‰ vs control	Cluster-53306.174764			Heat	Cluster-53306.237002
15‰ vs control	Cluster-53306.13831			Heat	Cluster-79257.0
15‰ vs control	Cluster-53306.53770			Heat	Cluster-53306.183756
15‰ vs control	Cluster-53306.217847			Heat	Cluster-154360.0
15‰ vs control	Cluster-53306.136548			Heat	Cluster-159691.0
15‰ vs control	Cluster-127229.0			Heat	Cluster-53306.136554
15‰ vs control	Cluster-147881.3			Heat	Cluster-146967.0
15‰ vs control	Cluster-53306.84600			Heat	Cluster-96709.0
15‰ vs control	Cluster-53306.144809			Heat	Cluster-53306.45150
15‰ vs control	Cluster-53306.233639			Heat	Cluster-53306.5488
15‰ vs control	Cluster-53306.201724			Heat	Cluster-53306.40369
15‰ vs control	Cluster-53306.6905			Heat	Cluster-131911.0
15‰ vs control	Cluster-53306.195234			Heat	Cluster-53306.190010
15‰ vs control	Cluster-53306.5884			Heat	Cluster-89669.2
15‰ vs control	Cluster-72074.0			Heat	Cluster-53306.165093
15‰ vs control	Cluster-155126.0			Heat	Cluster-39218.0
15‰ vs control	Cluster-72494.2			Heat	Cluster-53306.111767
15‰ vs control	Cluster-53306.235024			Heat	Cluster-46963.1
15‰ vs control	Cluster-53306.92028			Heat	Cluster-89578.0
15‰ vs control	Cluster-53306.165086			Heat	Cluster-53306.66953
15‰ vs control	Cluster-53306.234554			Heat	Cluster-53306.220260
15‰ vs control	Cluster-153247.0			Heat	Cluster-53306.183759
15‰ vs control	Cluster-53306.30696			Heat	Cluster-53306.101996
15‰ vs control	Cluster-53306.136546			Heat	Cluster-96776.3
15‰ vs control	Cluster-153247.1			Heat	Cluster-53306.39374
15‰ vs control	Cluster-53306.134365			Heat	Cluster-56099.28
5‰ vs control	Cluster-130304.4			Heat	Cluster-147881.2
5‰ vs control	Cluster-53306.11788			Heat	Cluster-53306.235024
5‰ vs control	Cluster-53306.234580			Heat	Cluster-124059.0
5‰ vs control	Cluster-53306.134364			Heat	Cluster-120952.0
5‰ vs control	Cluster-53306.217847			Heat	Cluster-155119.0
5‰ vs control	Cluster-147881.3			Heat	Cluster-53306.136548
5‰ vs control	Cluster-53306.195234			Heat	Cluster-53306.134364
5‰ vs control	Cluster-53306.235021			Heat	Cluster-147881.3
5‰ vs control	Cluster-118209.0			Heat	Cluster-138469.0
5‰ vs control	Cluster-53306.198576			Heat	Cluster-135801.9
5‰ vs control	Cluster-72074.0			Heat	Cluster-53306.8826
5‰ vs control	Cluster-53306.144809			Heat	Cluster-53306.92029
5‰ vs control	Cluster-127822.0			Heat	Cluster-53306.84600
5‰ vs control	Cluster-53306.38439			Heat	Cluster-53306.221188
5‰ vs control	Cluster-106032.9			Heat	Cluster-53306.233639
5‰ vs control	Cluster-21056.4			Heat	Cluster-53306.13825
5‰ vs control	Cluster-53306.47572			Heat	Cluster-53306.6905
5‰ vs control	Cluster-53306.136553			Heat	Cluster-53306.233081
5‰ vs control	Cluster-53306.37835			Heat	Cluster-53306.5884
5‰ vs control	Cluster-53306.201724			Heat	Cluster-125499.1
5‰ vs control	Cluster-53306.239015			Heat	Cluster-53306.195234
5‰ vs control	Cluster-53306.84600			Heat	Cluster-53306.72058
5‰ vs control	Cluster-109637.5			Heat	Cluster-53306.30691
5‰ vs control	Cluster-72494.2			Heat	Cluster-155126.0
5‰ vs control	Cluster-120791.0			Heat	Cluster-53306.233662
5‰ vs control	Cluster-21056.5			Heat	Cluster-144846.4
5‰ vs control	Cluster-53306.45150			Heat	Cluster-153247.2
5‰ vs control	Cluster-74027.0			Heat	Cluster-102055.0
5‰ vs control	Cluster-53306.146292			Heat	Cluster-116432.0
5‰ vs control	Cluster-53306.6905			Heat	Cluster-53306.235022
5‰ vs control	Cluster-53306.39374			Heat	Cluster-106032.8
5‰ vs control	Cluster-119576.0			Heat	Cluster-135801.5
5‰ vs control	Cluster-53306.183751			Heat	Cluster-128500.0
5‰ vs control	Cluster-53306.5884			Heat	Cluster-53306.238054
5‰ vs control	Cluster-142175.0			Heat	Cluster-153247.3
5‰ vs control	Cluster-153751.2			Heat	Cluster-120791.0
5‰ vs control	Cluster-125499.1			Heat	Cluster-134592.0
5‰ vs control	Cluster-53306.50657			Heat	Cluster-53306.67011
5‰ vs control	Cluster-140993.1			Heat	Cluster-156805.2
5‰ vs control	Cluster-53306.238054			Heat	Cluster-53306.207988
5‰ vs control	Cluster-53306.30691			Salinity	Cluster-53306.234580
5‰ vs control	Cluster-88611.0			Salinity	Cluster-53306.195233
5‰ vs control	Cluster-155126.0			Salinity	Cluster-53306.238054
5‰ vs control	Cluster-53306.136548			Salinity	Cluster-53306.69001
5‰ vs control	Cluster-53306.40369			Salinity	Cluster-53306.86587
5‰ vs control	Cluster-53306.42518			Salinity	Cluster-53306.235021
5‰ vs control	Cluster-151346.3			Salinity	Cluster-53306.183760
5‰ vs control	Cluster-53306.86187			Salinity	Cluster-53306.174764
5‰ vs control	Cluster-53306.13832			Salinity	Cluster-53306.13831
5‰ vs control	Cluster-53306.9022			Salinity	Cluster-53306.53770
5‰ vs control	Cluster-53306.220260			Salinity	Cluster-53306.217847
5‰ vs control	Cluster-53306.194782			Salinity	Cluster-53306.136548
5‰ vs control	Cluster-53306.233654			Salinity	Cluster-127229.0
5‰ vs control	Cluster-79352.0			Salinity	Cluster-147881.3
5‰ vs control	Cluster-74702.0			Salinity	Cluster-53306.84600
5‰ vs control	Cluster-53306.139326			Salinity	Cluster-53306.144809
5‰ vs control	Cluster-53306.190010			Salinity	Cluster-53306.233639
5‰ vs control	Cluster-46963.1			Salinity	Cluster-53306.201724
5‰ vs control	Cluster-24027.0			Salinity	Cluster-53306.6905
5‰ vs control	Cluster-120952.0			Salinity	Cluster-53306.195234
5‰ vs control	Cluster-53306.36141			Salinity	Cluster-53306.5884
5‰ vs control	Cluster-125294.0			Salinity	Cluster-72074.0
5‰ vs control	Cluster-99864.2			Salinity	Cluster-155126.0
5‰ vs control	Cluster-53306.185070			Salinity	Cluster-72494.2
5‰ vs control	Cluster-53306.219362			Salinity	Cluster-53306.235024
5‰ vs control	Cluster-104518.0			Salinity	Cluster-53306.92028
5‰ vs control	Cluster-135801.1			Salinity	Cluster-53306.165086
5‰ vs control	Cluster-53306.158593			Salinity	Cluster-53306.234554
5‰ vs control	Cluster-53306.30951			Salinity	Cluster-153247.0
5‰ vs control	Cluster-142224.0			Salinity	Cluster-53306.30696
5‰ vs control	Cluster-12829.0			Salinity	Cluster-53306.136546
5‰ vs control	Cluster-53306.144811			Salinity	Cluster-153247.1
5‰ vs control	Cluster-128500.0			Salinity	Cluster-53306.134365
5‰ vs control	Cluster-108277.1			Salinity	Cluster-130304.4
5‰ vs control	Cluster-53306.36143			Salinity	Cluster-53306.11788
5‰ vs control	Cluster-72494.3			Salinity	Cluster-53306.134364
5‰ vs control	Cluster-104373.0			Salinity	Cluster-118209.0
30°C vs control	Cluster-53306.217847			Salinity	Cluster-53306.198576
30°C vs control	Cluster-102220.0			Salinity	Cluster-127822.0
30°C vs control	Cluster-53306.136542			Salinity	Cluster-53306.38439
30°C vs control	Cluster-53306.235021			Salinity	Cluster-106032.9
30°C vs control	Cluster-53306.234554			Salinity	Cluster-21056.4
30°C vs control	Cluster-156756.4			Salinity	Cluster-53306.47572
30°C vs control	Cluster-53306.5886			Salinity	Cluster-53306.136553
30°C vs control	Cluster-53306.237002			Salinity	Cluster-53306.37835
30°C vs control	Cluster-79257.0			Salinity	Cluster-53306.239015
30°C vs control	Cluster-53306.183756			Salinity	Cluster-109637.5
30°C vs control	Cluster-154360.0			Salinity	Cluster-120791.0
30°C vs control	Cluster-159691.0			Salinity	Cluster-21056.5
30°C vs control	Cluster-53306.136554			Salinity	Cluster-53306.45150
30°C vs control	Cluster-146967.0			Salinity	Cluster-74027.0
30°C vs control	Cluster-96709.0			Salinity	Cluster-53306.146292
30°C vs control	Cluster-53306.45150			Salinity	Cluster-53306.39374
30°C vs control	Cluster-53306.5488			Salinity	Cluster-119576.0
30°C vs control	Cluster-53306.40369			Salinity	Cluster-53306.183751
30°C vs control	Cluster-131911.0			Salinity	Cluster-142175.0
30°C vs control	Cluster-53306.190010			Salinity	Cluster-153751.2
30°C vs control	Cluster-89669.2			Salinity	Cluster-125499.1
30°C vs control	Cluster-53306.165093			Salinity	Cluster-53306.50657
30°C vs control	Cluster-39218.0			Salinity	Cluster-140993.1
30°C vs control	Cluster-53306.111767			Salinity	Cluster-53306.30691
30°C vs control	Cluster-46963.1			Salinity	Cluster-88611.0
30°C vs control	Cluster-89578.0			Salinity	Cluster-53306.40369
30°C vs control	Cluster-53306.66953			Salinity	Cluster-53306.42518
30°C vs control	Cluster-53306.220260			Salinity	Cluster-151346.3
30°C vs control	Cluster-53306.183759			Salinity	Cluster-53306.86187
30°C vs control	Cluster-53306.101996			Salinity	Cluster-53306.13832
30°C vs control	Cluster-96776.3			Salinity	Cluster-53306.9022
30°C vs control	Cluster-53306.39374			Salinity	Cluster-53306.220260
33°C vs control	Cluster-56099.28			Salinity	Cluster-53306.194782
33°C vs control	Cluster-147881.2			Salinity	Cluster-53306.233654
33°C vs control	Cluster-53306.235024			Salinity	Cluster-79352.0
33°C vs control	Cluster-124059.0			Salinity	Cluster-74702.0
33°C vs control	Cluster-120952.0			Salinity	Cluster-53306.139326
33°C vs control	Cluster-155119.0			Salinity	Cluster-53306.190010
33°C vs control	Cluster-53306.136548			Salinity	Cluster-46963.1
33°C vs control	Cluster-53306.134364			Salinity	Cluster-24027.0
33°C vs control	Cluster-53306.235021			Salinity	Cluster-120952.0
33°C vs control	Cluster-147881.3			Salinity	Cluster-53306.36141
33°C vs control	Cluster-138469.0			Salinity	Cluster-125294.0
33°C vs control	Cluster-135801.9			Salinity	Cluster-99864.2
33°C vs control	Cluster-53306.8826			Salinity	Cluster-53306.185070
33°C vs control	Cluster-156756.4			Salinity	Cluster-53306.219362
33°C vs control	Cluster-53306.92029			Salinity	Cluster-104518.0
33°C vs control	Cluster-53306.84600			Salinity	Cluster-135801.1
33°C vs control	Cluster-53306.221188			Salinity	Cluster-53306.158593
33°C vs control	Cluster-53306.233639			Salinity	Cluster-53306.30951
33°C vs control	Cluster-53306.13825			Salinity	Cluster-142224.0
33°C vs control	Cluster-53306.6905			Salinity	Cluster-12829.0
33°C vs control	Cluster-53306.233081			Salinity	Cluster-53306.144811
33°C vs control	Cluster-146967.0			Salinity	Cluster-128500.0
33°C vs control	Cluster-53306.5884			Salinity	Cluster-108277.1
33°C vs control	Cluster-125499.1			Salinity	Cluster-53306.36143
33°C vs control	Cluster-53306.5488			Salinity	Cluster-72494.3
33°C vs control	Cluster-53306.195234			Salinity	Cluster-104373.0
33°C vs control	Cluster-53306.72058
33°C vs control	Cluster-53306.30691
33°C vs control	Cluster-155126.0
33°C vs control	Cluster-53306.136554
33°C vs control	Cluster-53306.233662
33°C vs control	Cluster-144846.4
33°C vs control	Cluster-53306.217847
33°C vs control	Cluster-39218.0
33°C vs control	Cluster-153247.2
33°C vs control	Cluster-102055.0
33°C vs control	Cluster-116432.0
33°C vs control	Cluster-53306.111767
33°C vs control	Cluster-53306.235022
33°C vs control	Cluster-53306.165093
33°C vs control	Cluster-106032.8
33°C vs control	Cluster-135801.5
33°C vs control	Cluster-128500.0
33°C vs control	Cluster-53306.238054
33°C vs control	Cluster-153247.3
33°C vs control	Cluster-120791.0
33°C vs control	Cluster-134592.0
33°C vs control	Cluster-53306.67011
33°C vs control	Cluster-156805.2
33°C vs control	Cluster-53306.207988

## Sheet: HSPA12B
30°C vs control	Cluster-149828.2					Heat	Cluster-149828.2
30°C vs control	Cluster-53306.235837					Heat	Cluster-53306.235837
30°C vs control	Cluster-53306.111007					Heat	Cluster-53306.111007
30°C vs control	Cluster-53306.194789					Heat	Cluster-53306.194789
30°C vs control	Cluster-131910.0					Heat	Cluster-131910.0
30°C vs control	Cluster-53306.9864					Heat	Cluster-53306.9864
30°C vs control	Cluster-91797.0					Heat	Cluster-91797.0
30°C vs control	Cluster-78423.0					Heat	Cluster-78423.0
30°C vs control	Cluster-144846.6					Heat	Cluster-144846.6
30°C vs control	Cluster-78782.1					Heat	Cluster-78782.1
30°C vs control	Cluster-144486.0					Heat	Cluster-144486.0
30°C vs control	Cluster-25313.2					Heat	Cluster-25313.2
30°C vs control	Cluster-53306.217843					Heat	Cluster-53306.217843
30°C vs control	Cluster-53306.92033					Heat	Cluster-53306.92033
30°C vs control	Cluster-53306.234557					Heat	Cluster-53306.234557
30°C vs control	Cluster-53306.13317					Heat	Cluster-53306.13317
30°C vs control	Cluster-115488.0					Heat	Cluster-115488.0
30°C vs control	Cluster-76403.2					Heat	Cluster-76403.2
30°C vs control	Cluster-53306.8827					Heat	Cluster-53306.8827
30°C vs control	Cluster-114695.0					Heat	Cluster-114695.0
30°C vs control	Cluster-53306.233194					Heat	Cluster-53306.233194
30°C vs control	Cluster-53306.234555					Heat	Cluster-53306.234555
30°C vs control	Cluster-18666.0					Heat	Cluster-18666.0
30°C vs control	Cluster-53306.13781					Heat	Cluster-53306.13781
30°C vs control	Cluster-14265.0					Heat	Cluster-14265.0
30°C vs control	Cluster-125499.2					Heat	Cluster-125499.2
30°C vs control	Cluster-75423.1					Heat	Cluster-75423.1
30°C vs control	Cluster-53306.238943					Heat	Cluster-53306.238943
30°C vs control	Cluster-148931.1					Heat	Cluster-148931.1
33°C vs control	Cluster-53306.235837					Heat	Cluster-24757.3
33°C vs control	Cluster-24757.3					Heat	Cluster-139213.0
33°C vs control	Cluster-139213.0					Heat	Cluster-56099.13
33°C vs control	Cluster-56099.13					Heat	Cluster-53306.129681
33°C vs control	Cluster-53306.129681					Heat	Cluster-25313.0
33°C vs control	Cluster-25313.0					Heat	Cluster-53306.92020
33°C vs control	Cluster-53306.92020					Heat	Cluster-53306.239018
33°C vs control	Cluster-53306.239018					Heat	Cluster-53306.233075
33°C vs control	Cluster-53306.233075					Heat	Cluster-133947.2
33°C vs control	Cluster-133947.2					Heat	Cluster-53306.7138
33°C vs control	Cluster-53306.7138					Heat	Cluster-127120.0
33°C vs control	Cluster-127120.0					Heat	Cluster-53306.217845
33°C vs control	Cluster-53306.217845					Heat	Cluster-53306.221966
33°C vs control	Cluster-125499.2					Heat	Cluster-53306.134367
33°C vs control	Cluster-114695.0					Heat	Cluster-53306.63329
33°C vs control	Cluster-53306.9864					Heat	Cluster-145213.0
33°C vs control	Cluster-53306.221966					Heat	Cluster-144846.3
33°C vs control	Cluster-131910.0					Heat	Cluster-107496.0
33°C vs control	Cluster-53306.134367					Heat	Cluster-24757.2
33°C vs control	Cluster-53306.63329					Heat	Cluster-53306.8831
33°C vs control	Cluster-145213.0					Heat	Cluster-53306.35452
33°C vs control	Cluster-144846.3					Heat	Cluster-156756.3
33°C vs control	Cluster-107496.0					Heat	Cluster-53306.134366
33°C vs control	Cluster-144486.0					Heat	Cluster-53306.63605
33°C vs control	Cluster-24757.2					Heat	Cluster-151646.1
33°C vs control	Cluster-53306.8831					Heat	Cluster-107496.1
33°C vs control	Cluster-53306.35452					Heat	Cluster-53306.238939
33°C vs control	Cluster-156756.3					Heat	Cluster-53306.207605
33°C vs control	Cluster-53306.134366					Heat	Cluster-53306.39382
33°C vs control	Cluster-18666.0					Heat	Cluster-139035.0
33°C vs control	Cluster-53306.63605					Heat	Cluster-75513.0
33°C vs control	Cluster-151646.1					Heat	Cluster-90870.9
33°C vs control	Cluster-107496.1					Salinity	Cluster-53306.11793
33°C vs control	Cluster-53306.238939					Salinity	Cluster-53306.39382
33°C vs control	Cluster-75423.1					Salinity	Cluster-53306.72055
33°C vs control	Cluster-53306.207605					Salinity	Cluster-53306.190493
33°C vs control	Cluster-53306.238943					Salinity	Cluster-90870.8
33°C vs control	Cluster-91797.0					Salinity	Cluster-119045.15
33°C vs control	Cluster-53306.39382					Salinity	Cluster-53306.233194
33°C vs control	Cluster-148931.1					Salinity	Cluster-132010.0
33°C vs control	Cluster-139035.0					Salinity	Cluster-53306.234561
33°C vs control	Cluster-75513.0					Salinity	Cluster-53306.221183
33°C vs control	Cluster-90870.9					Salinity	Cluster-21056.6
5‰ vs control	Cluster-53306.11793					Salinity	Cluster-46277.0
5‰ vs control	Cluster-53306.39382					Salinity	Cluster-91797.0
5‰ vs control	Cluster-53306.72055					Salinity	Cluster-53306.217845
5‰ vs control	Cluster-53306.190493					Salinity	Cluster-53306.200653
5‰ vs control	Cluster-90870.8					Salinity	Cluster-53306.11792
5‰ vs control	Cluster-119045.15					Salinity	Cluster-53306.7138
5‰ vs control	Cluster-53306.233194					Salinity	Cluster-87328.0
5‰ vs control	Cluster-132010.0					Salinity	Cluster-53306.233645
5‰ vs control	Cluster-53306.234561					Salinity	Cluster-53306.136559
5‰ vs control	Cluster-53306.221183					Salinity	Cluster-53306.64147
5‰ vs control	Cluster-21056.6					Salinity	Cluster-53306.217842
5‰ vs control	Cluster-46277.0					Salinity	Cluster-33102.0
5‰ vs control	Cluster-91797.0					Salinity	Cluster-53306.217843
5‰ vs control	Cluster-53306.217845					Salinity	Cluster-56099.13
5‰ vs control	Cluster-53306.200653					Salinity	Cluster-53306.136558
5‰ vs control	Cluster-53306.11792					Salinity	Cluster-65311.0
5‰ vs control	Cluster-53306.7138					Salinity	Cluster-18666.0
5‰ vs control	Cluster-87328.0					Salinity	Cluster-88055.0
5‰ vs control	Cluster-53306.233645					Salinity	Cluster-101161.0
5‰ vs control	Cluster-53306.136559					Salinity	Cluster-151646.1
5‰ vs control	Cluster-53306.64147					Salinity	Cluster-68355.0
5‰ vs control	Cluster-53306.217842					Salinity	Cluster-53306.187025
5‰ vs control	Cluster-33102.0					Salinity	Cluster-53306.187390
5‰ vs control	Cluster-53306.217843					Salinity	Cluster-84032.0
5‰ vs control	Cluster-56099.13					Salinity	Cluster-75807.3
5‰ vs control	Cluster-53306.136558					Salinity	Cluster-65440.0
5‰ vs control	Cluster-65311.0					Salinity	Cluster-53306.207605
5‰ vs control	Cluster-18666.0					Salinity	Cluster-142926.0
5‰ vs control	Cluster-88055.0					Salinity	Cluster-53306.1447
5‰ vs control	Cluster-101161.0					Salinity	Cluster-24227.0
5‰ vs control	Cluster-151646.1					Salinity	Cluster-104991.3
5‰ vs control	Cluster-68355.0					Salinity	Cluster-119045.7
5‰ vs control	Cluster-53306.187025					Salinity	Cluster-53306.134367
5‰ vs control	Cluster-53306.187390					Salinity	Cluster-110372.0
5‰ vs control	Cluster-84032.0					Salinity	Cluster-75807.2
5‰ vs control	Cluster-75807.3					Salinity	Cluster-150624.0
5‰ vs control	Cluster-65440.0					Salinity	Cluster-53306.63603
5‰ vs control	Cluster-53306.207605					Salinity	Cluster-159376.0
5‰ vs control	Cluster-142926.0					Salinity	Cluster-53306.1448
5‰ vs control	Cluster-53306.1447					Salinity	Cluster-53306.187396
5‰ vs control	Cluster-24227.0					Salinity	Cluster-53306.190490
5‰ vs control	Cluster-104991.3					Salinity	Cluster-53306.144808
5‰ vs control	Cluster-119045.7					Salinity	Cluster-37398.0
5‰ vs control	Cluster-53306.134367					Salinity	Cluster-25114.15
5‰ vs control	Cluster-110372.0					Salinity	Cluster-53306.49549
5‰ vs control	Cluster-75807.2					Salinity	Cluster-158409.0
5‰ vs control	Cluster-150624.0					Salinity	Cluster-53306.185073
5‰ vs control	Cluster-53306.63603					Salinity	Cluster-21056.1
5‰ vs control	Cluster-159376.0					Salinity	Cluster-53306.19350
5‰ vs control	Cluster-53306.1448					Salinity	Cluster-53306.79986
5‰ vs control	Cluster-53306.187396					Salinity	Cluster-107496.3
5‰ vs control	Cluster-53306.190490					Salinity	Cluster-24227.1
5‰ vs control	Cluster-53306.144808					Salinity	Cluster-53306.156284
5‰ vs control	Cluster-37398.0					Salinity	Cluster-25313.0
5‰ vs control	Cluster-25114.15					Salinity	Cluster-131910.0
5‰ vs control	Cluster-53306.49549					Salinity	Cluster-76403.2
5‰ vs control	Cluster-158409.0					Salinity	Cluster-1220.2
5‰ vs control	Cluster-53306.185073					Salinity	Cluster-113964.0
5‰ vs control	Cluster-21056.1					Salinity	Cluster-53306.174765
5‰ vs control	Cluster-53306.19350					Salinity	Cluster-25313.2
5‰ vs control	Cluster-53306.79986					Salinity	Cluster-114695.0
5‰ vs control	Cluster-107496.3					Salinity	Cluster-53306.198578
5‰ vs control	Cluster-24227.1					Salinity	Cluster-145213.0
5‰ vs control	Cluster-53306.156284					Salinity	Cluster-53306.235025
15‰ vs control	Cluster-25313.0					Salinity	Cluster-78782.1
15‰ vs control	Cluster-131910.0
15‰ vs control	Cluster-132010.0
15‰ vs control	Cluster-76403.2
15‰ vs control	Cluster-1220.2
15‰ vs control	Cluster-113964.0
15‰ vs control	Cluster-53306.174765
15‰ vs control	Cluster-25313.2
15‰ vs control	Cluster-114695.0
15‰ vs control	Cluster-53306.198578
15‰ vs control	Cluster-145213.0
15‰ vs control	Cluster-18666.0
15‰ vs control	Cluster-53306.235025
15‰ vs control	Cluster-151646.1
15‰ vs control	Cluster-78782.1
