# Supplementary material for: Molecular Responses to Thermal and Osmotic Stress in Arctic Intertidal Mussels (Mytilus edulis): The Limits of Resilience
Source: Genes (Basel). 2022 Jan 15;13(1):155. doi: 10.3390/genes13010155 (PMC8774603; doi:10.3390/genes13010155)
Supplement: Supplementary file 1 [file genes-13-00155-s001.zip › genes-1538545-supplementary/Supplementary_Spreadsheet_9.xlsx]

## Sheet: Introduction
Supplementary Spreadsheet S9
Shared gene transcripts between low salinity vs. control (15‰ at 5 °C vs. 23‰ at 5 °C) and 30 °C vs. control (30 °C at 23‰ vs. 5 °C at 23‰)
Shared genes highlighted in red.
All upregulated gene transcripts	Treatments		All downregulted gene transcripts	Treatments
Cluster-53306.138101	Low salinity vs. control		Cluster-53306.116212	Low salinity vs. control
Cluster-53306.104276	Low salinity vs. control		Cluster-53306.117105	Low salinity vs. control
Cluster-53306.119850	Low salinity vs. control		Cluster-53306.118434	Low salinity vs. control
Cluster-53306.123361	Low salinity vs. control		Cluster-53306.194121	Low salinity vs. control
Cluster-53306.80576	Low salinity vs. control		Cluster-53306.114953	Low salinity vs. control
Cluster-53306.218365	Low salinity vs. control		Cluster-53306.109293	Low salinity vs. control
Cluster-53306.132352	Low salinity vs. control		Cluster-53306.167363	Low salinity vs. control
Cluster-53306.122412	Low salinity vs. control		Cluster-141778.15	Low salinity vs. control
Cluster-53306.153119	Low salinity vs. control		Cluster-53306.193283	Low salinity vs. control
Cluster-53306.97019	Low salinity vs. control		Cluster-53306.3790	Low salinity vs. control
Cluster-53306.194119	Low salinity vs. control		Cluster-53306.152911	Low salinity vs. control
Cluster-53306.101931	Low salinity vs. control		Cluster-141778.14	Low salinity vs. control
Cluster-53306.132350	Low salinity vs. control		Cluster-53306.127581	Low salinity vs. control
Cluster-53306.58810	Low salinity vs. control		Cluster-53306.67653	Low salinity vs. control
Cluster-53306.153633	Low salinity vs. control		Cluster-53306.169703	Low salinity vs. control
Cluster-53306.90733	Low salinity vs. control		Cluster-53306.112829	Low salinity vs. control
Cluster-53306.85155	Low salinity vs. control		Cluster-53306.182032	Low salinity vs. control
Cluster-53306.78450	Low salinity vs. control		Cluster-53306.98686	Low salinity vs. control
Cluster-53306.110725	Low salinity vs. control		Cluster-53306.98681	Low salinity vs. control
Cluster-53306.152897	Low salinity vs. control		Cluster-53306.122515	Low salinity vs. control
Cluster-53306.24311	Low salinity vs. control		Cluster-148257.7	Low salinity vs. control
Cluster-53306.132775	Low salinity vs. control		Cluster-18770.0	Low salinity vs. control
Cluster-53306.138518	Low salinity vs. control		Cluster-53306.192983	Low salinity vs. control
Cluster-53306.223583	Low salinity vs. control		Cluster-44798.0	Low salinity vs. control
Cluster-53306.138727	Low salinity vs. control		Cluster-53306.123088	Low salinity vs. control
Cluster-53306.230231	Low salinity vs. control		Cluster-53306.4502	Low salinity vs. control
Cluster-53306.115346	Low salinity vs. control		Cluster-53306.114400	Low salinity vs. control
Cluster-53306.144769	Low salinity vs. control		Cluster-53306.103258	Low salinity vs. control
Cluster-53306.39129	Low salinity vs. control		Cluster-53306.91386	Low salinity vs. control
Cluster-53306.146354	Low salinity vs. control		Cluster-53306.31576	Low salinity vs. control
Cluster-53306.108406	Low salinity vs. control		Cluster-53306.178568	Low salinity vs. control
Cluster-53306.216384	Low salinity vs. control		Cluster-53306.140760	Low salinity vs. control
Cluster-53306.164109	Low salinity vs. control		Cluster-53306.121003	Low salinity vs. control
Cluster-53306.173223	Low salinity vs. control		Cluster-53306.130127	Low salinity vs. control
Cluster-53306.65878	Low salinity vs. control		Cluster-53306.70177	Low salinity vs. control
Cluster-8957.3	Low salinity vs. control		Cluster-53306.33089	Low salinity vs. control
Cluster-53306.128094	Low salinity vs. control		Cluster-53306.231141	Low salinity vs. control
Cluster-53306.121104	Low salinity vs. control		Cluster-53306.238808	Low salinity vs. control
Cluster-53306.150385	Low salinity vs. control		Cluster-143054.0	Low salinity vs. control
Cluster-68810.4	Low salinity vs. control		Cluster-126337.0	Low salinity vs. control
Cluster-53306.143437	Low salinity vs. control		Cluster-53306.197687	Low salinity vs. control
Cluster-53306.96566	Low salinity vs. control		Cluster-62066.3	Low salinity vs. control
Cluster-53306.3046	Low salinity vs. control		Cluster-53306.32288	Low salinity vs. control
Cluster-29056.0	Low salinity vs. control		Cluster-53306.146816	Low salinity vs. control
Cluster-53306.237594	Low salinity vs. control		Cluster-53306.218330	Low salinity vs. control
Cluster-53306.125908	Low salinity vs. control		Cluster-53306.197470	Low salinity vs. control
Cluster-53306.3272	Low salinity vs. control		Cluster-53306.208913	Low salinity vs. control
Cluster-53306.5772	Low salinity vs. control		Cluster-53306.146783	Low salinity vs. control
Cluster-53306.187110	Low salinity vs. control		Cluster-53306.133338	Low salinity vs. control
Cluster-53306.157456	Low salinity vs. control		Cluster-53306.61992	Low salinity vs. control
Cluster-53306.125025	Low salinity vs. control		Cluster-53306.42586	Low salinity vs. control
Cluster-53306.163179	Low salinity vs. control		Cluster-53306.170975	Low salinity vs. control
Cluster-53306.87000	Low salinity vs. control		Cluster-124281.2	Low salinity vs. control
Cluster-65367.1	Low salinity vs. control		Cluster-53306.37102	Low salinity vs. control
Cluster-53306.147848	Low salinity vs. control		Cluster-53306.17259	Low salinity vs. control
Cluster-53306.75036	Low salinity vs. control		Cluster-53306.150356	Low salinity vs. control
Cluster-85640.0	Low salinity vs. control		Cluster-53306.106895	Low salinity vs. control
Cluster-49983.0	Low salinity vs. control		Cluster-53306.40215	Low salinity vs. control
Cluster-53306.238402	Low salinity vs. control		Cluster-139248.0	Low salinity vs. control
Cluster-53306.82933	Low salinity vs. control		Cluster-53306.213606	Low salinity vs. control
Cluster-53306.74249	Low salinity vs. control		Cluster-53306.179499	Low salinity vs. control
Cluster-60441.2	Low salinity vs. control		Cluster-136305.0	Low salinity vs. control
Cluster-53306.131914	Low salinity vs. control		Cluster-53306.139413	Low salinity vs. control
Cluster-53306.97142	Low salinity vs. control		Cluster-53306.106695	Low salinity vs. control
Cluster-53306.112057	Low salinity vs. control		Cluster-53306.125265	Low salinity vs. control
Cluster-126986.1	Low salinity vs. control		Cluster-53306.74849	Low salinity vs. control
Cluster-53306.121240	Low salinity vs. control		Cluster-53306.196044	Low salinity vs. control
Cluster-53306.10944	Low salinity vs. control		Cluster-123426.1	Low salinity vs. control
Cluster-53306.28171	Low salinity vs. control		Cluster-53306.3792	Low salinity vs. control
Cluster-53306.139859	Low salinity vs. control		Cluster-53306.53921	Low salinity vs. control
Cluster-53306.171186	Low salinity vs. control		Cluster-53306.143235	Low salinity vs. control
Cluster-53306.126679	Low salinity vs. control		Cluster-53306.207480	Low salinity vs. control
Cluster-53306.103402	Low salinity vs. control		Cluster-140761.0	Low salinity vs. control
Cluster-53306.114860	Low salinity vs. control		Cluster-53306.69304	Low salinity vs. control
Cluster-53306.165631	Low salinity vs. control		Cluster-17925.0	Low salinity vs. control
Cluster-53306.144492	Low salinity vs. control		Cluster-138116.0	Low salinity vs. control
Cluster-53306.87172	Low salinity vs. control		Cluster-151859.1	Low salinity vs. control
Cluster-53306.142455	Low salinity vs. control		Cluster-53306.119913	Low salinity vs. control
Cluster-120206.11	Low salinity vs. control		Cluster-53306.225474	Low salinity vs. control
Cluster-53306.108215	Low salinity vs. control		Cluster-53306.49721	Low salinity vs. control
Cluster-53306.231206	Low salinity vs. control		Cluster-53306.140762	Low salinity vs. control
Cluster-53306.143579	Low salinity vs. control		Cluster-53306.42675	Low salinity vs. control
Cluster-61938.1	Low salinity vs. control		Cluster-53306.223571	Low salinity vs. control
Cluster-53306.79172	Low salinity vs. control		Cluster-53306.37525	Low salinity vs. control
Cluster-53306.55225	Low salinity vs. control		Cluster-53306.191301	Low salinity vs. control
Cluster-53306.149970	Low salinity vs. control		Cluster-131418.1	Low salinity vs. control
Cluster-140652.2	Low salinity vs. control		Cluster-53306.108738	Low salinity vs. control
Cluster-53306.83849	Low salinity vs. control		Cluster-53306.90834	Low salinity vs. control
Cluster-53306.146355	Low salinity vs. control		Cluster-53306.102451	Low salinity vs. control
Cluster-53306.114997	Low salinity vs. control		Cluster-53306.76126	Low salinity vs. control
Cluster-53306.139860	Low salinity vs. control		Cluster-53306.68089	Low salinity vs. control
Cluster-53306.147054	Low salinity vs. control		Cluster-159225.4	Low salinity vs. control
Cluster-53306.51870	Low salinity vs. control		Cluster-53306.102938	Low salinity vs. control
Cluster-53306.12051	Low salinity vs. control		Cluster-53306.218857	Low salinity vs. control
Cluster-53306.104425	Low salinity vs. control		Cluster-53306.83947	Low salinity vs. control
Cluster-53306.94240	Low salinity vs. control		Cluster-53306.88521	Low salinity vs. control
Cluster-53306.81546	Low salinity vs. control		Cluster-53306.31574	Low salinity vs. control
Cluster-53306.222844	Low salinity vs. control		Cluster-53306.108151	Low salinity vs. control
Cluster-53306.48777	Low salinity vs. control		Cluster-53306.73094	Low salinity vs. control
Cluster-53306.54685	Low salinity vs. control		Cluster-100916.5	Low salinity vs. control
Cluster-53306.106558	Low salinity vs. control		Cluster-153718.0	Low salinity vs. control
Cluster-53306.46912	Low salinity vs. control		Cluster-53306.162182	Low salinity vs. control
Cluster-53306.180136	Low salinity vs. control		Cluster-53306.87725	Low salinity vs. control
Cluster-53306.151020	Low salinity vs. control		Cluster-53306.193284	Low salinity vs. control
Cluster-53306.121116	Low salinity vs. control		Cluster-53306.76285	Low salinity vs. control
Cluster-53306.152285	Low salinity vs. control		Cluster-53306.120098	Low salinity vs. control
Cluster-53306.23353	Low salinity vs. control		Cluster-53306.62025	Low salinity vs. control
Cluster-53306.181652	Low salinity vs. control		Cluster-53306.154202	Low salinity vs. control
Cluster-53306.131177	Low salinity vs. control		Cluster-53306.222993	Low salinity vs. control
Cluster-53306.107339	Low salinity vs. control		Cluster-53306.218828	Low salinity vs. control
Cluster-53306.19459	Low salinity vs. control		Cluster-104121.0	Low salinity vs. control
Cluster-53306.9912	Low salinity vs. control		Cluster-127815.0	Low salinity vs. control
Cluster-53306.175085	Low salinity vs. control		Cluster-160511.0	Low salinity vs. control
Cluster-129964.8	Low salinity vs. control		Cluster-123276.0	Low salinity vs. control
Cluster-53306.101932	Low salinity vs. control		Cluster-146726.0	Low salinity vs. control
Cluster-53306.73125	Low salinity vs. control		Cluster-53306.90866	Low salinity vs. control
Cluster-7939.0	Low salinity vs. control		Cluster-20768.1	Low salinity vs. control
Cluster-53306.86222	Low salinity vs. control		Cluster-53306.128177	Low salinity vs. control
Cluster-53306.104846	Low salinity vs. control		Cluster-86602.1	Low salinity vs. control
Cluster-53306.126626	Low salinity vs. control		Cluster-53306.116783	Low salinity vs. control
Cluster-53306.90248	Low salinity vs. control		Cluster-53306.161356	Low salinity vs. control
Cluster-53306.147393	Low salinity vs. control		Cluster-53306.177072	Low salinity vs. control
Cluster-53306.194115	Low salinity vs. control		Cluster-53306.9122	Low salinity vs. control
Cluster-93420.0	Low salinity vs. control		Cluster-53306.227759	Low salinity vs. control
Cluster-53306.80935	Low salinity vs. control		Cluster-53306.187334	Low salinity vs. control
Cluster-53306.91179	Low salinity vs. control		Cluster-53306.8470	Low salinity vs. control
Cluster-53306.58063	Low salinity vs. control		Cluster-53306.166699	Low salinity vs. control
Cluster-53306.233106	Low salinity vs. control		Cluster-53306.138076	Low salinity vs. control
Cluster-53306.77699	Low salinity vs. control		Cluster-53306.29045	Low salinity vs. control
Cluster-53306.138944	Low salinity vs. control		Cluster-53306.121258	Low salinity vs. control
Cluster-61170.0	Low salinity vs. control		Cluster-117148.0	Low salinity vs. control
Cluster-53306.127594	Low salinity vs. control		Cluster-154457.4	Low salinity vs. control
Cluster-53306.122894	Low salinity vs. control		Cluster-53306.155399	Low salinity vs. control
Cluster-53306.124125	Low salinity vs. control		Cluster-53306.207413	Low salinity vs. control
Cluster-53306.178228	Low salinity vs. control		Cluster-53306.226945	Low salinity vs. control
Cluster-53306.29163	Low salinity vs. control		Cluster-119250.2	Low salinity vs. control
Cluster-53306.124794	Low salinity vs. control		Cluster-53306.144307	Low salinity vs. control
Cluster-53306.158255	Low salinity vs. control		Cluster-119790.11	Low salinity vs. control
Cluster-53306.215805	Low salinity vs. control		Cluster-53306.121259	Low salinity vs. control
Cluster-53306.205900	Low salinity vs. control		Cluster-144934.0	Low salinity vs. control
Cluster-53306.163103	Low salinity vs. control		Cluster-53306.176593	Low salinity vs. control
Cluster-68810.2	Low salinity vs. control		Cluster-53306.108206	Low salinity vs. control
Cluster-114827.0	Low salinity vs. control		Cluster-53306.96770	Low salinity vs. control
Cluster-53306.218714	Low salinity vs. control		Cluster-53306.116667	Low salinity vs. control
Cluster-53306.198547	Low salinity vs. control		Cluster-53306.138925	Low salinity vs. control
Cluster-53306.217881	Low salinity vs. control		Cluster-53306.60632	Low salinity vs. control
Cluster-53306.132670	Low salinity vs. control		Cluster-53306.157417	Low salinity vs. control
Cluster-53306.154183	Low salinity vs. control		Cluster-53306.104801	Low salinity vs. control
Cluster-53306.176622	Low salinity vs. control		Cluster-53306.43885	Low salinity vs. control
Cluster-86219.0	Low salinity vs. control		Cluster-53306.205246	Low salinity vs. control
Cluster-86493.2	Low salinity vs. control		Cluster-53306.133870	Low salinity vs. control
Cluster-126119.1	Low salinity vs. control		Cluster-53306.126740	Low salinity vs. control
Cluster-53306.147481	Low salinity vs. control		Cluster-117080.0	Low salinity vs. control
Cluster-53306.60612	Low salinity vs. control		Cluster-53306.109015	Low salinity vs. control
Cluster-82144.3	Low salinity vs. control		Cluster-136675.0	Low salinity vs. control
Cluster-53306.115961	Low salinity vs. control		Cluster-53306.108729	Low salinity vs. control
Cluster-53306.148003	Low salinity vs. control		Cluster-124572.8	Low salinity vs. control
Cluster-53306.166430	Low salinity vs. control		Cluster-53306.48884	Low salinity vs. control
Cluster-53306.15463	Low salinity vs. control		Cluster-53306.110505	Low salinity vs. control
Cluster-53306.48879	Low salinity vs. control		Cluster-53306.61782	Low salinity vs. control
Cluster-53306.49108	Low salinity vs. control		Cluster-66899.0	Low salinity vs. control
Cluster-146872.7	Low salinity vs. control		Cluster-53306.142231	Low salinity vs. control
Cluster-58559.0	Low salinity vs. control		Cluster-9700.0	Low salinity vs. control
Cluster-53306.110623	Low salinity vs. control		Cluster-53306.8036	Low salinity vs. control
Cluster-53306.238486	Low salinity vs. control		Cluster-53306.9772	Low salinity vs. control
Cluster-53306.104433	Low salinity vs. control		Cluster-53306.138926	Low salinity vs. control
Cluster-142248.2	Low salinity vs. control		Cluster-141705.1	Low salinity vs. control
Cluster-53306.161295	Low salinity vs. control		Cluster-158543.0	Low salinity vs. control
Cluster-53306.194427	Low salinity vs. control		Cluster-53306.43862	Low salinity vs. control
Cluster-53306.229879	Low salinity vs. control		Cluster-53306.67253	Low salinity vs. control
Cluster-53306.50251	Low salinity vs. control		Cluster-53306.132076	Low salinity vs. control
Cluster-72638.0	Low salinity vs. control		Cluster-136215.2	Low salinity vs. control
Cluster-72242.1	Low salinity vs. control		Cluster-138936.5	Low salinity vs. control
Cluster-53306.69633	Low salinity vs. control		Cluster-136298.1	Low salinity vs. control
Cluster-53306.72292	Low salinity vs. control		Cluster-53306.193262	Low salinity vs. control
Cluster-53306.114960	Low salinity vs. control		Cluster-53306.64317	Low salinity vs. control
Cluster-53306.234580	Low salinity vs. control		Cluster-53306.102573	Low salinity vs. control
Cluster-103242.6	Low salinity vs. control		Cluster-53306.112428	Low salinity vs. control
Cluster-53306.106919	Low salinity vs. control		Cluster-53306.43781	Low salinity vs. control
Cluster-53306.154570	Low salinity vs. control		Cluster-53306.44927	Low salinity vs. control
Cluster-53306.73124	Low salinity vs. control		Cluster-53306.45159	Low salinity vs. control
Cluster-53306.86562	Low salinity vs. control		Cluster-53306.49990	Low salinity vs. control
Cluster-53306.110043	Low salinity vs. control		Cluster-53306.54484	Low salinity vs. control
Cluster-53306.159549	Low salinity vs. control		Cluster-53306.155078	Low salinity vs. control
Cluster-53306.109411	Low salinity vs. control		Cluster-53306.128435	Low salinity vs. control
Cluster-53306.157917	Low salinity vs. control		Cluster-53306.58161	Low salinity vs. control
Cluster-53306.172156	Low salinity vs. control		Cluster-53306.86013	Low salinity vs. control
Cluster-53306.238534	Low salinity vs. control		Cluster-53306.101489	Low salinity vs. control
Cluster-53306.54436	Low salinity vs. control		Cluster-53306.122708	Low salinity vs. control
Cluster-53306.70442	Low salinity vs. control		Cluster-53306.231134	Low salinity vs. control
Cluster-53306.130879	Low salinity vs. control		Cluster-53306.98224	Low salinity vs. control
Cluster-53306.218525	Low salinity vs. control		Cluster-53306.168908	Low salinity vs. control
Cluster-53306.219390	Low salinity vs. control		Cluster-53306.102039	Low salinity vs. control
Cluster-53306.42688	Low salinity vs. control		Cluster-53306.130194	Low salinity vs. control
Cluster-53306.97578	Low salinity vs. control		Cluster-53306.34104	Low salinity vs. control
Cluster-53306.118547	Low salinity vs. control		Cluster-83453.0	Low salinity vs. control
Cluster-53306.124121	Low salinity vs. control		Cluster-136215.6	Low salinity vs. control
Cluster-102727.4	Low salinity vs. control		Cluster-63656.8	Low salinity vs. control
Cluster-53306.132370	Low salinity vs. control		Cluster-129748.1	Low salinity vs. control
Cluster-53306.213237	Low salinity vs. control		Cluster-107130.0	Low salinity vs. control
Cluster-53306.136474	Low salinity vs. control		Cluster-53306.102734	Low salinity vs. control
Cluster-54126.2	Low salinity vs. control		Cluster-53306.108362	Low salinity vs. control
Cluster-53306.110830	Low salinity vs. control		Cluster-53306.21788	Low salinity vs. control
Cluster-53306.182583	Low salinity vs. control		Cluster-135123.2	Low salinity vs. control
Cluster-53306.82796	Low salinity vs. control		Cluster-17930.0	Low salinity vs. control
Cluster-53306.151799	Low salinity vs. control		Cluster-53306.71804	Low salinity vs. control
Cluster-53306.229477	Low salinity vs. control		Cluster-133838.0	Low salinity vs. control
Cluster-53306.83151	Low salinity vs. control		Cluster-139075.0	Low salinity vs. control
Cluster-53306.92751	Low salinity vs. control		Cluster-53306.54644	Low salinity vs. control
Cluster-87767.0	Low salinity vs. control		Cluster-53306.101171	Low salinity vs. control
Cluster-53306.189936	Low salinity vs. control		Cluster-53306.3603	Low salinity vs. control
Cluster-53306.141434	Low salinity vs. control		Cluster-53306.140761	Low salinity vs. control
Cluster-53306.91731	Low salinity vs. control		Cluster-157451.0	Low salinity vs. control
Cluster-53306.151720	Low salinity vs. control		Cluster-53306.211325	Low salinity vs. control
Cluster-53306.140671	Low salinity vs. control		Cluster-53306.155369	Low salinity vs. control
Cluster-120206.3	Low salinity vs. control		Cluster-53306.177692	Low salinity vs. control
Cluster-53306.111397	Low salinity vs. control		Cluster-53306.147747	Low salinity vs. control
Cluster-53306.146972	Low salinity vs. control		Cluster-53306.201321	Low salinity vs. control
Cluster-53306.163647	Low salinity vs. control		Cluster-104997.1	Low salinity vs. control
Cluster-53306.31378	Low salinity vs. control		Cluster-33172.1	Low salinity vs. control
Cluster-53306.230201	Low salinity vs. control		Cluster-53306.217312	Low salinity vs. control
Cluster-48528.1	Low salinity vs. control		Cluster-128327.2	Low salinity vs. control
Cluster-53306.133081	Low salinity vs. control		Cluster-53306.131124	Low salinity vs. control
Cluster-53306.109674	Low salinity vs. control		Cluster-53306.234016	Low salinity vs. control
Cluster-53306.129540	Low salinity vs. control		Cluster-17276.0	Low salinity vs. control
Cluster-53306.89562	Low salinity vs. control		Cluster-53306.113827	Low salinity vs. control
Cluster-53306.218896	Low salinity vs. control		Cluster-53306.118816	Low salinity vs. control
Cluster-82124.1	Low salinity vs. control		Cluster-53306.142191	Low salinity vs. control
Cluster-98469.1	Low salinity vs. control		Cluster-53306.195907	Low salinity vs. control
Cluster-90507.0	Low salinity vs. control		Cluster-22702.0	Low salinity vs. control
Cluster-53306.195233	Low salinity vs. control		Cluster-53306.11771	Low salinity vs. control
Cluster-47507.0	Low salinity vs. control		Cluster-53306.186829	Low salinity vs. control
Cluster-53306.181744	Low salinity vs. control		Cluster-85111.6	Low salinity vs. control
Cluster-101554.0	Low salinity vs. control		Cluster-53306.77324	Low salinity vs. control
Cluster-53306.196723	Low salinity vs. control		Cluster-74921.0	Low salinity vs. control
Cluster-53306.76728	Low salinity vs. control		Cluster-53306.52769	Low salinity vs. control
Cluster-53306.82016	Low salinity vs. control		Cluster-53306.129973	Low salinity vs. control
Cluster-53306.157531	Low salinity vs. control		Cluster-53306.137470	Low salinity vs. control
Cluster-53306.146829	Low salinity vs. control		Cluster-53306.165333	Low salinity vs. control
Cluster-109191.0	Low salinity vs. control		Cluster-146931.0	Low salinity vs. control
Cluster-53306.125914	Low salinity vs. control		Cluster-18009.0	Low salinity vs. control
Cluster-53306.134397	Low salinity vs. control		Cluster-53306.82737	Low salinity vs. control
Cluster-145355.1	Low salinity vs. control		Cluster-53306.40897	Low salinity vs. control
Cluster-53306.218799	Low salinity vs. control		Cluster-53306.68088	Low salinity vs. control
Cluster-8934.0	Low salinity vs. control		Cluster-113090.3	Low salinity vs. control
Cluster-53306.109367	Low salinity vs. control		Cluster-30259.0	Low salinity vs. control
Cluster-53306.57224	Low salinity vs. control		Cluster-53306.143072	Low salinity vs. control
Cluster-53306.72284	Low salinity vs. control		Cluster-53306.37522	Low salinity vs. control
Cluster-53306.185564	Low salinity vs. control		Cluster-103431.1	Low salinity vs. control
Cluster-53306.147355	Low salinity vs. control		Cluster-124034.9	Low salinity vs. control
Cluster-53306.147850	Low salinity vs. control		Cluster-53306.37157	Low salinity vs. control
Cluster-53306.62438	Low salinity vs. control		Cluster-153861.1	Low salinity vs. control
Cluster-53306.135792	Low salinity vs. control		Cluster-53306.83299	Low salinity vs. control
Cluster-53306.155234	Low salinity vs. control		Cluster-53306.120358	Low salinity vs. control
Cluster-53306.167740	Low salinity vs. control		Cluster-53306.62284	Low salinity vs. control
Cluster-53306.63937	Low salinity vs. control		Cluster-87762.0	Low salinity vs. control
Cluster-53306.151659	Low salinity vs. control		Cluster-131445.0	Low salinity vs. control
Cluster-53306.120079	Low salinity vs. control		Cluster-19794.0	Low salinity vs. control
Cluster-53306.115581	Low salinity vs. control		Cluster-53306.129734	Low salinity vs. control
Cluster-53306.17134	Low salinity vs. control		Cluster-53306.104890	Low salinity vs. control
Cluster-53306.85192	Low salinity vs. control		Cluster-53306.207929	Low salinity vs. control
Cluster-126320.11	Low salinity vs. control		Cluster-53306.109535	Low salinity vs. control
Cluster-53306.129593	Low salinity vs. control		Cluster-53306.36900	Low salinity vs. control
Cluster-53306.238054	Low salinity vs. control		Cluster-53306.128022	Low salinity vs. control
Cluster-53306.122121	Low salinity vs. control		Cluster-53306.35575	Low salinity vs. control
Cluster-53306.200974	Low salinity vs. control		Cluster-154671.3	Low salinity vs. control
Cluster-53306.50496	Low salinity vs. control		Cluster-53306.100856	Low salinity vs. control
Cluster-114769.0	Low salinity vs. control		Cluster-53306.207479	Low salinity vs. control
Cluster-53306.112857	Low salinity vs. control		Cluster-129293.0	Low salinity vs. control
Cluster-54126.0	Low salinity vs. control		Cluster-105758.0	Low salinity vs. control
Cluster-53306.140735	Low salinity vs. control		Cluster-125969.0	Low salinity vs. control
Cluster-53306.87070	Low salinity vs. control		Cluster-135614.0	Low salinity vs. control
Cluster-66348.2	Low salinity vs. control		Cluster-53306.68014	Low salinity vs. control
Cluster-53306.101159	Low salinity vs. control		Cluster-53306.4894	Low salinity vs. control
Cluster-102910.1	Low salinity vs. control		Cluster-88296.0	Low salinity vs. control
Cluster-53306.158465	Low salinity vs. control		Cluster-19563.0	Low salinity vs. control
Cluster-64887.0	Low salinity vs. control		Cluster-53306.43860	Low salinity vs. control
Cluster-53306.10322	Low salinity vs. control		Cluster-152283.1	Low salinity vs. control
Cluster-53306.129159	Low salinity vs. control		Cluster-53306.102105	Low salinity vs. control
Cluster-53306.139291	Low salinity vs. control		Cluster-53306.112409	Low salinity vs. control
Cluster-53306.145282	Low salinity vs. control		Cluster-53306.207476	Low salinity vs. control
Cluster-103242.2	Low salinity vs. control		Cluster-53306.144922	Low salinity vs. control
Cluster-53306.17500	Low salinity vs. control		Cluster-53306.237088	Low salinity vs. control
Cluster-53306.132196	Low salinity vs. control		Cluster-53306.129182	Low salinity vs. control
Cluster-133855.9	Low salinity vs. control		Cluster-53306.146231	Low salinity vs. control
Cluster-53306.115545	Low salinity vs. control		Cluster-53306.37528	Low salinity vs. control
Cluster-53306.156843	Low salinity vs. control		Cluster-11689.5	Low salinity vs. control
Cluster-53306.33999	Low salinity vs. control		Cluster-118937.2	Low salinity vs. control
Cluster-93788.0	Low salinity vs. control		Cluster-155390.0	Low salinity vs. control
Cluster-53306.171933	Low salinity vs. control		Cluster-44246.2	Low salinity vs. control
Cluster-121893.0	Low salinity vs. control		Cluster-153284.0	Low salinity vs. control
Cluster-53306.61008	Low salinity vs. control		Cluster-133176.0	Low salinity vs. control
Cluster-53306.184746	Low salinity vs. control		Cluster-53306.106116	Low salinity vs. control
Cluster-53306.68222	Low salinity vs. control		Cluster-53306.72650	Low salinity vs. control
Cluster-53306.74316	Low salinity vs. control		Cluster-101852.9	Low salinity vs. control
Cluster-53306.95075	Low salinity vs. control		Cluster-53306.95077	Low salinity vs. control
Cluster-53306.183123	Low salinity vs. control		Cluster-19411.3	Low salinity vs. control
Cluster-121996.0	Low salinity vs. control		Cluster-106352.1	Low salinity vs. control
Cluster-156644.11	Low salinity vs. control		Cluster-53306.64741	Low salinity vs. control
Cluster-47625.1	Low salinity vs. control		Cluster-88606.0	Low salinity vs. control
Cluster-53306.49013	Low salinity vs. control		Cluster-53306.235500	Low salinity vs. control
Cluster-92435.4	Low salinity vs. control		Cluster-53306.106265	Low salinity vs. control
Cluster-53306.81559	Low salinity vs. control		Cluster-53306.216361	Low salinity vs. control
Cluster-53306.93100	Low salinity vs. control		Cluster-53306.97216	Low salinity vs. control
Cluster-62348.4	Low salinity vs. control		Cluster-53306.205466	Low salinity vs. control
Cluster-53306.17542	Low salinity vs. control		Cluster-53306.110372	Low salinity vs. control
Cluster-102727.3	Low salinity vs. control		Cluster-53306.127230	Low salinity vs. control
Cluster-53306.129040	Low salinity vs. control		Cluster-53306.217591	Low salinity vs. control
Cluster-143016.2	Low salinity vs. control		Cluster-53306.41721	Low salinity vs. control
Cluster-53306.44562	Low salinity vs. control		Cluster-73087.0	Low salinity vs. control
Cluster-53306.106957	Low salinity vs. control		Cluster-117148.3	Low salinity vs. control
Cluster-53306.157340	Low salinity vs. control		Cluster-72222.1	Low salinity vs. control
Cluster-53306.169984	Low salinity vs. control		Cluster-53306.123042	Low salinity vs. control
Cluster-53306.217797	Low salinity vs. control		Cluster-73394.0	Low salinity vs. control
Cluster-53306.71521	Low salinity vs. control		Cluster-53306.51756	Low salinity vs. control
Cluster-53306.87169	Low salinity vs. control		Cluster-53306.122406	Low salinity vs. control
Cluster-68810.3	Low salinity vs. control		Cluster-53306.223577	Low salinity vs. control
Cluster-7967.0	Low salinity vs. control		Cluster-153392.5	Low salinity vs. control
Cluster-98469.0	Low salinity vs. control		Cluster-53306.105967	Low salinity vs. control
Cluster-53306.131613	Low salinity vs. control		Cluster-53306.135679	Low salinity vs. control
Cluster-53306.88813	Low salinity vs. control		Cluster-132818.0	Low salinity vs. control
Cluster-53306.188235	Low salinity vs. control		Cluster-53306.53435	Low salinity vs. control
Cluster-53306.100346	Low salinity vs. control		Cluster-53306.107642	Low salinity vs. control
Cluster-53306.19493	Low salinity vs. control		Cluster-53306.31577	Low salinity vs. control
Cluster-53306.159289	Low salinity vs. control		Cluster-141520.2	Low salinity vs. control
Cluster-53306.78442	Low salinity vs. control		Cluster-53306.106551	Low salinity vs. control
Cluster-53306.120862	Low salinity vs. control		Cluster-120412.0	Low salinity vs. control
Cluster-53306.189937	Low salinity vs. control		Cluster-53306.125655	Low salinity vs. control
Cluster-53306.45616	Low salinity vs. control		Cluster-53306.29623	Low salinity vs. control
Cluster-53306.93820	Low salinity vs. control		Cluster-53306.87672	Low salinity vs. control
Cluster-82656.0	Low salinity vs. control		Cluster-53306.74373	Low salinity vs. control
Cluster-53306.81159	Low salinity vs. control		Cluster-53306.205130	Low salinity vs. control
Cluster-53306.157951	Low salinity vs. control		Cluster-53306.123422	Low salinity vs. control
Cluster-53306.222178	Low salinity vs. control		Cluster-53306.116334	Low salinity vs. control
Cluster-53306.25168	Low salinity vs. control		Cluster-53306.24898	Low salinity vs. control
Cluster-92435.2	Low salinity vs. control		Cluster-53306.83893	Low salinity vs. control
Cluster-53306.100044	Low salinity vs. control		Cluster-53306.82970	Low salinity vs. control
Cluster-53306.155918	Low salinity vs. control		Cluster-53306.43683	Low salinity vs. control
Cluster-53306.10998	Low salinity vs. control		Cluster-53306.140528	Low salinity vs. control
Cluster-53306.187915	Low salinity vs. control		Cluster-152983.2	Low salinity vs. control
Cluster-53306.192388	Low salinity vs. control		Cluster-53306.116649	Low salinity vs. control
Cluster-10251.2	Low salinity vs. control		Cluster-53306.104812	Low salinity vs. control
Cluster-118100.1	Low salinity vs. control		Cluster-53306.204368	Low salinity vs. control
Cluster-54803.0	Low salinity vs. control		Cluster-53306.61931	Low salinity vs. control
Cluster-9447.0	Low salinity vs. control		Cluster-158436.0	Low salinity vs. control
Cluster-114286.0	Low salinity vs. control		Cluster-40903.0	Low salinity vs. control
Cluster-53306.151515	Low salinity vs. control		Cluster-150447.0	Low salinity vs. control
Cluster-53306.215921	Low salinity vs. control		Cluster-152163.0	Low salinity vs. control
Cluster-66176.4	Low salinity vs. control		Cluster-53306.33987	Low salinity vs. control
Cluster-53306.85712	Low salinity vs. control		Cluster-53306.37530	Low salinity vs. control
Cluster-62168.0	Low salinity vs. control		Cluster-53306.44926	Low salinity vs. control
Cluster-53306.121727	Low salinity vs. control		Cluster-159165.0	Low salinity vs. control
Cluster-53306.67455	Low salinity vs. control		Cluster-53306.168242	Low salinity vs. control
Cluster-132296.1	Low salinity vs. control		Cluster-53306.191406	Low salinity vs. control
Cluster-53306.236231	Low salinity vs. control		Cluster-19217.0	Low salinity vs. control
Cluster-53306.116980	Low salinity vs. control		Cluster-53306.44473	Low salinity vs. control
Cluster-53306.140005	Low salinity vs. control		Cluster-53306.120605	Low salinity vs. control
Cluster-43566.5	Low salinity vs. control		Cluster-53306.150567	Low salinity vs. control
Cluster-53306.77896	Low salinity vs. control		Cluster-30187.1	Low salinity vs. control
Cluster-53306.186792	Low salinity vs. control		Cluster-53306.200615	Low salinity vs. control
Cluster-53306.195115	Low salinity vs. control		Cluster-53306.42212	Low salinity vs. control
Cluster-53306.33341	Low salinity vs. control		Cluster-53306.150802	Low salinity vs. control
Cluster-53306.185593	Low salinity vs. control		Cluster-157355.1	Low salinity vs. control
Cluster-53306.195198	Low salinity vs. control		Cluster-53306.223928	Low salinity vs. control
Cluster-53306.6831	Low salinity vs. control		Cluster-53306.101430	Low salinity vs. control
Cluster-53306.91434	Low salinity vs. control		Cluster-53306.106302	Low salinity vs. control
Cluster-53306.143085	Low salinity vs. control		Cluster-53306.120720	Low salinity vs. control
Cluster-53306.60447	Low salinity vs. control		Cluster-53306.46000	Low salinity vs. control
Cluster-118680.0	Low salinity vs. control		Cluster-53306.21624	Low salinity vs. control
Cluster-53306.225964	Low salinity vs. control		Cluster-53306.76130	Low salinity vs. control
Cluster-64284.0	Low salinity vs. control		Cluster-53306.75891	Low salinity vs. control
Cluster-53306.51915	Low salinity vs. control		Cluster-53306.222696	Low salinity vs. control
Cluster-53306.129509	Low salinity vs. control		Cluster-53306.127206	Low salinity vs. control
Cluster-53306.176322	Low salinity vs. control		Cluster-134141.2	Low salinity vs. control
Cluster-53306.66716	Low salinity vs. control		Cluster-53306.205570	Low salinity vs. control
Cluster-53306.80915	Low salinity vs. control		Cluster-53306.64930	Low salinity vs. control
Cluster-53306.176210	Low salinity vs. control		Cluster-93769.0	Low salinity vs. control
Cluster-53306.43692	Low salinity vs. control		Cluster-53306.135329	Low salinity vs. control
Cluster-53306.212227	Low salinity vs. control		Cluster-66093.1	Low salinity vs. control
Cluster-27388.0	Low salinity vs. control		Cluster-53306.104771	Low salinity vs. control
Cluster-53306.143772	Low salinity vs. control		Cluster-53306.214035	Low salinity vs. control
Cluster-157404.2	Low salinity vs. control		Cluster-53306.68095	Low salinity vs. control
Cluster-53306.145995	Low salinity vs. control		Cluster-120810.0	Low salinity vs. control
Cluster-53306.159475	Low salinity vs. control		Cluster-53306.33745	Low salinity vs. control
Cluster-53306.186030	Low salinity vs. control		Cluster-55145.0	Low salinity vs. control
Cluster-144902.7	Low salinity vs. control		Cluster-124675.0	Low salinity vs. control
Cluster-96421.13	Low salinity vs. control		Cluster-53306.112207	Low salinity vs. control
Cluster-53306.18683	Low salinity vs. control		Cluster-144337.0	Low salinity vs. control
Cluster-53306.83700	Low salinity vs. control		Cluster-127292.0	Low salinity vs. control
Cluster-53306.23843	Low salinity vs. control		Cluster-53306.112488	Low salinity vs. control
Cluster-134761.6	Low salinity vs. control		Cluster-53306.30177	Low salinity vs. control
Cluster-53306.121464	Low salinity vs. control		Cluster-53306.212586	Low salinity vs. control
Cluster-53306.113463	Low salinity vs. control		Cluster-53306.7741	Low salinity vs. control
Cluster-53306.189938	Low salinity vs. control		Cluster-77014.0	Low salinity vs. control
Cluster-53306.61259	Low salinity vs. control		Cluster-53306.39686	Low salinity vs. control
Cluster-53306.102960	Low salinity vs. control		Cluster-53306.232358	Low salinity vs. control
Cluster-53306.212178	Low salinity vs. control		Cluster-53306.199139	Low salinity vs. control
Cluster-53306.129130	Low salinity vs. control		Cluster-53306.787	Low salinity vs. control
Cluster-9447.1	Low salinity vs. control		Cluster-53306.105963	Low salinity vs. control
Cluster-53306.81547	Low salinity vs. control		Cluster-64221.3	Low salinity vs. control
Cluster-121163.1	Low salinity vs. control		Cluster-53306.172875	Low salinity vs. control
Cluster-5297.0	Low salinity vs. control		Cluster-53306.32621	Low salinity vs. control
Cluster-53306.139047	Low salinity vs. control		Cluster-53306.75303	Low salinity vs. control
Cluster-89356.0	Low salinity vs. control		Cluster-53306.207538	Low salinity vs. control
Cluster-53306.109211	Low salinity vs. control		Cluster-141403.0	Low salinity vs. control
Cluster-108115.4	Low salinity vs. control		Cluster-53306.74117	Low salinity vs. control
Cluster-53306.167487	Low salinity vs. control		Cluster-53306.186830	Low salinity vs. control
Cluster-90858.1	Low salinity vs. control		Cluster-5382.11	Low salinity vs. control
Cluster-68863.0	Low salinity vs. control		Cluster-100916.3	Low salinity vs. control
Cluster-53306.195483	Low salinity vs. control		Cluster-53306.125652	Low salinity vs. control
Cluster-53306.18017	Low salinity vs. control		Cluster-53306.183894	Low salinity vs. control
Cluster-53306.52017	Low salinity vs. control		Cluster-53306.215378	Low salinity vs. control
Cluster-76844.0	Low salinity vs. control		Cluster-53306.76750	Low salinity vs. control
Cluster-50422.0	Low salinity vs. control		Cluster-42952.1	Low salinity vs. control
Cluster-53306.128413	Low salinity vs. control		Cluster-53306.139616	Low salinity vs. control
Cluster-72687.0	Low salinity vs. control		Cluster-53306.189015	Low salinity vs. control
Cluster-147418.0	Low salinity vs. control		Cluster-53306.209200	Low salinity vs. control
Cluster-53306.135809	Low salinity vs. control		Cluster-53306.31522	Low salinity vs. control
Cluster-53306.152531	Low salinity vs. control		Cluster-53306.91748	Low salinity vs. control
Cluster-53306.70039	Low salinity vs. control		Cluster-53306.139216	Low salinity vs. control
Cluster-53306.188242	Low salinity vs. control		Cluster-53306.35309	Low salinity vs. control
Cluster-53306.208695	Low salinity vs. control		Cluster-129748.0	Low salinity vs. control
Cluster-53306.66646	Low salinity vs. control		Cluster-53306.35113	Low salinity vs. control
Cluster-53306.197044	Low salinity vs. control		Cluster-53306.14527	Low salinity vs. control
Cluster-53306.100169	Low salinity vs. control		Cluster-137810.0	Low salinity vs. control
Cluster-53306.222303	Low salinity vs. control		Cluster-53306.142216	Low salinity vs. control
Cluster-53306.58140	Low salinity vs. control		Cluster-53306.52069	Low salinity vs. control
Cluster-111566.0	Low salinity vs. control		Cluster-136887.3	Low salinity vs. control
Cluster-53306.191452	Low salinity vs. control		Cluster-53306.193413	Low salinity vs. control
Cluster-53306.139582	Low salinity vs. control		Cluster-53306.24907	Low salinity vs. control
Cluster-53306.20980	Low salinity vs. control		Cluster-53306.83301	Low salinity vs. control
Cluster-53306.19993	Low salinity vs. control		Cluster-151381.0	Low salinity vs. control
Cluster-53306.77775	Low salinity vs. control		Cluster-124034.8	Low salinity vs. control
Cluster-53306.41428	Low salinity vs. control		Cluster-53306.40301	Low salinity vs. control
Cluster-53306.231569	Low salinity vs. control		Cluster-886.0	Low salinity vs. control
Cluster-108853.0	Low salinity vs. control		Cluster-53306.54643	Low salinity vs. control
Cluster-53306.132525	Low salinity vs. control		Cluster-123837.11	Low salinity vs. control
Cluster-53306.68996	Low salinity vs. control		Cluster-53306.160157	Low salinity vs. control
Cluster-53306.221384	Low salinity vs. control		Cluster-53306.195232	Low salinity vs. control
Cluster-53306.106045	Low salinity vs. control		Cluster-53306.47184	Low salinity vs. control
Cluster-53306.197476	Low salinity vs. control		Cluster-53306.106382	Low salinity vs. control
Cluster-53306.183825	Low salinity vs. control		Cluster-19525.0	Low salinity vs. control
Cluster-69606.1	Low salinity vs. control		Cluster-53306.230133	Low salinity vs. control
Cluster-53306.189016	Low salinity vs. control		Cluster-95113.0	Low salinity vs. control
Cluster-66652.0	Low salinity vs. control		Cluster-53306.120978	Low salinity vs. control
Cluster-53306.189484	Low salinity vs. control		Cluster-53306.135949	Low salinity vs. control
Cluster-26382.0	Low salinity vs. control		Cluster-53306.184802	Low salinity vs. control
Cluster-53306.85585	Low salinity vs. control		Cluster-53306.143641	Low salinity vs. control
Cluster-53306.91648	Low salinity vs. control		Cluster-53306.52913	Low salinity vs. control
Cluster-75709.0	Low salinity vs. control		Cluster-53306.216863	Low salinity vs. control
Cluster-53306.173745	Low salinity vs. control		Cluster-124467.3	Low salinity vs. control
Cluster-53306.120274	Low salinity vs. control		Cluster-53306.107086	Low salinity vs. control
Cluster-53306.18103	Low salinity vs. control		Cluster-53306.164798	Low salinity vs. control
Cluster-53306.37051	Low salinity vs. control		Cluster-53306.201640	Low salinity vs. control
Cluster-116261.6	Low salinity vs. control		Cluster-53306.208350	Low salinity vs. control
Cluster-53306.219939	Low salinity vs. control		Cluster-114069.4	Low salinity vs. control
Cluster-53306.118892	Low salinity vs. control		Cluster-155353.0	Low salinity vs. control
Cluster-53306.188659	Low salinity vs. control		Cluster-53306.122404	Low salinity vs. control
Cluster-53306.49109	Low salinity vs. control		Cluster-53306.180144	Low salinity vs. control
Cluster-53306.124094	Low salinity vs. control		Cluster-53306.40419	Low salinity vs. control
Cluster-157704.1	Low salinity vs. control		Cluster-110981.15	Low salinity vs. control
Cluster-53306.100593	Low salinity vs. control		Cluster-155251.0	Low salinity vs. control
Cluster-53306.18693	Low salinity vs. control		Cluster-53306.135941	Low salinity vs. control
Cluster-53306.38040	Low salinity vs. control		Cluster-53306.211712	Low salinity vs. control
Cluster-53306.114939	Low salinity vs. control		Cluster-53306.80745	Low salinity vs. control
Cluster-53306.45443	Low salinity vs. control		Cluster-76325.0	Low salinity vs. control
Cluster-53306.101525	Low salinity vs. control		Cluster-53306.119700	Low salinity vs. control
Cluster-53306.16836	Low salinity vs. control		Cluster-53306.85158	Low salinity vs. control
Cluster-24520.0	Low salinity vs. control		Cluster-156378.0	Low salinity vs. control
Cluster-53306.49307	Low salinity vs. control		Cluster-136215.5	Low salinity vs. control
Cluster-53306.155327	Low salinity vs. control		Cluster-53306.128085	Low salinity vs. control
Cluster-53306.70182	Low salinity vs. control		Cluster-53306.39501	Low salinity vs. control
Cluster-53306.57184	Low salinity vs. control		Cluster-53306.86254	Low salinity vs. control
Cluster-53306.62459	Low salinity vs. control		Cluster-53306.137799	Low salinity vs. control
Cluster-53306.157372	Low salinity vs. control		Cluster-53306.113087	Low salinity vs. control
Cluster-53306.183269	Low salinity vs. control		Cluster-53306.59780	Low salinity vs. control
Cluster-53306.225399	Low salinity vs. control		Cluster-53306.108209	Low salinity vs. control
Cluster-57478.1	Low salinity vs. control		Cluster-53306.170099	Low salinity vs. control
Cluster-53306.181577	Low salinity vs. control		Cluster-53306.224442	Low salinity vs. control
Cluster-53306.43910	Low salinity vs. control		Cluster-128639.0	Low salinity vs. control
Cluster-53306.21807	Low salinity vs. control		Cluster-53306.74010	Low salinity vs. control
Cluster-53306.220227	Low salinity vs. control		Cluster-53306.167096	Low salinity vs. control
Cluster-53306.53187	Low salinity vs. control		Cluster-20768.0	Low salinity vs. control
Cluster-53306.174220	Low salinity vs. control		Cluster-53306.63499	Low salinity vs. control
Cluster-53306.98179	Low salinity vs. control		Cluster-53306.95146	Low salinity vs. control
Cluster-53306.211934	Low salinity vs. control		Cluster-153978.1	Low salinity vs. control
Cluster-53306.121307	Low salinity vs. control		Cluster-53306.134508	Low salinity vs. control
Cluster-103242.3	Low salinity vs. control		Cluster-53306.179490	Low salinity vs. control
Cluster-53306.193273	Low salinity vs. control		Cluster-53306.124192	Low salinity vs. control
Cluster-53306.218243	Low salinity vs. control		Cluster-53306.190316	Low salinity vs. control
Cluster-53306.71111	Low salinity vs. control		Cluster-53306.47278	Low salinity vs. control
Cluster-8155.0	Low salinity vs. control		Cluster-53306.62061	Low salinity vs. control
Cluster-53306.163390	Low salinity vs. control		Cluster-53306.121253	Low salinity vs. control
Cluster-53306.166167	Low salinity vs. control		Cluster-53306.104096	Low salinity vs. control
Cluster-63713.0	Low salinity vs. control		Cluster-53306.205234	Low salinity vs. control
Cluster-53306.197834	Low salinity vs. control		Cluster-53306.208356	Low salinity vs. control
Cluster-53306.60148	Low salinity vs. control		Cluster-53306.141879	Low salinity vs. control
Cluster-53306.165958	Low salinity vs. control		Cluster-53306.203751	Low salinity vs. control
Cluster-53306.27701	Low salinity vs. control		Cluster-53306.777	Low salinity vs. control
Cluster-117140.0	Low salinity vs. control		Cluster-141110.0	Low salinity vs. control
Cluster-66059.0	Low salinity vs. control		Cluster-19671.3	Low salinity vs. control
Cluster-53306.217716	Low salinity vs. control		Cluster-53306.65990	Low salinity vs. control
Cluster-53306.149798	Low salinity vs. control		Cluster-53306.127328	Low salinity vs. control
Cluster-53306.161253	Low salinity vs. control		Cluster-53306.217587	Low salinity vs. control
Cluster-53306.68519	Low salinity vs. control		Cluster-53306.42714	Low salinity vs. control
Cluster-82144.1	Low salinity vs. control		Cluster-53306.179489	Low salinity vs. control
Cluster-53306.10278	Low salinity vs. control		Cluster-53306.107528	Low salinity vs. control
Cluster-53306.130125	Low salinity vs. control		Cluster-53306.183409	Low salinity vs. control
Cluster-53306.64007	Low salinity vs. control		Cluster-53306.35310	Low salinity vs. control
Cluster-53306.97718	Low salinity vs. control		Cluster-53306.127983	Low salinity vs. control
Cluster-60016.2	Low salinity vs. control		Cluster-115931.0	Low salinity vs. control
Cluster-53306.78441	Low salinity vs. control		Cluster-53306.106553	Low salinity vs. control
Cluster-53306.161523	Low salinity vs. control		Cluster-53306.115498	Low salinity vs. control
Cluster-53306.234305	Low salinity vs. control		Cluster-120293.0	Low salinity vs. control
Cluster-53306.157259	Low salinity vs. control		Cluster-132320.1	Low salinity vs. control
Cluster-53306.167643	Low salinity vs. control		Cluster-53306.69431	Low salinity vs. control
Cluster-53306.18949	Low salinity vs. control		Cluster-53306.123251	Low salinity vs. control
Cluster-53306.13148	Low salinity vs. control		Cluster-53306.163069	Low salinity vs. control
Cluster-53306.124277	Low salinity vs. control		Cluster-144189.1	Low salinity vs. control
Cluster-60358.1	Low salinity vs. control		Cluster-124034.10	Low salinity vs. control
Cluster-64063.0	Low salinity vs. control		Cluster-53306.104800	Low salinity vs. control
Cluster-53306.141049	Low salinity vs. control		Cluster-53306.133623	Low salinity vs. control
Cluster-53306.198428	Low salinity vs. control		Cluster-109184.0	Low salinity vs. control
Cluster-53306.28851	Low salinity vs. control		Cluster-15939.0	Low salinity vs. control
Cluster-136772.3	Low salinity vs. control		Cluster-53306.121062	Low salinity vs. control
Cluster-53306.147987	Low salinity vs. control		Cluster-107527.2	Low salinity vs. control
Cluster-53306.193631	Low salinity vs. control		Cluster-128014.0	Low salinity vs. control
Cluster-53306.19596	Low salinity vs. control		Cluster-53306.129975	Low salinity vs. control
Cluster-119326.0	Low salinity vs. control		Cluster-53306.215393	Low salinity vs. control
Cluster-53306.111340	Low salinity vs. control		Cluster-53306.147010	Low salinity vs. control
Cluster-120380.3	Low salinity vs. control		Cluster-53306.207540	Low salinity vs. control
Cluster-9149.0	Low salinity vs. control		Cluster-53306.179162	Low salinity vs. control
Cluster-53306.110324	Low salinity vs. control		Cluster-53306.226806	Low salinity vs. control
Cluster-53306.114904	Low salinity vs. control		Cluster-53306.31573	Low salinity vs. control
Cluster-53306.6830	Low salinity vs. control		Cluster-53306.117082	Low salinity vs. control
Cluster-63653.0	Low salinity vs. control		Cluster-53306.234274	Low salinity vs. control
Cluster-53306.154633	Low salinity vs. control		Cluster-53306.6349	Low salinity vs. control
Cluster-53306.42848	Low salinity vs. control		Cluster-20893.0	Low salinity vs. control
Cluster-62046.2	Low salinity vs. control		Cluster-53306.42967	Low salinity vs. control
Cluster-53306.184231	Low salinity vs. control		Cluster-53306.206061	Low salinity vs. control
Cluster-53306.127735	Low salinity vs. control		Cluster-131220.0	Low salinity vs. control
Cluster-53306.19967	Low salinity vs. control		Cluster-53306.187978	Low salinity vs. control
Cluster-53306.97000	Low salinity vs. control		Cluster-53306.125266	Low salinity vs. control
Cluster-53306.194868	Low salinity vs. control		Cluster-143225.0	Low salinity vs. control
Cluster-53306.19491	Low salinity vs. control		Cluster-53306.118229	Low salinity vs. control
Cluster-156864.0	Low salinity vs. control		Cluster-53306.105939	Low salinity vs. control
Cluster-53306.36902	Low salinity vs. control		Cluster-53306.135175	Low salinity vs. control
Cluster-140354.2	Low salinity vs. control		Cluster-53306.166576	Low salinity vs. control
Cluster-53306.193158	Low salinity vs. control		Cluster-134984.0	Low salinity vs. control
Cluster-53306.209275	Low salinity vs. control		Cluster-53306.152522	Low salinity vs. control
Cluster-53306.140236	Low salinity vs. control		Cluster-124528.1	Low salinity vs. control
Cluster-53306.107422	Low salinity vs. control		Cluster-84777.0	Low salinity vs. control
Cluster-53306.181204	Low salinity vs. control		Cluster-53306.127229	Low salinity vs. control
Cluster-10251.1	Low salinity vs. control		Cluster-53306.163676	Low salinity vs. control
Cluster-53306.56358	Low salinity vs. control		Cluster-53306.231012	Low salinity vs. control
Cluster-100745.1	Low salinity vs. control		Cluster-53306.49720	Low salinity vs. control
Cluster-53306.118074	Low salinity vs. control		Cluster-53306.126496	Low salinity vs. control
Cluster-53306.161885	Low salinity vs. control		Cluster-53306.157628	Low salinity vs. control
Cluster-101421.1	Low salinity vs. control		Cluster-53306.80142	Low salinity vs. control
Cluster-53306.96519	Low salinity vs. control		Cluster-53306.102324	Low salinity vs. control
Cluster-53306.28548	Low salinity vs. control		Cluster-20784.0	Low salinity vs. control
Cluster-53306.104623	Low salinity vs. control		Cluster-53306.72944	Low salinity vs. control
Cluster-138668.0	Low salinity vs. control		Cluster-53306.141963	Low salinity vs. control
Cluster-53306.172887	Low salinity vs. control		Cluster-53306.212514	Low salinity vs. control
Cluster-53306.231167	Low salinity vs. control		Cluster-53306.140763	Low salinity vs. control
Cluster-53306.24800	Low salinity vs. control		Cluster-53306.32980	Low salinity vs. control
Cluster-53306.82808	Low salinity vs. control		Cluster-53306.95612	Low salinity vs. control
Cluster-68810.1	Low salinity vs. control		Cluster-146490.0	Low salinity vs. control
Cluster-53306.165534	Low salinity vs. control		Cluster-53306.106786	Low salinity vs. control
Cluster-53306.18781	Low salinity vs. control		Cluster-53306.141939	Low salinity vs. control
Cluster-53306.79171	Low salinity vs. control		Cluster-53306.189324	Low salinity vs. control
Cluster-73739.1	Low salinity vs. control		Cluster-53306.7646	Low salinity vs. control
Cluster-53306.134399	Low salinity vs. control		Cluster-90910.2	Low salinity vs. control
Cluster-53306.174596	Low salinity vs. control		Cluster-53306.104432	Low salinity vs. control
Cluster-53306.228164	Low salinity vs. control		Cluster-53306.177688	Low salinity vs. control
Cluster-53306.232227	Low salinity vs. control		Cluster-53306.192984	Low salinity vs. control
Cluster-93934.0	Low salinity vs. control		Cluster-135654.4	Low salinity vs. control
Cluster-53306.126734	Low salinity vs. control		Cluster-124376.0	Low salinity vs. control
Cluster-53306.149041	Low salinity vs. control		Cluster-53306.91845	Low salinity vs. control
Cluster-132261.6	Low salinity vs. control		Cluster-22994.0	Low salinity vs. control
Cluster-53306.121607	Low salinity vs. control		Cluster-94393.0	Low salinity vs. control
Cluster-53306.95281	Low salinity vs. control		Cluster-53306.126494	Low salinity vs. control
Cluster-53306.207210	Low salinity vs. control		Cluster-53306.72119	Low salinity vs. control
Cluster-151772.3	Low salinity vs. control		Cluster-53306.37526	Low salinity vs. control
Cluster-53306.10968	Low salinity vs. control		Cluster-89382.1	Low salinity vs. control
Cluster-53306.126758	Low salinity vs. control		Cluster-129463.3	Low salinity vs. control
Cluster-53306.217865	Low salinity vs. control		Cluster-53306.107526	Low salinity vs. control
Cluster-53306.221612	Low salinity vs. control		Cluster-53306.149052	Low salinity vs. control
Cluster-53306.102939	Low salinity vs. control		Cluster-53306.225587	Low salinity vs. control
Cluster-12376.0	Low salinity vs. control		Cluster-53306.111554	Low salinity vs. control
Cluster-53306.137846	Low salinity vs. control		Cluster-134426.1	Low salinity vs. control
Cluster-84557.0	Low salinity vs. control		Cluster-53306.82642	Low salinity vs. control
Cluster-53306.101906	Low salinity vs. control		Cluster-53306.111592	Low salinity vs. control
Cluster-114189.4	Low salinity vs. control		Cluster-25313.0	Low salinity vs. control
Cluster-53306.86786	Low salinity vs. control		Cluster-19563.1	Low salinity vs. control
Cluster-53306.14091	Low salinity vs. control		Cluster-53306.115762	Low salinity vs. control
Cluster-53306.197479	Low salinity vs. control		Cluster-53306.150835	Low salinity vs. control
Cluster-53306.225665	Low salinity vs. control		Cluster-53306.183031	Low salinity vs. control
Cluster-65370.1	Low salinity vs. control		Cluster-53306.41877	Low salinity vs. control
Cluster-53306.147998	Low salinity vs. control		Cluster-53306.69001	Low salinity vs. control
Cluster-53306.102413	Low salinity vs. control		Cluster-90950.0	Low salinity vs. control
Cluster-53306.102306	Low salinity vs. control		Cluster-132138.12	Low salinity vs. control
Cluster-53306.27607	Low salinity vs. control		Cluster-53306.106605	Low salinity vs. control
Cluster-53306.149338	Low salinity vs. control		Cluster-53306.154366	Low salinity vs. control
Cluster-53306.238164	Low salinity vs. control		Cluster-53306.16258	Low salinity vs. control
Cluster-53306.76221	Low salinity vs. control		Cluster-53306.36990	Low salinity vs. control
Cluster-53306.132144	Low salinity vs. control		Cluster-53306.6769	Low salinity vs. control
Cluster-53306.218964	Low salinity vs. control		Cluster-53306.73840	Low salinity vs. control
Cluster-53306.118737	Low salinity vs. control		Cluster-53306.123087	Low salinity vs. control
Cluster-53306.20647	Low salinity vs. control		Cluster-53306.3448	Low salinity vs. control
Cluster-53306.108596	Low salinity vs. control		Cluster-53306.32722	Low salinity vs. control
Cluster-158553.1	Low salinity vs. control		Cluster-145863.0	Low salinity vs. control
Cluster-53306.186786	Low salinity vs. control		Cluster-131032.1	Low salinity vs. control
Cluster-53306.195201	Low salinity vs. control		Cluster-53306.32498	Low salinity vs. control
Cluster-53306.25170	Low salinity vs. control		Cluster-117300.1	Low salinity vs. control
Cluster-53306.53213	Low salinity vs. control		Cluster-53306.205925	Low salinity vs. control
Cluster-53306.209088	Low salinity vs. control		Cluster-53306.26301	Low salinity vs. control
Cluster-53306.111280	Low salinity vs. control		Cluster-157596.3	Low salinity vs. control
Cluster-53306.137549	Low salinity vs. control		Cluster-53306.116213	Low salinity vs. control
Cluster-53306.182409	Low salinity vs. control		Cluster-18906.0	Low salinity vs. control
Cluster-53306.87231	Low salinity vs. control		Cluster-53306.96184	Low salinity vs. control
Cluster-110922.2	Low salinity vs. control		Cluster-53306.142422	Low salinity vs. control
Cluster-53306.28561	Low salinity vs. control		Cluster-130560.0	Low salinity vs. control
Cluster-53306.83196	Low salinity vs. control		Cluster-131440.3	Low salinity vs. control
Cluster-53306.173788	Low salinity vs. control		Cluster-79770.0	Low salinity vs. control
Cluster-53306.188660	Low salinity vs. control		Cluster-53306.29788	Low salinity vs. control
Cluster-53306.80207	Low salinity vs. control		Cluster-53306.70534	Low salinity vs. control
Cluster-53306.87085	Low salinity vs. control		Cluster-53306.171850	Low salinity vs. control
Cluster-132366.0	Low salinity vs. control		Cluster-53306.31497	Low salinity vs. control
Cluster-53306.116652	Low salinity vs. control		Cluster-53306.126549	Low salinity vs. control
Cluster-53306.131411	Low salinity vs. control		Cluster-53306.23300	Low salinity vs. control
Cluster-53306.121250	Low salinity vs. control		Cluster-53306.54628	Low salinity vs. control
Cluster-53306.175339	Low salinity vs. control		Cluster-159450.0	Low salinity vs. control
Cluster-53306.197486	Low salinity vs. control		Cluster-53306.106152	Low salinity vs. control
Cluster-53306.121804	Low salinity vs. control		Cluster-139005.0	Low salinity vs. control
Cluster-53306.19991	Low salinity vs. control		Cluster-53306.42171	Low salinity vs. control
Cluster-53306.93283	Low salinity vs. control		Cluster-53306.44973	Low salinity vs. control
Cluster-2378.4	Low salinity vs. control		Cluster-140909.1	Low salinity vs. control
Cluster-53306.199502	Low salinity vs. control		Cluster-53306.221083	Low salinity vs. control
Cluster-53306.89801	Low salinity vs. control		Cluster-147082.1	Low salinity vs. control
Cluster-6514.1	Low salinity vs. control		Cluster-53306.237413	Low salinity vs. control
Cluster-53306.213380	Low salinity vs. control		Cluster-153189.0	Low salinity vs. control
Cluster-53306.237575	Low salinity vs. control		Cluster-53306.124288	Low salinity vs. control
Cluster-53306.69712	Low salinity vs. control		Cluster-53306.191412	Low salinity vs. control
Cluster-118127.0	Low salinity vs. control		Cluster-130803.5	Low salinity vs. control
Cluster-53306.145896	Low salinity vs. control		Cluster-96000.1	Low salinity vs. control
Cluster-57106.0	Low salinity vs. control		Cluster-53306.135507	Low salinity vs. control
Cluster-53306.65985	Low salinity vs. control		Cluster-53306.67674	Low salinity vs. control
Cluster-53306.164272	Low salinity vs. control		Cluster-53306.95674	Low salinity vs. control
Cluster-53306.156533	Low salinity vs. control		Cluster-97006.18	Low salinity vs. control
Cluster-53306.171029	Low salinity vs. control		Cluster-53306.129938	Low salinity vs. control
Cluster-74023.3	Low salinity vs. control		Cluster-53306.136289	Low salinity vs. control
Cluster-82124.0	Low salinity vs. control		Cluster-102477.3	Low salinity vs. control
Cluster-53306.17308	Low salinity vs. control		Cluster-148448.15	Low salinity vs. control
Cluster-53306.42906	Low salinity vs. control		Cluster-53306.217829	Low salinity vs. control
Cluster-61032.0	Low salinity vs. control		Cluster-130358.5	Low salinity vs. control
Cluster-53306.143502	Low salinity vs. control		Cluster-53306.212515	Low salinity vs. control
Cluster-53306.39655	Low salinity vs. control		Cluster-53306.75794	Low salinity vs. control
Cluster-89747.0	Low salinity vs. control		Cluster-154196.1	Low salinity vs. control
Cluster-53306.143773	Low salinity vs. control		Cluster-53306.104822	Low salinity vs. control
Cluster-53306.108556	Low salinity vs. control		Cluster-53306.149164	Low salinity vs. control
Cluster-53306.125644	Low salinity vs. control		Cluster-53306.144256	Low salinity vs. control
Cluster-53306.13941	Low salinity vs. control		Cluster-5046.1	Low salinity vs. control
Cluster-53306.228490	Low salinity vs. control		Cluster-64797.1	Low salinity vs. control
Cluster-7681.0	Low salinity vs. control		Cluster-53306.52268	Low salinity vs. control
Cluster-117037.16	Low salinity vs. control		Cluster-121217.14	Low salinity vs. control
Cluster-53306.165587	Low salinity vs. control		Cluster-53306.211131	Low salinity vs. control
Cluster-82604.1	Low salinity vs. control		Cluster-53306.43376	Low salinity vs. control
Cluster-53306.166371	Low salinity vs. control		Cluster-53306.70823	Low salinity vs. control
Cluster-115289.0	Low salinity vs. control		Cluster-53306.85133	Low salinity vs. control
Cluster-132211.2	Low salinity vs. control		Cluster-53306.27876	Low salinity vs. control
Cluster-53306.129810	Low salinity vs. control		Cluster-53306.106383	Low salinity vs. control
Cluster-55737.1	Low salinity vs. control		Cluster-53306.81512	Low salinity vs. control
Cluster-53306.174213	Low salinity vs. control		Cluster-53306.195289	Low salinity vs. control
Cluster-53306.184739	Low salinity vs. control		Cluster-53306.41243	Low salinity vs. control
Cluster-53306.86692	Low salinity vs. control		Cluster-53306.12015	Low salinity vs. control
Cluster-144011.3	Low salinity vs. control		Cluster-53306.33185	Low salinity vs. control
Cluster-53306.220554	Low salinity vs. control		Cluster-53306.123291	Low salinity vs. control
Cluster-53306.177714	Low salinity vs. control		Cluster-25343.3	Low salinity vs. control
Cluster-140165.0	Low salinity vs. control		Cluster-53306.98237	Low salinity vs. control
Cluster-53306.114251	Low salinity vs. control		Cluster-53306.175495	Low salinity vs. control
Cluster-53306.154460	Low salinity vs. control		Cluster-53306.129391	Low salinity vs. control
Cluster-53306.179742	Low salinity vs. control		Cluster-154560.1	Low salinity vs. control
Cluster-136269.2	Low salinity vs. control		Cluster-53306.3829	Low salinity vs. control
Cluster-53306.129997	Low salinity vs. control		Cluster-53306.179607	Low salinity vs. control
Cluster-53306.71565	Low salinity vs. control		Cluster-121484.0	Low salinity vs. control
Cluster-53306.215968	Low salinity vs. control		Cluster-53306.206345	Low salinity vs. control
Cluster-60016.3	Low salinity vs. control		Cluster-53306.15418	Low salinity vs. control
Cluster-53306.11864	Low salinity vs. control		Cluster-53306.238916	Low salinity vs. control
Cluster-53306.193357	Low salinity vs. control		Cluster-53306.211591	Low salinity vs. control
Cluster-53306.227506	Low salinity vs. control		Cluster-53306.106253	Low salinity vs. control
Cluster-53306.81970	Low salinity vs. control		Cluster-53306.238115	Low salinity vs. control
Cluster-117551.3	Low salinity vs. control		Cluster-53306.40173	Low salinity vs. control
Cluster-53306.163426	Low salinity vs. control		Cluster-18726.0	Low salinity vs. control
Cluster-53306.6690	Low salinity vs. control		Cluster-53306.110188	Low salinity vs. control
Cluster-53306.92328	Low salinity vs. control		Cluster-14342.0	Low salinity vs. control
Cluster-53306.94001	Low salinity vs. control		Cluster-53306.205285	Low salinity vs. control
Cluster-148081.0	Low salinity vs. control		Cluster-132983.0	Low salinity vs. control
Cluster-53306.19913	Low salinity vs. control		Cluster-53306.16031	Low salinity vs. control
Cluster-53306.194289	Low salinity vs. control		Cluster-92900.15	Low salinity vs. control
Cluster-53306.67436	Low salinity vs. control		Cluster-119117.0	Low salinity vs. control
Cluster-53306.145824	Low salinity vs. control		Cluster-53306.42676	Low salinity vs. control
Cluster-53306.146000	Low salinity vs. control		Cluster-53306.4284	Low salinity vs. control
Cluster-71601.0	Low salinity vs. control		Cluster-126471.1	Low salinity vs. control
Cluster-53306.126136	Low salinity vs. control		Cluster-53306.92421	Low salinity vs. control
Cluster-53306.193363	Low salinity vs. control		Cluster-148338.0	Low salinity vs. control
Cluster-120987.10	Low salinity vs. control		Cluster-98822.1	Low salinity vs. control
Cluster-16736.0	Low salinity vs. control		Cluster-53306.53399	Low salinity vs. control
Cluster-53306.68491	Low salinity vs. control		Cluster-53306.67059	Low salinity vs. control
Cluster-53306.124788	Low salinity vs. control		Cluster-156894.0	Low salinity vs. control
Cluster-53306.188796	Low salinity vs. control		Cluster-142256.1	Low salinity vs. control
Cluster-54883.4	Low salinity vs. control		Cluster-53306.139015	Low salinity vs. control
Cluster-53306.163175	Low salinity vs. control		Cluster-53306.132016	Low salinity vs. control
Cluster-59478.0	Low salinity vs. control		Cluster-53306.4290	Low salinity vs. control
Cluster-53306.167646	Low salinity vs. control		Cluster-62475.3	Low salinity vs. control
Cluster-53306.111572	Low salinity vs. control		Cluster-131142.1	Low salinity vs. control
Cluster-53306.213706	Low salinity vs. control		Cluster-54427.0	Low salinity vs. control
Cluster-53306.45422	Low salinity vs. control		Cluster-53306.116368	Low salinity vs. control
Cluster-53306.96069	Low salinity vs. control		Cluster-53306.14411	Low salinity vs. control
Cluster-53306.144173	Low salinity vs. control		Cluster-53306.197270	Low salinity vs. control
Cluster-53306.49299	Low salinity vs. control		Cluster-53306.205940	Low salinity vs. control
Cluster-53306.105502	Low salinity vs. control		Cluster-158464.1	Low salinity vs. control
Cluster-53306.145004	Low salinity vs. control		Cluster-53306.168970	Low salinity vs. control
Cluster-139298.0	Low salinity vs. control		Cluster-53306.80355	Low salinity vs. control
Cluster-53306.231285	Low salinity vs. control		Cluster-119344.0	Low salinity vs. control
Cluster-53306.79055	Low salinity vs. control		Cluster-53306.25880	Low salinity vs. control
Cluster-53306.103104	Low salinity vs. control		Cluster-53306.220924	Low salinity vs. control
Cluster-53306.6516	Low salinity vs. control		Cluster-53306.20908	Low salinity vs. control
Cluster-53306.148516	Low salinity vs. control		Cluster-53306.14374	Low salinity vs. control
Cluster-53306.152905	Low salinity vs. control		Cluster-156502.1	Low salinity vs. control
Cluster-108742.0	Low salinity vs. control		Cluster-53306.107322	Low salinity vs. control
Cluster-53306.120249	Low salinity vs. control		Cluster-159372.0	Low salinity vs. control
Cluster-59750.0	Low salinity vs. control		Cluster-53306.81051	Low salinity vs. control
Cluster-68988.3	Low salinity vs. control		Cluster-53306.125259	Low salinity vs. control
Cluster-53306.104828	Low salinity vs. control		Cluster-148113.0	Low salinity vs. control
Cluster-53306.218467	Low salinity vs. control		Cluster-53306.106409	Low salinity vs. control
Cluster-53306.179546	Low salinity vs. control		Cluster-140807.2	Low salinity vs. control
Cluster-53306.166455	Low salinity vs. control		Cluster-53306.174127	Low salinity vs. control
Cluster-53306.234409	Low salinity vs. control		Cluster-53306.55504	Low salinity vs. control
Cluster-53306.87017	Low salinity vs. control		Cluster-53306.55127	Low salinity vs. control
Cluster-53306.184042	Low salinity vs. control		Cluster-115448.0	Low salinity vs. control
Cluster-53306.179548	Low salinity vs. control		Cluster-53306.209345	Low salinity vs. control
Cluster-53306.23844	Low salinity vs. control		Cluster-53306.32911	Low salinity vs. control
Cluster-53306.101722	Low salinity vs. control		Cluster-53306.69211	Low salinity vs. control
Cluster-53306.56253	Low salinity vs. control		Cluster-140421.0	Low salinity vs. control
Cluster-152686.1	Low salinity vs. control		Cluster-53306.156677	Low salinity vs. control
Cluster-53306.10634	Low salinity vs. control		Cluster-103417.1	Low salinity vs. control
Cluster-53306.200139	Low salinity vs. control		Cluster-128955.2	Low salinity vs. control
Cluster-53306.34610	Low salinity vs. control		Cluster-138628.1	Low salinity vs. control
Cluster-100680.0	Low salinity vs. control		Cluster-53306.117136	Low salinity vs. control
Cluster-53306.183608	Low salinity vs. control		Cluster-53306.32696	Low salinity vs. control
Cluster-53306.9913	Low salinity vs. control		Cluster-53306.106656	Low salinity vs. control
Cluster-113695.0	Low salinity vs. control		Cluster-53306.110060	Low salinity vs. control
Cluster-53306.133514	Low salinity vs. control		Cluster-53306.114434	Low salinity vs. control
Cluster-53306.21169	Low salinity vs. control		Cluster-53306.58855	Low salinity vs. control
Cluster-53306.70919	Low salinity vs. control		Cluster-19889.1	Low salinity vs. control
Cluster-53306.71559	Low salinity vs. control		Cluster-53306.159795	Low salinity vs. control
Cluster-53306.42657	Low salinity vs. control		Cluster-53306.29364	Low salinity vs. control
Cluster-53306.213622	Low salinity vs. control		Cluster-53306.178215	Low salinity vs. control
Cluster-83509.0	Low salinity vs. control		Cluster-53306.201982	Low salinity vs. control
Cluster-53306.154743	Low salinity vs. control		Cluster-53306.202745	Low salinity vs. control
Cluster-74089.0	Low salinity vs. control		Cluster-53306.38586	Low salinity vs. control
Cluster-53306.181674	Low salinity vs. control		Cluster-53306.782	Low salinity vs. control
Cluster-53306.190636	Low salinity vs. control		Cluster-53306.172462	Low salinity vs. control
Cluster-53306.191376	Low salinity vs. control		Cluster-125237.0	Low salinity vs. control
Cluster-50907.2	Low salinity vs. control		Cluster-53306.22591	Low salinity vs. control
Cluster-53306.47334	Low salinity vs. control		Cluster-53306.194837	Low salinity vs. control
Cluster-53306.92204	Low salinity vs. control		Cluster-53306.7521	Low salinity vs. control
Cluster-53306.133330	Low salinity vs. control		Cluster-74512.0	Low salinity vs. control
Cluster-53306.215785	Low salinity vs. control		Cluster-146801.1	Low salinity vs. control
Cluster-53306.57583	Low salinity vs. control		Cluster-53306.104764	Low salinity vs. control
Cluster-88159.0	Low salinity vs. control		Cluster-53306.122336	Low salinity vs. control
Cluster-92013.0	Low salinity vs. control		Cluster-156323.0	Low salinity vs. control
Cluster-53306.65692	Low salinity vs. control		Cluster-53306.30175	Low salinity vs. control
Cluster-143619.0	Low salinity vs. control		Cluster-53306.134142	Low salinity vs. control
Cluster-53306.23403	Low salinity vs. control		Cluster-53306.220503	Low salinity vs. control
Cluster-53306.103564	Low salinity vs. control		Cluster-53306.235996	Low salinity vs. control
Cluster-47129.1	Low salinity vs. control		Cluster-35598.0	Low salinity vs. control
Cluster-125043.3	Low salinity vs. control		Cluster-53306.130399	Low salinity vs. control
Cluster-53306.78408	Low salinity vs. control		Cluster-53306.206765	Low salinity vs. control
Cluster-53306.16290	Low salinity vs. control		Cluster-53306.225059	Low salinity vs. control
Cluster-53306.201726	Low salinity vs. control		Cluster-144333.0	Low salinity vs. control
Cluster-26909.7	Low salinity vs. control		Cluster-131220.2	Low salinity vs. control
Cluster-53306.33167	Low salinity vs. control		Cluster-53306.92712	Low salinity vs. control
Cluster-53306.145456	Low salinity vs. control		Cluster-53306.144253	Low salinity vs. control
Cluster-53306.163104	Low salinity vs. control		Cluster-53306.34963	Low salinity vs. control
Cluster-53306.53217	Low salinity vs. control		Cluster-53306.183507	Low salinity vs. control
Cluster-43590.0	Low salinity vs. control		Cluster-53306.9945	Low salinity vs. control
Cluster-53306.122320	Low salinity vs. control		Cluster-106208.2	Low salinity vs. control
Cluster-53306.138058	Low salinity vs. control		Cluster-53306.134260	Low salinity vs. control
Cluster-53306.220325	Low salinity vs. control		Cluster-53306.50347	Low salinity vs. control
Cluster-53306.87170	Low salinity vs. control		Cluster-53306.71824	Low salinity vs. control
Cluster-53306.66814	Low salinity vs. control		Cluster-159258.1	Low salinity vs. control
Cluster-53306.227718	Low salinity vs. control		Cluster-159659.0	Low salinity vs. control
Cluster-53306.97282	Low salinity vs. control		Cluster-134059.0	Low salinity vs. control
Cluster-53306.7518	Low salinity vs. control		Cluster-53306.43824	Low salinity vs. control
Cluster-125043.38	Low salinity vs. control		Cluster-120309.1	Low salinity vs. control
Cluster-64764.0	Low salinity vs. control		Cluster-141778.4	Low salinity vs. control
Cluster-53306.196478	Low salinity vs. control		Cluster-53306.128092	Low salinity vs. control
Cluster-53306.126055	Low salinity vs. control		Cluster-53306.145265	Low salinity vs. control
Cluster-155347.1	Low salinity vs. control		Cluster-53306.174974	Low salinity vs. control
Cluster-53306.174884	Low salinity vs. control		Cluster-53306.181934	Low salinity vs. control
Cluster-53306.96624	Low salinity vs. control		Cluster-53306.183760	Low salinity vs. control
Cluster-53306.99591	Low salinity vs. control		Cluster-53306.31365	Low salinity vs. control
Cluster-53306.96514	Low salinity vs. control		Cluster-53306.57530	Low salinity vs. control
Cluster-53306.146347	Low salinity vs. control		Cluster-53306.96525	Low salinity vs. control
Cluster-53306.162200	Low salinity vs. control		Cluster-107527.5	Low salinity vs. control
Cluster-63040.2	Low salinity vs. control		Cluster-119587.1	Low salinity vs. control
Cluster-53306.112445	Low salinity vs. control		Cluster-56404.0	Low salinity vs. control
Cluster-110341.0	Low salinity vs. control		Cluster-53306.31008	Low salinity vs. control
Cluster-53306.111714	Low salinity vs. control		Cluster-40873.2	Low salinity vs. control
Cluster-53306.229293	Low salinity vs. control		Cluster-53306.120491	Low salinity vs. control
Cluster-53306.153780	Low salinity vs. control		Cluster-67922.2	Low salinity vs. control
Cluster-120545.1	Low salinity vs. control		Cluster-53306.62015	Low salinity vs. control
Cluster-154160.0	Low salinity vs. control		Cluster-111653.6	Low salinity vs. control
Cluster-50877.0	Low salinity vs. control		Cluster-33172.0	Low salinity vs. control
Cluster-53306.128561	Low salinity vs. control		Cluster-53306.220701	Low salinity vs. control
Cluster-53306.32830	Low salinity vs. control		Cluster-53306.40347	Low salinity vs. control
Cluster-53306.50456	Low salinity vs. control		Cluster-95554.0	Low salinity vs. control
Cluster-53306.87215	Low salinity vs. control		Cluster-53306.218411	Low salinity vs. control
Cluster-53306.154601	Low salinity vs. control		Cluster-53306.98713	Low salinity vs. control
Cluster-53306.159128	Low salinity vs. control		Cluster-53306.219054	Low salinity vs. control
Cluster-53306.164960	Low salinity vs. control		Cluster-53306.188742	Low salinity vs. control
Cluster-133113.2	Low salinity vs. control		Cluster-53306.100855	Low salinity vs. control
Cluster-53306.21206	Low salinity vs. control		Cluster-53306.238112	Low salinity vs. control
Cluster-99068.2	Low salinity vs. control		Cluster-53306.73905	Low salinity vs. control
Cluster-53306.125984	Low salinity vs. control		Cluster-157660.0	Low salinity vs. control
Cluster-53306.132100	Low salinity vs. control		Cluster-148656.0	Low salinity vs. control
Cluster-53306.152443	Low salinity vs. control		Cluster-20042.0	Low salinity vs. control
Cluster-92435.5	Low salinity vs. control		Cluster-53306.212248	Low salinity vs. control
Cluster-139065.0	Low salinity vs. control		Cluster-53306.174764	Low salinity vs. control
Cluster-53306.124781	Low salinity vs. control		Cluster-53306.130259	Low salinity vs. control
Cluster-53306.58139	Low salinity vs. control		Cluster-53306.125588	Low salinity vs. control
Cluster-69680.0	Low salinity vs. control		Cluster-53306.170066	Low salinity vs. control
Cluster-53306.138196	Low salinity vs. control		Cluster-53306.139452	Low salinity vs. control
Cluster-53306.146442	Low salinity vs. control		Cluster-53306.85582	Low salinity vs. control
Cluster-53306.227211	Low salinity vs. control		Cluster-53306.13831	Low salinity vs. control
Cluster-53306.32584	Low salinity vs. control		Cluster-53306.160399	Low salinity vs. control
Cluster-53306.34292	Low salinity vs. control		Cluster-160366.0	Low salinity vs. control
Cluster-73369.0	Low salinity vs. control		Cluster-53306.225941	Low salinity vs. control
Cluster-53306.175137	Low salinity vs. control		Cluster-120829.0	Low salinity vs. control
Cluster-53306.65105	Low salinity vs. control		Cluster-53306.194120	Low salinity vs. control
Cluster-57535.0	Low salinity vs. control		Cluster-53306.47004	Low salinity vs. control
Cluster-137677.3	Low salinity vs. control		Cluster-22931.7	Low salinity vs. control
Cluster-53306.129899	Low salinity vs. control		Cluster-53306.189733	Low salinity vs. control
Cluster-53306.217374	Low salinity vs. control		Cluster-36922.1	Low salinity vs. control
Cluster-53306.163468	Low salinity vs. control		Cluster-53306.122450	Low salinity vs. control
Cluster-53306.91976	Low salinity vs. control		Cluster-53306.183207	Low salinity vs. control
Cluster-53306.78443	Low salinity vs. control		Cluster-53306.142478	Low salinity vs. control
Cluster-53306.142088	Low salinity vs. control		Cluster-143608.0	Low salinity vs. control
Cluster-153943.0	Low salinity vs. control		Cluster-131258.0	Low salinity vs. control
Cluster-53306.102287	Low salinity vs. control		Cluster-53306.143466	Low salinity vs. control
Cluster-156736.0	Low salinity vs. control		Cluster-53306.124519	Low salinity vs. control
Cluster-53306.150338	Low salinity vs. control		Cluster-53306.76754	Low salinity vs. control
Cluster-53306.183332	Low salinity vs. control		Cluster-53306.185606	Low salinity vs. control
Cluster-53306.185037	Low salinity vs. control		Cluster-141663.0	Low salinity vs. control
Cluster-53306.73092	Low salinity vs. control		Cluster-125923.0	Low salinity vs. control
Cluster-53306.49309	Low salinity vs. control		Cluster-127587.0	Low salinity vs. control
Cluster-144056.0	Low salinity vs. control		Cluster-53306.132758	Low salinity vs. control
Cluster-53306.83356	Low salinity vs. control		Cluster-101588.0	Low salinity vs. control
Cluster-53306.217514	Low salinity vs. control		Cluster-53306.137597	Low salinity vs. control
Cluster-133009.3	Low salinity vs. control		Cluster-157704.9	Low salinity vs. control
Cluster-53306.223868	Low salinity vs. control		Cluster-53306.85002	Low salinity vs. control
Cluster-53306.234304	Low salinity vs. control		Cluster-53306.91228	Low salinity vs. control
Cluster-138892.3	Low salinity vs. control		Cluster-145898.0	Low salinity vs. control
Cluster-53306.163469	Low salinity vs. control		Cluster-53306.158346	Low salinity vs. control
Cluster-40148.3	Low salinity vs. control		Cluster-113726.0	Low salinity vs. control
Cluster-53306.182030	Low salinity vs. control		Cluster-147095.6	Low salinity vs. control
Cluster-53306.125200	Low salinity vs. control		Cluster-53306.42307	Low salinity vs. control
Cluster-53306.93402	Low salinity vs. control		Cluster-53306.237709	Low salinity vs. control
Cluster-66935.0	Low salinity vs. control		Cluster-153357.1	Low salinity vs. control
Cluster-53306.79398	Low salinity vs. control		Cluster-53306.199035	Low salinity vs. control
Cluster-53306.139149	Low salinity vs. control		Cluster-149000.0	Low salinity vs. control
Cluster-64754.3	Low salinity vs. control		Cluster-53306.25270	Low salinity vs. control
Cluster-53306.10729	Low salinity vs. control		Cluster-143923.0	Low salinity vs. control
Cluster-53306.80295	Low salinity vs. control		Cluster-53306.107918	Low salinity vs. control
Cluster-53306.81193	Low salinity vs. control		Cluster-132403.3	Low salinity vs. control
Cluster-53306.124791	Low salinity vs. control		Cluster-148133.0	Low salinity vs. control
Cluster-53306.96417	Low salinity vs. control		Cluster-53306.32368	Low salinity vs. control
Cluster-139001.2	Low salinity vs. control		Cluster-132831.2	Low salinity vs. control
Cluster-29199.0	Low salinity vs. control		Cluster-53306.125589	Low salinity vs. control
Cluster-53306.146755	Low salinity vs. control		Cluster-53306.236726	Low salinity vs. control
Cluster-6824.0	Low salinity vs. control		Cluster-53306.93354	Low salinity vs. control
Cluster-53306.79504	Low salinity vs. control		Cluster-133526.0	Low salinity vs. control
Cluster-53306.90070	Low salinity vs. control		Cluster-53306.12609	Low salinity vs. control
Cluster-124300.1	Low salinity vs. control		Cluster-88250.0	Low salinity vs. control
Cluster-53306.89578	Low salinity vs. control		Cluster-53306.104814	Low salinity vs. control
Cluster-66755.2	Low salinity vs. control		Cluster-19526.0	Low salinity vs. control
Cluster-53306.58947	Low salinity vs. control		Cluster-53306.143504	Low salinity vs. control
Cluster-72587.1	Low salinity vs. control		Cluster-53306.189700	Low salinity vs. control
Cluster-53306.100970	Low salinity vs. control		Cluster-53306.122082	Low salinity vs. control
Cluster-53306.23584	Low salinity vs. control		Cluster-53306.119933	Low salinity vs. control
Cluster-46420.0	Low salinity vs. control		Cluster-118016.0	Low salinity vs. control
Cluster-53306.86587	Low salinity vs. control		Cluster-133950.1	Low salinity vs. control
Cluster-53306.92411	Low salinity vs. control		Cluster-53306.73084	Low salinity vs. control
Cluster-50269.0	Low salinity vs. control		Cluster-53306.100420	Low salinity vs. control
Cluster-53306.107400	Low salinity vs. control		Cluster-53306.215241	Low salinity vs. control
Cluster-53306.30158	Low salinity vs. control		Cluster-53306.6852	Low salinity vs. control
Cluster-53306.116053	Low salinity vs. control		Cluster-155604.0	Low salinity vs. control
Cluster-53306.116094	Low salinity vs. control		Cluster-97809.0	Low salinity vs. control
Cluster-53306.13629	Low salinity vs. control		Cluster-148200.0	Low salinity vs. control
Cluster-53306.154754	Low salinity vs. control		Cluster-53306.168606	Low salinity vs. control
Cluster-53306.47522	Low salinity vs. control		Cluster-130789.0	Low salinity vs. control
Cluster-60780.0	Low salinity vs. control		Cluster-53306.147738	Low salinity vs. control
Cluster-136789.1	Low salinity vs. control		Cluster-17547.0	Low salinity vs. control
Cluster-25110.2	Low salinity vs. control		Cluster-53306.6043	Low salinity vs. control
Cluster-53306.28327	Low salinity vs. control		Cluster-53306.122417	Low salinity vs. control
Cluster-53306.38420	Low salinity vs. control		Cluster-129895.0	Low salinity vs. control
Cluster-53306.96544	Low salinity vs. control		Cluster-53306.219318	Low salinity vs. control
Cluster-80508.0	Low salinity vs. control		Cluster-53306.109788	Low salinity vs. control
Cluster-53306.239106	Low salinity vs. control		Cluster-53306.127563	Low salinity vs. control
Cluster-84070.0	Low salinity vs. control		Cluster-141240.0	Low salinity vs. control
Cluster-53306.126786	Low salinity vs. control		Cluster-53306.207427	Low salinity vs. control
Cluster-53306.31506	Low salinity vs. control		Cluster-53306.62201	Low salinity vs. control
Cluster-53306.79870	Low salinity vs. control		Cluster-92748.1	Low salinity vs. control
Cluster-148605.2	Low salinity vs. control		Cluster-160366.2	Low salinity vs. control
Cluster-53306.169458	Low salinity vs. control		Cluster-53306.103879	Low salinity vs. control
Cluster-53306.34488	Low salinity vs. control		Cluster-53306.106440	Low salinity vs. control
Cluster-53306.173818	Low salinity vs. control		Cluster-112709.1	Low salinity vs. control
Cluster-53306.196489	Low salinity vs. control		Cluster-53306.113521	Low salinity vs. control
Cluster-155239.0	Low salinity vs. control		Cluster-136740.3	Low salinity vs. control
Cluster-109191.2	Low salinity vs. control		Cluster-53306.145815	Low salinity vs. control
Cluster-53306.128027	Low salinity vs. control		Cluster-53306.108032	Low salinity vs. control
Cluster-151047.0	Low salinity vs. control		Cluster-53306.41613	Low salinity vs. control
Cluster-25187.0	Low salinity vs. control		Cluster-53306.220632	Low salinity vs. control
Cluster-53306.186405	Low salinity vs. control		Cluster-118489.4	Low salinity vs. control
Cluster-53306.45617	Low salinity vs. control		Cluster-53306.147873	Low salinity vs. control
Cluster-53306.93888	Low salinity vs. control		Cluster-53306.177568	Low salinity vs. control
Cluster-53306.42428	Low salinity vs. control		Cluster-5377.0	Low salinity vs. control
Cluster-53306.57132	Low salinity vs. control		Cluster-3389.0	Low salinity vs. control
Cluster-53967.0	Low salinity vs. control		Cluster-53306.146527	Low salinity vs. control
Cluster-53306.95411	Low salinity vs. control		Cluster-53306.170757	Low salinity vs. control
Cluster-61065.5	Low salinity vs. control		Cluster-160097.0	Low salinity vs. control
Cluster-53306.146228	Low salinity vs. control		Cluster-53306.6463	Low salinity vs. control
Cluster-53306.162348	Low salinity vs. control		Cluster-53306.155368	Low salinity vs. control
Cluster-53306.23180	Low salinity vs. control		Cluster-53306.112096	Low salinity vs. control
Cluster-53306.112116	Low salinity vs. control		Cluster-53306.167727	Low salinity vs. control
Cluster-53306.154402	Low salinity vs. control		Cluster-53306.21805	Low salinity vs. control
Cluster-53306.23900	Low salinity vs. control		Cluster-94995.2	Low salinity vs. control
Cluster-56771.0	Low salinity vs. control		Cluster-53306.115296	Low salinity vs. control
Cluster-61476.2	Low salinity vs. control		Cluster-53306.147	Low salinity vs. control
Cluster-53306.187584	Low salinity vs. control		Cluster-53306.180517	Low salinity vs. control
Cluster-53306.142906	Low salinity vs. control		Cluster-53306.232304	Low salinity vs. control
Cluster-53306.63637	Low salinity vs. control		Cluster-53306.111177	Low salinity vs. control
Cluster-66445.1	Low salinity vs. control		Cluster-128572.0	Low salinity vs. control
Cluster-53306.178018	Low salinity vs. control		Cluster-40132.0	Low salinity vs. control
Cluster-53306.61033	Low salinity vs. control		Cluster-53306.99598	Low salinity vs. control
Cluster-53306.182584	Low salinity vs. control		Cluster-53306.127025	Low salinity vs. control
Cluster-53306.88815	Low salinity vs. control		Cluster-53306.154723	Low salinity vs. control
Cluster-53306.183646	Low salinity vs. control		Cluster-53306.113334	Low salinity vs. control
Cluster-6922.0	Low salinity vs. control		Cluster-5199.0	Low salinity vs. control
Cluster-53306.93938	Low salinity vs. control		Cluster-138648.0	Low salinity vs. control
Cluster-53306.85885	Low salinity vs. control		Cluster-53306.124500	Low salinity vs. control
Cluster-53306.52595	Low salinity vs. control		Cluster-53306.29266	Low salinity vs. control
Cluster-53306.82207	Low salinity vs. control		Cluster-53306.167562	Low salinity vs. control
Cluster-53306.101746	Low salinity vs. control		Cluster-53306.227758	Low salinity vs. control
Cluster-53306.133785	Low salinity vs. control		Cluster-145460.0	Low salinity vs. control
Cluster-53306.120366	Low salinity vs. control		Cluster-159324.1	Low salinity vs. control
Cluster-53306.123242	Low salinity vs. control		Cluster-53306.144281	Low salinity vs. control
Cluster-53306.184897	Low salinity vs. control		Cluster-53306.89310	Low salinity vs. control
Cluster-53306.158466	Low salinity vs. control		Cluster-149454.0	Low salinity vs. control
Cluster-53306.235021	Low salinity vs. control		Cluster-53306.42990	Low salinity vs. control
Cluster-53306.121255	Low salinity vs. control		Cluster-53306.49046	Low salinity vs. control
Cluster-8636.0	Low salinity vs. control		Cluster-130263.6	Low salinity vs. control
Cluster-53306.48876	Low salinity vs. control		Cluster-53306.114838	Low salinity vs. control
Cluster-53306.89291	Low salinity vs. control		Cluster-139579.0	Low salinity vs. control
Cluster-53306.168148	Low salinity vs. control		Cluster-53306.69875	Low salinity vs. control
Cluster-53306.168523	Low salinity vs. control		Cluster-53306.179244	Low salinity vs. control
Cluster-53306.9421	Low salinity vs. control		Cluster-53306.24426	Low salinity vs. control
Cluster-53306.99836	Low salinity vs. control		Cluster-53306.49631	Low salinity vs. control
Cluster-66292.1	Low salinity vs. control		Cluster-53306.54539	Low salinity vs. control
Cluster-53306.163174	Low salinity vs. control		Cluster-53306.32298	Low salinity vs. control
Cluster-53306.156145	Low salinity vs. control		Cluster-53306.221098	Low salinity vs. control
Cluster-53306.169597	Low salinity vs. control		Cluster-53306.10449	Low salinity vs. control
Cluster-53306.29194	Low salinity vs. control		Cluster-53306.123104	Low salinity vs. control
Cluster-53306.91152	Low salinity vs. control		Cluster-53306.161363	Low salinity vs. control
Cluster-53306.98165	Low salinity vs. control		Cluster-53306.19046	Low salinity vs. control
Cluster-53306.134574	Low salinity vs. control		Cluster-53306.56237	Low salinity vs. control
Cluster-53306.235210	Low salinity vs. control		Cluster-53306.96634	Low salinity vs. control
Cluster-53306.59235	Low salinity vs. control		Cluster-125884.0	Low salinity vs. control
Cluster-148719.3	Low salinity vs. control		Cluster-120127.0	Low salinity vs. control
Cluster-53306.217124	Low salinity vs. control		Cluster-131910.0	Low salinity vs. control
Cluster-53306.78591	Low salinity vs. control		Cluster-53306.120300	Low salinity vs. control
Cluster-53306.194929	Low salinity vs. control		Cluster-53306.119161	Low salinity vs. control
Cluster-53306.235327	Low salinity vs. control		Cluster-53306.187331	Low salinity vs. control
Cluster-53306.67215	Low salinity vs. control		Cluster-53306.48557	Low salinity vs. control
Cluster-53306.98508	Low salinity vs. control		Cluster-53306.39674	Low salinity vs. control
Cluster-44239.0	Low salinity vs. control		Cluster-147967.0	Low salinity vs. control
Cluster-53306.28891	Low salinity vs. control		Cluster-53306.184876	Low salinity vs. control
Cluster-53306.143608	Low salinity vs. control		Cluster-19284.0	Low salinity vs. control
Cluster-53306.35831	Low salinity vs. control		Cluster-53306.106278	Low salinity vs. control
Cluster-53306.43470	Low salinity vs. control		Cluster-53306.121504	Low salinity vs. control
Cluster-66348.1	Low salinity vs. control		Cluster-53306.131990	Low salinity vs. control
Cluster-53306.140227	Low salinity vs. control		Cluster-53306.4384	Low salinity vs. control
Cluster-56335.3	Low salinity vs. control		Cluster-53306.27543	Low salinity vs. control
Cluster-95515.11	Low salinity vs. control		Cluster-6184.0	Low salinity vs. control
Cluster-122979.1	Low salinity vs. control		Cluster-53306.113154	Low salinity vs. control
Cluster-53306.119132	Low salinity vs. control		Cluster-53306.67582	Low salinity vs. control
Cluster-53306.134881	Low salinity vs. control		Cluster-53306.227381	Low salinity vs. control
Cluster-53306.45141	Low salinity vs. control		Cluster-53306.123517	Low salinity vs. control
Cluster-53306.235722	Low salinity vs. control		Cluster-53306.148434	Low salinity vs. control
Cluster-53306.50612	Low salinity vs. control		Cluster-159073.0	Low salinity vs. control
Cluster-8080.0	Low salinity vs. control		Cluster-137629.0	Low salinity vs. control
Cluster-53306.81656	Low salinity vs. control		Cluster-53306.189272	Low salinity vs. control
Cluster-53306.50247	Low salinity vs. control		Cluster-153548.0	Low salinity vs. control
Cluster-53306.87489	Low salinity vs. control		Cluster-53306.131578	Low salinity vs. control
Cluster-53306.87150	Low salinity vs. control		Cluster-107646.0	Low salinity vs. control
Cluster-53306.15775	Low salinity vs. control		Cluster-53306.152502	Low salinity vs. control
Cluster-22022.1	Low salinity vs. control		Cluster-53306.83839	Low salinity vs. control
Cluster-53306.155596	Low salinity vs. control		Cluster-53306.215418	Low salinity vs. control
Cluster-84030.1	Low salinity vs. control		Cluster-92166.0	Low salinity vs. control
Cluster-133402.8	Low salinity vs. control		Cluster-53306.48882	Low salinity vs. control
Cluster-134954.1	Low salinity vs. control		Cluster-140833.0	Low salinity vs. control
Cluster-53306.132003	Low salinity vs. control		Cluster-53306.132674	Low salinity vs. control
Cluster-53306.21174	Low salinity vs. control		Cluster-53306.33812	Low salinity vs. control
Cluster-124478.1	Low salinity vs. control		Cluster-53306.33868	Low salinity vs. control
Cluster-53306.118300	Low salinity vs. control		Cluster-53306.58930	Low salinity vs. control
Cluster-53306.162051	Low salinity vs. control		Cluster-53306.93837	Low salinity vs. control
Cluster-53306.162202	Low salinity vs. control		Cluster-53306.130408	Low salinity vs. control
Cluster-53306.50819	Low salinity vs. control		Cluster-53306.211874	Low salinity vs. control
Cluster-55709.0	Low salinity vs. control		Cluster-136390.5	Low salinity vs. control
Cluster-53306.178908	Low salinity vs. control		Cluster-78763.0	Low salinity vs. control
Cluster-114178.1	Low salinity vs. control		Cluster-53306.99605	Low salinity vs. control
Cluster-53306.180134	Low salinity vs. control		Cluster-53306.95285	Low salinity vs. control
Cluster-96887.0	Low salinity vs. control		Cluster-53306.44527	Low salinity vs. control
Cluster-53306.142401	Low salinity vs. control		Cluster-157927.0	Low salinity vs. control
Cluster-53306.165047	Low salinity vs. control		Cluster-53306.119994	Low salinity vs. control
Cluster-62348.2	Low salinity vs. control		Cluster-53306.122627	Low salinity vs. control
Cluster-53306.235935	Low salinity vs. control		Cluster-53306.78962	Low salinity vs. control
Cluster-53306.65603	Low salinity vs. control		Cluster-53306.116696	Low salinity vs. control
Cluster-53306.134400	Low salinity vs. control		Cluster-53306.85639	Low salinity vs. control
Cluster-48615.0	Low salinity vs. control		Cluster-53306.15409	Low salinity vs. control
Cluster-53306.118836	Low salinity vs. control		Cluster-53306.97914	Low salinity vs. control
Cluster-53306.224115	Low salinity vs. control		Cluster-152983.1	Low salinity vs. control
Cluster-53306.73198	Low salinity vs. control		Cluster-53306.218343	Low salinity vs. control
Cluster-53306.211280	Low salinity vs. control		Cluster-148222.0	Low salinity vs. control
Cluster-53306.82272	Low salinity vs. control		Cluster-53306.113127	Low salinity vs. control
Cluster-53306.58872	Low salinity vs. control		Cluster-53306.136961	Low salinity vs. control
Cluster-62529.0	Low salinity vs. control		Cluster-53306.123305	Low salinity vs. control
Cluster-77608.1	Low salinity vs. control		Cluster-53306.38659	Low salinity vs. control
Cluster-53306.138241	Low salinity vs. control		Cluster-53306.113710	Low salinity vs. control
Cluster-140377.3	Low salinity vs. control		Cluster-156705.2	Low salinity vs. control
Cluster-53306.15771	Low salinity vs. control		Cluster-19873.2	Low salinity vs. control
Cluster-64099.4	Low salinity vs. control		Cluster-112745.1	Low salinity vs. control
Cluster-53306.168007	Low salinity vs. control		Cluster-138208.0	Low salinity vs. control
Cluster-53306.158424	Low salinity vs. control		Cluster-139137.0	Low salinity vs. control
Cluster-53306.86801	Low salinity vs. control		Cluster-36961.0	Low salinity vs. control
Cluster-53306.146855	Low salinity vs. control		Cluster-123866.0	Low salinity vs. control
Cluster-53306.106361	Low salinity vs. control		Cluster-53306.66615	Low salinity vs. control
Cluster-53306.121985	Low salinity vs. control		Cluster-53306.54979	Low salinity vs. control
Cluster-53306.230351	Low salinity vs. control		Cluster-20893.1	Low salinity vs. control
Cluster-53306.82405	Low salinity vs. control		Cluster-146535.0	Low salinity vs. control
Cluster-53306.141219	Low salinity vs. control		Cluster-53306.80831	Low salinity vs. control
Cluster-53306.46686	Low salinity vs. control		Cluster-154123.0	Low salinity vs. control
Cluster-53306.66282	Low salinity vs. control		Cluster-53306.120036	Low salinity vs. control
Cluster-116753.0	Low salinity vs. control		Cluster-53306.111906	Low salinity vs. control
Cluster-53306.17560	Low salinity vs. control		Cluster-149300.0	Low salinity vs. control
Cluster-53306.186023	Low salinity vs. control		Cluster-53306.129473	Low salinity vs. control
Cluster-53306.163755	Low salinity vs. control		Cluster-155204.2	Low salinity vs. control
Cluster-53306.128982	Low salinity vs. control		Cluster-53306.39772	Low salinity vs. control
Cluster-53306.227405	Low salinity vs. control		Cluster-53306.208696	Low salinity vs. control
Cluster-53306.107884	Low salinity vs. control		Cluster-154518.0	Low salinity vs. control
Cluster-76212.1	Low salinity vs. control		Cluster-46971.30	Low salinity vs. control
Cluster-53306.131412	Low salinity vs. control		Cluster-53306.177439	Low salinity vs. control
Cluster-53306.21763	Low salinity vs. control		Cluster-53306.31718	Low salinity vs. control
Cluster-53306.24916	Low salinity vs. control		Cluster-53306.176928	Low salinity vs. control
Cluster-53306.83975	Low salinity vs. control		Cluster-53306.117167	Low salinity vs. control
Cluster-53306.80209	Low salinity vs. control		Cluster-53306.12606	Low salinity vs. control
Cluster-53306.138230	Low salinity vs. control		Cluster-53306.33705	Low salinity vs. control
Cluster-53306.138246	Low salinity vs. control		Cluster-53306.116779	Low salinity vs. control
Cluster-53306.42115	Low salinity vs. control		Cluster-147933.0	Low salinity vs. control
Cluster-34943.3	Low salinity vs. control		Cluster-53306.172166	Low salinity vs. control
Cluster-88159.1	Low salinity vs. control		Cluster-53306.181181	Low salinity vs. control
Cluster-53306.91866	Low salinity vs. control		Cluster-89594.0	Low salinity vs. control
Cluster-53306.231642	Low salinity vs. control		Cluster-53306.13593	Low salinity vs. control
Cluster-53306.133319	Low salinity vs. control		Cluster-53306.1979	Low salinity vs. control
Cluster-53306.137147	Low salinity vs. control		Cluster-53306.167426	Low salinity vs. control
Cluster-53306.82856	Low salinity vs. control		Cluster-53306.65750	Low salinity vs. control
Cluster-74469.0	Low salinity vs. control		Cluster-53306.143668	Low salinity vs. control
Cluster-53306.124797	Low salinity vs. control		Cluster-145608.0	Low salinity vs. control
Cluster-53306.66584	Low salinity vs. control		Cluster-53306.83430	Low salinity vs. control
Cluster-53306.220186	Low salinity vs. control		Cluster-25388.88	Low salinity vs. control
Cluster-53306.135017	Low salinity vs. control		Cluster-53306.121319	Low salinity vs. control
Cluster-53306.232005	Low salinity vs. control		Cluster-53306.220488	Low salinity vs. control
Cluster-53306.92300	Low salinity vs. control		Cluster-152323.0	Low salinity vs. control
Cluster-53306.213993	Low salinity vs. control		Cluster-53306.66254	Low salinity vs. control
Cluster-53306.31242	Low salinity vs. control		Cluster-36618.1	Low salinity vs. control
Cluster-143276.0	Low salinity vs. control		Cluster-53306.102937	Low salinity vs. control
Cluster-36554.0	Low salinity vs. control		Cluster-53306.146600	Low salinity vs. control
Cluster-53306.58809	Low salinity vs. control		Cluster-53306.185239	Low salinity vs. control
Cluster-96377.0	Low salinity vs. control		Cluster-53306.115464	Low salinity vs. control
Cluster-53306.101199	Low salinity vs. control		Cluster-53306.33778	Low salinity vs. control
Cluster-53306.115959	Low salinity vs. control		Cluster-154125.0	Low salinity vs. control
Cluster-53306.20803	Low salinity vs. control		Cluster-53306.237148	Low salinity vs. control
Cluster-64592.1	Low salinity vs. control		Cluster-53306.107892	Low salinity vs. control
Cluster-53306.158986	Low salinity vs. control		Cluster-53306.137959	Low salinity vs. control
Cluster-53306.150265	Low salinity vs. control		Cluster-53306.174227	Low salinity vs. control
Cluster-53306.171984	Low salinity vs. control		Cluster-53306.31127	Low salinity vs. control
Cluster-53306.56550	Low salinity vs. control		Cluster-53306.222581	Low salinity vs. control
Cluster-138262.0	Low salinity vs. control		Cluster-53306.98947	Low salinity vs. control
Cluster-53306.154574	Low salinity vs. control		Cluster-154211.0	Low salinity vs. control
Cluster-53306.170995	Low salinity vs. control		Cluster-53306.202263	Low salinity vs. control
Cluster-53306.80433	Low salinity vs. control		Cluster-53306.169712	Low salinity vs. control
Cluster-53306.97731	Low salinity vs. control		Cluster-53306.199115	Low salinity vs. control
Cluster-58632.2	Low salinity vs. control		Cluster-53306.122558	Low salinity vs. control
Cluster-9212.2	Low salinity vs. control		Cluster-140334.2	Low salinity vs. control
Cluster-9289.1	Low salinity vs. control		Cluster-53306.104346	Low salinity vs. control
Cluster-53306.109929	Low salinity vs. control		Cluster-145626.0	Low salinity vs. control
Cluster-53306.133191	Low salinity vs. control		Cluster-121455.0	Low salinity vs. control
Cluster-53306.961	Low salinity vs. control		Cluster-125575.0	Low salinity vs. control
Cluster-53306.2334	Low salinity vs. control		Cluster-53306.204288	Low salinity vs. control
Cluster-53306.165067	Low salinity vs. control		Cluster-129292.0	Low salinity vs. control
Cluster-136293.0	Low salinity vs. control		Cluster-53306.92014	Low salinity vs. control
Cluster-53306.144441	Low salinity vs. control		Cluster-53306.82881	Low salinity vs. control
Cluster-53306.202042	Low salinity vs. control		Cluster-53306.30157	Low salinity vs. control
Cluster-55617.0	Low salinity vs. control		Cluster-53306.132565	Low salinity vs. control
Cluster-53306.191375	Low salinity vs. control		Cluster-24317.7	Low salinity vs. control
Cluster-53306.79340	Low salinity vs. control		Cluster-53306.210985	Low salinity vs. control
Cluster-100494.2	Low salinity vs. control		Cluster-53306.52000	Low salinity vs. control
Cluster-53306.3979	Low salinity vs. control		Cluster-106525.0	Low salinity vs. control
Cluster-53306.176889	Low salinity vs. control		Cluster-53306.118481	Low salinity vs. control
Cluster-53306.149589	Low salinity vs. control		Cluster-53306.68440	Low salinity vs. control
Cluster-53306.23447	Low salinity vs. control		Cluster-53306.97884	Low salinity vs. control
Cluster-53306.38313	Low salinity vs. control		Cluster-147145.1	Low salinity vs. control
Cluster-53306.159990	Low salinity vs. control		Cluster-53306.38953	Low salinity vs. control
Cluster-53306.166841	Low salinity vs. control		Cluster-123119.3	Low salinity vs. control
Cluster-104153.0	Low salinity vs. control		Cluster-158942.0	Low salinity vs. control
Cluster-53306.165585	Low salinity vs. control		Cluster-53306.92283	Low salinity vs. control
Cluster-53306.168520	Low salinity vs. control		Cluster-55075.0	Low salinity vs. control
Cluster-53306.78556	Low salinity vs. control		Cluster-53306.182071	Low salinity vs. control
Cluster-53306.201555	Low salinity vs. control		Cluster-53306.163938	Low salinity vs. control
Cluster-3755.0	Low salinity vs. control		Cluster-53306.210835	Low salinity vs. control
Cluster-53306.2098	Low salinity vs. control		Cluster-154208.0	Low salinity vs. control
Cluster-53306.229877	Low salinity vs. control		Cluster-53306.119650	Low salinity vs. control
Cluster-53306.226516	Low salinity vs. control		Cluster-53306.116715	Low salinity vs. control
Cluster-53306.82070	Low salinity vs. control		Cluster-129726.0	Low salinity vs. control
Cluster-53306.130995	Low salinity vs. control		Cluster-157356.0	Low salinity vs. control
Cluster-122204.0	Low salinity vs. control		Cluster-53306.119099	Low salinity vs. control
Cluster-34992.0	Low salinity vs. control		Cluster-53306.197272	Low salinity vs. control
Cluster-53306.57186	Low salinity vs. control		Cluster-53306.114948	Low salinity vs. control
Cluster-27789.2	Low salinity vs. control		Cluster-53306.116626	Low salinity vs. control
Cluster-53306.129956	Low salinity vs. control		Cluster-130536.0	Low salinity vs. control
Cluster-53306.167124	Low salinity vs. control		Cluster-13274.0	Low salinity vs. control
Cluster-53306.165485	Low salinity vs. control		Cluster-53306.212139	Low salinity vs. control
Cluster-53306.179664	Low salinity vs. control		Cluster-19393.0	Low salinity vs. control
Cluster-53306.199381	Low salinity vs. control		Cluster-141776.1	Low salinity vs. control
Cluster-53306.143785	Low salinity vs. control		Cluster-53306.120565	Low salinity vs. control
Cluster-67625.0	Low salinity vs. control		Cluster-53306.102763	Low salinity vs. control
Cluster-53306.20911	Low salinity vs. control		Cluster-53306.147928	Low salinity vs. control
Cluster-53306.66037	Low salinity vs. control		Cluster-53306.192762	Low salinity vs. control
Cluster-53306.91765	Low salinity vs. control		Cluster-53306.38686	Low salinity vs. control
Cluster-53306.232163	Low salinity vs. control		Cluster-53306.40297	Low salinity vs. control
Cluster-150465.0	Low salinity vs. control		Cluster-53306.70102	Low salinity vs. control
Cluster-53306.239052	Low salinity vs. control		Cluster-53306.74461	Low salinity vs. control
Cluster-53306.198514	Low salinity vs. control		Cluster-90465.4	Low salinity vs. control
Cluster-125043.33	Low salinity vs. control		Cluster-53306.24126	Low salinity vs. control
Cluster-122602.0	Low salinity vs. control		Cluster-145878.0	Low salinity vs. control
Cluster-53306.169728	Low salinity vs. control		Cluster-53306.111821	Low salinity vs. control
Cluster-76386.1	Low salinity vs. control		Cluster-97006.23	Low salinity vs. control
Cluster-53306.113056	Low salinity vs. control		Cluster-142256.2	Low salinity vs. control
Cluster-53306.182243	Low salinity vs. control		Cluster-53306.194638	Low salinity vs. control
Cluster-53306.108036	Low salinity vs. control		Cluster-53306.458	Low salinity vs. control
Cluster-53306.124131	Low salinity vs. control		Cluster-53306.34473	Low salinity vs. control
Cluster-53306.128340	Low salinity vs. control		Cluster-53306.132096	Low salinity vs. control
Cluster-53306.156175	Low salinity vs. control		Cluster-53306.122209	Low salinity vs. control
Cluster-53306.169670	Low salinity vs. control		Cluster-53306.6467	Low salinity vs. control
Cluster-53306.124124	Low salinity vs. control		Cluster-53306.94386	Low salinity vs. control
Cluster-53306.226330	Low salinity vs. control		Cluster-20862.0	Low salinity vs. control
Cluster-53306.68162	Low salinity vs. control		Cluster-53306.179728	Low salinity vs. control
Cluster-53306.170524	Low salinity vs. control		Cluster-53306.66711	Low salinity vs. control
Cluster-53306.105819	Low salinity vs. control		Cluster-142534.0	Low salinity vs. control
Cluster-53306.138585	Low salinity vs. control		Cluster-126372.4	Low salinity vs. control
Cluster-53306.88689	Low salinity vs. control		Cluster-53306.225558	Low salinity vs. control
Cluster-53306.90660	Low salinity vs. control		Cluster-53306.62020	Low salinity vs. control
Cluster-53306.145939	Low salinity vs. control		Cluster-53306.161314	Low salinity vs. control
Cluster-53306.129414	Low salinity vs. control		Cluster-137999.0	Low salinity vs. control
Cluster-53306.138244	Low salinity vs. control		Cluster-53306.71199	Low salinity vs. control
Cluster-53306.148749	Low salinity vs. control		Cluster-53306.166115	Low salinity vs. control
Cluster-53306.221478	Low salinity vs. control		Cluster-139352.0	Low salinity vs. control
Cluster-53306.93443	Low salinity vs. control		Cluster-53306.94083	Low salinity vs. control
Cluster-53306.20261	Low salinity vs. control		Cluster-53306.16144	Low salinity vs. control
Cluster-99650.0	Low salinity vs. control		Cluster-53306.115513	Low salinity vs. control
Cluster-103973.0	Low salinity vs. control		Cluster-53306.157926	Low salinity vs. control
Cluster-53306.52903	Low salinity vs. control		Cluster-92900.14	Low salinity vs. control
Cluster-53306.14087	Low salinity vs. control		Cluster-53306.161580	Low salinity vs. control
Cluster-53306.175141	Low salinity vs. control		Cluster-53306.28651	Low salinity vs. control
Cluster-53306.2096	Low salinity vs. control		Cluster-53306.196881	Low salinity vs. control
Cluster-53306.61262	Low salinity vs. control		Cluster-53306.174237	Low salinity vs. control
Cluster-53306.136984	Low salinity vs. control		Cluster-53306.115818	Low salinity vs. control
Cluster-53306.210919	Low salinity vs. control		Cluster-53306.202916	Low salinity vs. control
Cluster-53306.7905	Low salinity vs. control		Cluster-53306.213669	Low salinity vs. control
Cluster-100579.0	Low salinity vs. control		Cluster-53306.222590	Low salinity vs. control
Cluster-53306.162256	Low salinity vs. control		Cluster-53306.63252	Low salinity vs. control
Cluster-53306.59160	Low salinity vs. control		Cluster-158248.0	Low salinity vs. control
Cluster-53306.19516	Low salinity vs. control		Cluster-53306.138985	Low salinity vs. control
Cluster-144902.12	Low salinity vs. control		Cluster-53306.137688	Low salinity vs. control
Cluster-53306.101705	Low salinity vs. control		Cluster-53306.96986	Low salinity vs. control
Cluster-53306.128018	Low salinity vs. control		Cluster-53306.91337	Low salinity vs. control
Cluster-53306.136344	Low salinity vs. control		Cluster-53306.204909	Low salinity vs. control
Cluster-53306.19208	Low salinity vs. control		Cluster-156644.9	Low salinity vs. control
Cluster-53306.131489	Low salinity vs. control		Cluster-53306.51304	Low salinity vs. control
Cluster-53306.225754	Low salinity vs. control		Cluster-53306.69886	Low salinity vs. control
Cluster-53306.14481	Low salinity vs. control		Cluster-148888.0	Low salinity vs. control
Cluster-53306.231117	Low salinity vs. control		Cluster-119240.1	Low salinity vs. control
Cluster-53306.156660	Low salinity vs. control		Cluster-53306.50699	Low salinity vs. control
Cluster-53306.168018	Low salinity vs. control		Cluster-53306.7739	Low salinity vs. control
Cluster-53306.202331	Low salinity vs. control		Cluster-53306.138181	Low salinity vs. control
Cluster-53306.62796	Low salinity vs. control		Cluster-124403.4	Low salinity vs. control
Cluster-53306.120092	Low salinity vs. control		Cluster-53306.227761	Low salinity vs. control
Cluster-53306.123259	Low salinity vs. control		Cluster-53306.67854	Low salinity vs. control
Cluster-53306.73235	Low salinity vs. control		Cluster-53306.178584	Low salinity vs. control
Cluster-53306.55786	Low salinity vs. control		Cluster-110032.0	Low salinity vs. control
Cluster-53306.152164	Low salinity vs. control		Cluster-53306.226399	Low salinity vs. control
Cluster-53306.2081	Low salinity vs. control		Cluster-53306.163845	Low salinity vs. control
Cluster-150302.2	Low salinity vs. control		Cluster-53306.14394	Low salinity vs. control
Cluster-25577.0	Low salinity vs. control		Cluster-138372.1	Low salinity vs. control
Cluster-53306.136015	Low salinity vs. control		Cluster-159853.0	Low salinity vs. control
Cluster-53306.138968	Low salinity vs. control		Cluster-53306.229420	Low salinity vs. control
Cluster-72242.0	Low salinity vs. control		Cluster-53306.220600	Low salinity vs. control
Cluster-53306.70986	Low salinity vs. control		Cluster-148257.10	Low salinity vs. control
Cluster-53306.20648	Low salinity vs. control		Cluster-53306.38417	Low salinity vs. control
Cluster-53306.120024	Low salinity vs. control		Cluster-53306.210059	Low salinity vs. control
Cluster-53306.149275	Low salinity vs. control		Cluster-53306.97127	Low salinity vs. control
Cluster-62019.0	Low salinity vs. control		Cluster-53306.172398	Low salinity vs. control
Cluster-150835.13	Low salinity vs. control		Cluster-53306.16583	Low salinity vs. control
Cluster-53306.30430	Low salinity vs. control		Cluster-53306.208155	Low salinity vs. control
Cluster-59656.9	Low salinity vs. control		Cluster-53306.131987	Low salinity vs. control
Cluster-102090.4	Low salinity vs. control		Cluster-53306.184407	Low salinity vs. control
Cluster-53306.126587	Low salinity vs. control		Cluster-53306.33272	Low salinity vs. control
Cluster-53306.205939	Low salinity vs. control		Cluster-53306.35042	Low salinity vs. control
Cluster-57683.0	Low salinity vs. control		Cluster-53306.182682	Low salinity vs. control
Cluster-53306.125110	Low salinity vs. control		Cluster-150987.0	Low salinity vs. control
Cluster-53306.231243	Low salinity vs. control		Cluster-19288.0	Low salinity vs. control
Cluster-53306.149835	Low salinity vs. control		Cluster-53306.179921	Low salinity vs. control
Cluster-53306.171977	Low salinity vs. control		Cluster-53306.130301	Low salinity vs. control
Cluster-53306.211861	Low salinity vs. control		Cluster-53306.143783	Low salinity vs. control
Cluster-76212.3	Low salinity vs. control		Cluster-53306.200612	Low salinity vs. control
Cluster-53306.79166	Low salinity vs. control		Cluster-53306.26691	Low salinity vs. control
Cluster-53306.144280	Low salinity vs. control		Cluster-53306.65465	Low salinity vs. control
Cluster-53306.232196	Low salinity vs. control		Cluster-53306.37693	Low salinity vs. control
Cluster-53306.3450	Low salinity vs. control		Cluster-53306.84094	Low salinity vs. control
Cluster-53306.169765	Low salinity vs. control		Cluster-53306.174126	Low salinity vs. control
Cluster-53306.145417	Low salinity vs. control		Cluster-53306.166301	Low salinity vs. control
Cluster-53306.71635	Low salinity vs. control		Cluster-53306.63272	Low salinity vs. control
Cluster-53306.225403	Low salinity vs. control		Cluster-53306.95109	Low salinity vs. control
Cluster-53306.173353	Low salinity vs. control		Cluster-53306.215838	Low salinity vs. control
Cluster-53306.66629	Low salinity vs. control		Cluster-123836.1	Low salinity vs. control
Cluster-53306.92221	Low salinity vs. control		Cluster-95417.0	Low salinity vs. control
Cluster-53306.146722	Low salinity vs. control		Cluster-50538.0	Low salinity vs. control
Cluster-53306.151928	Low salinity vs. control		Cluster-53306.204936	Low salinity vs. control
Cluster-53306.171521	Low salinity vs. control		Cluster-53306.113156	Low salinity vs. control
Cluster-53306.177238	Low salinity vs. control		Cluster-41860.11	Low salinity vs. control
Cluster-53306.192901	Low salinity vs. control		Cluster-119971.1	Low salinity vs. control
Cluster-53306.18790	Low salinity vs. control		Cluster-137848.3	Low salinity vs. control
Cluster-53306.42735	Low salinity vs. control		Cluster-160239.0	Low salinity vs. control
Cluster-53306.74828	Low salinity vs. control		Cluster-143626.0	Low salinity vs. control
Cluster-53306.88670	Low salinity vs. control		Cluster-53306.200059	Low salinity vs. control
Cluster-10620.0	Low salinity vs. control		Cluster-53306.112346	Low salinity vs. control
Cluster-53306.154310	Low salinity vs. control		Cluster-136166.0	Low salinity vs. control
Cluster-53306.38413	Low salinity vs. control		Cluster-53306.120780	Low salinity vs. control
Cluster-119262.1	Low salinity vs. control		Cluster-53306.35983	Low salinity vs. control
Cluster-53306.58144	Low salinity vs. control		Cluster-132342.0	Low salinity vs. control
Cluster-59418.0	Low salinity vs. control		Cluster-53306.222213	Low salinity vs. control
Cluster-53306.223470	Low salinity vs. control		Cluster-53306.170636	Low salinity vs. control
Cluster-53306.124122	Low salinity vs. control		Cluster-146758.0	Low salinity vs. control
Cluster-53306.60169	Low salinity vs. control		Cluster-53306.41084	Low salinity vs. control
Cluster-53306.175581	Low salinity vs. control		Cluster-53306.48980	Low salinity vs. control
Cluster-85661.2	Low salinity vs. control		Cluster-53306.116140	Low salinity vs. control
Cluster-103512.0	Low salinity vs. control		Cluster-17925.1	Low salinity vs. control
Cluster-53306.205558	Low salinity vs. control		Cluster-101780.1	Low salinity vs. control
Cluster-53306.57074	Low salinity vs. control		Cluster-53306.100405	Low salinity vs. control
Cluster-53306.149790	Low salinity vs. control		Cluster-53306.13421	Low salinity vs. control
Cluster-53306.86995	Low salinity vs. control		Cluster-152005.0	Low salinity vs. control
Cluster-118489.1	Low salinity vs. control		Cluster-53306.76127	Low salinity vs. control
Cluster-109048.0	Low salinity vs. control		Cluster-146790.0	Low salinity vs. control
Cluster-138687.0	Low salinity vs. control		Cluster-53306.139948	Low salinity vs. control
Cluster-53306.133629	Low salinity vs. control		Cluster-53306.103928	Low salinity vs. control
Cluster-53306.155010	Low salinity vs. control		Cluster-103615.0	Low salinity vs. control
Cluster-82144.0	Low salinity vs. control		Cluster-150237.0	Low salinity vs. control
Cluster-151733.3	Low salinity vs. control		Cluster-131130.0	Low salinity vs. control
Cluster-53306.106360	Low salinity vs. control		Cluster-53306.151582	Low salinity vs. control
Cluster-53306.108153	Low salinity vs. control		Cluster-152634.1	Low salinity vs. control
Cluster-72734.0	Low salinity vs. control		Cluster-53306.118090	Low salinity vs. control
Cluster-108467.1	Low salinity vs. control		Cluster-53306.216375	Low salinity vs. control
Cluster-109445.11	Low salinity vs. control		Cluster-138734.1	Low salinity vs. control
Cluster-53306.164079	Low salinity vs. control		Cluster-134140.0	Low salinity vs. control
Cluster-53306.226517	Low salinity vs. control		Cluster-134928.0	Low salinity vs. control
Cluster-84256.3	Low salinity vs. control		Cluster-53306.100225	Low salinity vs. control
Cluster-31758.0	Low salinity vs. control		Cluster-53306.136461	Low salinity vs. control
Cluster-101353.3	Low salinity vs. control		Cluster-53306.228783	Low salinity vs. control
Cluster-61060.0	Low salinity vs. control		Cluster-142708.1	Low salinity vs. control
Cluster-53306.73666	Low salinity vs. control		Cluster-53306.192185	Low salinity vs. control
Cluster-53306.163024	Low salinity vs. control		Cluster-53306.215417	Low salinity vs. control
Cluster-53306.107408	Low salinity vs. control		Cluster-53306.22413	Low salinity vs. control
Cluster-53306.75629	Low salinity vs. control		Cluster-63359.0	Low salinity vs. control
Cluster-53306.147655	Low salinity vs. control		Cluster-53306.193266	Low salinity vs. control
Cluster-53306.22913	Low salinity vs. control		Cluster-120088.1	Low salinity vs. control
Cluster-53306.55122	Low salinity vs. control		Cluster-17439.0	Low salinity vs. control
Cluster-53306.204587	Low salinity vs. control		Cluster-53306.166986	Low salinity vs. control
Cluster-53306.82226	Low salinity vs. control		Cluster-53306.188012	Low salinity vs. control
Cluster-152646.8	Low salinity vs. control		Cluster-53306.204454	Low salinity vs. control
Cluster-103477.0	Low salinity vs. control		Cluster-53306.135326	Low salinity vs. control
Cluster-53306.145269	Low salinity vs. control		Cluster-140854.1	Low salinity vs. control
Cluster-53306.19023	Low salinity vs. control		Cluster-53306.123288	Low salinity vs. control
Cluster-53306.165476	Low salinity vs. control		Cluster-53306.4270	Low salinity vs. control
Cluster-53306.117581	Low salinity vs. control		Cluster-53306.6658	Low salinity vs. control
Cluster-53306.119268	Low salinity vs. control		Cluster-53306.156922	Low salinity vs. control
Cluster-53306.163102	Low salinity vs. control		Cluster-53306.193670	Low salinity vs. control
Cluster-53306.217534	Low salinity vs. control		Cluster-53306.224143	Low salinity vs. control
Cluster-53306.234779	Low salinity vs. control		Cluster-53306.224869	Low salinity vs. control
Cluster-9360.0	Low salinity vs. control		Cluster-53306.164041	Low salinity vs. control
Cluster-53306.5415	Low salinity vs. control		Cluster-102736.0	Low salinity vs. control
Cluster-53306.58358	Low salinity vs. control		Cluster-53306.32180	Low salinity vs. control
Cluster-126368.2	Low salinity vs. control		Cluster-53306.34792	Low salinity vs. control
Cluster-107038.0	Low salinity vs. control		Cluster-53306.32452	Low salinity vs. control
Cluster-53306.58676	Low salinity vs. control		Cluster-53306.123651	Low salinity vs. control
Cluster-53306.136187	Low salinity vs. control		Cluster-53306.9206	Low salinity vs. control
Cluster-53306.25902	Low salinity vs. control		Cluster-53306.57557	Low salinity vs. control
Cluster-53306.161079	Low salinity vs. control		Cluster-53306.62730	Low salinity vs. control
Cluster-53306.96797	Low salinity vs. control		Cluster-53306.47409	Low salinity vs. control
Cluster-53306.87641	Low salinity vs. control		Cluster-53306.235249	Low salinity vs. control
Cluster-53306.137479	Low salinity vs. control		Cluster-53306.108578	Low salinity vs. control
Cluster-53306.175623	Low salinity vs. control		Cluster-149530.1	Low salinity vs. control
Cluster-112905.0	Low salinity vs. control		Cluster-53306.108251	Low salinity vs. control
Cluster-122160.3	Low salinity vs. control		Cluster-53306.17994	Low salinity vs. control
Cluster-53306.205903	Low salinity vs. control		Cluster-53306.44883	Low salinity vs. control
Cluster-102638.0	Low salinity vs. control		Cluster-53306.218306	Low salinity vs. control
Cluster-93911.0	Low salinity vs. control		Cluster-53306.182540	Low salinity vs. control
Cluster-136334.5	Low salinity vs. control		Cluster-53306.127450	Low salinity vs. control
Cluster-43850.13	Low salinity vs. control		Cluster-154050.1	Low salinity vs. control
Cluster-53306.187044	Low salinity vs. control		Cluster-53306.134824	Low salinity vs. control
Cluster-53306.153873	Low salinity vs. control		Cluster-53306.233418	Low salinity vs. control
Cluster-53306.68591	Low salinity vs. control		Cluster-53306.176940	Low salinity vs. control
Cluster-53306.182873	Low salinity vs. control		Cluster-53306.105971	Low salinity vs. control
Cluster-53306.114965	Low salinity vs. control		Cluster-160102.3	Low salinity vs. control
Cluster-53306.146720	Low salinity vs. control		Cluster-53306.119911	Low salinity vs. control
Cluster-138264.0	Low salinity vs. control		Cluster-53306.146012	Low salinity vs. control
Cluster-142173.0	Low salinity vs. control		Cluster-53306.227767	Low salinity vs. control
Cluster-53306.96074	Low salinity vs. control		Cluster-53306.135172	Low salinity vs. control
Cluster-9335.0	Low salinity vs. control		Cluster-46577.0	Low salinity vs. control
Cluster-53306.181326	Low salinity vs. control		Cluster-138709.2	Low salinity vs. control
Cluster-53306.62162	Low salinity vs. control		Cluster-74032.0	Low salinity vs. control
Cluster-53306.68784	Low salinity vs. control		Cluster-155010.2	Low salinity vs. control
Cluster-53306.53770	Low salinity vs. control		Cluster-108412.0	Low salinity vs. control
Cluster-53306.193639	Low salinity vs. control		Cluster-17033.0	Low salinity vs. control
Cluster-53306.225749	Low salinity vs. control		Cluster-53306.158484	Low salinity vs. control
Cluster-155465.0	Low salinity vs. control		Cluster-53306.113124	Low salinity vs. control
Cluster-53306.167058	Low salinity vs. control		Cluster-100216.9	Low salinity vs. control
Cluster-53306.93558	Low salinity vs. control		Cluster-53306.136292	Low salinity vs. control
Cluster-53306.116767	Low salinity vs. control		Cluster-53306.34136	Low salinity vs. control
Cluster-53306.10367	Low salinity vs. control		Cluster-143047.2	Low salinity vs. control
Cluster-53306.153070	Low salinity vs. control		Cluster-151351.1	Low salinity vs. control
Cluster-53306.206820	Low salinity vs. control		Cluster-53306.175258	Low salinity vs. control
Cluster-133485.7	Low salinity vs. control		Cluster-142988.0	Low salinity vs. control
Cluster-53306.133418	Low salinity vs. control		Cluster-53306.96234	Low salinity vs. control
Cluster-53306.214059	Low salinity vs. control		Cluster-53306.124397	Low salinity vs. control
Cluster-114617.18	Low salinity vs. control		Cluster-104008.6	Low salinity vs. control
Cluster-53306.125986	Low salinity vs. control		Cluster-53306.170033	Low salinity vs. control
Cluster-53306.94721	Low salinity vs. control		Cluster-53306.209736	Low salinity vs. control
Cluster-66447.0	Low salinity vs. control		Cluster-53306.39605	Low salinity vs. control
Cluster-71680.0	Low salinity vs. control		Cluster-53306.70502	Low salinity vs. control
Cluster-82144.2	Low salinity vs. control		Cluster-53306.189494	Low salinity vs. control
Cluster-114398.2	Low salinity vs. control		Cluster-53306.123378	Low salinity vs. control
Cluster-53306.78142	Low salinity vs. control		Cluster-53306.183334	Low salinity vs. control
Cluster-109351.0	Low salinity vs. control		Cluster-53306.88695	Low salinity vs. control
Cluster-83268.0	Low salinity vs. control		Cluster-53306.113885	Low salinity vs. control
Cluster-114675.0	Low salinity vs. control		Cluster-53306.3241	Low salinity vs. control
Cluster-53306.99361	Low salinity vs. control		Cluster-53306.93446	Low salinity vs. control
Cluster-117486.7	Low salinity vs. control		Cluster-123932.0	Low salinity vs. control
Cluster-68190.4	Low salinity vs. control		Cluster-104415.1	Low salinity vs. control
Cluster-53306.124352	Low salinity vs. control		Cluster-53306.143841	Low salinity vs. control
Cluster-132686.0	Low salinity vs. control		Cluster-53306.90664	Low salinity vs. control
Cluster-48794.0	Low salinity vs. control		Cluster-127093.0	Low salinity vs. control
Cluster-53306.221607	Low salinity vs. control		Cluster-151262.0	Low salinity vs. control
Cluster-53306.99596	Low salinity vs. control		Cluster-101053.0	Low salinity vs. control
Cluster-53306.239105	Low salinity vs. control		Cluster-117593.1	Low salinity vs. control
Cluster-53306.169040	Low salinity vs. control		Cluster-148160.0	Low salinity vs. control
Cluster-90028.0	Low salinity vs. control		Cluster-159173.11	Low salinity vs. control
Cluster-53306.40001	Low salinity vs. control		Cluster-53306.195193	Low salinity vs. control
Cluster-53306.98420	Low salinity vs. control		Cluster-53306.30370	Low salinity vs. control
Cluster-53306.15306	Low salinity vs. control		Cluster-53306.49435	Low salinity vs. control
Cluster-53306.51359	Low salinity vs. control		Cluster-153731.0	Low salinity vs. control
Cluster-53306.119289	Low salinity vs. control		Cluster-53306.133684	Low salinity vs. control
Cluster-53306.129060	Low salinity vs. control		Cluster-53306.79471	Low salinity vs. control
Cluster-157269.0	Low salinity vs. control		Cluster-17423.0	Low salinity vs. control
Cluster-53306.239145	Low salinity vs. control		Cluster-18081.0	Low salinity vs. control
Cluster-53306.58832	Low salinity vs. control		Cluster-53306.172842	Low salinity vs. control
Cluster-84610.0	Low salinity vs. control		Cluster-53306.93358	Low salinity vs. control
Cluster-53306.140597	Low salinity vs. control		Cluster-53306.222847	Low salinity vs. control
Cluster-53306.234440	Low salinity vs. control		Cluster-53306.8329	Low salinity vs. control
Cluster-53306.18108	Low salinity vs. control		Cluster-53306.96934	Low salinity vs. control
Cluster-108909.1	Low salinity vs. control		Cluster-53306.166969	Low salinity vs. control
Cluster-53306.160269	Low salinity vs. control		Cluster-53306.12267	Low salinity vs. control
Cluster-53306.112700	Low salinity vs. control		Cluster-84528.0	Low salinity vs. control
Cluster-53306.142362	Low salinity vs. control		Cluster-27251.0	Low salinity vs. control
Cluster-53306.29012	Low salinity vs. control		Cluster-53306.141439	Low salinity vs. control
Cluster-53306.36670	Low salinity vs. control		Cluster-53306.53203	Low salinity vs. control
Cluster-53306.217847	Low salinity vs. control		Cluster-53306.15758	Low salinity vs. control
Cluster-53306.49094	Low salinity vs. control		Cluster-53306.97924	Low salinity vs. control
Cluster-53306.133425	Low salinity vs. control		Cluster-53306.55327	Low salinity vs. control
Cluster-53306.156879	Low salinity vs. control		Cluster-53306.228331	Low salinity vs. control
Cluster-53306.164492	Low salinity vs. control		Cluster-53306.52576	Low salinity vs. control
Cluster-53306.214499	Low salinity vs. control		Cluster-53306.66819	Low salinity vs. control
Cluster-88610.0	Low salinity vs. control		Cluster-138161.0	Low salinity vs. control
Cluster-132261.10	Low salinity vs. control		Cluster-142080.0	Low salinity vs. control
Cluster-53306.164144	Low salinity vs. control		Cluster-53306.167244	Low salinity vs. control
Cluster-53306.164166	Low salinity vs. control		Cluster-74499.1	Low salinity vs. control
Cluster-53306.95916	Low salinity vs. control		Cluster-53306.168967	Low salinity vs. control
Cluster-53306.139018	Low salinity vs. control		Cluster-53306.220925	Low salinity vs. control
Cluster-53306.143040	Low salinity vs. control		Cluster-53306.36392	Low salinity vs. control
Cluster-53306.150981	Low salinity vs. control		Cluster-53306.125800	Low salinity vs. control
Cluster-53306.58378	Low salinity vs. control		Cluster-53306.60616	Low salinity vs. control
Cluster-53306.93440	Low salinity vs. control		Cluster-19850.1	Low salinity vs. control
Cluster-103742.17	Low salinity vs. control		Cluster-20368.0	Low salinity vs. control
Cluster-53306.92489	Low salinity vs. control		Cluster-123183.0	Low salinity vs. control
Cluster-33374.0	Low salinity vs. control		Cluster-145540.1	Low salinity vs. control
Cluster-53306.37690	Low salinity vs. control		Cluster-53306.19367	Low salinity vs. control
Cluster-53306.89676	Low salinity vs. control		Cluster-53306.153897	Low salinity vs. control
Cluster-53306.80625	Low salinity vs. control		Cluster-53306.127032	Low salinity vs. control
Cluster-53306.168494	Low salinity vs. control		Cluster-107527.1	Low salinity vs. control
Cluster-53306.124736	Low salinity vs. control		Cluster-53306.118503	Low salinity vs. control
Cluster-53306.207103	Low salinity vs. control		Cluster-53306.183627	Low salinity vs. control
Cluster-53306.22715	Low salinity vs. control		Cluster-160426.5	Low salinity vs. control
Cluster-53306.59062	Low salinity vs. control		Cluster-53306.100700	Low salinity vs. control
Cluster-53306.130382	Low salinity vs. control		Cluster-53306.225061	Low salinity vs. control
Cluster-53306.65712	Low salinity vs. control		Cluster-53306.104884	Low salinity vs. control
Cluster-53306.205360	Low salinity vs. control		Cluster-53306.133141	Low salinity vs. control
Cluster-53306.60394	Low salinity vs. control		Cluster-121432.2	Low salinity vs. control
Cluster-53306.92497	Low salinity vs. control		Cluster-131531.0	Low salinity vs. control
Cluster-53306.191548	Low salinity vs. control		Cluster-117093.0	Low salinity vs. control
Cluster-53306.26324	Low salinity vs. control		Cluster-53306.70970	Low salinity vs. control
Cluster-53306.79502	Low salinity vs. control		Cluster-19378.0	Low salinity vs. control
Cluster-53306.99796	Low salinity vs. control		Cluster-158162.0	Low salinity vs. control
Cluster-53306.40610	Low salinity vs. control		Cluster-32334.0	Low salinity vs. control
Cluster-71860.6	Low salinity vs. control		Cluster-134817.0	Low salinity vs. control
Cluster-7104.0	Low salinity vs. control		Cluster-53306.19778	Low salinity vs. control
Cluster-53306.115487	Low salinity vs. control		Cluster-53306.143433	Low salinity vs. control
Cluster-2603.13	Low salinity vs. control		Cluster-53306.123283	Low salinity vs. control
Cluster-53306.191865	Low salinity vs. control		Cluster-53306.24373	Low salinity vs. control
Cluster-53306.173746	Low salinity vs. control		Cluster-53306.9395	Low salinity vs. control
Cluster-53306.50493	Low salinity vs. control		Cluster-160631.0	Low salinity vs. control
Cluster-137381.2	Low salinity vs. control		Cluster-53306.120648	Low salinity vs. control
Cluster-53306.70158	Low salinity vs. control		Cluster-53306.92669	Low salinity vs. control
Cluster-77056.1	Low salinity vs. control		Cluster-16852.3	Low salinity vs. control
Cluster-114830.0	Low salinity vs. control		Cluster-160247.0	Low salinity vs. control
Cluster-53306.166219	Low salinity vs. control		Cluster-53306.51768	Low salinity vs. control
Cluster-55165.0	Low salinity vs. control		Cluster-53306.131673	Low salinity vs. control
Cluster-53306.193208	Low salinity vs. control		Cluster-160365.0	Low salinity vs. control
Cluster-79236.0	Low salinity vs. control		Cluster-19411.2	Low salinity vs. control
Cluster-72496.0	Low salinity vs. control		Cluster-53306.147475	Low salinity vs. control
Cluster-142216.0	Low salinity vs. control		Cluster-141047.0	Low salinity vs. control
Cluster-53306.160010	Low salinity vs. control		Cluster-53306.104322	Low salinity vs. control
Cluster-53306.179649	Low salinity vs. control		Cluster-53306.19636	Low salinity vs. control
Cluster-7267.0	Low salinity vs. control		Cluster-53306.205101	Low salinity vs. control
Cluster-53306.28161	Low salinity vs. control		Cluster-53306.79845	Low salinity vs. control
Cluster-53306.167197	Low salinity vs. control		Cluster-53306.118728	Low salinity vs. control
Cluster-126398.7	Low salinity vs. control		Cluster-111653.8	Low salinity vs. control
Cluster-53306.160256	Low salinity vs. control		Cluster-53306.18295	Low salinity vs. control
Cluster-65133.2	Low salinity vs. control		Cluster-53306.92437	Low salinity vs. control
Cluster-53306.166166	Low salinity vs. control		Cluster-53306.147852	Low salinity vs. control
Cluster-53306.41222	Low salinity vs. control		Cluster-154969.1	Low salinity vs. control
Cluster-87616.7	Low salinity vs. control		Cluster-11166.3	Low salinity vs. control
Cluster-53306.10774	Low salinity vs. control		Cluster-134432.0	Low salinity vs. control
Cluster-53306.216038	Low salinity vs. control		Cluster-53306.120927	Low salinity vs. control
Cluster-53306.89076	Low salinity vs. control		Cluster-53306.201819	Low salinity vs. control
Cluster-154260.0	Low salinity vs. control		Cluster-53306.206040	Low salinity vs. control
Cluster-87998.0	Low salinity vs. control		Cluster-53306.119062	Low salinity vs. control
Cluster-53306.226971	Low salinity vs. control		Cluster-53306.134458	Low salinity vs. control
Cluster-104071.0	Low salinity vs. control		Cluster-53306.138988	Low salinity vs. control
Cluster-53306.40214	Low salinity vs. control		Cluster-53306.211726	Low salinity vs. control
Cluster-53306.128067	Low salinity vs. control		Cluster-53306.175609	Low salinity vs. control
Cluster-53306.61998	Low salinity vs. control		Cluster-53306.183431	Low salinity vs. control
Cluster-53306.232896	Low salinity vs. control		Cluster-53306.92711	Low salinity vs. control
Cluster-53306.42683	Low salinity vs. control		Cluster-53306.171953	Low salinity vs. control
Cluster-53306.57115	Low salinity vs. control		Cluster-53306.211676	Low salinity vs. control
Cluster-53306.90734	Low salinity vs. control		Cluster-149957.7	Low salinity vs. control
Cluster-53306.94351	Low salinity vs. control		Cluster-53306.160148	Low salinity vs. control
Cluster-152686.11	Low salinity vs. control		Cluster-19704.0	Low salinity vs. control
Cluster-53306.188449	Low salinity vs. control		Cluster-53306.118087	Low salinity vs. control
Cluster-53306.42770	Low salinity vs. control		Cluster-53306.125658	Low salinity vs. control
Cluster-53306.200606	Low salinity vs. control		Cluster-53306.158061	Low salinity vs. control
Cluster-131069.1	Low salinity vs. control		Cluster-84345.0	Low salinity vs. control
Cluster-53306.129723	Low salinity vs. control		Cluster-150471.1	Low salinity vs. control
Cluster-53306.158082	Low salinity vs. control		Cluster-144722.0	Low salinity vs. control
Cluster-72499.3	Low salinity vs. control		Cluster-102266.2	Low salinity vs. control
Cluster-53306.16511	Low salinity vs. control		Cluster-53306.127880	Low salinity vs. control
Cluster-53306.61879	Low salinity vs. control		Cluster-53306.93416	Low salinity vs. control
Cluster-53306.64559	Low salinity vs. control		Cluster-53306.123022	Low salinity vs. control
Cluster-54911.0	Low salinity vs. control		Cluster-53306.44480	Low salinity vs. control
Cluster-7300.0	Low salinity vs. control		Cluster-53306.157865	Low salinity vs. control
Cluster-53306.218526	Low salinity vs. control		Cluster-53306.197259	Low salinity vs. control
Cluster-53306.226518	Low salinity vs. control		Cluster-53306.78543	Low salinity vs. control
Cluster-53306.177308	Low salinity vs. control		Cluster-141240.3	Low salinity vs. control
Cluster-53306.28215	Low salinity vs. control		Cluster-53306.193060	Low salinity vs. control
Cluster-119913.0	Low salinity vs. control		Cluster-136560.0	Low salinity vs. control
Cluster-53306.159713	Low salinity vs. control		Cluster-53306.225238	Low salinity vs. control
Cluster-53306.150028	Low salinity vs. control		Cluster-133703.7	Low salinity vs. control
Cluster-53306.156846	Low salinity vs. control		Cluster-53306.118391	Low salinity vs. control
Cluster-53306.153243	Low salinity vs. control		Cluster-154754.2	Low salinity vs. control
Cluster-53306.137868	Low salinity vs. control		Cluster-53306.185158	Low salinity vs. control
Cluster-53306.199053	Low salinity vs. control		Cluster-53306.223307	Low salinity vs. control
Cluster-53306.148381	Low salinity vs. control		Cluster-53306.38276	Low salinity vs. control
Cluster-53306.164561	Low salinity vs. control		Cluster-53306.171551	Low salinity vs. control
Cluster-53306.98192	Low salinity vs. control		Cluster-53306.200093	Low salinity vs. control
Cluster-128918.0	Low salinity vs. control		Cluster-53306.145077	Low salinity vs. control
Cluster-53306.155329	Low salinity vs. control		Cluster-129722.0	Low salinity vs. control
Cluster-159505.2	Low salinity vs. control		Cluster-53306.138192	Low salinity vs. control
Cluster-53306.61988	Low salinity vs. control		Cluster-53306.68015	Low salinity vs. control
Cluster-53306.140704	Low salinity vs. control		Cluster-25340.0	Low salinity vs. control
Cluster-7052.0	Low salinity vs. control		Cluster-53306.21298	Low salinity vs. control
Cluster-53306.192666	Low salinity vs. control		Cluster-53306.84600	Low salinity vs. control
Cluster-55058.0	Low salinity vs. control		Cluster-53306.110070	Low salinity vs. control
Cluster-53306.91347	Low salinity vs. control		Cluster-53306.34117	Low salinity vs. control
Cluster-53306.124783	Low salinity vs. control		Cluster-53306.45252	Low salinity vs. control
Cluster-50673.19	Low salinity vs. control		Cluster-53306.223365	Low salinity vs. control
Cluster-53306.69187	Low salinity vs. control		Cluster-53306.148484	Low salinity vs. control
Cluster-135245.9	Low salinity vs. control		Cluster-53306.31496	Low salinity vs. control
Cluster-53306.219485	Low salinity vs. control		Cluster-35547.1	Low salinity vs. control
Cluster-53306.75663	Low salinity vs. control		Cluster-145540.5	Low salinity vs. control
Cluster-53306.231671	Low salinity vs. control		Cluster-53306.118406	Low salinity vs. control
Cluster-53306.146819	Low salinity vs. control		Cluster-113964.0	Low salinity vs. control
Cluster-53306.227050	Low salinity vs. control		Cluster-136740.2	Low salinity vs. control
Cluster-159675.0	Low salinity vs. control		Cluster-53306.133922	Low salinity vs. control
Cluster-136557.2	Low salinity vs. control		Cluster-53306.137869	Low salinity vs. control
Cluster-53306.109896	Low salinity vs. control		Cluster-53306.149240	Low salinity vs. control
Cluster-53306.43081	Low salinity vs. control		Cluster-110130.2	Low salinity vs. control
Cluster-53306.104545	Low salinity vs. control		Cluster-53306.104861	Low salinity vs. control
Cluster-53306.121356	Low salinity vs. control		Cluster-53306.62018	Low salinity vs. control
Cluster-53306.116806	Low salinity vs. control		Cluster-53306.141476	Low salinity vs. control
Cluster-53306.160052	Low salinity vs. control		Cluster-53306.783	Low salinity vs. control
Cluster-53306.19930	Low salinity vs. control		Cluster-24317.3	Low salinity vs. control
Cluster-53306.197667	Low salinity vs. control		Cluster-53306.114827	Low salinity vs. control
Cluster-53306.144422	Low salinity vs. control		Cluster-53306.120088	Low salinity vs. control
Cluster-53306.175030	Low salinity vs. control		Cluster-53306.194210	Low salinity vs. control
Cluster-116299.1	Low salinity vs. control		Cluster-53306.130083	Low salinity vs. control
Cluster-8910.0	Low salinity vs. control		Cluster-134276.0	Low salinity vs. control
Cluster-53306.102743	Low salinity vs. control		Cluster-53306.124421	Low salinity vs. control
Cluster-53306.202244	Low salinity vs. control		Cluster-53306.18472	Low salinity vs. control
Cluster-53306.229995	Low salinity vs. control		Cluster-53306.193743	Low salinity vs. control
Cluster-53306.95791	Low salinity vs. control		Cluster-53306.57608	Low salinity vs. control
Cluster-57148.0	Low salinity vs. control		Cluster-53306.106528	Low salinity vs. control
Cluster-53306.6521	Low salinity vs. control		Cluster-53306.124613	Low salinity vs. control
Cluster-53306.63472	Low salinity vs. control		Cluster-88899.12	Low salinity vs. control
Cluster-69699.8	Low salinity vs. control		Cluster-126479.0	Low salinity vs. control
Cluster-53306.117271	Low salinity vs. control		Cluster-130398.5	Low salinity vs. control
Cluster-53306.146147	Low salinity vs. control		Cluster-123162.0	Low salinity vs. control
Cluster-53306.171039	Low salinity vs. control		Cluster-138793.0	Low salinity vs. control
Cluster-53306.79423	Low salinity vs. control		Cluster-53306.211159	Low salinity vs. control
Cluster-53306.143447	Low salinity vs. control		Cluster-53306.30740	Low salinity vs. control
Cluster-53306.98821	Low salinity vs. control		Cluster-116519.9	Low salinity vs. control
Cluster-4686.0	Low salinity vs. control		Cluster-143211.0	Low salinity vs. control
Cluster-53306.107289	Low salinity vs. control		Cluster-53306.229017	Low salinity vs. control
Cluster-53306.197586	Low salinity vs. control		Cluster-53306.116065	Low salinity vs. control
Cluster-53306.201952	Low salinity vs. control		Cluster-53306.143990	Low salinity vs. control
Cluster-53306.21928	Low salinity vs. control		Cluster-53306.211146	Low salinity vs. control
Cluster-53306.140334	Low salinity vs. control		Cluster-53306.139508	Low salinity vs. control
Cluster-53306.155759	Low salinity vs. control		Cluster-53306.91391	Low salinity vs. control
Cluster-117544.0	Low salinity vs. control		Cluster-144154.0	Low salinity vs. control
Cluster-152092.0	Low salinity vs. control		Cluster-147584.0	Low salinity vs. control
Cluster-53306.118423	Low salinity vs. control		Cluster-53306.31685	Low salinity vs. control
Cluster-53306.168294	Low salinity vs. control		Cluster-53306.16775	Low salinity vs. control
Cluster-53306.47422	Low salinity vs. control		Cluster-120285.0	Low salinity vs. control
Cluster-53306.155499	Low salinity vs. control		Cluster-53306.163675	Low salinity vs. control
Cluster-53306.40640	Low salinity vs. control		Cluster-53306.2942	Low salinity vs. control
Cluster-53306.44095	Low salinity vs. control		Cluster-141375.0	Low salinity vs. control
Cluster-53306.128879	Low salinity vs. control		Cluster-53306.180405	Low salinity vs. control
Cluster-61476.1	Low salinity vs. control		Cluster-81446.0	Low salinity vs. control
Cluster-53306.102077	Low salinity vs. control		Cluster-53306.184403	Low salinity vs. control
Cluster-53306.92852	Low salinity vs. control		Cluster-53306.39795	Low salinity vs. control
Cluster-89812.7	Low salinity vs. control		Cluster-53306.55769	Low salinity vs. control
Cluster-158515.6	Low salinity vs. control		Cluster-158567.0	Low salinity vs. control
Cluster-53306.13309	Low salinity vs. control		Cluster-31746.0	Low salinity vs. control
Cluster-122661.2	Low salinity vs. control		Cluster-53306.13906	Low salinity vs. control
Cluster-113244.1	Low salinity vs. control		Cluster-23932.0	Low salinity vs. control
Cluster-53306.58821	Low salinity vs. control		Cluster-53306.43441	Low salinity vs. control
Cluster-53306.219998	Low salinity vs. control		Cluster-53306.115802	Low salinity vs. control
Cluster-53306.63780	Low salinity vs. control		Cluster-53306.1806	Low salinity vs. control
Cluster-32237.1	Low salinity vs. control		Cluster-53306.100385	Low salinity vs. control
Cluster-53306.236706	Low salinity vs. control		Cluster-143966.1	Low salinity vs. control
Cluster-51765.7	Low salinity vs. control		Cluster-53306.106175	Low salinity vs. control
Cluster-53306.179446	Low salinity vs. control		Cluster-53306.51722	Low salinity vs. control
Cluster-53306.89683	Low salinity vs. control		Cluster-53306.77642	Low salinity vs. control
Cluster-53306.62793	Low salinity vs. control		Cluster-126928.0	Low salinity vs. control
Cluster-125292.10	Low salinity vs. control		Cluster-53306.130074	Low salinity vs. control
Cluster-53306.138270	Low salinity vs. control		Cluster-53306.125674	Low salinity vs. control
Cluster-53306.132182	Low salinity vs. control		Cluster-53306.163844	Low salinity vs. control
Cluster-53306.215967	Low salinity vs. control		Cluster-148874.0	Low salinity vs. control
Cluster-53306.124774	Low salinity vs. control		Cluster-53306.92493	Low salinity vs. control
Cluster-53306.110013	Low salinity vs. control		Cluster-53306.33303	Low salinity vs. control
Cluster-53306.140438	Low salinity vs. control		Cluster-128279.0	Low salinity vs. control
Cluster-53306.160640	Low salinity vs. control		Cluster-53306.32602	Low salinity vs. control
Cluster-53306.135473	Low salinity vs. control		Cluster-53306.16105	Low salinity vs. control
Cluster-53306.217904	Low salinity vs. control		Cluster-53306.233639	Low salinity vs. control
Cluster-53306.92515	Low salinity vs. control		Cluster-53306.86069	Low salinity vs. control
Cluster-53306.149195	Low salinity vs. control		Cluster-53306.152251	Low salinity vs. control
Cluster-53306.157570	Low salinity vs. control		Cluster-102541.0	Low salinity vs. control
Cluster-116530.5	Low salinity vs. control		Cluster-53306.118420	Low salinity vs. control
Cluster-53306.37571	Low salinity vs. control		Cluster-144822.2	Low salinity vs. control
Cluster-53306.3399	Low salinity vs. control		Cluster-53306.102377	Low salinity vs. control
Cluster-129381.0	Low salinity vs. control		Cluster-53306.141239	Low salinity vs. control
Cluster-53306.155793	Low salinity vs. control		Cluster-152065.0	Low salinity vs. control
Cluster-53306.134693	Low salinity vs. control		Cluster-53306.98437	Low salinity vs. control
Cluster-132010.0	Low salinity vs. control		Cluster-53306.124950	Low salinity vs. control
Cluster-53306.175068	Low salinity vs. control		Cluster-53306.42585	Low salinity vs. control
Cluster-106682.0	Low salinity vs. control		Cluster-53306.235354	Low salinity vs. control
Cluster-53306.138477	Low salinity vs. control		Cluster-53306.140405	Low salinity vs. control
Cluster-53306.88335	Low salinity vs. control		Cluster-53306.177312	Low salinity vs. control
Cluster-53306.192384	Low salinity vs. control		Cluster-128995.0	Low salinity vs. control
Cluster-53306.150510	Low salinity vs. control		Cluster-85679.0	Low salinity vs. control
Cluster-124478.2	Low salinity vs. control		Cluster-53306.8836	Low salinity vs. control
Cluster-53306.58672	Low salinity vs. control		Cluster-27448.8	Low salinity vs. control
Cluster-135363.0	Low salinity vs. control		Cluster-133466.0	Low salinity vs. control
Cluster-53306.197818	Low salinity vs. control		Cluster-53306.130288	Low salinity vs. control
Cluster-119790.2	Low salinity vs. control		Cluster-53306.164046	Low salinity vs. control
Cluster-53306.178154	Low salinity vs. control		Cluster-53306.185235	Low salinity vs. control
Cluster-53306.197689	Low salinity vs. control		Cluster-53306.233123	Low salinity vs. control
Cluster-53306.218898	Low salinity vs. control		Cluster-138823.0	Low salinity vs. control
Cluster-53306.108276	Low salinity vs. control		Cluster-128674.1	Low salinity vs. control
Cluster-53306.12962	Low salinity vs. control		Cluster-20805.0	Low salinity vs. control
Cluster-53306.224537	Low salinity vs. control		Cluster-53306.35045	Low salinity vs. control
Cluster-53306.64615	Low salinity vs. control		Cluster-53306.33441	Low salinity vs. control
Cluster-150835.3	Low salinity vs. control		Cluster-53306.184246	Low salinity vs. control
Cluster-53306.130678	Low salinity vs. control		Cluster-149409.0	Low salinity vs. control
Cluster-53306.142603	Low salinity vs. control		Cluster-53306.207603	Low salinity vs. control
Cluster-53306.238599	Low salinity vs. control		Cluster-53306.204818	Low salinity vs. control
Cluster-53306.65228	Low salinity vs. control		Cluster-53306.138619	Low salinity vs. control
Cluster-53306.100054	Low salinity vs. control		Cluster-53306.69137	Low salinity vs. control
Cluster-53306.150186	Low salinity vs. control		Cluster-88740.7	Low salinity vs. control
Cluster-53306.132766	Low salinity vs. control		Cluster-53306.82115	Low salinity vs. control
Cluster-53306.67758	Low salinity vs. control		Cluster-53306.134686	Low salinity vs. control
Cluster-53306.124474	Low salinity vs. control		Cluster-18539.0	Low salinity vs. control
Cluster-53306.139602	Low salinity vs. control		Cluster-27719.7	Low salinity vs. control
Cluster-53306.183729	Low salinity vs. control		Cluster-53306.110243	Low salinity vs. control
Cluster-104750.3	Low salinity vs. control		Cluster-53306.131683	Low salinity vs. control
Cluster-85008.0	Low salinity vs. control		Cluster-133281.0	Low salinity vs. control
Cluster-96647.0	Low salinity vs. control		Cluster-53306.198624	Low salinity vs. control
Cluster-53306.158583	Low salinity vs. control		Cluster-135235.1	Low salinity vs. control
Cluster-53306.105172	Low salinity vs. control		Cluster-53306.203480	Low salinity vs. control
Cluster-53306.36807	Low salinity vs. control		Cluster-53306.188344	Low salinity vs. control
Cluster-74983.0	Low salinity vs. control		Cluster-53306.37534	Low salinity vs. control
Cluster-53306.104086	Low salinity vs. control		Cluster-127678.1	Low salinity vs. control
Cluster-53306.49113	Low salinity vs. control		Cluster-53306.169891	Low salinity vs. control
Cluster-53306.86196	Low salinity vs. control		Cluster-53306.66162	Low salinity vs. control
Cluster-53306.4557	Low salinity vs. control		Cluster-53306.205797	Low salinity vs. control
Cluster-53306.198532	Low salinity vs. control		Cluster-53306.74505	Low salinity vs. control
Cluster-53306.179564	Low salinity vs. control		Cluster-53306.175969	Low salinity vs. control
Cluster-53306.144249	Low salinity vs. control		Cluster-53306.229901	Low salinity vs. control
Cluster-53306.117129	Low salinity vs. control		Cluster-53306.8034	Low salinity vs. control
Cluster-53306.21398	Low salinity vs. control		Cluster-53306.194777	Low salinity vs. control
Cluster-61557.0	Low salinity vs. control		Cluster-138709.4	Low salinity vs. control
Cluster-53306.108768	Low salinity vs. control		Cluster-138734.0	Low salinity vs. control
Cluster-53306.177757	Low salinity vs. control		Cluster-53306.118422	Low salinity vs. control
Cluster-10847.0	Low salinity vs. control		Cluster-116878.0	Low salinity vs. control
Cluster-79604.0	Low salinity vs. control		Cluster-140196.3	Low salinity vs. control
Cluster-141104.0	Low salinity vs. control		Cluster-53306.109187	Low salinity vs. control
Cluster-53306.166700	Low salinity vs. control		Cluster-127421.3	Low salinity vs. control
Cluster-53306.29997	Low salinity vs. control		Cluster-151147.0	Low salinity vs. control
Cluster-53306.31050	Low salinity vs. control		Cluster-102049.0	Low salinity vs. control
Cluster-53306.227912	Low salinity vs. control		Cluster-144000.4	Low salinity vs. control
Cluster-53306.78563	Low salinity vs. control		Cluster-53306.75612	Low salinity vs. control
Cluster-53306.55132	Low salinity vs. control		Cluster-53306.211675	Low salinity vs. control
Cluster-53306.182001	Low salinity vs. control		Cluster-53306.232823	Low salinity vs. control
Cluster-53306.105822	Low salinity vs. control		Cluster-130104.0	Low salinity vs. control
Cluster-53306.145205	Low salinity vs. control		Cluster-140240.0	Low salinity vs. control
Cluster-53306.68126	Low salinity vs. control		Cluster-53306.195017	Low salinity vs. control
Cluster-53306.149421	Low salinity vs. control		Cluster-154327.0	Low salinity vs. control
Cluster-53306.147299	Low salinity vs. control		Cluster-53306.211419	Low salinity vs. control
Cluster-53306.88382	Low salinity vs. control		Cluster-103076.0	Low salinity vs. control
Cluster-57065.0	Low salinity vs. control		Cluster-131912.1	Low salinity vs. control
Cluster-53306.17549	Low salinity vs. control		Cluster-53306.51999	Low salinity vs. control
Cluster-53306.51829	Low salinity vs. control		Cluster-53306.7902	Low salinity vs. control
Cluster-53306.80055	Low salinity vs. control		Cluster-53306.39569	Low salinity vs. control
Cluster-34687.0	Low salinity vs. control		Cluster-53306.77373	Low salinity vs. control
Cluster-53306.162258	Low salinity vs. control		Cluster-53306.198587	Low salinity vs. control
Cluster-53306.40002	Low salinity vs. control		Cluster-121988.0	Low salinity vs. control
Cluster-53306.97145	Low salinity vs. control		Cluster-53306.106310	Low salinity vs. control
Cluster-76403.2	Low salinity vs. control		Cluster-53306.71223	Low salinity vs. control
Cluster-53306.71764	Low salinity vs. control		Cluster-53306.208262	Low salinity vs. control
Cluster-65959.0	Low salinity vs. control		Cluster-53306.25615	Low salinity vs. control
Cluster-53306.112361	Low salinity vs. control		Cluster-53306.31898	Low salinity vs. control
Cluster-53306.181162	Low salinity vs. control		Cluster-53306.237730	Low salinity vs. control
Cluster-53306.44180	Low salinity vs. control		Cluster-53306.97136	Low salinity vs. control
Cluster-53306.125000	Low salinity vs. control		Cluster-53306.66990	Low salinity vs. control
Cluster-53306.133652	Low salinity vs. control		Cluster-53306.129389	Low salinity vs. control
Cluster-66734.0	Low salinity vs. control		Cluster-53306.7133	Low salinity vs. control
Cluster-46971.3	Low salinity vs. control		Cluster-53043.0	Low salinity vs. control
Cluster-53306.128747	Low salinity vs. control		Cluster-53306.4444	Low salinity vs. control
Cluster-53306.17844	Low salinity vs. control		Cluster-53306.7004	Low salinity vs. control
Cluster-53306.4882	Low salinity vs. control		Cluster-53306.148453	Low salinity vs. control
Cluster-53306.16268	Low salinity vs. control		Cluster-53306.172762	Low salinity vs. control
Cluster-53306.141975	Low salinity vs. control		Cluster-53306.189216	Low salinity vs. control
Cluster-53306.80420	Low salinity vs. control		Cluster-83056.4	Low salinity vs. control
Cluster-53306.80660	Low salinity vs. control		Cluster-53306.192139	Low salinity vs. control
Cluster-99265.0	Low salinity vs. control		Cluster-53306.128823	Low salinity vs. control
Cluster-153688.0	Low salinity vs. control		Cluster-53306.209425	Low salinity vs. control
Cluster-53306.29800	Low salinity vs. control		Cluster-53306.140540	Low salinity vs. control
Cluster-61291.0	Low salinity vs. control		Cluster-94176.0	Low salinity vs. control
Cluster-53306.234817	Low salinity vs. control		Cluster-132261.5	Low salinity vs. control
Cluster-53306.199925	Low salinity vs. control		Cluster-53306.31248	Low salinity vs. control
Cluster-53306.79170	Low salinity vs. control		Cluster-53306.47107	Low salinity vs. control
Cluster-71599.1	Low salinity vs. control		Cluster-53306.172240	Low salinity vs. control
Cluster-53306.44015	Low salinity vs. control		Cluster-53306.30400	Low salinity vs. control
Cluster-136966.0	Low salinity vs. control		Cluster-53306.5391	Low salinity vs. control
Cluster-103732.0	Low salinity vs. control		Cluster-53306.118829	Low salinity vs. control
Cluster-53306.11561	Low salinity vs. control		Cluster-53306.225608	Low salinity vs. control
Cluster-53306.208952	Low salinity vs. control		Cluster-53306.218252	Low salinity vs. control
Cluster-53306.149792	Low salinity vs. control		Cluster-139992.3	Low salinity vs. control
Cluster-53306.82932	Low salinity vs. control		Cluster-53306.34326	Low salinity vs. control
Cluster-146541.2	Low salinity vs. control		Cluster-53306.211685	Low salinity vs. control
Cluster-53306.223410	Low salinity vs. control		Cluster-155335.0	Low salinity vs. control
Cluster-115454.0	Low salinity vs. control		Cluster-53306.69728	Low salinity vs. control
Cluster-53306.171233	Low salinity vs. control		Cluster-53306.28122	Low salinity vs. control
Cluster-62274.0	Low salinity vs. control		Cluster-53306.64714	Low salinity vs. control
Cluster-53306.160744	Low salinity vs. control		Cluster-128886.0	Low salinity vs. control
Cluster-53306.111104	Low salinity vs. control		Cluster-86301.0	Low salinity vs. control
Cluster-53306.163706	Low salinity vs. control		Cluster-53306.94174	Low salinity vs. control
Cluster-53306.201609	Low salinity vs. control		Cluster-122839.1	Low salinity vs. control
Cluster-53306.207751	Low salinity vs. control		Cluster-53306.219059	Low salinity vs. control
Cluster-53306.27684	Low salinity vs. control		Cluster-94664.0	Low salinity vs. control
Cluster-53306.39424	Low salinity vs. control		Cluster-53306.130497	Low salinity vs. control
Cluster-53306.68366	Low salinity vs. control		Cluster-19450.3	Low salinity vs. control
Cluster-53306.73581	Low salinity vs. control		Cluster-53306.59414	Low salinity vs. control
Cluster-69210.1	Low salinity vs. control		Cluster-53306.235435	Low salinity vs. control
Cluster-93920.3	Low salinity vs. control		Cluster-53306.95556	Low salinity vs. control
Cluster-97006.9	Low salinity vs. control		Cluster-53306.125887	Low salinity vs. control
Cluster-53306.201571	Low salinity vs. control		Cluster-53306.110779	Low salinity vs. control
Cluster-53306.57182	Low salinity vs. control		Cluster-157386.0	Low salinity vs. control
Cluster-47058.1	Low salinity vs. control		Cluster-139591.0	Low salinity vs. control
Cluster-53306.156531	Low salinity vs. control		Cluster-53306.32932	Low salinity vs. control
Cluster-53306.200304	Low salinity vs. control		Cluster-53306.128822	Low salinity vs. control
Cluster-54214.1	Low salinity vs. control		Cluster-79343.0	Low salinity vs. control
Cluster-6920.0	Low salinity vs. control		Cluster-53306.82261	Low salinity vs. control
Cluster-53306.154833	Low salinity vs. control		Cluster-53306.6905	Low salinity vs. control
Cluster-53306.201130	Low salinity vs. control		Cluster-53306.20291	Low salinity vs. control
Cluster-116894.0	Low salinity vs. control		Cluster-53306.84046	Low salinity vs. control
Cluster-27642.1	Low salinity vs. control		Cluster-34834.0	Low salinity vs. control
Cluster-134224.25	Low salinity vs. control		Cluster-137827.2	Low salinity vs. control
Cluster-53306.32238	Low salinity vs. control		Cluster-137534.0	Low salinity vs. control
Cluster-23854.1	Low salinity vs. control		Cluster-53306.205964	Low salinity vs. control
Cluster-53306.147751	Low salinity vs. control		Cluster-149075.0	Low salinity vs. control
Cluster-141911.2	Low salinity vs. control		Cluster-53306.120216	Low salinity vs. control
Cluster-53306.193730	Low salinity vs. control		Cluster-53306.218379	Low salinity vs. control
Cluster-53306.127671	Low salinity vs. control		Cluster-27229.0	Low salinity vs. control
Cluster-9426.0	Low salinity vs. control		Cluster-53306.228938	Low salinity vs. control
Cluster-53306.139852	Low salinity vs. control		Cluster-53306.2646	Low salinity vs. control
Cluster-53306.136378	Low salinity vs. control		Cluster-53306.190704	Low salinity vs. control
Cluster-53306.146976	Low salinity vs. control		Cluster-53306.213786	Low salinity vs. control
Cluster-53306.54980	Low salinity vs. control		Cluster-113671.0	Low salinity vs. control
Cluster-53306.213913	Low salinity vs. control		Cluster-151161.1	Low salinity vs. control
Cluster-53306.21552	Low salinity vs. control		Cluster-53306.120478	Low salinity vs. control
Cluster-119743.0	Low salinity vs. control		Cluster-53306.82730	Low salinity vs. control
Cluster-53306.216642	Low salinity vs. control		Cluster-136298.2	Low salinity vs. control
Cluster-53306.41135	Low salinity vs. control		Cluster-53306.208271	Low salinity vs. control
Cluster-53306.47692	Low salinity vs. control		Cluster-53306.109920	Low salinity vs. control
Cluster-53306.89762	Low salinity vs. control		Cluster-53306.126904	Low salinity vs. control
Cluster-97873.3	Low salinity vs. control		Cluster-53306.30644	Low salinity vs. control
Cluster-137453.0	Low salinity vs. control		Cluster-53306.191986	Low salinity vs. control
Cluster-53306.87686	Low salinity vs. control		Cluster-157775.0	Low salinity vs. control
Cluster-53306.3137	Low salinity vs. control		Cluster-53306.223220	Low salinity vs. control
Cluster-53306.83648	Low salinity vs. control		Cluster-53306.201167	Low salinity vs. control
Cluster-75739.0	Low salinity vs. control		Cluster-53306.106475	Low salinity vs. control
Cluster-105943.0	Low salinity vs. control		Cluster-64399.0	Low salinity vs. control
Cluster-53306.45325	Low salinity vs. control		Cluster-53306.47428	Low salinity vs. control
Cluster-68849.0	Low salinity vs. control		Cluster-15409.0	Low salinity vs. control
Cluster-101545.0	Low salinity vs. control		Cluster-53306.122198	Low salinity vs. control
Cluster-53306.1684	Low salinity vs. control		Cluster-132590.0	Low salinity vs. control
Cluster-53306.80628	Low salinity vs. control		Cluster-53306.46202	Low salinity vs. control
Cluster-53306.43786	Low salinity vs. control		Cluster-16132.2	Low salinity vs. control
Cluster-53306.17033	Low salinity vs. control		Cluster-53306.156554	Low salinity vs. control
Cluster-53306.25113	Low salinity vs. control		Cluster-122557.0	Low salinity vs. control
Cluster-56745.0	Low salinity vs. control		Cluster-126583.0	Low salinity vs. control
Cluster-53306.59081	Low salinity vs. control		Cluster-53306.124625	Low salinity vs. control
Cluster-53306.33386	Low salinity vs. control		Cluster-53306.125064	Low salinity vs. control
Cluster-97842.2	Low salinity vs. control		Cluster-53306.14068	Low salinity vs. control
Cluster-53306.5188	Low salinity vs. control		Cluster-53306.228333	Low salinity vs. control
Cluster-53306.92801	Low salinity vs. control		Cluster-53306.72046	Low salinity vs. control
Cluster-53306.102381	Low salinity vs. control		Cluster-53306.91729	Low salinity vs. control
Cluster-69567.0	Low salinity vs. control		Cluster-53306.139814	Low salinity vs. control
Cluster-53306.179893	Low salinity vs. control		Cluster-53306.197747	Low salinity vs. control
Cluster-53306.163029	Low salinity vs. control		Cluster-53306.102601	Low salinity vs. control
Cluster-53306.136548	Low salinity vs. control		Cluster-53306.23746	Low salinity vs. control
Cluster-53306.223004	Low salinity vs. control		Cluster-123231.0	Low salinity vs. control
Cluster-66176.3	Low salinity vs. control		Cluster-25643.2	Low salinity vs. control
Cluster-136999.0	Low salinity vs. control		Cluster-144665.0	Low salinity vs. control
Cluster-53306.148963	Low salinity vs. control		Cluster-110879.16	Low salinity vs. control
Cluster-53306.168902	Low salinity vs. control		Cluster-110811.1	Low salinity vs. control
Cluster-53306.9413	Low salinity vs. control		Cluster-53306.24309	Low salinity vs. control
Cluster-91028.0	Low salinity vs. control		Cluster-116964.4	Low salinity vs. control
Cluster-13568.9	Low salinity vs. control		Cluster-136687.0	Low salinity vs. control
Cluster-55975.1	Low salinity vs. control		Cluster-53306.116801	Low salinity vs. control
Cluster-53306.99561	Low salinity vs. control		Cluster-53306.5884	Low salinity vs. control
Cluster-53306.108078	Low salinity vs. control		Cluster-53306.66167	Low salinity vs. control
Cluster-53306.15302	Low salinity vs. control		Cluster-53306.232339	Low salinity vs. control
Cluster-33183.2	Low salinity vs. control		Cluster-53306.89734	Low salinity vs. control
Cluster-53306.196645	Low salinity vs. control		Cluster-53306.20695	Low salinity vs. control
Cluster-53306.9424	Low salinity vs. control		Cluster-53306.172425	Low salinity vs. control
Cluster-53306.107812	Low salinity vs. control		Cluster-17854.0	Low salinity vs. control
Cluster-2120.2	Low salinity vs. control		Cluster-21982.0	Low salinity vs. control
Cluster-48645.3	Low salinity vs. control		Cluster-53306.209772	Low salinity vs. control
Cluster-53306.70330	Low salinity vs. control		Cluster-104967.1	Low salinity vs. control
Cluster-159505.3	Low salinity vs. control		Cluster-159227.0	Low salinity vs. control
Cluster-53306.133666	Low salinity vs. control		Cluster-53306.183820	Low salinity vs. control
Cluster-53306.73578	Low salinity vs. control		Cluster-53306.147919	Low salinity vs. control
Cluster-117486.5	Low salinity vs. control		Cluster-20274.0	Low salinity vs. control
Cluster-53306.217667	Low salinity vs. control		Cluster-44246.4	Low salinity vs. control
Cluster-53306.51566	Low salinity vs. control		Cluster-53306.116531	Low salinity vs. control
Cluster-53306.144967	Low salinity vs. control		Cluster-53306.74692	Low salinity vs. control
Cluster-53306.55080	Low salinity vs. control		Cluster-53306.142470	Low salinity vs. control
Cluster-53306.97560	Low salinity vs. control		Cluster-53306.139242	Low salinity vs. control
Cluster-53306.215194	Low salinity vs. control		Cluster-53306.207385	Low salinity vs. control
Cluster-53306.226078	Low salinity vs. control		Cluster-53306.14526	Low salinity vs. control
Cluster-53306.66470	Low salinity vs. control		Cluster-137357.3	Low salinity vs. control
Cluster-146102.0	Low salinity vs. control		Cluster-53306.139235	Low salinity vs. control
Cluster-53306.83376	Low salinity vs. control		Cluster-53306.188247	Low salinity vs. control
Cluster-157674.0	Low salinity vs. control		Cluster-53306.62882	Low salinity vs. control
Cluster-53306.58797	Low salinity vs. control		Cluster-53306.107383	Low salinity vs. control
Cluster-53306.99214	Low salinity vs. control		Cluster-25388.40	Low salinity vs. control
Cluster-53306.150189	Low salinity vs. control		Cluster-53306.139933	Low salinity vs. control
Cluster-113336.0	Low salinity vs. control		Cluster-39605.0	Low salinity vs. control
Cluster-53306.42118	Low salinity vs. control		Cluster-132917.2	Low salinity vs. control
Cluster-53306.72690	Low salinity vs. control		Cluster-123043.0	Low salinity vs. control
Cluster-53306.42894	Low salinity vs. control		Cluster-53306.120423	Low salinity vs. control
Cluster-27979.0	Low salinity vs. control		Cluster-53306.60824	Low salinity vs. control
Cluster-53306.150561	Low salinity vs. control		Cluster-53306.161502	Low salinity vs. control
Cluster-53306.61282	Low salinity vs. control		Cluster-53306.122063	Low salinity vs. control
Cluster-53306.95449	Low salinity vs. control		Cluster-53306.128996	Low salinity vs. control
Cluster-92789.0	Low salinity vs. control		Cluster-153966.0	Low salinity vs. control
Cluster-50699.0	Low salinity vs. control		Cluster-53306.172083	Low salinity vs. control
Cluster-53306.149588	Low salinity vs. control		Cluster-53306.180135	Low salinity vs. control
Cluster-53306.185641	Low salinity vs. control		Cluster-153443.0	Low salinity vs. control
Cluster-68132.0	Low salinity vs. control		Cluster-53306.100806	Low salinity vs. control
Cluster-53306.207513	Low salinity vs. control		Cluster-128519.1	Low salinity vs. control
Cluster-53306.87902	Low salinity vs. control		Cluster-134141.1	Low salinity vs. control
Cluster-53306.175255	Low salinity vs. control		Cluster-53306.212788	Low salinity vs. control
Cluster-53306.21512	Low salinity vs. control		Cluster-53306.99932	Low salinity vs. control
Cluster-53306.235165	Low salinity vs. control		Cluster-53306.31521	Low salinity vs. control
Cluster-72080.0	Low salinity vs. control		Cluster-19724.0	Low salinity vs. control
Cluster-50982.0	Low salinity vs. control		Cluster-53306.205111	Low salinity vs. control
Cluster-53306.65275	Low salinity vs. control		Cluster-47620.2	Low salinity vs. control
Cluster-123328.1	Low salinity vs. control		Cluster-53306.56234	Low salinity vs. control
Cluster-53306.185362	Low salinity vs. control		Cluster-80624.0	Low salinity vs. control
Cluster-53306.31746	Low salinity vs. control		Cluster-53306.111502	Low salinity vs. control
Cluster-61655.0	Low salinity vs. control		Cluster-146268.0	Low salinity vs. control
Cluster-53306.175893	Low salinity vs. control		Cluster-153543.0	Low salinity vs. control
Cluster-53306.15889	Low salinity vs. control		Cluster-25343.5	Low salinity vs. control
Cluster-53306.39672	Low salinity vs. control		Cluster-53306.56682	Low salinity vs. control
Cluster-53306.46958	Low salinity vs. control		Cluster-120829.1	Low salinity vs. control
Cluster-135870.0	Low salinity vs. control		Cluster-136784.0	Low salinity vs. control
Cluster-53306.168705	Low salinity vs. control		Cluster-53306.238457	Low salinity vs. control
Cluster-53306.89581	Low salinity vs. control		Cluster-117785.0	Low salinity vs. control
Cluster-53306.79220	Low salinity vs. control		Cluster-53306.137669	Low salinity vs. control
Cluster-53306.57615	Low salinity vs. control		Cluster-53306.56932	Low salinity vs. control
Cluster-53306.87995	Low salinity vs. control		Cluster-53306.147236	Low salinity vs. control
Cluster-53306.163268	Low salinity vs. control		Cluster-53306.157626	Low salinity vs. control
Cluster-53306.103863	Low salinity vs. control		Cluster-5625.0	Low salinity vs. control
Cluster-53306.78114	Low salinity vs. control		Cluster-53306.194565	Low salinity vs. control
Cluster-53306.125441	Low salinity vs. control		Cluster-53306.152619	Low salinity vs. control
Cluster-152807.0	Low salinity vs. control		Cluster-53306.83476	Low salinity vs. control
Cluster-53306.140549	Low salinity vs. control		Cluster-53306.126649	Low salinity vs. control
Cluster-53306.218451	Low salinity vs. control		Cluster-53306.123056	Low salinity vs. control
Cluster-53306.64779	Low salinity vs. control		Cluster-105795.0	Low salinity vs. control
Cluster-64764.2	Low salinity vs. control		Cluster-53306.229775	Low salinity vs. control
Cluster-53306.180174	Low salinity vs. control		Cluster-130220.1	Low salinity vs. control
Cluster-144369.0	Low salinity vs. control		Cluster-53306.85172	Low salinity vs. control
Cluster-53306.71604	Low salinity vs. control		Cluster-53306.117475	Low salinity vs. control
Cluster-53306.83199	Low salinity vs. control		Cluster-155821.0	Low salinity vs. control
Cluster-53306.38128	Low salinity vs. control		Cluster-135733.0	Low salinity vs. control
Cluster-53306.209110	Low salinity vs. control		Cluster-53306.178560	Low salinity vs. control
Cluster-64707.1	Low salinity vs. control		Cluster-53306.112999	Low salinity vs. control
Cluster-53306.200289	Low salinity vs. control		Cluster-53306.176822	Low salinity vs. control
Cluster-53306.111515	Low salinity vs. control		Cluster-53306.153902	Low salinity vs. control
Cluster-53306.19677	Low salinity vs. control		Cluster-53306.190157	Low salinity vs. control
Cluster-53306.113265	Low salinity vs. control		Cluster-102818.0	Low salinity vs. control
Cluster-53306.72770	Low salinity vs. control		Cluster-53306.175531	Low salinity vs. control
Cluster-123219.0	Low salinity vs. control		Cluster-53306.143562	Low salinity vs. control
Cluster-53306.103118	Low salinity vs. control		Cluster-93719.1	Low salinity vs. control
Cluster-53306.123073	Low salinity vs. control		Cluster-53306.112634	Low salinity vs. control
Cluster-53306.137940	Low salinity vs. control		Cluster-53306.109565	Low salinity vs. control
Cluster-53306.183796	Low salinity vs. control		Cluster-53306.24307	Low salinity vs. control
Cluster-53306.237109	Low salinity vs. control		Cluster-53306.147139	Low salinity vs. control
Cluster-53306.78066	Low salinity vs. control		Cluster-53306.205044	Low salinity vs. control
Cluster-53306.98294	Low salinity vs. control		Cluster-53306.22578	Low salinity vs. control
Cluster-79367.0	Low salinity vs. control		Cluster-53306.211373	Low salinity vs. control
Cluster-34320.2	Low salinity vs. control		Cluster-34531.7	Low salinity vs. control
Cluster-53306.103435	Low salinity vs. control		Cluster-53306.141966	Low salinity vs. control
Cluster-53306.131882	Low salinity vs. control		Cluster-123017.0	Low salinity vs. control
Cluster-53306.365	Low salinity vs. control		Cluster-53306.92015	Low salinity vs. control
Cluster-53306.82940	Low salinity vs. control		Cluster-53306.10296	Low salinity vs. control
Cluster-53306.133668	Low salinity vs. control		Cluster-53306.45760	Low salinity vs. control
Cluster-53306.78964	Low salinity vs. control		Cluster-53306.82981	Low salinity vs. control
Cluster-111262.0	Low salinity vs. control		Cluster-83696.0	Low salinity vs. control
Cluster-53306.1326	Low salinity vs. control		Cluster-53306.105918	Low salinity vs. control
Cluster-49725.0	Low salinity vs. control		Cluster-53306.48674	Low salinity vs. control
Cluster-53306.74812	Low salinity vs. control		Cluster-53306.36389	Low salinity vs. control
Cluster-71073.1	Low salinity vs. control		Cluster-53306.208483	Low salinity vs. control
Cluster-71593.0	Low salinity vs. control		Cluster-123624.0	Low salinity vs. control
Cluster-53306.98571	Low salinity vs. control		Cluster-157221.0	Low salinity vs. control
Cluster-53306.89226	Low salinity vs. control		Cluster-117968.0	Low salinity vs. control
Cluster-53306.128072	Low salinity vs. control		Cluster-16987.0	Low salinity vs. control
Cluster-53306.17735	Low salinity vs. control		Cluster-53306.13765	Low salinity vs. control
Cluster-53306.80264	Low salinity vs. control		Cluster-53306.116142	Low salinity vs. control
Cluster-99115.0	Low salinity vs. control		Cluster-53306.192958	Low salinity vs. control
Cluster-50849.0	Low salinity vs. control		Cluster-53306.168369	Low salinity vs. control
Cluster-53306.114886	Low salinity vs. control		Cluster-53306.185570	Low salinity vs. control
Cluster-53306.195725	Low salinity vs. control		Cluster-144011.2	Low salinity vs. control
Cluster-53306.161758	Low salinity vs. control		Cluster-125110.0	Low salinity vs. control
Cluster-53306.187090	Low salinity vs. control		Cluster-91316.0	Low salinity vs. control
Cluster-53306.102968	Low salinity vs. control		Cluster-53306.142911	Low salinity vs. control
Cluster-53306.185052	Low salinity vs. control		Cluster-53306.126766	Low salinity vs. control
Cluster-53306.112559	Low salinity vs. control		Cluster-4615.0	Low salinity vs. control
Cluster-53306.86581	Low salinity vs. control		Cluster-46554.0	Low salinity vs. control
Cluster-96101.0	Low salinity vs. control		Cluster-85471.0	Low salinity vs. control
Cluster-63040.0	Low salinity vs. control		Cluster-53306.94394	Low salinity vs. control
Cluster-53306.144424	Low salinity vs. control		Cluster-5389.0	Low salinity vs. control
Cluster-53306.102214	Low salinity vs. control		Cluster-60365.2	Low salinity vs. control
Cluster-94761.1	Low salinity vs. control		Cluster-126726.2	Low salinity vs. control
Cluster-53306.193693	Low salinity vs. control		Cluster-53306.65807	Low salinity vs. control
Cluster-53306.220555	Low salinity vs. control		Cluster-53306.52519	Low salinity vs. control
Cluster-154953.0	Low salinity vs. control		Cluster-53306.115514	Low salinity vs. control
Cluster-53306.88808	Low salinity vs. control		Cluster-147746.1	Low salinity vs. control
Cluster-53306.92125	Low salinity vs. control		Cluster-89515.10	Low salinity vs. control
Cluster-53306.189480	Low salinity vs. control		Cluster-53306.183122	Low salinity vs. control
Cluster-53306.122614	Low salinity vs. control		Cluster-53306.125262	Low salinity vs. control
Cluster-53306.164503	Low salinity vs. control		Cluster-53306.115031	Low salinity vs. control
Cluster-53306.71938	Low salinity vs. control		Cluster-53306.131662	Low salinity vs. control
Cluster-70578.0	Low salinity vs. control		Cluster-53306.141668	Low salinity vs. control
Cluster-11483.1	Low salinity vs. control		Cluster-53306.144311	Low salinity vs. control
Cluster-53306.68341	Low salinity vs. control		Cluster-63104.2	Low salinity vs. control
Cluster-53306.13535	Low salinity vs. control		Cluster-144723.0	Low salinity vs. control
Cluster-53306.216783	Low salinity vs. control		Cluster-101780.0	Low salinity vs. control
Cluster-132496.0	Low salinity vs. control		Cluster-53306.194281	Low salinity vs. control
Cluster-53306.87822	Low salinity vs. control		Cluster-142368.1	Low salinity vs. control
Cluster-53306.145251	Low salinity vs. control		Cluster-20823.1	Low salinity vs. control
Cluster-53306.217951	Low salinity vs. control		Cluster-53306.149058	Low salinity vs. control
Cluster-53306.229591	Low salinity vs. control		Cluster-53306.219391	Low salinity vs. control
Cluster-53306.50076	Low salinity vs. control		Cluster-39503.0	Low salinity vs. control
Cluster-117486.4	Low salinity vs. control		Cluster-53306.116389	Low salinity vs. control
Cluster-1220.2	Low salinity vs. control		Cluster-53306.169194	Low salinity vs. control
Cluster-125043.25	Low salinity vs. control		Cluster-85145.1	Low salinity vs. control
Cluster-53306.222611	Low salinity vs. control		Cluster-53306.72216	Low salinity vs. control
Cluster-53306.58248	Low salinity vs. control		Cluster-53306.62248	Low salinity vs. control
Cluster-96584.0	Low salinity vs. control		Cluster-53306.74824	Low salinity vs. control
Cluster-147766.1	Low salinity vs. control		Cluster-53306.57014	Low salinity vs. control
Cluster-131026.0	Low salinity vs. control		Cluster-53306.58906	Low salinity vs. control
Cluster-53306.68493	Low salinity vs. control		Cluster-160106.0	Low salinity vs. control
Cluster-146159.0	Low salinity vs. control		Cluster-53306.28378	Low salinity vs. control
Cluster-53306.99094	Low salinity vs. control		Cluster-53306.70490	Low salinity vs. control
Cluster-53306.127129	Low salinity vs. control		Cluster-53306.159977	Low salinity vs. control
Cluster-53306.164528	Low salinity vs. control		Cluster-105871.0	Low salinity vs. control
Cluster-106853.0	Low salinity vs. control		Cluster-53306.203514	Low salinity vs. control
Cluster-53306.13202	Low salinity vs. control		Cluster-53306.98219	Low salinity vs. control
Cluster-53306.147321	Low salinity vs. control		Cluster-53306.151944	Low salinity vs. control
Cluster-53306.88191	Low salinity vs. control		Cluster-53306.73688	Low salinity vs. control
Cluster-81102.0	Low salinity vs. control		Cluster-146799.0	Low salinity vs. control
Cluster-53306.81286	Low salinity vs. control		Cluster-53306.41095	Low salinity vs. control
Cluster-53306.57953	Low salinity vs. control		Cluster-53306.100582	Low salinity vs. control
Cluster-53306.91658	Low salinity vs. control		Cluster-53306.69702	Low salinity vs. control
Cluster-53306.103297	Low salinity vs. control		Cluster-53306.101959	Low salinity vs. control
Cluster-53306.161843	Low salinity vs. control		Cluster-53306.160904	Low salinity vs. control
Cluster-53306.81622	Low salinity vs. control		Cluster-53306.29625	Low salinity vs. control
Cluster-53306.163738	Low salinity vs. control		Cluster-129377.0	Low salinity vs. control
Cluster-53306.104530	Low salinity vs. control		Cluster-53306.183380	Low salinity vs. control
Cluster-53306.117505	Low salinity vs. control		Cluster-53306.108217	Low salinity vs. control
Cluster-53306.29700	Low salinity vs. control		Cluster-157653.0	Low salinity vs. control
Cluster-53306.178970	Low salinity vs. control		Cluster-53306.166105	Low salinity vs. control
Cluster-53306.41469	Low salinity vs. control		Cluster-19714.0	Low salinity vs. control
Cluster-61273.0	Low salinity vs. control		Cluster-20275.0	Low salinity vs. control
Cluster-127229.0	Low salinity vs. control		Cluster-53306.144007	Low salinity vs. control
Cluster-147881.3	Low salinity vs. control		Cluster-53306.173139	Low salinity vs. control
Cluster-149354.2	Low salinity vs. control		Cluster-53306.173140	Low salinity vs. control
Cluster-53306.178524	Low salinity vs. control		Cluster-53306.158257	Low salinity vs. control
Cluster-53306.22826	Low salinity vs. control		Cluster-53306.168476	Low salinity vs. control
Cluster-53306.14089	Low salinity vs. control		Cluster-53306.143583	Low salinity vs. control
Cluster-88350.0	Low salinity vs. control		Cluster-53306.169702	Low salinity vs. control
Cluster-53306.85081	Low salinity vs. control		Cluster-53306.132044	Low salinity vs. control
Cluster-53306.69614	Low salinity vs. control		Cluster-131325.0	Low salinity vs. control
Cluster-111382.0	Low salinity vs. control		Cluster-53306.178435	Low salinity vs. control
Cluster-160623.0	Low salinity vs. control		Cluster-106951.3	Low salinity vs. control
Cluster-53306.103220	Low salinity vs. control		Cluster-83932.13	Low salinity vs. control
Cluster-67374.0	Low salinity vs. control		Cluster-53306.125100	Low salinity vs. control
Cluster-53306.60091	Low salinity vs. control		Cluster-53306.188778	Low salinity vs. control
Cluster-53306.119311	Low salinity vs. control		Cluster-116431.5	Low salinity vs. control
Cluster-103242.5	Low salinity vs. control		Cluster-100031.0	Low salinity vs. control
Cluster-53306.74029	Low salinity vs. control		Cluster-53306.162450	Low salinity vs. control
Cluster-53306.6614	Low salinity vs. control		Cluster-53306.85861	Low salinity vs. control
Cluster-53306.78674	Low salinity vs. control		Cluster-140513.0	Low salinity vs. control
Cluster-53306.94118	Low salinity vs. control		Cluster-53306.204108	Low salinity vs. control
Cluster-53306.184090	Low salinity vs. control		Cluster-53306.223899	Low salinity vs. control
Cluster-53306.234602	Low salinity vs. control		Cluster-141240.1	Low salinity vs. control
Cluster-53306.62214	Low salinity vs. control		Cluster-53306.13287	Low salinity vs. control
Cluster-53306.91590	Low salinity vs. control		Cluster-126605.2	Low salinity vs. control
Cluster-154511.1	Low salinity vs. control		Cluster-158983.0	Low salinity vs. control
Cluster-53306.182633	Low salinity vs. control		Cluster-53306.108305	Low salinity vs. control
Cluster-53306.197514	Low salinity vs. control		Cluster-53306.225236	Low salinity vs. control
Cluster-53306.26886	Low salinity vs. control		Cluster-53306.8880	Low salinity vs. control
Cluster-53306.40822	Low salinity vs. control		Cluster-133737.14	Low salinity vs. control
[truncated: 10,010 more rows]
